# Supplementary material for: Impact of solvent forces and broken symmetry on the assembly of designed proteins at a liquid-solid interface
Source: Nat Commun. 2026 Mar 13;17:2446. doi: 10.1038/s41467-026-69170-0 (PMC12987978; doi:10.1038/s41467-026-69170-0)
Supplement: Supplementary file 5 — Supplementary Data 1 (high res SI Figs) [file 41467_2026_69170_MOESM5_ESM.zip]

Archive with 14 entries (13 files):
- Supplementary Data 1/
- Supplementary Data 1/Suppl. Fig. 14.png
- Supplementary Data 1/Suppl. Fig. 15.png
- Supplementary Data 1/Suppl. Fig. 16.png
- Supplementary Data 1/Suppl. Fig. 17.png
- Supplementary Data 1/Suppl. Fig. 18.png
- Supplementary Data 1/Suppl. Fig. 19.png
- Supplementary Data 1/Suppl. Fig. 20.png
- Supplementary Data 1/Suppl. Fig. 21.png
- Supplementary Data 1/Suppl. Fig. 22.png
- Supplementary Data 1/Suppl. Fig. 23.png
- Supplementary Data 1/Suppl. Fig. 24.png
- Supplementary Data 1/Suppl. Fig. 25.png
- Supplementary Data 1/Suppl. Fig. 26.png
