# Supplementary material for: Impact of solvent forces and broken symmetry on the assembly of designed proteins at a liquid-solid interface
Source: Nat Commun. 2026 Mar 13;17:2446. doi: 10.1038/s41467-026-69170-0 (PMC12987978; doi:10.1038/s41467-026-69170-0)
Supplement: Supplementary file 6 — Supplementary Data 2 (ML codes) [file 41467_2026_69170_MOESM6_ESM.zip]

Archive with 3 entries (2 files):
- Supplementary Data 2/
- Supplementary Data 2/Instance_Segmentation.ipynb
- Supplementary Data 2/train_ensemble.ipynb
