# Supplementary material for: Impact of solvent forces and broken symmetry on the assembly of designed proteins at a liquid-solid interface
Source: Nat Commun. 2026 Mar 13;17:2446. doi: 10.1038/s41467-026-69170-0 (PMC12987978; doi:10.1038/s41467-026-69170-0)
Supplement: Supplementary file 6 — Supplementary Data 2 (ML codes) [file 41467_2026_69170_MOESM6_ESM.zip › Supplementary Data 2/Instance_Segmentation.ipynb]

# %% [markdown]
This notebook shows how to use FFT convolution to recognize individual protein nano rods.

This notebook is designed to be run as a google colab notebook. More information can be found here: https://colab.research.google.com/

This notebook was written by Amy Stegmann and Ben Legg

# %% [markdown]
Mount drive

# %% [code]
from google.colab import drive
drive.mount('/content/drive')

# %% [code]
import numpy as np
import scipy as sp
import scipy.ndimage as ndimage
import skimage as skimage
import skimage.transform as sktrans
import scipy.signal as spsig
import matplotlib as mpl
import matplotlib.pyplot as plt
import matplotlib.animation as animation
from imageio import imread
import sys, os, random
import pandas as pd
from sklearn.cluster import KMeans
import time as time
import mpl_toolkits.mplot3d  # noqa: F401
from sklearn.cluster import AgglomerativeClustering
from sklearn.neighbors import kneighbors_graph

# %% [code]
path = '/content/drive/MyDrive/yourFilePath'
os.chdir(path)

# %% [code]
plt.close('all')
Save = False

# %% [code]
def load_stack(foldername,image_type="tif"):
    try: dirlist = os.listdir(foldername)
    except WindowsError:
        print("error accessing directory")
    else:
        imglist = []
        for item in dirlist:
            if item.split(".")[-1] == image_type:
                filename = foldername + str(item)
                imglist.append(imread(filename))#,mode='L'))
    return imglist

def crop_center(img,cropx,cropy):
    y,x = img.shape
    startx = x//2-(cropx//2)
    starty = y//2-(cropy//2)
    return img[starty:starty+cropy,startx:startx+cropx]

def intersect(X1,Y1,Theta1,X2,Y2,Theta2,Len,AR=0.05):
    #take the center of masses and calculate the ends of the rods 1-2 are ends of one rod, 3-4 are ends of the other rod
    #TODO - distinguish between rod one and rod 2, need to take in len 1 and two as arguments
    #to generalise use width instead of AR, and then substitute length /width for aspect ratio
    x1 = X1-Len*np.sin(Theta1*np.pi/180)/2
    x2 = X1+Len*np.sin(Theta1*np.pi/180)/2
    y1 = Y1-Len*np.cos(Theta1*np.pi/180)/2
    y2 = Y1+Len*np.cos(Theta1*np.pi/180)/2
    x3 = X2-Len*np.sin(Theta2*np.pi/180)/2
    x4 = X2+Len*np.sin(Theta2*np.pi/180)/2
    y3 = Y2-Len*np.cos(Theta2*np.pi/180)/2
    y4 = Y2+Len*np.cos(Theta2*np.pi/180)/2

    #intermediate parameters
    a1 = (y1-y2)/(x1-x2)
    a2 = (y3-y4)/(x3-x4)
    b1 = -1
    b2 = -1
    c1 = y1 - a1*x1
    c2 = y3 - a2*x3
    f1_1 = np.sign(a1*x3 + b1*y3 + c1)
    f1_2 = np.sign(a1*x4 + b1*y4 + c1)
    f2_1 = np.sign(a2*x1 + b2*y1 + c2)
    f2_2 = np.sign(a2*x2 + b2*y2 + c2)


    #calculate whether or not the two lines cross (treating them as a single line) - occasionally two proteins are parallel to eachother but overlapping
    intersect1 = np.logical_and(np.not_equal(f1_1,f1_2), np.not_equal(f2_1,f2_2))

    #now to eliminate overlapping parallel rods, assign a line segment to the end of each rod, like a tie fighter: (----)  Now if the end caps cross the main bar of the other rod eliminate the rod with worse score
    #this function only attaches end caps to rod one, not two.
    #one limitation is it doens't catch if the end caps overlap
    #to generalise use width instead of AR, and then substitute length /width for aspect ratio
    x1 = X1-Len*np.sin(Theta1*np.pi/180+AR)/2
    x2 = X1-Len*np.sin(Theta1*np.pi/180-AR)/2
    y1 = Y1-Len*np.cos(Theta1*np.pi/180+AR)/2
    y2 = Y1-Len*np.cos(Theta1*np.pi/180-AR)/2
    x3 = X2-Len*np.sin(Theta2*np.pi/180)/2
    x4 = X2+Len*np.sin(Theta2*np.pi/180)/2
    y3 = Y2-Len*np.cos(Theta2*np.pi/180)/2
    y4 = Y2+Len*np.cos(Theta2*np.pi/180)/2

    a1 = (y1-y2)/(x1-x2)
    a2 = (y3-y4)/(x3-x4)
    b1 = -1
    b2 = -1
    c1 = y1 - a1*x1
    c2 = y3 - a2*x3
    f1_1 = np.sign(a1*x3 + b1*y3 + c1)
    f1_2 = np.sign(a1*x4 + b1*y4 + c1)
    f2_1 = np.sign(a2*x1 + b2*y1 + c2)
    f2_2 = np.sign(a2*x2 + b2*y2 + c2)

    intersect2 = np.logical_and(np.not_equal(f1_1,f1_2), np.not_equal(f2_1,f2_2))

    x1 = X1+Len*np.sin(Theta1*np.pi/180+AR)/2
    x2 = X1+Len*np.sin(Theta1*np.pi/180-AR)/2
    y1 = Y1+Len*np.cos(Theta1*np.pi/180+AR)/2
    y2 = Y1+Len*np.cos(Theta1*np.pi/180-AR)/2
    x3 = X2-Len*np.sin(Theta2*np.pi/180)/2
    x4 = X2+Len*np.sin(Theta2*np.pi/180)/2
    y3 = Y2-Len*np.cos(Theta2*np.pi/180)/2
    y4 = Y2+Len*np.cos(Theta2*np.pi/180)/2

    a1 = (y1-y2)/(x1-x2)
    a2 = (y3-y4)/(x3-x4)
    b1 = -1
    b2 = -1
    c1 = y1 - a1*x1
    c2 = y3 - a2*x3
    f1_1 = np.sign(a1*x3 + b1*y3 + c1)
    f1_2 = np.sign(a1*x4 + b1*y4 + c1)
    f2_1 = np.sign(a2*x1 + b2*y1 + c2)
    f2_2 = np.sign(a2*x2 + b2*y2 + c2)

    intersect3 = np.logical_and(np.not_equal(f1_1,f1_2), np.not_equal(f2_1,f2_2))

    return intersect1+intersect2+intersect3


def find_peaks(convolved_image, window_size):
    #convolved_image Dimensions:  Axis 0: y, Axis 1: x, Axis 2: Angle
    #First smooth image to ensure all values are unique floats
    #This is especially important if the input image has rounded or median-filtered values).
    convolved_image = ndimage.gaussian_filter(convolved_image,0.01)

  #  ndimage.gaussian_filter(convolved_particle_max,0.5)
    #Select max intensty value from each (x,y) pixel.
    convolved_pixel_max = np.max(convolved_image,axis=2)
    #Rolling maximum filter identifies pixels that are the maximum within a rolling window.
    #window_size should roughly reflect the width of proteins.
    convolved_region_max = ndimage.filters.maximum_filter(convolved_pixel_max, window_size)
    #Identify candidate maxima.
    #If the difference between convolved_pixel_max and convolved_region_max is zero,
    #then that pixel is the largest within the rolling window, and it is a candidate particle
    maxima_image =  (convolved_pixel_max-convolved_region_max) == 0

    #TODO I need to add length here


    y,x =  np.where(maxima_image)
    output = np.zeros(len(y),dtype=[("y",int),("x",int),("ang",int),("height",float),("true_max",bool)])
    #height is just the pixel intensity for the quality of fit.  Fit right now is intrisiclly weighted towards pixel size, which will disporportionately favor long rods.  Need to normalize somehow
    #Try multiplying a convolution of the refference image with itself to give a weighting factor, which I can use to normlize
    #Tabulate the properties of candidate particles
    #x and y coordinates are taken directly from the maximum image
    output['y']=y
    output['x']=x
    #angle is taken by identifying the angle-layer where the max-value came from
    output['ang'] =  [np.where(convolved_image[y[i],x[i],:]==np.max(convolved_image[y[i],x[i],:]))[0][0] for i in range(len(y))]
    #height is an quantifaction of how strong the signal is. Can be used to filter false particles
    output['height'] = convolved_pixel_max[y,x]
    #sorting by height now will make it easy to identify the strongest candidate particles later
    output = output[output.argsort(order='height')]
    return output


# %% [code]
"""
Some values for analysis
"""
low=60.0 #related to the value contrast of the image, used to threshold values
high = 110.0
px_size = 256 #size of the exp data in pixels
#angles = np.linspace(0,179,180)
angles = np.linspace(0,177,60)
#angles = np.linspace(0,171,20)+4
angle_step = angles[1]-angles[0]

# %% [code]
"""
Load and prep the reference image (reference protein for comparison)
"""
reference = imread("3M_Mica18_256px_refference.png")
#characterize reference size

# %% [code]
#Adjust the intensity of the image for future processing.
#Intensity scale should be similar to that of the input image.
reference_rescale = 2*((reference[:,:,0]-low)/(high-low)-0.5) + 0.5
reference_rescale = sktrans.rescale(reference_rescale,0.85)/255
reference_mask = reference[:,:,-1]
reference_mask = sktrans.rescale(reference_mask,0.85)/255

y_c,x_c = ndimage.center_of_mass(reference_mask)
x_c = int(x_c)
y_c = int(y_c)
y_w, x_w  = reference_mask.shape

# %% [code]
#reference_rescale = (reference[:,:,0]-100)/(255)# 2*((reference[:,:,0]-low)/(high-low)-0.5)
#Regions of the reference that we don't want to analyze are set to zero.
reference_masked = reference_rescale*reference_mask
#Generate a list of references-particles, rotated to different angles (0 to 179, with 1 deg angular spacing)
reference_list = [np.zeros((px_size,px_size), dtype=float) for i in range(len(angles))]
#Generate a corresponding list of for fourier-transformed reference-particles
reference_list_fft = [np.zeros((px_size,px_size), dtype=complex) for i in range(len(angles))]

# %% [code]
#Populate the lists

ref0 = np.copy(reference_list[0])
ref0[(px_size//2-y_c):(px_size//2-y_c+y_w),(px_size//2-x_c):(px_size//2-x_c+x_w)] = reference_masked
#r[0] = (reference_list[0]+crop_center(ndimage.interpolation.rotate(reference_list[0],-2),512,512)+crop_center(ndimage.interpolation.rotate(reference_list[0],+2),512,512))/3
for i,angle in enumerate(angles):
    reference_list[i] = crop_center(ndimage.interpolation.rotate(ref0,angle),px_size,px_size)
    reference_list_fft[i]  =  np.fft.fft2(reference_list[i])

# %% [markdown]
Display references:

The refference image needs to be a representative image of one feature of interest. The below rod was created by averaging 5 individual protein rods together.

# %% [code]
fig, (ax0,ax1,ax2) = plt.subplots(ncols=3)
ax0.imshow(reference[:,:,0])
ax1.imshow(reference)
ax2.imshow(reference_masked)

# %% [code]
'''load the image'''
imagestack = np.load('Decoded_3M_Fmica_mica18_256px.npy')

'''multiply by 255 to convert into unit8 format if needed'''
imagestack = imagestack*255
#Select central 512 pixels for computational speed. Fourier transform runs fastested with images of size (2**n) x (2**n)
#image = image[15:(15+512),15:(15+512)]*1.0#Select central 512 pixels for computation speed
imagestack_rescale = skimage.transform.resize(imagestack,(px_size,px_size))# [15:(15+512),15:(15+512)]*1.0#Select central 512 pixels for computation speed
#Adjust the intensity of the image for future processing.
#For best results in following algorithms, low values should be negative and high values should be positive.
imagestack_rescale =  2*((imagestack-low)/(high-low)-0.5)

# %% [code]
np.save('ML_Workshop_imagestack_256px_rescale.npy', imagestack_rescale)

# %% [code]
imagestack_rescale = np.load('ML_Workshop_imagestack_256px_rescale.npy')

# %% [code]
#Calculate FFT of the input image, for quick convolution
imagestack_fft = np.fft.fft2(imagestack_rescale)
image_correlate = np.zeros((px_size,px_size,len(angles)))

# %% [code]
"""
Generate cross correlation between input image and reference image
"""
#make a master df for all results
results_stack_df = pd.DataFrame(columns=['x', 'y', 'ang', 'height', 'frame'])


#loop through the imagestack and find the rods
for k in range(0,len(imagestack_rescale)):
    print(k)
    image_fft = imagestack_fft[k]

    #use FFT to find rod positions, calculate convolutions for each angle
    for i in range(len(angles)):
        image_correlate[:,:,i] = np.real(np.fft.fftshift(np.fft.ifft2(image_fft*reference_list_fft[i])))

        #find the positions of rods
        results = find_peaks(image_correlate, 4)
        #optional code to tweak values
        results['ang'] = results['ang']*angle_step#-50.0
        #results['x'] = results['x']
        #results['y'] = results['y']

    #maximal separtation - remove overlapping rods
    length=15
    AR = 1/5
    s1 = (1,len(results))
    s2 = (len(results),1)
    i_table = intersect(results['x'].reshape(s1),results['y'].reshape(s1),results['ang'].reshape(s1),results['x'].reshape(s2),results['y'].reshape(s2),results['ang'].reshape(s2),length,AR=AR) #length here will be results['length']
    i_table = i_table + i_table.transpose()
    valid = np.arange(len(results)) #np.ones(len(results)).astype(bool)
    for j in np.arange(len(results))[::-1]:
        crosses = np.any(i_table[j,valid[j+1:]])
        if crosses:
            valid = np.delete(valid,j)

    #now we have an array of tuples with the best rod segmentation
    res_sel4 = results[valid]

    #make a df with the loop results
    results_df = pd.DataFrame(res_sel4, columns =['x', 'y', 'ang', 'height'])

    #add the frame k as a value for a column k
    results_df = results_df.assign(frame=k)

    #concat master df with loop df
    results_stack_df = results_stack_df.append(results_df, ignore_index=True)

# %% [code]
 results_stack_df.to_csv('3M_Fmica_results_stack_256px.csv', index=False)
