# Supplementary material for: Impact of solvent forces and broken symmetry on the assembly of designed proteins at a liquid-solid interface
Source: Nat Commun. 2026 Mar 13;17:2446. doi: 10.1038/s41467-026-69170-0 (PMC12987978; doi:10.1038/s41467-026-69170-0)
Supplement: Supplementary file 6 — Supplementary Data 2 (ML codes) [file 41467_2026_69170_MOESM6_ESM.zip › Supplementary Data 2/train_ensemble.ipynb]

# %% [markdown]
This notebook shows how to find features from labelled protien data using an ensemble of models.

This notebook is designed to be run as a google colab notebook. More information can be found here: https://colab.research.google.com/

This notebook was modified by Amy Stegmann based on previous work by
Ayana Ghosh, Maxim Ziatdinov, and Sergei V. Kalinin


# %% [code]
from google.colab import drive
drive.mount('/content/drive')

# %% [markdown]
Install AtomAI:

# %% [code]
!pip install atomai
!pip install wget

# %% [markdown]
Import essential libraries:

# %% [code]
from typing import Dict, List, Tuple, Type, Union
import atomai as aoi
import matplotlib.pyplot as plt
import numpy as np
import glob
import cv2
import torch
import os

# %% [markdown]
Set the path to your training images- this code is designed to access your google drive, which was mounted in a previous cell.

To run the code with minimal editing, place the training images with ground truths in a folder named TrainingData. Make sure all ground truth image names end with marked eg: frame1_marked.png

You will need a numpy array of all of your experimental data stored as images for the expdata variable.

# %% [code]
path = '/content/drive/yourFilePath'
os.chdir(path)

# %% [code]
expdata = np.load("ML_workshop_expdata.npy")

# %% [code]
filelist = glob.glob("TrainingData/*.png")

# %% [code]
print(filelist)

# %% [markdown]
Split the training data into two lists: one that is the experimental image and one that is marked:

# %% [code]
labels = {}
for f in filelist:
    if f.split(".")[-2][-6:] == "marked":
        labels[f.split(".")[-2][:-7]] = cv2.imread(f, 0)
images = []
masks = []
for k in labels.keys():
    for f in filelist:
        if k == f.split(".")[-2]:
            labels[k][labels[k]<100] = 0
            labels[k][labels[k]>99] = 1
            masks.append(labels[k])
            images.append(cv2.imread(f, 0))
images = np.array(images)
masks = np.array(masks)

# %% [markdown]
Make sure that the two lists match up with the training data and the ground truth:

# %% [code]
k = 14

_, (ax1, ax2) = plt.subplots(1, 2, figsize=(20, 10))
ax1.imshow(images[k])
ax2.imshow(masks[k], cmap='gray')

# %% [markdown]
Artifically inflate the training dataset by extracting patches:

# %% [code]
X_train, y_train = aoi.utils.extract_patches(images, masks, 100, 800)
print(X_train.shape, y_train.shape)

# %% [markdown]
Make sure these smaller patches line up between the experimental images and the ground truths

# %% [code]
k = 1000

_, (ax1, ax2) = plt.subplots(1, 2, figsize=(12, 5))
ax1.imshow(X_train[k,:,:])
ax2.imshow(y_train[k,:,:])

# %% [markdown]
Load a model for prediction:

# %% [code]
train_new = True

if train_new:
  etrainer = aoi.trainers.EnsembleTrainer("dilnet", nb_classes=1, with_dilation=False,
                                      batch_norm=True, nb_filters=32, layers=[1, 2, 2, 1],use_dropouts=False, loss='ce', upsampling="nearest")
  etrainer.compile_ensemble_trainer(training_cycles=1500,training_cycles_ensemble=100,compute_accuracy=True, swa=True, memory_alloc=0.5)
  smodel, ensemble = etrainer.train_ensemble_from_scratch(X_train, y_train, n_models=10, filename='yourNewModel') #may add filename to save model


else:
# load pre-trained ensemble model:

  smodel, ensemble = aoi.models.load_ensemble("yourPreviouslyTrainedModel_ensemble_metadict.tar")

# %% [markdown]
Check the prediction accuracy of the trained models

# %% [code]
k=20
for m in ensemble.values():
    smodel.load_state_dict(m)
    predictor = aoi.predictors.SegPredictor(smodel)
    out, _ = predictor.run(expdata[k] * 255, norm=False)
    print(i)
    i=i+1
    plt.imshow(out.squeeze())
    plt.show()

# %% [markdown]
Choose one of the ensemble models to predict

# %% [code]
smodel.load_state_dict(ensemble[1])

# %% [code]
predictor = aoi.predictors.SegPredictor(smodel)
#nn_out, coords = predictor.run(expdata * 255, norm=False)

# %% [code]
# prediction with single ensemble model on individual frame
k = 10

out, _ = predictor.run(expdata[k] * 255, norm=False)
_, (ax1, ax2) = plt.subplots(1, 2, figsize=(12, 5.5))
ax1.imshow(expdata[k,:,:])
ax2.imshow(out[0,:,:,0])

# %% [code]
