# Supplementary material for: Impact of solvent forces and broken symmetry on the assembly of designed proteins at a liquid-solid interface
Source: Nat Commun. 2026 Mar 13;17:2446. doi: 10.1038/s41467-026-69170-0 (PMC12987978; doi:10.1038/s41467-026-69170-0)
Supplement: Supplementary file 9 — Source data [file 41467_2026_69170_MOESM9_ESM.zip]

Archive with 21 entries (20 files):
- Source Data/
- Source Data/Figure 3.xls
- Source Data/Figure 4.xls
- Source Data/figure-5a.txt
- Source Data/figure-5b.txt
- Source Data/figure-s10.txt
- Source Data/figure-s11.txt
- Source Data/figure-s12.txt
- Source Data/figure-s13a.txt
- Source Data/figure-s13b.txt
- Source Data/figure-s5_high-density-disorder_fft.txt
- Source Data/figure-s5_high-density-disorder_rod-centers.txt
- Source Data/figure-s5_large-domains_fft.txt
- Source Data/figure-s5_large-domains_rod-centers.txt
- Source Data/figure-s5_nematic_fft.txt
- Source Data/figure-s5_nematic_rod-centers.txt
- Source Data/figure-s5_smectic_fft.txt
- Source Data/figure-s5_smectic_rod-centers.txt
- Source Data/figure-s7.txt
- Source Data/figure-s8.txt
- Source Data/figure-s9.txt
