# Supplementary material for: Impact of solvent forces and broken symmetry on the assembly of designed proteins at a liquid-solid interface
Source: Nat Commun. 2026 Mar 13;17:2446. doi: 10.1038/s41467-026-69170-0 (PMC12987978; doi:10.1038/s41467-026-69170-0)
Supplement: Supplementary file 9 — Source data [file 41467_2026_69170_MOESM9_ESM.zip › Source Data/Figure 3.xls]

## Sheet: Sheet1
Frame	Number of Rods	Nematic Parameter	Smectic Parameter
1	0	0	0
2	4	-0.561475	0.00504018
3	4	0.837521	0.00131637
4	2	0.809017	4.34e-19
5	1	-0.259779	0.00683
6	5	-1	0
7	1	0.809017	0
8	1	0.835305	0.00504
9	4	0.866025	4.34e-19
10	1	-0.951057	8.67e-19
11	1	-0.0256096	0.00851
12	6	-0.187491	0.0104159
13	7	-0.736217	0.0118981
14	8	-0.377992	0.00343466
15	3	0.779267	0.00681777
16	5	-0.395669	0.00504454
17	4	-0.309017	4.34e-19
18	1	0.464935	0.00681
19	5	-0.292809	0.00851476
20	6	-0.981859	0.00343435
21	3	-0.246075	0.0173293
22	11	-0.35694	0.0102616
23	7	0.117955	0.013601
24	10	-0.971394	0.0103215
25	7	-0.121205	0.0162486
26	11	0.804705	0.00849542
27	6	-0.0699128	0.0086677
28	6	-0.0954915	0.00131637
29	2	-0.274202	0.0068057
30	5	0.0670828	0.0102109
31	7	-0.355181	0.00851749
32	6	0.477047	0.0103831
33	7	0.194879	0.00684598
34	5	-0.956773	0.00131637
35	2	-0.374339	0.00343435
36	3	-0.142704	0.017282
37	12	-0.361677	0.00343466
38	3	0.789656	0.0127601
39	9	0.837521	0.00131637
40	2	0.806801	0.00503732
41	4	0.740351	0.013964
42	9	-0.333333	0.00343466
43	3	0.253832	0.00344034
44	3	0.775927	0.0101074
45	7	0.790669	0.00685354
46	5	-0.158434	0.0130612
47	9	0.107412	0.006901
48	5	0.622232	0.0103638
49	7	-0.0669873	0.00504234
50	4	-0.0790554	0.00844047
51	6	-0.220233	0.0170974
52	12	-0.11059	0.00503853
53	4	0.327404	0.0147964
54	11	-0.341491	0.00862949
55	6	0.843461	0.011786
56	8	0.726121	0.0168818
57	14	0.792469	0.020832
58	19	0.835748	0.0143986
59	10	0.632906	0.0131418
60	9	0.624035	0.0222693
61	17	-0.0608118	0.0115746
62	8	-0.398904	0.0068342
63	5	0.798331	0.0218899
64	18	0.725166	0.0137259
65	10	0.59134	0.0144826
66	10	0.739108	0.0193718
67	14	-0.295363	0.0149664
68	10	0.794754	0.0248977
69	22	0.632551	0.00995781
70	7	0.506644	0.0115783
71	8	0.741109	0.0166452
72	12	0.818877	0.00858847
73	6	0.730209	0.0303377
74	31	0.787927	0.022665
75	22	0.706537	0.0334981
76	38	0.750896	0.0304309
77	32	0.75141	0.00853773
78	6	0.667501	0.0127442
79	9	0.586342	0.0265342
80	26	0.692052	0.0260043
81	28	0.695795	0.0300578
82	34	0.715764	0.0209197
83	18	0.759438	0.0208839
84	19	0.754211	0.0360543
85	45	0.732813	0.0292183
86	27	0.756386	0.0206344
87	18	0.73124	0.0314621
88	42	0.718555	0.0160817
89	13	0.744093	0.0229671
90	19	0.706418	0.017926
91	13	0.509883	0.00844837
92	6	0.626982	0.0219943
93	20	0.825975	0.0120101
94	8	0.816234	0.00343413
95	3	0.843964	0.00865044
96	6	0.813173	0.0228332
97	18	0.688693	0.0330478
98	41	0.722909	0.0279922
99	25	0.731411	0.0338447
100	35	0.746644	0.0334809
101	35	0.737735	0.0421657
102	50	0.722279	0.0360078
103	53	0.679299	0.0374143
104	39	0.766832	0.0382011
105	44	0.769576	0.0385835
106	49	0.73116	0.0302546
107	30	0.703508	0.0268045
108	30	0.769746	0.0425613
109	48	0.748355	0.0436161
110	65	0.748237	0.035911
111	46	0.728583	0.0308294
112	31	0.740383	0.0185762
113	15	0.733782	0.0283903
114	29	0.724357	0.0324984
115	39	0.627758	0.0306798
116	24	0.699428	0.030575
117	34	0.742036	0.0289704
118	30	0.750033	0.0344875
119	43	0.701204	0.0224176
120	23	0.701191	0.0296417
121	29	0.752157	0.0195203
122	19	0.734772	0.0220227
123	20	0.724784	0.0255292
124	26	0.762583	0.0339942
125	27	0.711965	0.0403495
126	52	0.718198	0.0654973
127	113	0.675861	0.0261956
128	24	0.854109	0.0167399
129	12	0.753676	0.0266159
130	29	0.735305	0.0355351
131	39	0.779389	0.0306336
132	25	0.755681	0.0304348
133	34	0.742807	0.0397197
134	50	0.739413	0.0376322
135	51	0.778877	0.0473167
136	45	0.703543	0.0297436
137	33	0.707696	0.0397035
138	49	0.742902	0.0286422
139	36	0.690647	0.0328147
140	38	0.794671	0.0231714
141	18	0.778882	0.0402574
142	53	0.688822	0.0384898
143	56	0.734147	0.030136
144	31	0.723329	0.0369709
145	55	0.717427	0.0438025
146	59	0.730237	0.0372378
147	38	0.771532	0.0436805
148	52	0.72213	0.0344815
149	39	0.710609	0.0295862
150	34	0.719227	0.0313252
151	39	0.727621	0.039314
152	45	0.731652	0.0343262
153	45	0.732734	0.0371924
154	50	0.727687	0.0420102
155	66	0.653123	0.0425859
156	43	0.733657	0.0454503
157	45	0.717292	0.0387312
158	47	0.666949	0.0440215
159	58	0.686961	0.0385041
160	57	0.69237	0.0390163
161	45	0.70785	0.0342315
162	40	0.748998	0.0452166
163	45	0.797217	0.043841
164	66	0.697029	0.0660581
165	78	0.671678	0.0460663
166	54	0.780149	0.0285512
167	28	0.731497	0.0401976
168	51	0.718551	0.0392182
169	61	0.714452	0.0387254
170	54	0.711425	0.0615986
171	78	0.747708	0.0515577
172	70	0.724828	0.0485777
173	63	0.70495	0.0665225
174	98	0.759404	0.0487552
175	77	0.687205	0.0512093
176	59	0.791106	0.0408735
177	59	0.820124	0.0420737
178	57	0.762475	0.0623489
179	100	0.70498	0.0611674
180	106	0.713119	0.0570432
181	95	0.731463	0.0632119
182	85	0.723656	0.0428402
183	65	0.74288	0.0676007
184	144	0.701171	0.0664609
185	127	0.749487	0.100559
186	140	0.736472	0.0986941
187	153	0.762288	0.0622303
188	155	0.702517	0.0559191
189	78	0.715386	0.0767408
190	138	0.707212	0.0429403
191	58	0.749571	0.0904524
192	152	0.718704	0.0711481
193	100	0.720885	0.0590052
194	93	0.65636	0.0301131
195	37	0.696896	0.0694049
196	90	0.738027	0.080216
197	130	0.718579	0.0684569
198	147	0.686946	0.0713658
199	106	0.688228	0.051007
200	61	0.675082	0.0251716
201	26	0.486033	0.0298705
202	26	0.437952	0.0249353
203	23	0.80746	0.0155732
204	10	0.709	0.040287
205	62	0.832057	0.0614964
206	105	0.731858	0.0797701
207	135	0.7144	0.034671
208	44	0.653257	0.0649565
209	80	0.746875	0.0481362
210	61	0.730852	0.0896335
211	119	0.715322	0.0577838
212	70	0.785313	0.0412226
213	53	0.773732	0.0387031
214	45	0.556915	0.0281597
215	33	0.739204	0.0324904
216	43	0.71468	0.0329145
217	34	0.836202	0.0407761
218	30	0.796981	0.0236847
219	21	0.647005	0.0525763
220	89	0.707271	0.0383168
221	54	0.673303	0.0454815
222	54	0.653839	0.0471493
223	72	0.779818	0.0332176
224	41	0.736455	0.0462025
225	61	0.772148	0.0510236
226	78	0.808756	0.0643933
227	62	0.718722	0.0628499
228	104	0.670248	0.0373921
229	53	0.648869	0.0359993
230	55	0.74304	0.0371607
231	47	0.821417	0.0315142
232	34	0.783383	0.0355165
233	49	0.372043	0.0328714
234	39	0.592809	0.0390801
235	41	0.676419	0.0474532
236	62	0.710248	0.0766549
237	90	0.809571	0.0591755
238	69	0.672977	0.0522356
239	81	0.732037	0.135548
240	141	0.810671	0.0527837
241	80	0.734966	0.0431622
242	73	0.773772	0.0565493
243	74	0.731793	0.0822176
244	135	0.709196	0.0901573
245	121	0.705789	0.10858
246	138	0.687167	0.0664501
247	132	0.731026	0.0620921
248	112	0.709646	0.196103
249	212	0.677625	0.0688798
250	148	0.726036	0.0716168
251	127	0.739856	0.0642473
252	107	0.659811	0.103701
253	130	0.637983	0.0810781
254	92	0.703475	0.0884738
255	166	0.69669	0.101456
256	121	0.67232	0.0482067
257	73	0.698529	0.103092
258	125	0.729634	0.0710382
259	124	0.710127	0.071931
260	122	0.690023	0.100127
261	141	0.745336	0.0730282
262	110	0.742261	0.0994323
263	131	0.753478	0.107668
264	160	0.667375	0.0948161
265	136	0.671971	0.151959
266	179	0.681237	0.0924958
267	136	0.688238	0.142285
268	172	0.693715	0.147899
269	171	0.679056	0.163848
270	181	0.742587	0.137246
271	203	0.75112	0.126272
272	217	0.667983	0.106911
273	159	0.671095	0.0715233
274	128	0.656536	0.0685499
275	114	0.724265	0.223363
276	210	0.697047	0.0704779
277	96	0.674232	0.0795253
278	118	0.675402	0.0896649
279	133	0.739142	0.0751632
280	114	0.650373	0.0552658
281	115	0.696859	0.0809566
282	123	0.705408	0.083646
283	172	0.711717	0.0853786
284	147	0.72821	0.0933794
285	152	0.737242	0.110882
286	219	0.65859	0.0792454
287	153	0.692662	0.132627
288	179	0.695831	0.112783
289	177	0.724954	0.167183
290	174	0.660904	0.11762
291	171	0.677099	0.0888946
292	166	0.719144	0.127116
293	171	0.701551	0.13242
294	199	0.730575	0.14926
295	222	0.721103	0.102399
296	193	0.700576	0.149366
297	215	0.706524	0.13755
298	202	0.723668	0.167445
299	233	0.734773	0.108533
300	213	0.708006	0.117613
301	192	0.652884	0.0780938
302	187	0.690346	0.11229
303	196	0.784866	0.107134
304	184	0.748909	0.102465
305	145	0.785036	0.115914
306	174	0.665013	0.177671
307	199	0.709423	0.0822442
308	158	0.777934	0.153209
309	209	0.749061	0.144833
310	218	0.690115	0.188821
311	226	0.71121	0.184918
312	243	0.701816	0.168436
313	250	0.747253	0.239082
314	248	0.713305	0.211422
315	210	0.670201	0.164414
316	221	0.74076	0.28275
317	278	0.750242	0.350413
318	299	0.760156	0.275504
319	285	0.756565	0.264328
320	264	0.739543	0.19685
321	269	0.74326	0.228434
322	298	0.752116	0.258465
323	295	0.756769	0.276667
324	298	0.762628	0.209655
325	294	0.74257	0.309494
326	303	0.75042	0.163855
327	290	0.757426	0.252627
328	299	0.719895	0.143569
329	238	0.773001	0.184021
330	261	0.72815	0.245973
331	301	0.755868	0.176484
332	274	0.742254	0.12299
333	227	0.71503	0.142552
334	242	0.730065	0.180925
335	255	0.77465	0.29531
336	337	0.741677	0.184445
337	270	0.754965	0.146157
338	268	0.739822	0.159032
339	254	0.718651	0.157468
340	229	0.729183	0.175559
341	261	0.717908	0.15704
342	227	0.733342	0.198379
343	280	0.691579	0.169903
344	276	0.728863	0.169788
345	287	0.722013	0.186382
346	259	0.736681	0.154428
347	264	0.744105	0.195159
348	293	0.715219	0.184934
349	253	0.717594	0.115363
350	208	0.72066	0.170945
351	237	0.730303	0.148895
352	251	0.691133	0.131897
353	249	0.738098	0.138197
354	263	0.694495	0.140583
355	258	0.742516	0.144243
356	250	0.690979	0.137074
357	248	0.690718	0.122269
358	223	0.644564	0.197527
359	193	0.729812	0.171348
360	233	0.74527	0.275311
361	283	0.770492	0.145249
362	289	0.730456	0.16731
363	256	0.700058	0.137711
364	272	0.726585	0.125885
365	247	0.699874	0.207431
366	281	0.7447	0.177609
367	304	0.629621	0.172469
368	216	0.716148	0.200843
369	253	0.691318	0.200958
370	235	0.718989	0.264808
371	274	0.719832	0.220235
372	286	0.687165	0.166475
373	215	0.688929	0.169878
374	243	0.697082	0.219606
375	265	0.723302	0.206028
376	276	0.713361	0.177886
377	261	0.701909	0.151819
378	248	0.678623	0.151972
379	240	0.743944	0.149956
380	249	0.699731	0.184394
381	259	0.689829	0.0896498
382	136	0.696801	0.0869146
383	177	0.714461	0.145782
384	239	0.733263	0.149907
385	254	0.734551	0.211671
386	308	0.726325	0.193819
387	298	0.703006	0.192656
388	303	0.742875	0.161635
389	239	0.706385	0.17253
390	249	0.71571	0.211428
391	296	0.68378	0.176534
392	271	0.730686	0.194888
393	278	0.724989	0.20446
394	272	0.696606	0.207285
395	261	0.676893	0.171321
396	237	0.713655	0.170442
397	230	0.759154	0.154892
398	243	0.690657	0.161625
399	243	0.657557	0.1489
400	229	0.665867	0.161606
401	219	0.648189	0.156071
402	219	0.672836	0.166427
403	218	0.71056	0.163959
404	239	0.668514	0.158427
405	206	0.698055	0.127875
406	199	0.714369	0.21465
407	268	0.700438	0.155941
408	206	0.696174	0.126843
409	196	0.66226	0.134854
410	213	0.705055	0.234762
411	271	0.795687	0.168411
412	240	0.642772	0.157536
413	225	0.727211	0.197752
414	237	0.643951	0.179075
415	211	0.701831	0.242173
416	287	0.643358	0.221684
417	241	0.680412	0.110906
418	170	0.726555	0.169038
419	214	0.734798	0.162637
420	235	0.680729	0.182069
421	268	0.731941	0.116305
422	186	0.706555	0.191241
423	185	0.692623	0.115258
424	190	0.654523	0.145996
425	200	0.679365	0.167715
426	210	0.762663	0.162118
427	192	0.690977	0.112128
428	165	0.667179	0.199457
429	196	0.732948	0.228483
430	252	0.722039	0.204763
431	243	0.715005	0.201656
432	250	0.753424	0.209619
433	267	0.697622	0.186404
434	231	0.692438	0.219607
435	238	0.691662	0.262233
436	283	0.672907	0.233515
437	268	0.700152	0.185622
438	217	0.678096	0.156472
439	215	0.676389	0.190854
440	219	0.683093	0.217456
441	258	0.727753	0.281494
442	267	0.660205	0.244225
443	261	0.70568	0.240423
444	273	0.717375	0.245111
445	268	0.748609	0.211024
446	241	0.724022	0.204315
447	236	0.662696	0.166636
448	197	0.664541	0.165194
449	203	0.712057	0.154388
450	212	0.714721	0.156412
451	202	0.764167	0.240069
452	221	0.706255	0.143196
453	172	0.66479	0.174522
454	199	0.724183	0.128512
455	189	0.65833	0.170348
456	235	0.525438	0.105725
457	157	0.614953	0.205891
458	258	0.73729	0.203562
459	226	0.680286	0.137257
460	184	0.588981	0.172472
461	192	0.698585	0.136
462	188	0.648927	0.114873
463	160	0.698131	0.176003
464	191	0.718442	0.120012
465	168	0.656835	0.156137
466	187	0.214363	0.0425472
467	80	0.329046	0.0420998
468	61	-0.868892	0.0236122
469	15	-0.721294	0.0294641
470	20	-1	8.67e-19
471	1	0	0
472	0	0.0998876	0.0204427
473	18	0.776081	0.00131637
474	2	0.118997	0.0148591
475	10	0.6786	0.0774837
476	92	0.739661	0.116085
477	162	0.646625	0.12764
478	169	0.711051	0.152126
479	221	0.711611	0.161559
480	239	0.627892	0.117618
481	169	0.657291	0.0981141
482	149	0.746992	0.204625
483	262	0.65206	0.225968
484	245	0.704942	0.238996
485	263	0.750788	0.201153
486	253	0.711096	0.20165
487	258	0.681039	0.260344
488	301	0.779276	0.262987
489	295	0.702248	0.22492
490	276	0.649231	0.220616
491	255	0.646957	0.149947
492	192	0.723582	0.227153
493	267	0.685633	0.204299
494	264	0.735578	0.186973
495	218	0.783182	0.255509
496	289	0.756002	0.227816
497	273	0.622642	0.124495
498	183	0.754541	0.232955
499	268	0.750009	0.309692
500	296	0.72683	0.242806
501	273	0.65393	0.241919
502	256	0.715652	0.214638
503	280	0.686092	0.258002
504	312	0.718844	0.274993
505	320	0.753205	0.255381
506	277	0.688906	0.233944
507	262	0.725749	0.232951
508	228	0.756767	0.225094
509	277	0.638778	0.223403
510	274	0.77467	0.245246
511	250	0.733328	0.219744
512	279	0.744121	0.220857
513	261	0.812504	0.38773
514	445	0.701865	0.194596
515	237	0.678045	0.157923
516	213	0.647634	0.112403
517	209	0.731639	0.218343
518	242	0.644493	0.135926
519	216	0.698741	0.193274
520	289	0.570463	0.122104
521	165	0.69144	0.206922
522	279	0.782522	0.231026
523	305	0.709901	0.264687
524	364	0.766115	0.206244
525	261	0.712826	0.218549
526	296	0.694722	0.207164
527	283	0.724239	0.176055
528	235	0.70903	0.211921
529	296	0.746852	0.211691
530	270	0.758226	0.202936
531	285	0.710463	0.203125
532	300	0.779055	0.214264
533	297	0.733686	0.185913
534	264	0.705154	0.191288
535	274	0.718502	0.151025
536	232	0.721848	0.203753
537	224	0.715437	0.219411
538	249	0.589655	0.129447
539	181	0.629971	0.162478
540	206	0.71855	0.175588
541	206	0.710884	0.180409
542	191	0.759772	0.214876
543	250	0.618409	0.228413
544	279	0.677267	0.254804
545	300	0.771015	0.218682
546	300	0.647457	0.158902
547	243	0.769713	0.211987
548	320	0.709058	0.23836
549	306	0.786423	0.258274
550	287	0.657054	0.246322
551	297	0.696718	0.194263
552	299	0.639993	0.25336
553	290	0.707644	0.211589
554	281	0.736343	0.20602
555	285	0.743481	0.247344
556	316	0.64712	0.248482
557	274	0.741825	0.221203
558	279	0.75072	0.241274
559	274	0.748848	0.264182
560	282	0.677291	0.232231
561	294	0.640239	0.246923
562	285	0.679793	0.259909
563	327	0.652144	0.245846
564	294	0.653074	0.237493
565	272	0.709305	0.242979
566	293	0.625824	0.253145
567	292	0.698368	0.244005
568	294	0.673576	0.296533
569	322	0.684933	0.257739
570	293	0.763517	0.25122
571	295	0.756636	0.238268
572	298	0.742353	0.224327
573	298	0.741544	0.224906
574	269	0.771986	0.283918
575	292	0.762807	0.228326
576	295	0.715009	0.17143
577	271	0.666495	0.235718
578	294	0.736872	0.216912
579	295	0.695092	0.261754
580	304	0.735361	0.297576
581	329	0.759939	0.25812
582	287	0.728642	0.253217
583	284	0.653735	0.216819
584	281	0.702757	0.218736
585	244	0.716882	0.175806
586	263	0.775603	0.229814
587	313	0.739018	0.264667
588	281	0.69946	0.218827
589	277	0.655409	0.228071
590	276	0.694946	0.181413
591	233	0.686683	0.167824
592	238	0.689406	0.249424
593	309	0.624849	0.138542
594	195	0.741558	0.253571
595	305	0.734646	0.25447
596	304	0.719996	0.225535
597	302	0.654572	0.264152
598	323	0.700456	0.231596
599	312	0.688767	0.248802
600	312	0.719122	0.266529
601	308	0.645202	0.256568
602	306	0.742711	0.245147
603	273	0.717667	0.203855
604	292	0.728364	0.223982
605	291	0.692763	0.22615
606	303	0.773005	0.2496
607	297	0.671959	0.185646
608	248	0.690624	0.367384
609	434	0.662175	0.232457
610	287	0.670744	0.226386
611	303	0.724679	0.198467
612	293	0.540907	0.192689
613	262	0.574151	0.219961
614	269	0.584946	0.202349
615	283	0.637654	0.267446
616	310	0.655874	0.188664
617	259	0.619862	0.238594
618	315	0.644875	0.21726
619	306	0.744206	0.238081
620	327	0.698169	0.254361
621	333	0.690581	0.284178
622	326	0.657579	0.269122
623	380	0.696749	0.300853
624	366	0.680076	0.242821
625	324	0.672646	0.278352
626	347	0.72522	0.250029
627	328	0.778155	0.258524
628	323	0.671542	0.24984
629	323	0.671018	0.222508
630	302	0.742208	0.263087
631	305	0.719332	0.194224
632	267	0.74629	0.273716
633	313	0.698129	0.280961
634	335	0.682168	0.155142
635	230	0.717533	0.168355
636	248	0.738258	0.196156
637	276	0.62402	0.116003
638	199	0.680399	0.214625
639	295	0.700132	0.20486
640	285	0.723591	0.254519
641	301	0.72834	0.240362
642	299	0.684559	0.165109
643	267	0.632709	0.255546
644	327	0.716232	0.263483
645	325	0.668067	0.290128
646	343	0.671118	0.282586
647	353	0.660698	0.259697
648	345	0.725787	0.25776
649	351	0.738662	0.273201
650	344	0.751457	0.320877
651	365	0.765061	0.255244
652	339	0.745936	0.246891
653	313	0.757097	0.25922
654	352	0.745392	0.288367
655	329	0.667778	0.12962
656	213	0.753978	0.226818
657	289	0.730549	0.216275
658	315	0.711665	0.203977
659	285	0.73527	0.22221
660	302	0.761746	0.241188
661	296	0.638368	0.156983
662	204	0.742084	0.208923
663	312	0.672801	0.253499
664	339	0.668185	0.225213
665	320	0.617121	0.213696
666	300	0.73258	0.252846
667	340	0.715379	0.224355
668	274	0.682397	0.221315
669	285	0.717996	0.2632
670	314	0.685077	0.227245
671	300	0.688927	0.202595
672	315	0.624927	0.269255
673	333	0.621171	0.231252
674	315	0.650435	0.282557
675	297	0.731222	0.22558
676	293	0.611378	0.242744
677	325	0.602199	0.241727
678	314	0.664788	0.270739
679	325	0.670332	0.232196
680	339	0.624767	0.240407
681	313	0.604942	0.216049
682	313	0.658294	0.188017
683	299	0.738546	0.233887
684	319	0.69111	0.212766
685	282	0.666051	0.251312
686	350	0.647385	0.228459
687	310	0.59812	0.2682
688	312	0.624616	0.237567
689	321	0.695044	0.285595
690	347	0.640829	0.223682
691	316	0.641563	0.240403
692	322	0.638338	0.20526
693	303	0.651068	0.228709
694	316	0.713685	0.23741
695	323	0.699007	0.208184
696	318	0.64403	0.14844
697	255	0.667575	0.251833
698	329	0.725602	0.164217
