# Supplementary material for: Impact of solvent forces and broken symmetry on the assembly of designed proteins at a liquid-solid interface
Source: Nat Commun. 2026 Mar 13;17:2446. doi: 10.1038/s41467-026-69170-0 (PMC12987978; doi:10.1038/s41467-026-69170-0)
Supplement: Supplementary file 9 — Source data [file 41467_2026_69170_MOESM9_ESM.zip › Source Data/Figure 4.xls]

## Sheet: Sheet1
Frame	Number of Rods	Nematic Parameter	Smectic Parameter
1	0	0	0
2	102	-0.229278	0.0495798
3	84	-0.173403	0.0612466
4	106	-0.22741	0.06463
5	107	-0.243751	0.0558784
6	108	-0.182669	0.0543641
7	100	-0.304684	0.0695765
8	116	-0.211317	0.0556361
9	109	-0.197276	0.0547498
10	108	-0.126159	0.0535981
11	99	-0.215873	0.0591093
12	112	-0.191478	0.0505278
13	112	-0.182033	0.0549797
14	99	-0.260482	0.0526339
15	98	-0.136073	0.0525105
16	99	-0.24246	0.0489906
17	100	-0.226598	0.0548893
18	114	-0.200762	0.0647429
19	127	-0.221864	0.054524
20	108	-0.242924	0.0571697
21	96	-0.297029	0.0521161
22	97	-0.136927	0.056119
23	114	-0.210754	0.0642758
24	124	-0.28378	0.0579669
25	117	-0.264709	0.05195
26	109	-0.293913	0.052174
27	107	-0.303455	0.0623721
28	119	-0.240115	0.0519614
29	103	-0.236513	0.0566536
30	104	-0.136389	0.055174
31	115	-0.197036	0.0618229
32	105	-0.163598	0.0607044
33	115	-0.230404	0.0618417
34	110	-0.0876402	0.0638986
35	113	-0.117815	0.0585404
36	112	-0.247301	0.0574053
37	116	-0.15381	0.0535764
38	114	-0.241155	0.0648303
39	117	-0.259772	0.0579104
40	114	-0.106895	0.0531704
41	118	-0.187694	0.0549442
42	102	-0.227733	0.0614729
43	118	-0.106855	0.0495527
44	110	-0.0502813	0.068751
45	130	-0.183184	0.0565871
46	112	-0.129889	0.0621804
47	115	-0.229792	0.054714
48	106	-0.195261	0.0625974
49	124	-0.187856	0.0611555
50	117	-0.121916	0.064002
51	132	-0.138712	0.0589525
52	131	-0.171623	0.0640722
53	126	-0.17434	0.0595272
54	111	-0.162163	0.061994
55	116	-0.111669	0.0655237
56	134	-0.128721	0.0602038
57	128	-0.0467787	0.0621774
58	125	-0.144522	0.0547926
59	108	-0.262007	0.0565172
60	117	-0.130996	0.0612634
61	107	-0.0717345	0.0604391
62	131	-0.200874	0.058447
63	111	-0.0655339	0.0562464
64	119	-0.0472204	0.0642911
65	128	-0.134273	0.0644642
66	111	-0.249578	0.05033
67	94	-0.0189798	0.0717662
68	130	-0.143157	0.0636395
69	109	-0.108824	0.0669731
70	104	-0.0736629	0.0538598
71	110	-0.249814	0.0578548
72	99	-0.161779	0.0564094
73	105	-0.174035	0.0624138
74	107	-0.108271	0.0521631
75	111	-0.177086	0.0495871
76	94	-0.106809	0.0698146
77	100	-0.21123	0.0550062
78	98	-0.0398452	0.0516121
79	83	-0.0384571	0.0531036
80	97	0.0859895	0.0488705
81	105	0.0714144	0.0569658
82	116	-0.0198609	0.0505562
83	116	0.0213268	0.0593672
84	114	-0.106879	0.0552502
85	106	0.0183578	0.0595318
86	122	-0.00122379	0.0670327
87	117	-0.0350048	0.0623981
88	130	-0.0496995	0.0652537
89	157	-0.0339757	0.0623042
90	136	-0.0492894	0.0671655
91	124	-0.111363	0.0641521
92	126	-0.195171	0.0602556
93	123	-0.0856241	0.0679715
94	127	-0.12839	0.0634606
95	138	-0.0162639	0.0692117
96	120	-0.0594755	0.062969
97	117	-0.0918129	0.0575103
98	116	-0.0745252	0.0579763
99	121	-0.0882716	0.0594331
100	125	-0.0458678	0.0543314
101	105	-0.03328	0.0639571
102	103	-0.0371162	0.0656293
103	122	-0.0243557	0.0649021
104	110	-0.140917	0.0582051
105	120	-0.137113	0.0528884
106	101	-0.103961	0.0567794
107	107	-0.160498	0.0554778
108	121	-0.0485989	0.0522343
109	106	-0.0931067	0.0505539
110	98	-0.101039	0.0545784
111	104	-0.120299	0.0626602
112	100	-0.162835	0.0469346
113	95	-0.100955	0.0544532
114	103	-0.191716	0.0537848
115	92	-0.0814759	0.0565862
116	101	-0.307119	0.0467989
117	87	-0.0825537	0.0409558
118	56	-0.291093	0.0618909
119	106	-0.225926	0.0507717
120	102	-0.284416	0.0461172
121	82	-0.282127	0.0542261
122	104	-0.271389	0.0594896
123	110	-0.284067	0.0638178
124	136	-0.228763	0.0677556
125	126	-0.236763	0.0589295
126	124	-0.232056	0.0573665
127	136	-0.384461	0.0673481
128	132	-0.261178	0.0595903
129	125	-0.231651	0.0615326
130	129	-0.224027	0.0611871
131	126	-0.236578	0.0688551
132	148	-0.243001	0.059339
133	130	-0.181915	0.0585021
134	137	-0.206479	0.0598024
135	153	-0.233759	0.0602366
136	131	-0.155318	0.0634495
137	139	-0.183705	0.058952
138	129	-0.314604	0.0557539
139	107	-0.238827	0.0626233
140	114	-0.203817	0.072981
141	138	-0.215433	0.0565525
142	130	-0.101782	0.0571286
143	123	-0.215946	0.0602012
144	124	-0.253931	0.0643481
145	116	-0.216762	0.0588807
146	131	-0.29655	0.0591518
147	120	-0.254794	0.0677852
148	128	-0.294962	0.0662287
149	128	-0.199421	0.0685915
150	130	-0.171893	0.0668514
151	141	-0.181566	0.0605949
152	130	-0.203179	0.0597028
153	127	-0.234211	0.0620529
154	140	-0.209622	0.0671503
155	142	-0.202402	0.0648954
156	121	-0.137318	0.0612087
157	121	-0.184945	0.0639909
158	134	-0.19002	0.0686575
159	129	-0.234087	0.0686184
160	122	-0.176912	0.0606647
161	122	-0.308155	0.0666488
162	138	-0.100856	0.070234
163	137	-0.257936	0.0855487
164	137	-0.222261	0.0610798
165	145	-0.272645	0.0650766
166	143	-0.179506	0.0635448
167	155	-0.227216	0.068106
168	142	-0.186065	0.0690695
169	141	-0.153548	0.0662357
170	151	-0.149903	0.0622345
171	145	-0.185009	0.0727908
172	127	-0.174216	0.0661266
173	170	-0.171324	0.0764319
174	165	-0.227441	0.0697601
175	151	-0.254008	0.0836479
176	149	-0.169262	0.0577687
177	123	-0.187193	0.0685415
178	140	-0.24514	0.0694281
179	136	-0.18993	0.0609154
180	128	-0.180513	0.0648412
181	120	-0.171823	0.0589231
182	115	-0.14846	0.0536327
183	92	-0.188461	0.0619661
184	109	-0.106079	0.0524646
185	123	-0.0998562	0.0659678
186	141	-0.234206	0.0896873
187	149	-0.208413	0.0656181
188	142	-0.130964	0.0644047
189	131	-0.0921431	0.0576067
190	130	-0.166572	0.0698107
191	144	-0.0228907	0.0648077
192	143	-0.143495	0.0759088
193	148	-0.14327	0.066041
194	136	-0.24868	0.0646221
195	140	-0.239705	0.0602487
196	140	-0.20845	0.0683498
197	145	-0.201142	0.088517
198	147	-0.15777	0.0655253
199	141	-0.217893	0.063068
200	150	-0.174542	0.0731118
201	145	-0.0643076	0.07456
202	156	-0.146705	0.0640205
203	153	-0.0759526	0.0650115
204	144	-0.0981735	0.0681861
205	159	-0.0792977	0.0687641
206	148	-0.142017	0.0674498
207	169	-0.108767	0.0658568
208	153	-0.167119	0.0727203
209	165	-0.21167	0.0631781
210	152	-0.183905	0.0700715
211	148	-0.143426	0.0673025
212	159	-0.188129	0.0694673
213	163	-0.22703	0.0602657
214	139	-0.837521	0.00131637
215	2	-0.456348	0.00501604
216	4	-0.178209	0.0705982
217	146	-0.207656	0.0657304
218	144	-0.277887	0.0755617
219	154	-0.155112	0.0613695
220	141	-0.252581	0.0664691
221	143	-0.0951032	0.0658742
222	141	-0.260674	0.0688213
223	146	-0.236056	0.0645135
224	144	-0.284611	0.0658222
225	141	-0.313012	0.0611615
226	132	-0.244279	0.0972841
227	150	-0.270798	0.0655657
228	136	-0.258727	0.0720418
229	151	-0.301392	0.0726714
230	152	-0.273287	0.0838443
231	145	-0.229315	0.0664788
232	135	-0.198325	0.0653429
233	160	-0.239169	0.0682758
234	150	-0.134484	0.0819762
235	138	-0.264945	0.0586394
236	125	-0.209737	0.0680466
237	143	-0.188295	0.0753536
238	154	-0.224321	0.0736403
239	144	-0.23213	0.0890787
240	142	-0.229793	0.0879979
241	151	-0.273307	0.0657566
242	142	-0.217532	0.0689141
243	137	-0.309583	0.0677629
244	146	-0.283372	0.0811825
245	146	-0.312277	0.0640678
246	135	-0.311641	0.0612019
247	139	-0.263656	0.05971
248	133	-0.177407	0.0641585
249	140	-0.244272	0.0641435
250	146	-0.277789	0.0649174
251	122	-0.230584	0.0699525
252	153	-0.254156	0.0628341
253	137	-0.296569	0.0590739
254	134	-0.24032	0.0621281
255	129	-0.232196	0.0635177
256	139	-0.254973	0.0695373
257	146	-0.313076	0.0676038
258	138	-0.334822	0.0649233
259	127	-0.17371	0.0590802
260	133	-0.285598	0.066925
261	130	-0.229505	0.0737578
262	131	-0.31734	0.0630671
263	130	-0.144422	0.061323
264	128	-0.206924	0.0715164
265	140	-0.164181	0.0717565
266	132	-0.208913	0.0598563
267	135	-0.195138	0.0616799
268	129	-0.183415	0.074933
269	132	-0.125127	0.0549877
270	119	-0.171805	0.0664509
271	121	-0.156535	0.0609342
272	136	-0.232672	0.0649819
273	143	-0.202274	0.0704847
274	136	-0.183974	0.0584852
275	140	-0.198773	0.05799
276	127	-0.157922	0.0631901
277	145	-0.14614	0.0685015
278	154	-0.220924	0.0694527
279	160	-0.225761	0.0705689
280	165	-0.136358	0.062334
281	141	-0.155853	0.0704243
282	143	-0.150467	0.0616837
283	140	-0.153015	0.0619562
284	136	-0.129889	0.058904
285	138	-0.223723	0.0609768
286	131	-0.118567	0.0593201
287	123	-0.21169	0.0567745
288	129	-0.102204	0.0637333
289	138	-0.144831	0.0722939
290	129	-0.0725382	0.0645353
291	126	-0.182821	0.0649789
292	134	-0.124186	0.0648185
293	125	-0.136095	0.0615641
294	154	-0.218816	0.0589394
295	141	-0.108095	0.0642021
296	147	-0.215466	0.0747311
297	136	-0.152145	0.0636034
298	147	-0.184515	0.0640976
299	147	-0.170145	0.06838
300	147	-0.154482	0.0641707
301	154	-0.0922598	0.0643079
302	150	-0.164161	0.0730795
303	154	-0.113455	0.071148
304	148	-0.105865	0.0655571
305	142	-0.109951	0.0693414
306	151	-0.16845	0.0671426
307	141	-0.0940852	0.0653755
308	144	-0.0886902	0.0562442
309	133	-0.130921	0.0688617
310	139	-0.0976406	0.0595277
311	139	-0.137873	0.0615889
312	141	-0.210971	0.0753668
313	147	-0.0855063	0.0642043
314	150	-0.18948	0.0736837
315	159	-0.202523	0.0593878
316	138	-0.132533	0.0718928
317	148	-0.140865	0.0600385
318	140	-0.116702	0.0674167
319	139	-0.137103	0.0632684
320	150	-0.024126	0.0654287
321	145	-0.109669	0.0633506
322	151	-0.148257	0.0689994
323	142	-0.112308	0.0670547
324	138	-0.138661	0.0800593
325	159	-0.123456	0.0657957
326	153	-0.15417	0.06402
327	151	-0.115987	0.0725659
328	145	-0.164804	0.063684
329	149	-0.337945	0.0433973
330	57	-0.194415	0.0690398
331	159	-0.176734	0.0720069
332	148	-0.182933	0.0675565
333	161	-0.116231	0.0663274
334	152	-0.10404	0.0625531
335	137	-0.142918	0.0688402
336	142	-0.102632	0.0584563
337	139	-0.0914118	0.0659821
338	143	-0.114889	0.075138
339	138	-0.110131	0.0721811
340	152	-0.119735	0.0675271
341	124	-0.144385	0.0743049
342	144	-0.162601	0.0591752
343	132	-0.22226	0.059217
344	140	-0.0517373	0.0644675
345	117	-0.172793	0.0689961
346	129	-0.0774253	0.0672774
347	131	-0.0102922	0.0620477
348	126	-0.116244	0.0564269
349	134	-0.151868	0.0591552
350	128	-0.153384	0.0628256
351	124	-0.147851	0.0575433
352	127	-0.179816	0.0680646
353	140	-0.120705	0.0582922
354	133	-0.116898	0.0674355
355	132	-0.099106	0.0627307
356	140	-0.181787	0.0528549
357	120	-0.174731	0.064397
358	153	-0.151104	0.0658772
359	143	-0.150522	0.0662873
360	146	-0.159553	0.0774711
361	146	-0.0740892	0.0631696
362	140	-0.16179	0.0668865
363	130	-0.187605	0.0692186
364	137	-0.248821	0.0621556
365	133	-0.181193	0.0600219
366	113	-0.185835	0.0556597
367	115	-0.242334	0.0580612
368	121	-0.191947	0.0597364
369	136	-0.246417	0.0630029
370	133	-0.360925	0.0686702
371	150	-0.173928	0.0549616
372	129	-0.193123	0.0648933
373	137	-0.142658	0.0833632
374	138	-0.177065	0.0660924
375	141	-0.242041	0.0607441
376	138	-0.260375	0.059637
377	135	-0.170541	0.0692505
378	143	-0.204013	0.0695111
379	152	-0.219085	0.0595959
380	139	-0.220254	0.0656307
381	140	-0.207584	0.0754962
382	154	-0.175343	0.0606862
383	144	-0.193223	0.0666267
384	162	-0.0790778	0.0635412
385	135	-0.17994	0.0813418
386	148	-0.208277	0.0763013
387	147	-0.255336	0.0621657
388	138	-0.182796	0.0736306
389	173	-0.192122	0.0705576
390	149	-0.245013	0.0752988
391	147	-0.174377	0.0729762
392	144	-0.13463	0.0622318
393	149	-0.168281	0.0734368
394	160	-0.201115	0.070005
395	159	-0.178347	0.066619
396	154	-0.207709	0.0730669
397	158	-0.206266	0.0613565
398	145	-0.173373	0.0682219
399	156	-0.223115	0.0638981
400	144	-0.17854	0.0669552
401	153	-0.202444	0.0697717
402	157	-0.180071	0.0766271
403	160	-0.175442	0.0715212
404	159	-0.217431	0.0684084
405	158	-0.203756	0.0934054
406	160	-0.177605	0.0703433
407	133	-0.0920099	0.0656828
408	161	-0.145067	0.0659906
409	150	-0.146293	0.0646413
410	154	-0.214012	0.0660135
411	155	-0.195814	0.0741686
412	149	-0.122072	0.0673399
413	151	-0.233131	0.0715162
414	140	-0.127494	0.0609457
415	145	-0.158984	0.0625344
416	142	-0.227179	0.0715297
417	151	-0.210901	0.072985
418	153	-0.139436	0.0846749
419	165	-0.191838	0.0658271
420	152	-0.219201	0.0749826
421	157	-0.213992	0.0689214
422	158	-0.253272	0.0732861
423	164	-0.237171	0.0686168
424	148	-0.126957	0.0650821
425	137	-0.220112	0.068222
426	110	-0.237262	0.0601483
427	124	-0.151854	0.0571949
428	119	-0.104776	0.0622187
429	128	-0.117505	0.0626723
430	126	-0.132411	0.0625591
431	135	-0.0895041	0.0594965
432	130	-0.18758	0.0806081
433	138	-0.179747	0.0700439
434	162	-0.133463	0.0677833
435	161	-0.164101	0.068411
436	146	-0.218707	0.0733238
437	149	-0.248142	0.0682018
438	144	-0.171894	0.0748019
439	147	-0.238355	0.0648656
440	150	-0.249261	0.066269
441	139	-0.21642	0.0645935
442	143	-0.288884	0.0736559
443	148	-0.279775	0.0607139
444	145	-0.268021	0.071245
445	156	-0.245367	0.0774526
446	163	-0.211113	0.0651225
447	140	-0.244402	0.0644544
448	145	-0.202693	0.0688947
449	134	-0.203973	0.0606235
450	132	-0.219814	0.060989
451	155	-0.272215	0.0644894
452	140	-0.199978	0.0637211
453	136	-0.16168	0.0610062
454	115	-0.168022	0.0601191
455	122	-0.126251	0.0565157
456	106	-0.211326	0.062224
457	123	-0.211757	0.060197
458	120	-0.229129	0.0542873
459	117	-0.19651	0.062538
460	116	-0.190484	0.0621568
461	134	-0.221901	0.0680102
462	125	-0.227965	0.0744789
463	120	-0.184955	0.0516179
464	118	-0.208704	0.0586062
465	117	-0.230042	0.061111
466	107	-0.207743	0.0565621
467	125	-0.314694	0.0702961
468	127	-0.326766	0.0691689
469	125	-0.264228	0.0612943
470	114	-0.266872	0.0533982
471	111	-0.28797	0.0583362
472	106	-0.208506	0.0577822
473	106	-0.246981	0.052641
474	87	-0.225872	0.0449254
475	79	-0.197454	0.0537608
476	100	-0.225043	0.0702111
477	126	-0.204903	0.064971
478	141	-0.267069	0.0547522
479	119	-0.183669	0.0594991
480	134	-0.231048	0.0575346
481	135	-0.194423	0.0662139
482	123	-0.180972	0.0651158
483	130	-0.152966	0.0573622
484	127	-0.347014	0.0686768
485	157	-0.208809	0.0732774
486	133	-0.208665	0.0621871
487	132	-0.145938	0.0592834
488	121	-0.217063	0.0579788
489	127	-0.213603	0.0611839
490	122	-0.247317	0.0638764
491	120	-0.268358	0.0589886
492	128	-0.232792	0.0599303
493	126	-0.169033	0.0571345
494	77	-0.20336	0.0617206
495	109	-0.937446	0.00895213
496	6	0	0
497	0	0.0404882	0.00131637
498	2	-0.249071	0.0675321
499	132	-0.245345	0.06831
500	134	-0.183446	0.0667602
501	136	-0.180157	0.0668377
502	148	-0.180214	0.0699558
503	145	-0.205694	0.084878
504	154	-0.19573	0.0705162
505	155	-0.157792	0.0803643
506	154	-0.197041	0.0623712
507	146	-0.0788694	0.0639245
508	136	-0.186259	0.061828
509	151	0.203913	0.0637007
510	125	0.543644	0.065193
511	134	-0.0563491	0.0608019
512	141	-0.189822	0.0717014
513	143	-0.157178	0.0648273
514	133	-0.178515	0.0697223
515	158	-0.205421	0.0682606
516	157	-0.241706	0.0567978
517	111	-0.224747	0.0664832
518	149	-0.163525	0.0666284
519	148	-0.198558	0.069802
520	148	-0.224681	0.064013
521	159	-0.175901	0.0652368
522	133	-0.238575	0.0659706
523	139	-0.169123	0.0633839
524	146	-0.261755	0.0696882
525	145	-0.224894	0.0653572
526	138	-0.177012	0.0763641
527	157	-0.236103	0.0657559
528	150	-0.252171	0.0722136
529	140	-0.181424	0.0677693
530	138	-0.206719	0.0664495
531	141	-0.259053	0.0553372
532	114	-0.277943	0.0619243
533	137	-0.235878	0.0602084
534	130	-0.236139	0.0663713
535	144	-0.151782	0.0609062
536	145	-0.231277	0.0692455
537	146	-0.177132	0.074703
538	139	-0.191821	0.0628846
539	148	-0.219757	0.0628887
540	144	-0.245758	0.0652001
541	145	-0.222394	0.0764208
542	163	-0.231433	0.0747263
543	147	-0.145097	0.0698008
544	157	-0.175185	0.0646821
545	157	-0.209002	0.077605
546	164	-0.226066	0.0612136
547	135	-0.289181	0.0624231
548	145	-0.267422	0.0597081
549	143	-0.236077	0.0683645
550	155	-0.236082	0.064971
551	149	-0.232625	0.0737309
552	160	-0.250305	0.0651215
553	155	-0.185132	0.079604
554	157	-0.174359	0.0645852
555	156	-0.298343	0.0739763
556	147	-0.241802	0.0602041
557	133	-0.210995	0.0646704
558	140	-0.202198	0.0698852
559	156	-0.191171	0.0693293
560	141	-0.148187	0.0717484
561	137	-0.252894	0.0689399
562	149	-0.147247	0.0673111
563	153	-0.189275	0.0686002
564	143	-0.237113	0.0701804
565	156	-0.198401	0.0625817
566	164	-0.222432	0.0649182
567	152	-0.283783	0.060495
568	141	-0.232136	0.0674385
569	146	-0.172879	0.0662298
570	140	-0.217549	0.066287
571	153	-0.212138	0.0785808
572	159	-0.291746	0.0808688
573	151	-0.315275	0.065484
574	135	-0.266692	0.0701683
575	135	-0.29597	0.0665644
576	130	-0.256352	0.0649166
577	128	-0.262367	0.0609431
578	133	-0.298377	0.0597496
579	142	-0.361461	0.0651225
