# Supplementary material for: Impact of solvent forces and broken symmetry on the assembly of designed proteins at a liquid-solid interface
Source: Nat Commun. 2026 Mar 13;17:2446. doi: 10.1038/s41467-026-69170-0 (PMC12987978; doi:10.1038/s41467-026-69170-0)
Supplement: Supplementary file 9 — Source data [file 41467_2026_69170_MOESM9_ESM.zip › Source Data/figure-5a.txt]

# mu, dr, length, smectic_order_parameter
1.0 0.0   7 0.11675779
1.0 0.1   7 0.10773680
1.0 0.2   7 0.11084999
1.0 0.3   7 0.10733245
1.0 0.4   7 0.10876483
1.0 0.5   7 0.10678809
1.0 0.6   7 0.09858087
1.0 0.7   7 0.10272718
1.0 0.8   7 0.11320503
1.0 0.9   7 0.10485315
1.0 1.0   7 0.10142450
1.5 0.0   7 0.11253460
1.5 0.1   7 0.10410012
1.5 0.2   7 0.09808666
1.5 0.3   7 0.10244602
1.5 0.4   7 0.10847963
1.5 0.5   7 0.11174243
1.5 0.6   7 0.10622151
1.5 0.7   7 0.10522969
1.5 0.8   7 0.10105399
1.5 0.9   7 0.11142695
1.5 1.0   7 0.10373567
2.0 0.0   7 0.09261363
2.0 0.1   7 0.10364655
2.0 0.2   7 0.10538412
2.0 0.3   7 0.10565049
2.0 0.4   7 0.11230302
2.0 0.5   7 0.10254566
2.0 0.6   7 0.10581652
2.0 0.7   7 0.09947896
2.0 0.8   7 0.10726399
2.0 0.9   7 0.10292241
2.0 1.0   7 0.10283325
2.5 0.0   7 0.10163587
2.5 0.1   7 0.10234669
2.5 0.2   7 0.11074272
2.5 0.3   7 0.12001629
2.5 0.4   7 0.10398829
2.5 0.5   7 0.10186666
2.5 0.6   7 0.10186332
2.5 0.7   7 0.10581778
2.5 0.8   7 0.09899486
2.5 0.9   7 0.09762645
2.5 1.0   7 0.10358229
3.0 0.0   7 0.09893983
3.0 0.1   7 0.12050172
3.0 0.2   7 0.11282633
3.0 0.3   7 0.09675947
3.0 0.4   7 0.12693929
3.0 0.5   7 0.10347827
3.0 0.6   7 0.10849220
3.0 0.7   7 0.11937819
3.0 0.8   7 0.10843370
3.0 0.9   7 0.10630239
3.0 1.0   7 0.11721660
3.5 0.0   7 0.10841085
3.5 0.1   7 0.11737979
3.5 0.2   7 0.10803310
3.5 0.3   7 0.11001317
3.5 0.4   7 0.12403844
3.5 0.5   7 0.12948623
3.5 0.6   7 0.09740458
3.5 0.7   7 0.14300517
3.5 0.8   7 0.11074077
3.5 0.9   7 0.10699593
3.5 1.0   7 0.11722783
4.0 0.0   7 0.09981239
4.0 0.1   7 0.12474923
4.0 0.2   7 0.10441431
4.0 0.3   7 0.12097551
4.0 0.4   7 0.12371831
4.0 0.5   7 0.12228536
4.0 0.6   7 0.11611628
4.0 0.7   7 0.12054345
4.0 0.8   7 0.13680044
4.0 0.9   7 0.12629758
4.0 1.0   7 0.15416605
4.5 0.0   7 0.10061763
4.5 0.1   7 0.14459135
4.5 0.2   7 0.12438414
4.5 0.3   7 0.14003219
4.5 0.4   7 0.14761823
4.5 0.5   7 0.14452221
4.5 0.6   7 0.18705675
4.5 0.7   7 0.14410177
4.5 0.8   7 0.18890383
4.5 0.9   7 0.20053204
4.5 1.0   7 0.11345940
5.0 0.0   7 0.09879619
5.0 0.1   7 0.10133582
5.0 0.2   7 0.11349016
5.0 0.3   7 0.17911967
5.0 0.4   7 0.15943082
5.0 0.5   7 0.11342011
5.0 0.6   7 0.11025536
5.0 0.7   7 0.10990311
5.0 0.8   7 0.14178566
5.0 0.9   7 0.13122065
5.0 1.0   7 0.14211856
5.5 0.0   7 0.09607314
5.5 0.1   7 0.10163523
5.5 0.2   7 0.14570538
5.5 0.3   7 0.16512181
5.5 0.4   7 0.20769417
5.5 0.5   7 0.12900317
5.5 0.6   7 0.19085746
5.5 0.7   7 0.11902049
5.5 0.8   7 0.25236957
5.5 0.9   7 0.18151596
5.5 1.0   7 0.15252600
6.0 0.0   7 0.09416896
6.0 0.1   7 0.08631441
6.0 0.2   7 0.13933163
6.0 0.3   7 0.14376439
6.0 0.4   7 0.12159164
6.0 0.5   7 0.11769565
6.0 0.6   7 0.16186444
6.0 0.7   7 0.13549192
6.0 0.8   7 0.16991002
6.0 0.9   7 0.11899484
6.0 1.0   7 0.11655642
6.5 0.0   7 0.09371997
6.5 0.1   7 0.09060364
6.5 0.2   7 0.11169299
6.5 0.3   7 0.10724845
6.5 0.4   7 0.10072465
6.5 0.5   7 0.12329306
6.5 0.6   7 0.12003947
6.5 0.7   7 0.13056453
6.5 0.8   7 0.21821668
6.5 0.9   7 0.14482854
6.5 1.0   7 0.13454082
7.0 0.0   7 0.09256256
7.0 0.1   7 0.09349628
7.0 0.2   7 0.11105443
7.0 0.3   7 0.15706726
7.0 0.4   7 0.16352783
7.0 0.5   7 0.15208953
7.0 0.6   7 0.10607303
7.0 0.7   7 0.11093066
7.0 0.8   7 0.11888607
7.0 0.9   7 0.19152231
7.0 1.0   7 0.13794166
7.5 0.0   7 0.09442396
7.5 0.1   7 0.10415644
7.5 0.2   7 0.10018924
7.5 0.3   7 0.12433657
7.5 0.4   7 0.18128654
7.5 0.5   7 0.15637616
7.5 0.6   7 0.11288003
7.5 0.7   7 0.14093665
7.5 0.8   7 0.16675334
7.5 0.9   7 0.11221758
7.5 1.0   7 0.13762167
8.0 0.0   7 0.09717665
8.0 0.1   7 0.09097136
8.0 0.2   7 0.10985677
8.0 0.3   7 0.10042603
8.0 0.4   7 0.11003356
8.0 0.5   7 0.10920706
8.0 0.6   7 0.12061750
8.0 0.7   7 0.15648078
8.0 0.8   7 0.13444528
8.0 0.9   7 0.14368004
8.0 1.0   7 0.11229815
8.5 0.0   7 0.09434212
8.5 0.1   7 0.09312653
8.5 0.2   7 0.09409244
8.5 0.3   7 0.10870192
8.5 0.4   7 0.10396399
8.5 0.5   7 0.12586385
8.5 0.6   7 0.10699053
8.5 0.7   7 0.15616243
8.5 0.8   7 0.10852352
8.5 0.9   7 0.14635118
8.5 1.0   7 0.11403958
9.0 0.0   7 0.09096441
9.0 0.1   7 0.09289901
9.0 0.2   7 0.09858640
9.0 0.3   7 0.09964309
9.0 0.4   7 0.10785158
9.0 0.5   7 0.09537691
9.0 0.6   7 0.11218471
9.0 0.7   7 0.11509278
9.0 0.8   7 0.09865219
9.0 0.9   7 0.10953617
9.0 1.0   7 0.12726242
