# Supplementary material for: Impact of solvent forces and broken symmetry on the assembly of designed proteins at a liquid-solid interface
Source: Nat Commun. 2026 Mar 13;17:2446. doi: 10.1038/s41467-026-69170-0 (PMC12987978; doi:10.1038/s41467-026-69170-0)
Supplement: Supplementary file 9 — Source data [file 41467_2026_69170_MOESM9_ESM.zip › Source Data/figure-5b.txt]

# mu, dr, length, smectic_order_parameter
1.0 0.0   7 0.24660307
1.0 0.1   7 0.31562578
1.0 0.2   7 0.36127320
1.0 0.3   7 0.29108368
1.0 0.4   7 0.28050276
1.0 0.5   7 0.33889040
1.0 0.6   7 0.28135691
1.0 0.7   7 0.28308778
1.0 0.8   7 0.25055165
1.0 0.9   7 0.32543465
1.0 1.0   7 0.28941112
1.5 0.0   7 0.34743115
1.5 0.1   7 0.29126680
1.5 0.2   7 0.34036846
1.5 0.3   7 0.34400589
1.5 0.4   7 0.34464844
1.5 0.5   7 0.32947628
1.5 0.6   7 0.35114279
1.5 0.7   7 0.26280992
1.5 0.8   7 0.29490815
1.5 0.9   7 0.29867915
1.5 1.0   7 0.30016957
2.0 0.0   7 0.41572314
2.0 0.1   7 0.43672791
2.0 0.2   7 0.40695495
2.0 0.3   7 0.39220322
2.0 0.4   7 0.37880549
2.0 0.5   7 0.34451551
2.0 0.6   7 0.38410727
2.0 0.7   7 0.42538125
2.0 0.8   7 0.39942653
2.0 0.9   7 0.37137940
2.0 1.0   7 0.37416868
2.5 0.0   7 0.37699569
2.5 0.1   7 0.36913456
2.5 0.2   7 0.40505230
2.5 0.3   7 0.40930878
2.5 0.4   7 0.38883328
2.5 0.5   7 0.37825000
2.5 0.6   7 0.32891984
2.5 0.7   7 0.36738675
2.5 0.8   7 0.42865159
2.5 0.9   7 0.41950900
2.5 1.0   7 0.33376351
3.0 0.0   7 0.37960766
3.0 0.1   7 0.44429868
3.0 0.2   7 0.50844396
3.0 0.3   7 0.46145384
3.0 0.4   7 0.42398728
3.0 0.5   7 0.43549289
3.0 0.6   7 0.38616415
3.0 0.7   7 0.44539830
3.0 0.8   7 0.49226507
3.0 0.9   7 0.41588347
3.0 1.0   7 0.43157413
3.5 0.0   7 0.47361517
3.5 0.1   7 0.44929460
3.5 0.2   7 0.41428083
3.5 0.3   7 0.38940110
3.5 0.4   7 0.40856312
3.5 0.5   7 0.43266319
3.5 0.6   7 0.49416861
3.5 0.7   7 0.46573881
3.5 0.8   7 0.36656192
3.5 0.9   7 0.41340958
3.5 1.0   7 0.38669244
4.0 0.0   7 0.40303924
4.0 0.1   7 0.42978296
4.0 0.2   7 0.44114872
4.0 0.3   7 0.39427714
4.0 0.4   7 0.50503460
4.0 0.5   7 0.38367151
4.0 0.6   7 0.37819003
4.0 0.7   7 0.45615656
4.0 0.8   7 0.40995639
4.0 0.9   7 0.46327458
4.0 1.0   7 0.44636241
4.5 0.0   7 0.40948738
4.5 0.1   7 0.35452907
4.5 0.2   7 0.37839129
4.5 0.3   7 0.38539517
4.5 0.4   7 0.37028257
4.5 0.5   7 0.43311770
4.5 0.6   7 0.37952483
4.5 0.7   7 0.47185769
4.5 0.8   7 0.46560807
4.5 0.9   7 0.50163557
4.5 1.0   7 0.45478010
5.0 0.0   7 0.29555060
5.0 0.1   7 0.31489626
5.0 0.2   7 0.41481496
5.0 0.3   7 0.34909201
5.0 0.4   7 0.33203176
5.0 0.5   7 0.41166426
5.0 0.6   7 0.37345709
5.0 0.7   7 0.35361531
5.0 0.8   7 0.31294196
5.0 0.9   7 0.45615200
5.0 1.0   7 0.42448157
5.5 0.0   7 0.22208438
5.5 0.1   7 0.39129603
5.5 0.2   7 0.41673304
5.5 0.3   7 0.41352454
5.5 0.4   7 0.30242306
5.5 0.5   7 0.42103163
5.5 0.6   7 0.45135039
5.5 0.7   7 0.42255059
5.5 0.8   7 0.40426945
5.5 0.9   7 0.43606402
5.5 1.0   7 0.44857890
6.0 0.0   7 0.20828698
6.0 0.1   7 0.58766364
6.0 0.2   7 0.44905671
6.0 0.3   7 0.50825203
6.0 0.4   7 0.50354534
6.0 0.5   7 0.55963386
6.0 0.6   7 0.55230800
6.0 0.7   7 0.54390665
6.0 0.8   7 0.56659034
6.0 0.9   7 0.53519591
6.0 1.0   7 0.59996291
6.5 0.0   7 0.19507068
6.5 0.1   7 0.47656817
6.5 0.2   7 0.57622055
6.5 0.3   7 0.53407843
6.5 0.4   7 0.52692778
6.5 0.5   7 0.55912682
6.5 0.6   7 0.60114132
6.5 0.7   7 0.58491957
6.5 0.8   7 0.54421715
6.5 0.9   7 0.52547109
6.5 1.0   7 0.51701748
7.0 0.0   7 0.19951811
7.0 0.1   7 0.69763200
7.0 0.2   7 0.72229419
7.0 0.3   7 0.51523375
7.0 0.4   7 0.58627950
7.0 0.5   7 0.76669483
7.0 0.6   7 0.52086237
7.0 0.7   7 0.80535530
7.0 0.8   7 0.63773917
7.0 0.9   7 0.63370622
7.0 1.0   7 0.72179773
7.5 0.0   7 0.20340212
7.5 0.1   7 0.61803120
7.5 0.2   7 0.77320012
7.5 0.3   7 0.70387723
7.5 0.4   7 0.58824151
7.5 0.5   7 0.60074431
7.5 0.6   7 0.73495812
7.5 0.7   7 0.79148902
7.5 0.8   7 0.60614698
7.5 0.9   7 0.55515606
7.5 1.0   7 0.80674048
8.0 0.0   7 0.20382586
8.0 0.1   7 0.41206548
8.0 0.2   7 0.71836991
8.0 0.3   7 0.91107233
8.0 0.4   7 0.72246810
8.0 0.5   7 0.57308417
8.0 0.6   7 1.00000000
8.0 0.7   7 0.82851481
8.0 0.8   7 0.72338742
8.0 0.9   7 0.76353800
8.0 1.0   7 0.79781137
8.5 0.0   7 0.20534650
8.5 0.1   7 0.32025642
8.5 0.2   7 0.49202079
8.5 0.3   7 0.59587650
8.5 0.4   7 0.66460059
8.5 0.5   7 0.78655716
8.5 0.6   7 0.66233188
8.5 0.7   7 0.76499950
8.5 0.8   7 0.70992267
8.5 0.9   7 0.69025744
8.5 1.0   7 0.80038861
9.0 0.0   7 0.20338985
9.0 0.1   7 0.36477394
9.0 0.2   7 0.31948924
9.0 0.3   7 0.46474975
9.0 0.4   7 0.64212234
9.0 0.5   7 0.67229484
9.0 0.6   7 0.66123546
9.0 0.7   7 0.60718902
9.0 0.8   7 0.51157343
9.0 0.9   7 0.68166790
9.0 1.0   7 0.59610423
