# Supplementary material for: Impact of solvent forces and broken symmetry on the assembly of designed proteins at a liquid-solid interface
Source: Nat Commun. 2026 Mar 13;17:2446. doi: 10.1038/s41467-026-69170-0 (PMC12987978; doi:10.1038/s41467-026-69170-0)
Supplement: Supplementary file 9 — Source data [file 41467_2026_69170_MOESM9_ESM.zip › Source Data/figure-s10.txt]

# packing_fraction, smectic_order_parameter
7.144280499999999812e-01 1.751596894539106941e-01
6.541765999999999970e-01 1.942016695963164064e-01
7.985243000000000757e-01 2.377921935724291169e-01
7.285424999999999818e-01 1.690471603383659205e-01
7.887082000000000814e-01 2.630651719474497163e-01
6.545727999999999547e-01 1.790547166074204777e-01
6.144347999999999477e-01 1.485724902470315634e-01
8.190976500000001215e-01 3.151270701609293345e-01
6.146216999999999375e-01 1.321264693019096881e-01
7.824761000000001188e-01 1.458582013425634427e-01
7.749329000000000356e-01 2.298863535317750562e-01
8.224653500000000950e-01 3.023780591219802916e-01
7.017888500000000196e-01 2.126263315309207813e-01
7.437941000000001246e-01 1.879393731697386882e-01
7.012855500000000353e-01 1.865235922220399023e-01
8.131731999999999294e-01 4.565355625545734486e-01
6.541304000000000007e-01 1.753586274658788247e-01
7.895145999999999553e-01 2.552612768727450243e-01
8.099255499999999941e-01 3.613428857507879899e-01
6.146731500000000015e-01 1.547155176717281699e-01
8.092472500000000846e-01 2.931516818521715528e-01
6.875389499999999821e-01 2.028381478195012411e-01
7.281165499999999735e-01 1.977336306742877858e-01
7.014325500000000435e-01 1.891339339326092162e-01
8.140516999999999337e-01 2.616333051896261308e-01
6.875060499999999797e-01 1.762976689281092191e-01
7.145844999999999558e-01 2.082516923024320954e-01
7.931532000000000027e-01 3.184938195638893910e-01
6.720598500000000142e-01 1.685230519361429757e-01
7.992341000000000584e-01 2.893094278153592325e-01
7.144228000000000245e-01 2.037803157845687885e-01
8.098083000000000364e-01 2.534484857800345381e-01
8.116944500000000673e-01 3.279614128221305380e-01
8.138514999999998389e-01 4.159369208890479896e-01
6.545517999999999059e-01 1.823524148699026681e-01
7.990815000000000001e-01 3.500234577554839355e-01
7.761659500000001044e-01 1.881225444777744338e-01
7.729274000000000422e-01 1.665322738774805411e-01
6.875526000000000693e-01 1.970289388221605764e-01
7.282680999999999738e-01 2.125666440445662109e-01
7.907053000000000553e-01 2.744423913496931711e-01
7.776972000000000884e-01 2.554927575855008848e-01
7.443187500000000290e-01 1.893777811741429173e-01
6.874028000000000915e-01 1.898655957613244183e-01
7.280034999999999146e-01 1.732665837282838794e-01
7.603918000000000621e-01 1.845633820334145470e-01
7.769093499999999430e-01 2.521482448469823945e-01
7.609126000000000500e-01 2.060575038799531966e-01
7.438487000000000293e-01 1.428691338659033305e-01
8.146841500000000513e-01 3.298323809127057804e-01
7.610343999999999998e-01 1.922159136170450977e-01
6.542000500000000329e-01 1.729381768068032899e-01
7.749962500000000531e-01 2.443359638558363633e-01
6.716296999999999962e-01 1.501636051490056467e-01
6.543631499999998935e-01 1.708213102144802986e-01
8.089801999999999271e-01 2.767276527848336332e-01
7.431056499999999509e-01 1.437613423207086405e-01
6.352615500000000637e-01 1.504176375788884024e-01
7.437849999999999184e-01 1.593729187244522782e-01
6.546588999999999325e-01 1.572835802395757820e-01
6.145240499999999884e-01 1.284494329148302971e-01
7.283097499999998670e-01 2.154198153067802546e-01
7.623591499999999854e-01 1.786405527604363330e-01
7.909621999999999487e-01 2.670365857030832513e-01
8.117809000000000275e-01 3.069265048303969068e-01
6.351142000000000731e-01 1.346360602981930554e-01
6.145468000000000597e-01 1.649340627935618475e-01
7.147818999999999701e-01 1.726571975911188050e-01
8.090694499999999678e-01 3.683057172638807830e-01
7.759366999999999237e-01 2.320351274356484139e-01
7.437797500000000728e-01 1.515843074073267016e-01
8.214254999999999196e-01 2.335514621721735684e-01
7.291602500000000653e-01 1.618551304423890003e-01
6.146441000000000265e-01 1.280594843917613468e-01
7.991298000000000012e-01 2.911506113950419472e-01
8.120213499999999751e-01 2.720388140236363328e-01
6.352160500000000320e-01 1.329736504427941335e-01
6.717588499999999074e-01 1.915207791677183136e-01
6.543929000000000551e-01 1.993818240327762115e-01
7.598416000000000059e-01 1.929093725329476816e-01
7.892853499999999967e-01 2.484544807851215842e-01
7.760259499999999644e-01 2.739044068018136602e-01
7.016870000000000607e-01 1.765388502501985257e-01
8.136127999999999139e-01 3.302520824961401869e-01
6.354585999999999846e-01 1.370380830184867449e-01
7.432459999999999622e-01 1.937909307640225398e-01
8.097292000000000378e-01 2.742611427026718784e-01
7.146076000000000095e-01 1.800015364215047653e-01
6.351705500000000004e-01 1.570509227367365424e-01
7.768816999999998973e-01 2.586686384982118669e-01
6.718106499999998427e-01 1.677251167878325844e-01
6.874119000000000757e-01 2.106700884233269622e-01
7.896132999999999624e-01 2.398962376747187653e-01
6.349486499999998923e-01 1.573442675451355854e-01
7.994738499999999304e-01 3.295263313880230083e-01
7.767077500000000301e-01 2.682893500124049480e-01
7.983612000000001041e-01 2.352225280696278453e-01
7.612937499999999913e-01 1.990787320195757104e-01
7.902730500000000324e-01 2.405612690994411162e-01
6.351061500000000359e-01 1.199820766291483515e-01
8.134451500000000612e-01 3.782464766862013716e-01
7.014412999999999343e-01 1.887361763009396953e-01
7.934548999999999630e-01 2.246249882887386140e-01
6.877206000000000152e-01 1.988179905421520455e-01
7.285593000000000208e-01 2.076232907281915785e-01
7.014770000000000172e-01 2.051189619380003604e-01
6.874868000000000645e-01 2.247365094628252236e-01
7.016198000000000157e-01 1.673485510871695614e-01
8.141927499999999096e-01 3.485822489062358476e-01
7.015036000000000049e-01 1.975261341609085286e-01
6.145030499999999396e-01 1.143857395607679461e-01
8.217167000000001886e-01 2.772033813424452653e-01
7.873141500000000459e-01 2.821532235814715461e-01
6.718645500000000048e-01 1.868640130578027858e-01
7.721196000000000170e-01 1.462084454116001631e-01
8.157611000000000168e-01 3.241049463958100563e-01
7.016355499999999967e-01 1.777754486295410608e-01
7.273675499999999738e-01 2.290144757602989856e-01
7.016023000000000120e-01 2.256055421989115461e-01
7.146891499999999953e-01 2.305662544503802036e-01
6.721000999999999781e-01 1.956946954360002100e-01
7.148935499999999887e-01 2.014000784785777987e-01
8.160127500000000644e-01 3.590913149841911123e-01
7.591125500000001081e-01 1.902534532616438900e-01
8.126384000000000940e-01 3.034138028096944328e-01
8.097106500000000873e-01 3.213449861265583740e-01
8.010715999999999948e-01 2.121747883571230009e-01
8.240295000000000814e-01 3.492494791463426340e-01
7.990566500000001460e-01 2.676574431005608323e-01
8.214247999999999550e-01 3.112056385819590432e-01
6.717787999999998982e-01 1.523749098961982018e-01
6.719447000000000614e-01 1.726845764084498636e-01
8.222508000000000594e-01 3.654058665283569374e-01
7.275446500000000150e-01 1.759466022380421490e-01
6.146196000000000437e-01 1.292396370761753066e-01
7.901736499999999497e-01 2.438257949521285273e-01
7.603547000000000500e-01 2.047922212220903426e-01
7.435462999999999933e-01 1.614379664524164815e-01
6.717976999999999421e-01 1.775162202777293696e-01
8.168114499999998834e-01 3.018775047467865402e-01
7.145414499999999114e-01 2.115013218752961888e-01
7.437878000000001100e-01 2.082496096933280916e-01
6.144855500000001580e-01 1.440943945227078360e-01
6.876432499999999282e-01 1.935652728424485658e-01
8.098492499999999650e-01 3.529933517460469572e-01
7.151707499999999662e-01 1.871596703347990498e-01
6.544751500000000055e-01 1.695479048882129469e-01
8.137895499999999727e-01 3.642292623120156891e-01
6.719838999999999674e-01 1.849207787889517174e-01
7.751429000000000791e-01 2.050103571017131421e-01
7.435756999999998396e-01 1.704964409650344681e-01
7.772338000000000857e-01 2.483127298439061215e-01
6.351807000000000425e-01 1.363576536006184392e-01
6.545759500000000175e-01 1.857894051111433076e-01
6.873975499999999128e-01 2.321227483669639768e-01
7.887386499999999856e-01 2.175703185163026521e-01
7.893563999999999581e-01 2.360368658124771812e-01
7.611527000000001264e-01 1.887886564095108410e-01
6.875872500000000942e-01 2.033401640068280281e-01
6.146364000000000827e-01 1.328900524538406125e-01
6.348548500000000816e-01 1.553903055494145480e-01
8.100273999999999530e-01 3.355345198954012287e-01
8.119128500000000193e-01 2.721427821109923539e-01
7.987699999999999800e-01 3.676733332076937977e-01
8.102422999999999709e-01 2.685531702522306330e-01
7.991140499999999092e-01 3.297529863188833898e-01
7.290832500000000715e-01 1.727490814656016949e-01
7.153300000000000214e-01 1.962112037404496467e-01
6.352381000000000277e-01 1.603091716253493282e-01
7.590075499999999753e-01 1.380668834063061845e-01
6.540481499999999393e-01 1.897923970237616886e-01
6.708702000000000831e-01 1.721119387110771337e-01
7.018406499999998438e-01 1.013894161530396049e-01
7.229229000000000349e-01 1.869455521567558454e-01
6.144988500000000409e-01 1.125830733031462916e-01
6.834271499999999833e-01 9.374797831952733085e-02
7.179798499999999750e-01 1.840017453595662322e-01
6.866076000000000956e-01 1.733043946171597960e-01
6.887517000000000778e-01 9.305375185156890272e-02
7.055888000000001270e-01 9.286030098902162133e-02
7.026054000000000466e-01 1.349293606729526918e-01
7.035220500000000099e-01 2.162221677095066963e-01
7.077504000000001128e-01 8.905670470621321333e-02
6.845968499999999235e-01 9.285469792589470805e-02
7.015602999999999145e-01 9.108711368020586119e-02
7.056693000000000549e-01 9.509041166328555117e-02
6.353770499999999988e-01 1.586146742658102737e-01
