# Supplementary material for: Impact of solvent forces and broken symmetry on the assembly of designed proteins at a liquid-solid interface
Source: Nat Commun. 2026 Mar 13;17:2446. doi: 10.1038/s41467-026-69170-0 (PMC12987978; doi:10.1038/s41467-026-69170-0)
Supplement: Supplementary file 9 — Source data [file 41467_2026_69170_MOESM9_ESM.zip › Source Data/figure-s11.txt]

# packing_fraction, nematic_order_parameter
6.504504999999999315e-01 9.478983211550000565e-01
5.498657500000000420e-01 1.805017391499999790e-01
7.347914000000000945e-01 2.339081401399999982e-01
6.628902000000000960e-01 5.044053359949999260e-01
7.193805500000001185e-01 3.808789305300000483e-01
5.506556999999999702e-01 1.969119329550000075e-01
4.970342999999999845e-01 1.292015138200000024e-01
7.642253499999999145e-01 2.289241438699999853e-01
4.969989500000000504e-01 1.400333794649999963e-01
7.614425000000001331e-01 1.077786237550000109e-01
7.092039500000000274e-01 4.839222891200000709e-01
7.573608000000000562e-01 2.293077294700000268e-01
6.267358999999999014e-01 8.140273346749999916e-01
6.771110499999999366e-01 2.893276059899999586e-01
6.237217000000000455e-01 7.237519722049999826e-01
7.540655500000000844e-01 9.142631326000000280e-02
5.496610000000000662e-01 1.337452618549999916e-01
7.227958500000000175e-01 3.457029670250000297e-01
7.450803499999999469e-01 1.254803563000000122e-01
4.967651499999999887e-01 1.265425987400000118e-01
7.665105000000000945e-01 9.129388053499999656e-02
6.051951500000000150e-01 7.697736044949999856e-01
6.687877000000000960e-01 9.617772630950000012e-01
6.238350999999999758e-01 6.700042284549999616e-01
7.514790500000000373e-01 1.970527601549999785e-01
6.015072000000000196e-01 5.548579940550000256e-01
6.495629000000000541e-01 9.327713054749999788e-01
7.232483999999999025e-01 1.247374045800000025e-01
5.750451000000000867e-01 2.535930366349999909e-01
7.397277999999999354e-01 5.213807671450000347e-01
6.501113499999998657e-01 9.457355745800000157e-01
7.440597500000001308e-01 2.714570659700000221e-01
7.481246499999999466e-01 1.961801025350000116e-01
7.486643499999999785e-01 2.125048241699999951e-01
5.506770500000000013e-01 1.917213630499999821e-01
7.357871499999999454e-01 4.461291393650000381e-01
7.435686999999999713e-01 2.120422235849999948e-01
7.598692499999999406e-01 1.729667014199999797e-01
6.028085000000000804e-01 6.513879620000000426e-01
6.694309999999999983e-01 9.633403015750000575e-01
7.219572499999998838e-01 9.661583454500000112e-02
7.118706000000000200e-01 4.876291456899999877e-01
6.785134999999999916e-01 3.141305800849999996e-01
6.040446999999999900e-01 7.401868492149999978e-01
6.694796499999999817e-01 9.656132639899999148e-01
7.030292500000000500e-01 9.593818401199998291e-01
7.109469499999999664e-01 5.756921698999999393e-01
6.988394000000001105e-01 9.108247124150000706e-01
6.870818499999999940e-01 9.754582581950000941e-01
7.533309000000000255e-01 4.794899343000000314e-02
6.977522999999999920e-01 4.858670523049999912e-01
5.498766000000000487e-01 1.542016814400000158e-01
7.107103499999999352e-01 5.701575880850000555e-01
5.750254999999999672e-01 1.956921349950000166e-01
5.502941499999999264e-01 1.904794804000000119e-01
7.435718500000000342e-01 3.668037489050000044e-01
6.720801499999999873e-01 3.235597480049999808e-01
5.247346999999999984e-01 1.681689252049999861e-01
6.814940999999999915e-01 7.805289824150000166e-01
5.504337999999999731e-01 1.734233082499999912e-01
4.968316499999999580e-01 1.408013227849999882e-01
6.680771999999999267e-01 9.444987091949998970e-01
6.884461499999999790e-01 3.595375500499999877e-01
7.224598500000000145e-01 1.726369727750000083e-01
7.626584000000000696e-01 9.938928784500000724e-02
5.245621499999999493e-01 1.593363362649999893e-01
4.967616499999999991e-01 1.326469748899999634e-01
6.493661999999998935e-01 9.301598213599999720e-01
7.455619500000000288e-01 2.489361171549999696e-01
7.088108999999999105e-01 2.310263579350000096e-01
6.863646999999999387e-01 9.747951274499999652e-01
7.655644500000000630e-01 1.591865438650000020e-01
6.626490499999998507e-01 6.330913341399999616e-01
4.965460499999999611e-01 1.366620201250000055e-01
7.367723999999999940e-01 3.620797675049999831e-01
7.573856499999999103e-01 1.616570541699999808e-01
5.247525500000000953e-01 1.669451424800000028e-01
5.743570000000000064e-01 1.865746447749999648e-01
5.496809499999999460e-01 1.806621743300000082e-01
6.965787500000000243e-01 4.804880358249999928e-01
7.285134499999998958e-01 8.272135253399999222e-01
7.123798500000000367e-01 7.161474721599999649e-01
6.294305500000000331e-01 9.137798608949999624e-01
7.561393000000000697e-01 4.620580396000000256e-01
5.242972000000000188e-01 1.405288718849999896e-01
6.868155000000000232e-01 9.780962731600000293e-01
7.462892499999999041e-01 3.368893575149999875e-01
6.430612999999999468e-01 6.652934582149999665e-01
5.242790000000000505e-01 1.245359785499999955e-01
7.174481999999999804e-01 9.737426277749999803e-01
5.743625999999999454e-01 1.539883345299999928e-01
5.990526499999999643e-01 3.892208498500000502e-01
7.251482000000001316e-01 7.888569117150000531e-01
5.245579500000000506e-01 1.715266370450000133e-01
7.348894000000000259e-01 1.571547699549999955e-01
7.018245499999999915e-01 3.691562383149999960e-01
7.337994999999999379e-01 3.753571463500000038e-01
7.005761000000000349e-01 9.597051011900000761e-01
7.174117999999998219e-01 3.640284232599999559e-01
5.242796999999999041e-01 1.445098888649999913e-01
7.539573999999999998e-01 3.600180216349999629e-01
6.279510999999999843e-01 8.695652040650000414e-01
7.570902499999999646e-01 1.066526989399999986e-01
6.028735999999998985e-01 6.625372078599999215e-01
6.683292000000000677e-01 9.460708808500001288e-01
6.278114500000000486e-01 8.733499896650001038e-01
5.990445999999999271e-01 3.540899217250000897e-01
6.250065500000000496e-01 7.330708712900000368e-01
7.568155000000000854e-01 4.290869294799999900e-01
6.292800499999999797e-01 9.062411314199999568e-01
4.969660499999999925e-01 1.383791254999999776e-01
7.689863999999999589e-01 3.899466567000000466e-02
7.322987000000000801e-01 1.101411292550000115e-01
5.765294499999999989e-01 4.072999468599999839e-01
7.519165500000000169e-01 5.660376445500000381e-02
7.607365500000000669e-01 6.713897187999999516e-02
6.289808000000000066e-01 9.033657567299999691e-01
6.689990999999999577e-01 9.632590950300000676e-01
6.270757499999999318e-01 8.479581029700000716e-01
6.495394500000000182e-01 9.376355901099999723e-01
5.757752000000000425e-01 3.524282225850000061e-01
6.433815500000000798e-01 4.660775828250000585e-01
7.630364000000000591e-01 1.567047744649999741e-01
6.922275500000000248e-01 4.383720011100000202e-01
7.600956999999999297e-01 1.223702959949999891e-01
7.432722499999999677e-01 1.656371714400000361e-01
7.620623499999998884e-01 1.049739263899999997e-01
7.618303000000000713e-01 2.083840244300000089e-01
7.345163000000000109e-01 4.060364856400000000e-01
7.676914000000000238e-01 6.870079895000000270e-02
5.749061500000000047e-01 2.207532698399999604e-01
5.765948999999999103e-01 3.701267690250000242e-01
7.592420500000001127e-01 1.864378506049999829e-01
6.648837999999999138e-01 8.081324398150000476e-01
4.965652999999999873e-01 1.242308504749999876e-01
7.222883500000000234e-01 1.925550188050000056e-01
7.037933000000000661e-01 9.916401051400000055e-01
6.785841999999999707e-01 4.483977614750000451e-01
5.745673500000000322e-01 1.794003920750000258e-01
7.679682499999999079e-01 8.856428107000000050e-02
6.476872499999999366e-01 8.908085549499999978e-01
6.804073500000000774e-01 5.386446098949999595e-01
4.967721500000000234e-01 1.310425263249999916e-01
6.034258999999999595e-01 7.073871344050001175e-01
7.384254500000000387e-01 1.992830261649999879e-01
6.499241000000000046e-01 9.447419986899999733e-01
5.501429499999999084e-01 1.763207955849999953e-01
7.530512499999999498e-01 1.112546045699999847e-01
5.754028000000001031e-01 3.512963906899999600e-01
7.073136000000000978e-01 2.031685165949999872e-01
6.799163000000000290e-01 5.742650357699999875e-01
7.119934499999999167e-01 5.041796349350000650e-01
5.241845000000000532e-01 1.595545986999999943e-01
5.507683999999999358e-01 1.961445507250000053e-01
6.006770000000001275e-01 4.614830750150000216e-01
7.127620500000000359e-01 1.130250849749999953e-01
7.229099500000000234e-01 2.776945883949999971e-01
6.958430499999999075e-01 4.810760899750000097e-01
6.003703999999999708e-01 5.053418700949999787e-01
4.967077500000000034e-01 1.433953080350000298e-01
5.241295499999999441e-01 1.416336460300000044e-01
7.443635499999999849e-01 9.132709967499999526e-02
7.702527000000000124e-01 1.658180368250000147e-01
7.358225000000000460e-01 1.543617027349999948e-01
7.471505999999998870e-01 3.835201131000000041e-01
7.279534500000000019e-01 1.025359391250000030e-01
6.642236999999999725e-01 7.630777718250000285e-01
6.480228999999999573e-01 8.921717883999999987e-01
5.243206500000000547e-01 1.730959766799999855e-01
7.030145500000001269e-01 9.838112697699999964e-01
5.503438499999999678e-01 2.204761951800000008e-01
5.750937499999999591e-01 1.449259232050000012e-01
6.803034000000000026e-01 3.590703177000000024e-02
6.529729499999999964e-01 9.611099185999999461e-02
4.966440500000000036e-01 1.394042722600000173e-01
7.075281500000000223e-01 2.239028048000000007e-02
6.381217500000000431e-01 2.178958503749999776e-01
5.974090499999999970e-01 3.722312929749999610e-01
7.040614000000000594e-01 9.996836900999998832e-02
7.115590999999998889e-01 1.013321751800000114e-01
6.676732999999999141e-01 1.507801595999999911e-01
6.199052999999998814e-01 2.435690538900000257e-01
6.942831000000000419e-01 1.407872455249999932e-01
6.898167500000000896e-01 1.001700537249999995e-01
7.041443500000000855e-01 1.387703193450000316e-01
6.893715500000000551e-01 1.344339126600000156e-01
5.242065499999999378e-01 1.641600560549999754e-01
