# Supplementary material for: Impact of solvent forces and broken symmetry on the assembly of designed proteins at a liquid-solid interface
Source: Nat Commun. 2026 Mar 13;17:2446. doi: 10.1038/s41467-026-69170-0 (PMC12987978; doi:10.1038/s41467-026-69170-0)
Supplement: Supplementary file 9 — Source data [file 41467_2026_69170_MOESM9_ESM.zip › Source Data/figure-s12.txt]

# mc_step, smectic_order_parameter
0.000000000000000000e+00 9.789929646666914453e-02
1.000000000000000000e+05 1.195106236186027349e-01
2.000000000000000000e+05 1.009787142577500962e-01
3.000000000000000000e+05 8.014954886221803410e-02
4.000000000000000000e+05 1.293060325441908465e-01
5.000000000000000000e+05 1.244298739133962578e-01
6.000000000000000000e+05 1.001271294387973687e-01
7.000000000000000000e+05 1.117456847496954425e-01
8.000000000000000000e+05 1.048136277610369621e-01
9.000000000000000000e+05 1.388695091766769252e-01
1.000000000000000000e+06 8.860787223778336663e-02
1.100000000000000000e+06 1.331669728473750813e-01
1.200000000000000000e+06 1.264393146810706137e-01
1.300000000000000000e+06 1.661159125663557445e-01
1.400000000000000000e+06 1.631200828888429710e-01
1.500000000000000000e+06 1.951428785534657651e-01
1.600000000000000000e+06 1.751513041624762346e-01
1.700000000000000000e+06 2.199237188018793587e-01
1.800000000000000000e+06 2.477589055371217930e-01
1.900000000000000000e+06 1.805605853831939722e-01
2.000000000000000000e+06 2.635154152400079886e-01
2.100000000000000000e+06 2.015547671026916565e-01
2.200000000000000000e+06 2.733081333251798362e-01
2.300000000000000000e+06 1.669672912081076599e-01
2.400000000000000000e+06 1.918331110887987467e-01
2.500000000000000000e+06 1.449129995584863828e-01
2.600000000000000000e+06 1.309455542128464267e-01
2.700000000000000000e+06 2.358976216694695927e-01
2.800000000000000000e+06 3.505701289028976819e-01
2.900000000000000000e+06 2.449701891003232823e-01
3.000000000000000000e+06 2.051949706620276037e-01
3.100000000000000000e+06 4.441530961656677268e-01
3.200000000000000000e+06 3.198731049136451232e-01
3.300000000000000000e+06 3.715732220703055200e-01
3.400000000000000000e+06 3.824587125747527794e-01
3.500000000000000000e+06 3.456056572898837942e-01
3.600000000000000000e+06 1.509606305065259169e-01
3.700000000000000000e+06 4.981763890909687298e-01
3.800000000000000000e+06 2.618612363864320502e-01
3.900000000000000000e+06 4.759629912630974902e-01
4.000000000000000000e+06 2.411481895047320190e-01
4.100000000000000000e+06 2.033665696495640940e-01
4.200000000000000000e+06 2.889162349154013043e-01
4.300000000000000000e+06 3.409920124729070023e-01
4.400000000000000000e+06 4.378818264922599290e-01
4.500000000000000000e+06 3.325420689024598531e-01
4.600000000000000000e+06 3.961047345016460719e-01
4.700000000000000000e+06 1.830293339385966056e-01
4.800000000000000000e+06 4.535508629089443078e-01
4.900000000000000000e+06 2.251882132050150864e-01
5.000000000000000000e+06 4.360598167870783359e-01
5.100000000000000000e+06 3.339170044149400995e-01
5.200000000000000000e+06 2.914270288432282974e-01
5.300000000000000000e+06 3.582064470215527985e-01
5.400000000000000000e+06 2.551232098418798611e-01
5.500000000000000000e+06 3.175620944079829977e-01
5.600000000000000000e+06 3.132927388918258504e-01
5.700000000000000000e+06 2.343152897341781726e-01
5.800000000000000000e+06 3.123235756729778045e-01
5.900000000000000000e+06 2.591511702520203353e-01
6.000000000000000000e+06 3.025392165041155823e-01
6.100000000000000000e+06 3.158285732423859460e-01
6.200000000000000000e+06 1.852728939557186094e-01
6.300000000000000000e+06 3.179037198612008619e-01
6.400000000000000000e+06 2.399305285434233104e-01
6.500000000000000000e+06 1.704162049900511122e-01
6.600000000000000000e+06 3.456666844884579426e-01
6.700000000000000000e+06 3.789869543335393498e-01
6.800000000000000000e+06 2.574512861497273430e-01
6.900000000000000000e+06 1.978480796280964460e-01
7.000000000000000000e+06 2.371754925170348749e-01
7.100000000000000000e+06 3.492945716803254608e-01
7.200000000000000000e+06 3.217572276803762898e-01
7.300000000000000000e+06 2.933102722506519822e-01
7.400000000000000000e+06 2.162055932218538146e-01
7.500000000000000000e+06 2.406969212323041840e-01
7.600000000000000000e+06 2.187243753441417415e-01
7.700000000000000000e+06 4.778416873178659152e-01
7.800000000000000000e+06 3.062812086538698741e-01
7.900000000000000000e+06 4.865564079170412448e-01
8.000000000000000000e+06 3.471879556105667564e-01
8.100000000000000000e+06 4.118465190276199284e-01
8.200000000000000000e+06 4.955477148168477841e-01
8.300000000000000000e+06 1.724308026937645677e-01
8.400000000000000000e+06 4.093958744804947480e-01
8.500000000000000000e+06 2.804075730747914164e-01
8.600000000000000000e+06 4.755030774753611911e-01
8.700000000000000000e+06 2.360410784698480091e-01
8.800000000000000000e+06 4.317939974196380870e-01
8.900000000000000000e+06 2.453371159777542609e-01
9.000000000000000000e+06 4.837167384740704845e-01
9.100000000000000000e+06 2.663669987761557167e-01
9.200000000000000000e+06 2.957874731426918813e-01
9.300000000000000000e+06 2.056929326825152338e-01
9.400000000000000000e+06 5.833337774845340773e-01
9.500000000000000000e+06 3.116386458001904614e-01
9.600000000000000000e+06 4.553231844183961430e-01
9.700000000000000000e+06 2.168924485955609771e-01
9.800000000000000000e+06 4.602240858580792238e-01
9.900000000000000000e+06 5.580546369130432449e-01
