# Supplementary material for: Impact of solvent forces and broken symmetry on the assembly of designed proteins at a liquid-solid interface
Source: Nat Commun. 2026 Mar 13;17:2446. doi: 10.1038/s41467-026-69170-0 (PMC12987978; doi:10.1038/s41467-026-69170-0)
Supplement: Supplementary file 9 — Source data [file 41467_2026_69170_MOESM9_ESM.zip › Source Data/figure-s13a.txt]

# mu, dr, length, nematic_order_parameter
1.0 0.0  7 0.99907827 
1.0 0.1  7 0.99907356 
1.0 0.2  7 0.99907393 
1.0 0.3  7 0.99913784 
1.0 0.4  7 0.99915137 
1.0 0.5  7 0.99911737 
1.0 0.6  7 0.99909596 
1.0 0.7  7 0.99912557 
1.0 0.8  7 0.99910459 
1.0 0.9  7 0.99904494 
1.0 1.0  7 0.99916337 
1.5 0.0  7 0.99927529 
1.5 0.1  7 0.99939316 
1.5 0.2  7 0.99944480 
1.5 0.3  7 0.99942782 
1.5 0.4  7 0.99935985 
1.5 0.5  7 0.99939723 
1.5 0.6  7 0.99938394 
1.5 0.7  7 0.99938144 
1.5 0.8  7 0.99941340 
1.5 0.9  7 0.99942795 
1.5 1.0  7 0.99938273 
2.0 0.0  7 0.99949908 
2.0 0.1  7 0.99949610 
2.0 0.2  7 0.99959080 
2.0 0.3  7 0.99953993 
2.0 0.4  7 0.99955988 
2.0 0.5  7 0.99958174 
2.0 0.6  7 0.99956732 
2.0 0.7  7 0.99956107 
2.0 0.8  7 0.99956850 
2.0 0.9  7 0.99953814 
2.0 1.0  7 0.99954340 
2.5 0.0  7 0.99967460 
2.5 0.1  7 0.99963778 
2.5 0.2  7 0.99969152 
2.5 0.3  7 0.99967722 
2.5 0.4  7 0.99967865 
2.5 0.5  7 0.99965473 
2.5 0.6  7 0.99963195 
2.5 0.7  7 0.99970388 
2.5 0.8  7 0.99966949 
2.5 0.9  7 0.99961871 
2.5 1.0  7 0.99967746 
3.0 0.0  7 0.99965041 
3.0 0.1  7 0.99974288 
3.0 0.2  7 0.99971993 
3.0 0.3  7 0.99964583 
3.0 0.4  7 0.99976642 
3.0 0.5  7 0.99976311 
3.0 0.6  7 0.99966672 
3.0 0.7  7 0.99975929 
3.0 0.8  7 0.99970151 
3.0 0.9  7 0.99966233 
3.0 1.0  7 0.99963193 
3.5 0.0  7 0.99980326 
3.5 0.1  7 0.99975040 
3.5 0.2  7 0.99970295 
3.5 0.3  7 0.99979423 
3.5 0.4  7 0.99970972 
3.5 0.5  7 0.99976448 
3.5 0.6  7 0.99970319 
3.5 0.7  7 0.99969105 
3.5 0.8  7 0.99978913 
3.5 0.9  7 0.99970364 
3.5 1.0  7 0.99971774 
4.0 0.0  7 0.99974911 
4.0 0.1  7 0.99974825 
4.0 0.2  7 0.99971934 
4.0 0.3  7 0.99971719 
4.0 0.4  7 0.99970245 
4.0 0.5  7 0.99970829 
4.0 0.6  7 0.99985292 
4.0 0.7  7 0.99974523 
4.0 0.8  7 0.99976271 
4.0 0.9  7 0.99978767 
4.0 1.0  7 0.99980753 
4.5 0.0  7 0.98492150 
4.5 0.1  7 0.99974763 
4.5 0.2  7 0.99982327 
4.5 0.3  7 0.99980805 
4.5 0.4  7 0.99982031 
4.5 0.5  7 0.99979425 
4.5 0.6  7 0.99967644 
4.5 0.7  7 0.99964914 
4.5 0.8  7 0.99977190 
4.5 0.9  7 0.99981309 
4.5 1.0  7 0.99979821 
5.0 0.0  7 0.61040469 
5.0 0.1  7 0.99979616 
5.0 0.2  7 0.99964166 
5.0 0.3  7 0.99994575 
5.0 0.4  7 0.99984483 
5.0 0.5  7 0.99992806 
5.0 0.6  7 0.99984434 
5.0 0.7  7 0.99984889 
5.0 0.8  7 0.99983998 
5.0 0.9  7 0.99979823 
5.0 1.0  7 0.99989669 
5.5 0.0  7 0.42313665 
5.5 0.1  7 0.99996092 
5.5 0.2  7 0.99993212 
5.5 0.3  7 1.00000000 
5.5 0.4  7 0.99993905 
5.5 0.5  7 0.99995483 
5.5 0.6  7 0.99999102 
5.5 0.7  7 0.99994378 
5.5 0.8  7 0.99998891 
5.5 0.9  7 0.99997237 
5.5 1.0  7 0.99988296 
6.0 0.0  7 0.34133199 
6.0 0.1  7 0.99992923 
6.0 0.2  7 1.00000000 
6.0 0.3  7 0.99977974 
6.0 0.4  7 1.00000000 
6.0 0.5  7 1.00000000 
6.0 0.6  7 0.99998984 
6.0 0.7  7 1.00000000 
6.0 0.8  7 1.00000000 
6.0 0.9  7 0.99997487 
6.0 1.0  7 1.00000000 
6.5 0.0  7 0.22781004 
6.5 0.1  7 0.99998193 
6.5 0.2  7 1.00000000 
6.5 0.3  7 1.00000000 
6.5 0.4  7 1.00000000 
6.5 0.5  7 1.00000000 
6.5 0.6  7 1.00000000 
6.5 0.7  7 1.00000000 
6.5 0.8  7 1.00000000 
6.5 0.9  7 1.00000000 
6.5 1.0  7 1.00000000 
7.0 0.0  7 0.15202325 
7.0 0.1  7 0.98228850 
7.0 0.2  7 1.00000000 
7.0 0.3  7 1.00000000 
7.0 0.4  7 1.00000000 
7.0 0.5  7 1.00000000 
7.0 0.6  7 1.00000000 
7.0 0.7  7 1.00000000 
7.0 0.8  7 1.00000000 
7.0 0.9  7 1.00000000 
7.0 1.0  7 1.00000000 
7.5 0.0  7 0.10185133 
7.5 0.1  7 0.92790239 
7.5 0.2  7 1.00000000 
7.5 0.3  7 1.00000000 
7.5 0.4  7 1.00000000 
7.5 0.5  7 1.00000000 
7.5 0.6  7 1.00000000 
7.5 0.7  7 1.00000000 
7.5 0.8  7 1.00000000 
7.5 0.9  7 1.00000000 
7.5 1.0  7 1.00000000 
8.0 0.0  7 0.19458843 
8.0 0.1  7 0.83816968 
8.0 0.2  7 0.99571993 
8.0 0.3  7 1.00000000 
8.0 0.4  7 1.00000000 
8.0 0.5  7 1.00000000 
8.0 0.6  7 1.00000000 
8.0 0.7  7 1.00000000 
8.0 0.8  7 1.00000000 
8.0 0.9  7 1.00000000 
8.0 1.0  7 1.00000000 
8.5 0.0  7 0.14308441 
8.5 0.1  7 0.59865478 
8.5 0.2  7 0.84925411 
8.5 0.3  7 0.98819306 
8.5 0.4  7 0.99192335 
8.5 0.5  7 1.00000000 
8.5 0.6  7 1.00000000 
8.5 0.7  7 1.00000000 
8.5 0.8  7 1.00000000 
8.5 0.9  7 1.00000000 
8.5 1.0  7 1.00000000 
9.0 0.0  7 0.02252191 
9.0 0.1  7 0.42234525 
9.0 0.2  7 0.59945372 
9.0 0.3  7 0.85983208 
9.0 0.4  7 0.91691566 
9.0 0.5  7 0.95265509 
9.0 0.6  7 0.96436981 
9.0 0.7  7 0.98729611 
9.0 0.8  7 0.98608514 
9.0 0.9  7 0.98462993 
9.0 1.0  7 0.98271964 
