# Supplementary material for: Impact of solvent forces and broken symmetry on the assembly of designed proteins at a liquid-solid interface
Source: Nat Commun. 2026 Mar 13;17:2446. doi: 10.1038/s41467-026-69170-0 (PMC12987978; doi:10.1038/s41467-026-69170-0)
Supplement: Supplementary file 9 — Source data [file 41467_2026_69170_MOESM9_ESM.zip › Source Data/figure-s13b.txt]

# mu, dr, length, nematic_order_parameter 
1.0 0.0  7 0.13940427 
1.0 0.1  7 0.13104253 
1.0 0.2  7 0.13264697 
1.0 0.3  7 0.14339531 
1.0 0.4  7 0.13666202 
1.0 0.5  7 0.12654260 
1.0 0.6  7 0.14080132 
1.0 0.7  7 0.12423085 
1.0 0.8  7 0.13837913 
1.0 0.9  7 0.12920151 
1.0 1.0  7 0.14003338 
1.5 0.0  7 0.16416006 
1.5 0.1  7 0.16694514 
1.5 0.2  7 0.14163365 
1.5 0.3  7 0.12453598 
1.5 0.4  7 0.17152664 
1.5 0.5  7 0.16816893 
1.5 0.6  7 0.17309598 
1.5 0.7  7 0.14450989 
1.5 0.8  7 0.15933634 
1.5 0.9  7 0.15955460 
1.5 1.0  7 0.14052887 
2.0 0.0  7 0.22047620 
2.0 0.1  7 0.18066217 
2.0 0.2  7 0.19614455 
2.0 0.3  7 0.19691193 
2.0 0.4  7 0.15420168 
2.0 0.5  7 0.17342331 
2.0 0.6  7 0.13374526 
2.0 0.7  7 0.18050174 
2.0 0.8  7 0.19172136 
2.0 0.9  7 0.17632080 
2.0 1.0  7 0.19047948 
2.5 0.0  7 0.14492592 
2.5 0.1  7 0.25359304 
2.5 0.2  7 0.35129639 
2.5 0.3  7 0.40729995 
2.5 0.4  7 0.17940039 
2.5 0.5  7 0.37012677 
2.5 0.6  7 0.19569213 
2.5 0.7  7 0.15398833 
2.5 0.8  7 0.35242822 
2.5 0.9  7 0.18657464 
2.5 1.0  7 0.22075327 
3.0 0.0  7 0.37223129 
3.0 0.1  7 0.76977360 
3.0 0.2  7 0.46148308 
3.0 0.3  7 0.38922085 
3.0 0.4  7 0.70738713 
3.0 0.5  7 0.66253721 
3.0 0.6  7 0.55485799 
3.0 0.7  7 0.50534187 
3.0 0.8  7 0.35408992 
3.0 0.9  7 0.74018685 
3.0 1.0  7 0.65138796 
3.5 0.0  7 0.24356905 
3.5 0.1  7 0.87334999 
3.5 0.2  7 0.67000423 
3.5 0.3  7 0.90336576 
3.5 0.4  7 0.72375197 
3.5 0.5  7 0.90624113 
3.5 0.6  7 0.84795810 
3.5 0.7  7 0.81402733 
3.5 0.8  7 0.73307087 
3.5 0.9  7 0.86956520 
3.5 1.0  7 0.91377986 
4.0 0.0  7 0.21789585 
4.0 0.1  7 0.89217179 
4.0 0.2  7 0.46607758 
4.0 0.3  7 0.66529346 
4.0 0.4  7 0.93763559 
4.0 0.5  7 0.94789832 
4.0 0.6  7 0.93015982 
4.0 0.7  7 0.93277131 
4.0 0.8  7 0.94474200 
4.0 0.9  7 0.89080855 
4.0 1.0  7 0.94573557 
4.5 0.0  7 0.09611099 
4.5 0.1  7 0.63309133 
4.5 0.2  7 0.76307777 
4.5 0.3  7 0.80813244 
4.5 0.4  7 0.50440534 
4.5 0.5  7 0.96177726 
4.5 0.6  7 0.96561326 
4.5 0.7  7 0.94449871 
4.5 0.8  7 0.96334030 
4.5 0.9  7 0.96325910 
4.5 1.0  7 0.94607088 
5.0 0.0  7 0.15078016 
5.0 0.1  7 0.32355975 
5.0 0.2  7 0.31413058 
5.0 0.3  7 0.78052898 
5.0 0.4  7 0.97479513 
5.0 0.5  7 0.28932761 
5.0 0.6  7 0.57426504 
5.0 0.7  7 0.44839776 
5.0 0.8  7 0.97545826 
5.0 0.9  7 0.53864461 
5.0 1.0  7 0.97809627 
5.5 0.0  7 0.03590703 
5.5 0.1  7 0.35953755 
5.5 0.2  7 0.43837200 
5.5 0.3  7 0.48107609 
5.5 0.4  7 0.98381127 
5.5 0.5  7 0.48586705 
5.5 0.6  7 0.91082471 
5.5 0.7  7 0.48048804 
5.5 0.8  7 0.95938184 
5.5 0.9  7 0.95970510 
5.5 1.0  7 0.99164011 
6.0 0.0  7 0.13443391 
6.0 0.1  7 0.36915624 
6.0 0.2  7 0.20316852 
6.0 0.3  7 0.23102636 
6.0 0.4  7 0.48392229 
6.0 0.5  7 0.48762915 
6.0 0.6  7 0.57569217 
6.0 0.7  7 0.50417963 
6.0 0.8  7 0.97374263 
6.0 0.9  7 0.57015759 
6.0 1.0  7 0.71614747 
6.5 0.0  7 0.14078725 
6.5 0.1  7 0.11302508 
6.5 0.2  7 0.38087893 
6.5 0.3  7 0.19255502 
6.5 0.4  7 0.36402842 
6.5 0.5  7 0.34570297 
6.5 0.6  7 0.09661583 
6.5 0.7  7 0.17263697 
6.5 0.8  7 0.82721353 
6.5 0.9  7 0.78885691 
6.5 1.0  7 0.27769459 
7.0 0.0  7 0.13877032 
7.0 0.1  7 0.12473740 
7.0 0.2  7 0.10253594 
7.0 0.3  7 0.37535715 
7.0 0.4  7 0.40603649 
7.0 0.5  7 0.44612914 
7.0 0.6  7 0.23390814 
7.0 0.7  7 0.15436170 
7.0 0.8  7 0.36207977 
7.0 0.9  7 0.52138077 
7.0 1.0  7 0.15715477 
7.5 0.0  7 0.10133218 
7.5 0.1  7 0.11014113 
7.5 0.2  7 0.19928303 
7.5 0.3  7 0.16563717 
7.5 0.4  7 0.38352011 
7.5 0.5  7 0.33688936 
7.5 0.6  7 0.09132710 
7.5 0.7  7 0.12548036 
7.5 0.8  7 0.36680375 
7.5 0.9  7 0.27145707 
7.5 1.0  7 0.24893612 
8.0 0.0  7 0.09996837 
8.0 0.1  7 0.21204222 
8.0 0.2  7 0.19618010 
8.0 0.3  7 0.21250482 
8.0 0.4  7 0.04794899 
8.0 0.5  7 0.19705276 
8.0 0.6  7 0.09142631 
8.0 0.7  7 0.36001802 
8.0 0.8  7 0.46205804 
8.0 0.9  7 0.42908693 
8.0 1.0  7 0.11125460 
8.5 0.0  7 0.02239028 
8.5 0.1  7 0.05660376 
8.5 0.2  7 0.10665270 
8.5 0.3  7 0.16165705 
8.5 0.4  7 0.12237030 
8.5 0.5  7 0.15670477 
8.5 0.6  7 0.22930773 
8.5 0.7  7 0.20838402 
8.5 0.8  7 0.06713897 
8.5 0.9  7 0.22892414 
8.5 1.0  7 0.18643785 
9.0 0.0  7 0.10017005 
9.0 0.1  7 0.17296670 
9.0 0.2  7 0.10777862 
9.0 0.3  7 0.10497393 
9.0 0.4  7 0.09129388 
9.0 0.5  7 0.09938929 
9.0 0.6  7 0.08856428 
9.0 0.7  7 0.03899467 
9.0 0.8  7 0.15918654 
9.0 0.9  7 0.06870080 
9.0 1.0  7 0.16581804 
