# Supplementary material for: Impact of solvent forces and broken symmetry on the assembly of designed proteins at a liquid-solid interface
Source: Nat Commun. 2026 Mar 13;17:2446. doi: 10.1038/s41467-026-69170-0 (PMC12987978; doi:10.1038/s41467-026-69170-0)
Supplement: Supplementary file 9 — Source data [file 41467_2026_69170_MOESM9_ESM.zip › Source Data/figure-s5_high-density-disorder_fft.txt]

-1.607669436688242470e+00 -1.428814533603979253e+00 -1.338032004685723253e+00 -1.762775056917560423e+00 -1.841082944873055682e+00 -2.090148697807751699e+00 -1.324527385321180084e+00 -1.689624481712411752e+00 -1.667160370042653605e+00 -1.567452847802372373e+00 -1.255981153484648560e+00 -1.482833983434734160e+00 -1.271522102610279648e+00 -1.357933450996628988e+00 -1.580953139035546906e+00 -2.027205175603957965e+00 -1.764381585155645027e+00 -1.452984390423962990e+00 -1.586880819121377240e+00 -1.660107312232706578e+00 -2.170967238222703877e+00 -1.568754688525157093e+00 -1.716919468250852399e+00 -1.482200008376204137e+00 -1.737848355892316121e+00 -1.676542996980628475e+00 -1.325709381256882979e+00 -1.701498999900872944e+00 -1.391999714699212465e+00 -1.449696243095758952e+00 -1.465329838016419250e+00 -2.249966648238437728e+00 -1.535415913257338838e+00 -1.397336342489686745e+00 -1.641059090465238457e+00 -1.417478595127385166e+00 -1.484702548794524901e+00 -1.498191721034797474e+00 -1.404392629101299805e+00 -1.727895046458207240e+00 -1.997309554285112698e+00 -1.806170191544425041e+00 -1.646099347261522627e+00 -1.686992261116907033e+00 -1.636746220195668622e+00 -1.669755633331024169e+00 -1.665078264152314969e+00 -1.414227431025062431e+00 -1.646745153157510799e+00 -2.100899450498662446e+00 -1.774696644812588264e+00 -1.779181588325693841e+00 -1.494051582012339674e+00 -1.540407758236569835e+00 -2.465263507340896165e+00 -3.138567830780019996e+00 -1.741792763785018794e+00 -1.229804847694154102e+00 -1.162501110340766308e+00 -2.111668217130882041e+00 -1.370991470875213336e+00 -1.463536577141024475e+00 -1.391916973957277204e+00 -1.617130037817502197e+00 -1.679479647894616123e+00 -1.509006572011759806e+00 -1.926358830717397330e+00 -1.800617295574446386e+00 -1.635715175114530906e+00 -1.851666992731746841e+00 -1.510400085370897871e+00 -1.363835699760670650e+00 -1.985759311526931636e+00 -1.281647455546226944e+00 -1.347380896332645905e+00 -1.588336387586529508e+00 -2.322778714008663759e+00 -1.641790275128405918e+00 -1.515501675187028052e+00 -1.211211769549675799e+00 -1.521693855138417373e+00 -1.482778245457135657e+00 -1.590597999344797842e+00 -1.762638344882862640e+00 -1.342892991207726761e+00 -1.805088069441153520e+00 -1.352896352084801856e+00 -1.619315597558395492e+00 -1.601933785880800487e+00 -1.508639154909642510e+00 -1.359525545720350781e+00 -1.488172102781565531e+00 -1.852875534657464796e+00 -1.656722646930740339e+00 -1.591643246243524157e+00 -1.405857672499438715e+00 -2.150314070773203134e+00 -1.333770569913521609e+00 -1.814582695442936489e+00 -1.177653936028886683e+00 -1.451844652752150244e+00 -1.447311162840912990e+00 -1.366176702369169993e+00 -1.654561328547901278e+00 -1.314078871174555019e+00 -1.329248958978244133e+00 -1.684690809184143490e+00 -1.837736150470360430e+00 -1.372799323146116190e+00 -1.762653373630187259e+00 -1.547682387788712699e+00 -1.691558156703877991e+00 -1.880091353949223221e+00 -1.846049817816204142e+00 -1.677691348394827919e+00 -1.680743329570524303e+00 -1.841431674094209825e+00 -1.389019300562446491e+00 -1.467624883488191312e+00 -1.438968713645932596e+00 -1.910525496437017301e+00 -1.483825788661604417e+00 -1.258776445833476254e+00 -1.545011679832888563e+00 -1.397909922730265153e+00 -1.429924520236550256e+00 -1.413117443111650884e+00 -1.256953076990679374e+00 -1.546845563429575687e+00 -1.408579329375332811e+00 -1.450373310275636651e+00 -1.354596893596548224e+00 -1.493734921986402675e+00 -1.713512626801976912e+00 -1.226089125544215896e+00 -1.680463665251848981e+00 -1.427786510167038392e+00 -1.640443543995109721e+00 -1.500532157611297324e+00 -1.673559287121678452e+00 -1.852289489032003189e+00 -1.474682401887625893e+00 -1.559342541261006243e+00 -1.460520344969956863e+00 -1.868403189069751447e+00 -1.964955167652535417e+00 -1.580840696909574961e+00 -1.255928217610793318e+00 -1.825301300944305760e+00 -2.092519598683519000e+00 -1.776379689605117607e+00 -1.310639291088818270e+00 -1.794547017227893670e+00 -1.633479314893814927e+00 -2.019401160345399404e+00 -1.544862320513806786e+00 -1.545601948923388314e+00 -1.673549170167227151e+00 -1.336177546048692211e+00 -1.466288172492539843e+00 -1.816075894155315451e+00 -1.617276361377895322e+00 -2.184733627541649792e+00 -1.381820846911450573e+00 -1.889870412717184367e+00 -1.736513668240966535e+00 -1.505983254625348655e+00 -2.010588698695348508e+00 -1.728459386864273917e+00 -1.385433344878892248e+00 -1.343178805252174257e+00 -1.846635226110852290e+00 -1.449510694960651769e+00 -1.552356344536013788e+00 -1.402696832108021097e+00 -2.614910581235290188e+00 -1.542254818919915893e+00 -1.417429793671004523e+00 -2.091976030235270567e+00 -1.495364273041318803e+00 -1.840494919306954635e+00 -1.465394196275595196e+00 -1.473967337633283359e+00 -1.936436093157640093e+00 -2.370447249903818054e+00 -1.566785108624922929e+00 -1.452251352675004270e+00 -1.996047387686517016e+00 -2.018895072347797193e+00 -1.560638127505069139e+00 -1.787484398179455258e+00 -1.530087376221676232e+00 -1.091384541082524251e+00 -1.629238024022264808e+00 -1.298550949952909761e+00 -1.724412347551806945e+00 -1.734967205910321608e+00 -1.590154356451746409e+00 -1.497465073102287159e+00 -1.449991313393153902e+00 -1.379905003643739692e+00 -1.722007071090101649e+00 -1.418659658412831259e+00 -1.443864716357919686e+00 -1.706724466673281038e+00 -1.235325484991660172e+00 -1.426781562208652820e+00 -1.719637733947942948e+00 -1.463443647850739104e+00 -1.556996787821238959e+00 -1.968319040381768747e+00 -1.370997490484103132e+00 -2.060316620776191154e+00 -1.525395538545069929e+00 -1.587471531213148879e+00 -1.842377044707510514e+00 -1.637315882897909969e+00 -1.333383650175776092e+00 -1.383471818782203044e+00 -1.396039399168340411e+00 -1.487091702680744421e+00 -1.431102006554050288e+00 -1.614898514586883937e+00 -1.363740001445419070e+00 -1.713880292888339874e+00 -1.534945573868488511e+00 -1.399902817917352049e+00 -2.068244728842898894e+00 -1.565442837500607531e+00 -1.410138585064347527e+00 -1.460936245491918362e+00 -1.450320880447768079e+00 -1.578056622970450462e+00 -1.820673877532217100e+00 -1.866256632623255474e+00 -1.222975090309813551e+00 -1.641865701772645458e+00 -2.159866846013266173e+00 -1.601393539072769157e+00 -1.517032509132247409e+00 -1.457650194310001091e+00 -1.283671058095078088e+00 -1.978922349801985892e+00 -1.655060265062430203e+00 -1.385497668886687350e+00 -1.549678421255073379e+00 -1.765299191343698615e+00 -1.821779287390401958e+00 -1.621025720744023069e+00 -1.441819724915463841e+00 -2.051366935920955648e+00 -1.441819724915463841e+00 -1.621025720744023069e+00 -1.821779287390401958e+00 -1.765299191343698615e+00 -1.549678421255073379e+00 -1.385497668886687350e+00 -1.655060265062430203e+00 -1.978922349801985892e+00 -1.283671058095078088e+00 -1.457650194310001091e+00 -1.517032509132247409e+00 -1.601393539072769157e+00 -2.159866846013266173e+00 -1.641865701772645458e+00 -1.222975090309813551e+00 -1.866256632623255474e+00 -1.820673877532217100e+00 -1.578056622970450462e+00 -1.450320880447768079e+00 -1.460936245491918362e+00 -1.410138585064347527e+00 -1.565442837500607531e+00 -2.068244728842898894e+00 -1.399902817917352049e+00 -1.534945573868488511e+00 -1.713880292888339874e+00 -1.363740001445419070e+00 -1.614898514586883937e+00 -1.431102006554050288e+00 -1.487091702680744421e+00 -1.396039399168340411e+00 -1.383471818782203044e+00 -1.333383650175776092e+00 -1.637315882897909969e+00 -1.842377044707510514e+00 -1.587471531213148879e+00 -1.525395538545069929e+00 -2.060316620776191154e+00 -1.370997490484103132e+00 -1.968319040381768747e+00 -1.556996787821238959e+00 -1.463443647850739104e+00 -1.719637733947942948e+00 -1.426781562208652820e+00 -1.235325484991660172e+00 -1.706724466673281038e+00 -1.443864716357919686e+00 -1.418659658412831259e+00 -1.722007071090101649e+00 -1.379905003643739692e+00 -1.449991313393153902e+00 -1.497465073102287159e+00 -1.590154356451746409e+00 -1.734967205910321608e+00 -1.724412347551806945e+00 -1.298550949952909761e+00 -1.629238024022264808e+00 -1.091384541082524251e+00 -1.530087376221676232e+00 -1.787484398179455258e+00 -1.560638127505069139e+00 -2.018895072347797193e+00 -1.996047387686517016e+00 -1.452251352675004270e+00 -1.566785108624922929e+00 -2.370447249903818054e+00 -1.936436093157640093e+00 -1.473967337633283359e+00 -1.465394196275595196e+00 -1.840494919306954635e+00 -1.495364273041318803e+00 -2.091976030235270567e+00 -1.417429793671004523e+00 -1.542254818919915893e+00 -2.614910581235290188e+00 -1.402696832108021097e+00 -1.552356344536013788e+00 -1.449510694960651769e+00 -1.846635226110852290e+00 -1.343178805252174257e+00 -1.385433344878892248e+00 -1.728459386864273917e+00 -2.010588698695348508e+00 -1.505983254625348655e+00 -1.736513668240966535e+00 -1.889870412717184367e+00 -1.381820846911450573e+00 -2.184733627541649792e+00 -1.617276361377895322e+00 -1.816075894155315451e+00 -1.466288172492539843e+00 -1.336177546048692211e+00 -1.673549170167227151e+00 -1.545601948923388314e+00 -1.544862320513806786e+00 -2.019401160345399404e+00 -1.633479314893814927e+00 -1.794547017227893670e+00 -1.310639291088818270e+00 -1.776379689605117607e+00 -2.092519598683519000e+00 -1.825301300944305760e+00 -1.255928217610793318e+00 -1.580840696909574961e+00 -1.964955167652535417e+00 -1.868403189069751447e+00 -1.460520344969956863e+00 -1.559342541261006243e+00 -1.474682401887625893e+00 -1.852289489032003189e+00 -1.673559287121678452e+00 -1.500532157611297324e+00 -1.640443543995109721e+00 -1.427786510167038392e+00 -1.680463665251848981e+00 -1.226089125544215896e+00 -1.713512626801976912e+00 -1.493734921986402675e+00 -1.354596893596548224e+00 -1.450373310275636651e+00 -1.408579329375332811e+00 -1.546845563429575687e+00 -1.256953076990679374e+00 -1.413117443111650884e+00 -1.429924520236550256e+00 -1.397909922730265153e+00 -1.545011679832888563e+00 -1.258776445833476254e+00 -1.483825788661604417e+00 -1.910525496437017301e+00 -1.438968713645932596e+00 -1.467624883488191312e+00 -1.389019300562446491e+00 -1.841431674094209825e+00 -1.680743329570524303e+00 -1.677691348394827919e+00 -1.846049817816204142e+00 -1.880091353949223221e+00 -1.691558156703877991e+00 -1.547682387788712699e+00 -1.762653373630187259e+00 -1.372799323146116190e+00 -1.837736150470360430e+00 -1.684690809184143490e+00 -1.329248958978244133e+00 -1.314078871174555019e+00 -1.654561328547901278e+00 -1.366176702369169993e+00 -1.447311162840912990e+00 -1.451844652752150244e+00 -1.177653936028886683e+00 -1.814582695442936489e+00 -1.333770569913521609e+00 -2.150314070773203134e+00 -1.405857672499438715e+00 -1.591643246243524157e+00 -1.656722646930740339e+00 -1.852875534657464796e+00 -1.488172102781565531e+00 -1.359525545720350781e+00 -1.508639154909642510e+00 -1.601933785880800487e+00 -1.619315597558395492e+00 -1.352896352084801856e+00 -1.805088069441153520e+00 -1.342892991207726761e+00 -1.762638344882862640e+00 -1.590597999344797842e+00 -1.482778245457135657e+00 -1.521693855138417373e+00 -1.211211769549675799e+00 -1.515501675187028052e+00 -1.641790275128405918e+00 -2.322778714008663759e+00 -1.588336387586529508e+00 -1.347380896332645905e+00 -1.281647455546226944e+00 -1.985759311526931636e+00 -1.363835699760670650e+00 -1.510400085370897871e+00 -1.851666992731746841e+00 -1.635715175114530906e+00 -1.800617295574446386e+00 -1.926358830717397330e+00 -1.509006572011759806e+00 -1.679479647894616123e+00 -1.617130037817502197e+00 -1.391916973957277204e+00 -1.463536577141024475e+00 -1.370991470875213336e+00 -2.111668217130882041e+00 -1.162501110340766308e+00 -1.229804847694154102e+00 -1.741792763785018794e+00 -3.138567830780019996e+00 -2.465263507340896165e+00 -1.540407758236569835e+00 -1.494051582012339674e+00 -1.779181588325693841e+00 -1.774696644812588264e+00 -2.100899450498662446e+00 -1.646745153157510799e+00 -1.414227431025062431e+00 -1.665078264152314969e+00 -1.669755633331024169e+00 -1.636746220195668622e+00 -1.686992261116907033e+00 -1.646099347261522627e+00 -1.806170191544425041e+00 -1.997309554285112698e+00 -1.727895046458207240e+00 -1.404392629101299805e+00 -1.498191721034797474e+00 -1.484702548794524901e+00 -1.417478595127385166e+00 -1.641059090465238457e+00 -1.397336342489686745e+00 -1.535415913257338838e+00 -2.249966648238437728e+00 -1.465329838016419250e+00 -1.449696243095758952e+00 -1.391999714699212465e+00 -1.701498999900872944e+00 -1.325709381256882979e+00 -1.676542996980628475e+00 -1.737848355892316121e+00 -1.482200008376204137e+00 -1.716919468250852399e+00 -1.568754688525157093e+00 -2.170967238222703877e+00 -1.660107312232706578e+00 -1.586880819121377240e+00 -1.452984390423962990e+00 -1.764381585155645027e+00 -2.027205175603957965e+00 -1.580953139035546906e+00 -1.357933450996628988e+00 -1.271522102610279648e+00 -1.482833983434734160e+00 -1.255981153484648560e+00 -1.567452847802372373e+00 -1.667160370042653605e+00 -1.689624481712411752e+00 -1.324527385321180084e+00 -2.090148697807751699e+00 -1.841082944873055682e+00 -1.762775056917560423e+00 -1.338032004685723253e+00 -1.428814533603979253e+00
-1.609005031292094712e+00 -1.754805388523750898e+00 -1.396777138006155106e+00 -1.579625141690967904e+00 -1.445032095856150445e+00 -1.503540568741198014e+00 -1.534555599011376614e+00 -1.742675355146110494e+00 -1.667993054391029961e+00 -1.416067163193019063e+00 -1.209285689153887455e+00 -1.198079652393649663e+00 -1.456411068418465460e+00 -1.462400453462598948e+00 -1.669826208602316342e+00 -1.782630586632626857e+00 -1.599047388931606584e+00 -1.536407748336815482e+00 -1.688679376230911133e+00 -1.617387807837636693e+00 -1.159297724547990072e+00 -2.062161738665430732e+00 -2.144703130788004675e+00 -1.345897382302685408e+00 -1.692855596586513078e+00 -1.597894396109786452e+00 -1.545695265834101439e+00 -1.565856793375365097e+00 -2.002911127490003107e+00 -1.393078409119537620e+00 -1.772436967911538153e+00 -1.793064037982863290e+00 -1.573460365312736586e+00 -1.949874635545131074e+00 -1.323552757394309998e+00 -1.452908797549373299e+00 -2.172296539968020301e+00 -1.661334763483783616e+00 -1.829223482679690482e+00 -1.366019009375232462e+00 -1.734367403217536241e+00 -2.061558582288043340e+00 -1.986628268805275876e+00 -2.069579980052514312e+00 -1.550469509676099422e+00 -1.737408589992313068e+00 -1.556623325218938092e+00 -1.544965170084049211e+00 -1.560889563159724158e+00 -1.724680944327287246e+00 -1.454557336361898212e+00 -1.143278468660690494e+00 -1.521349215999764137e+00 -2.243290355642826750e+00 -2.085869065019299917e+00 -1.404620602569650600e+00 -1.541279249121542350e+00 -1.461969324211396248e+00 -1.661047875985112610e+00 -1.308346217879751361e+00 -1.736082922007808449e+00 -1.825401459340352028e+00 -2.365494419284120742e+00 -2.652548361511320785e+00 -1.437293187981180775e+00 -1.502782316398965090e+00 -1.453425020972478610e+00 -1.406690536761923349e+00 -2.165827657665262418e+00 -1.638394350311793923e+00 -1.613269837127347728e+00 -1.677421344337642006e+00 -1.433858895537032385e+00 -1.473465366967741330e+00 -2.250480640801134413e+00 -1.489116132117696223e+00 -1.596185776848919824e+00 -1.553557026170975686e+00 -1.708358059931538442e+00 -1.719617751268682104e+00 -1.646904862079202392e+00 -1.671869719385714603e+00 -1.969784293886402082e+00 -1.641420746396383024e+00 -1.261274127782590293e+00 -1.631198738800151204e+00 -1.476712146151767602e+00 -1.375074581055044876e+00 -1.564576915247726019e+00 -1.595023461126703790e+00 -1.691143185421707162e+00 -1.723896257723793068e+00 -1.428166166584136310e+00 -1.747602519217810624e+00 -2.131647362519973665e+00 -1.529988269218086616e+00 -1.326699531773535501e+00 -1.827809144600088587e+00 -1.702740182728779361e+00 -2.230102990096607840e+00 -1.860448868590141691e+00 -1.434390072416236617e+00 -1.928615122218312994e+00 -1.306962939160646098e+00 -1.436561271005662999e+00 -2.192896398855283202e+00 -1.497697606822027572e+00 -1.919763210498646622e+00 -1.221346140167801630e+00 -2.104875756368435269e+00 -1.780698272460903953e+00 -1.394711548919466582e+00 -1.588855037957356720e+00 -1.608393514045561412e+00 -1.790617971487543425e+00 -1.399718082003016395e+00 -1.521728512502429354e+00 -1.644606110565841828e+00 -1.624766591531919380e+00 -1.320993940220096086e+00 -1.585770858296035701e+00 -1.930427221927081050e+00 -1.377667168054284463e+00 -1.575045698750044076e+00 -1.501554821620888491e+00 -1.712410973521633517e+00 -2.078756808294861536e+00 -1.400030248286166845e+00 -1.486037366769611845e+00 -1.608218794405641638e+00 -1.446581388432209181e+00 -1.318115072713189395e+00 -1.893214807543172951e+00 -2.004222950815917503e+00 -1.262384694039179633e+00 -1.553582870596948995e+00 -1.460783897605182791e+00 -1.673027886686851762e+00 -1.754996860134804937e+00 -1.400422050384734440e+00 -1.354723731471482839e+00 -1.456482892722049671e+00 -1.537782252529041216e+00 -1.811223230719551047e+00 -1.492178774974145972e+00 -1.954964041614039472e+00 -1.258816253835998822e+00 -1.643017862452335942e+00 -1.983469450031027259e+00 -1.253935875342223838e+00 -1.544373511277694844e+00 -1.542589988927663303e+00 -1.681039875624813718e+00 -1.551861146821365223e+00 -1.352940713173762521e+00 -1.479407884646694482e+00 -1.805518929281568319e+00 -1.804226207590559294e+00 -1.415930642571599840e+00 -1.613200573902483281e+00 -1.375728139546090301e+00 -1.660005531642835708e+00 -1.699322322101709748e+00 -1.460807116374388093e+00 -1.871870339565773422e+00 -1.772855339651696172e+00 -1.519896839408639622e+00 -1.449759145253460835e+00 -1.494597293487513134e+00 -1.377010307817451595e+00 -1.720569400348252120e+00 -1.184229313663285321e+00 -1.749017369383708331e+00 -1.719993641732839862e+00 -1.205357274278651136e+00 -1.298003304171647443e+00 -1.241236700490165212e+00 -1.524579105205168927e+00 -1.805405672201286560e+00 -1.601417986166105756e+00 -1.691910915594043496e+00 -1.298518897460637200e+00 -1.329935040883928554e+00 -1.280762862207354136e+00 -1.414173359434463206e+00 -2.225682017198109097e+00 -1.905438864947440303e+00 -1.429557508123694420e+00 -1.737184261003200003e+00 -1.246592367518302380e+00 -1.328338424525050021e+00 -1.685859938183709827e+00 -1.689722925140210164e+00 -1.566417894431189506e+00 -1.465716484014663923e+00 -1.345355117263938416e+00 -1.395724536937604121e+00 -1.601526029795371731e+00 -1.335278712387776290e+00 -2.373167778605704825e+00 -1.401868152468787931e+00 -1.277362274934291664e+00 -1.642006608742739626e+00 -1.675869859092383507e+00 -1.810578163358120607e+00 -1.590737937096168286e+00 -1.986894707447953712e+00 -1.507331606313077055e+00 -1.636354957801967380e+00 -1.845644009197690671e+00 -1.292760355311265208e+00 -1.768014377737505471e+00 -1.677716119365654235e+00 -1.701440120175858661e+00 -1.845086972874322662e+00 -1.638370263992837694e+00 -1.472587828716670710e+00 -1.965635083737801825e+00 -3.244777645582615389e+00 -2.052973770432587219e+00 -1.882841670349643559e+00 -1.966961105500495854e+00 -1.537584947238039845e+00 -1.524059813863943402e+00 -1.761497428825207878e+00 -1.756422884057148526e+00 -1.807962167949320076e+00 -1.459381949069829432e+00 -1.452117208852844676e+00 -1.317414400693186716e+00 -1.587412002856599225e+00 -1.750654255664636283e+00 -1.666853842825805954e+00 -1.821299334083490651e+00 -1.626459531868055031e+00 -1.616265186504129980e+00 -1.642974285074529028e+00 -1.305241763174592728e+00 -1.812596208591957359e+00 -2.387941597068380606e+00 -1.861578320451222845e+00 -1.604949519909104172e+00 -2.114271272770004817e+00 -1.788770731560263005e+00 -1.638904252711343545e+00 -1.524641572624548802e+00 -1.633659207746472664e+00 -1.367537539592274864e+00 -1.527137448362719807e+00 -1.393860330136705405e+00 -1.622987313027375089e+00 -1.925255718897860513e+00 -1.550974788652835556e+00 -2.360371503757960898e+00 -1.877550858654191357e+00 -1.897480757766253134e+00 -1.344606577943574521e+00 -1.584990841298603792e+00 -1.233392639092531828e+00 -1.702256003955007868e+00 -1.821723002367305666e+00 -2.287209555305845576e+00 -1.554168159682008499e+00 -1.424117235456693997e+00 -2.258123225019473157e+00 -1.484716838894304836e+00 -2.325304125228638608e+00 -1.359292845816281181e+00 -1.889351126843221707e+00 -1.637545994235096058e+00 -2.076770445903584505e+00 -1.261420313806103533e+00 -1.943617694981797150e+00 -1.655477523575026089e+00 -1.551037743876261699e+00 -2.022607919627440687e+00 -1.427768387023474528e+00 -1.797482763736547584e+00 -1.493074921134746047e+00 -1.675934346911400308e+00 -1.674141240266328268e+00 -1.796432236688509043e+00 -1.569464128001560654e+00 -1.218664540279271069e+00 -1.234064971901020602e+00 -1.345125937379475722e+00 -2.222388475244377215e+00 -1.800050917003524376e+00 -1.215629936601809513e+00 -1.958450017850716485e+00 -1.564039203909527886e+00 -1.843176452678718880e+00 -2.055685996379024161e+00 -1.676220299107774814e+00 -1.338401889803421785e+00 -1.366378683153923967e+00 -1.595254654044759191e+00 -1.979280346968231408e+00 -1.915973288733950453e+00 -1.424861025745104648e+00 -1.856701257088855472e+00 -1.254217804701239780e+00 -1.598784431491919511e+00 -1.513890535235119295e+00 -1.756663875989791013e+00 -1.489057843057585817e+00 -2.074701013793295967e+00 -1.498441308920367643e+00 -1.487705095978905101e+00 -1.501769768222529944e+00 -1.530165007624284534e+00 -1.410428938709413327e+00 -1.704997319016101187e+00 -1.389761989303661238e+00 -1.632822707831588893e+00 -1.421092987349902081e+00 -1.673450941109252632e+00 -2.097314234207070083e+00 -1.772341600510846327e+00 -1.803517947229872576e+00 -1.880488771450559371e+00 -1.457766321710165514e+00 -1.439540494714776075e+00 -1.253175284416794266e+00 -2.006728980398717610e+00 -1.244317281481211124e+00 -1.554757061863525580e+00 -1.430227465025711409e+00 -2.686914271108310714e+00 -1.657124289653465254e+00 -1.339520603854940539e+00 -2.202499786226624678e+00 -1.743937152369339216e+00 -1.406030496121468687e+00 -1.601762150767913395e+00 -1.520358114577928133e+00 -1.417995068308829154e+00 -1.647475346204975599e+00 -1.563556852318847223e+00 -1.326167762425870755e+00 -1.653440642010914452e+00 -2.082120122010544527e+00 -1.732421076238457536e+00 -1.810511284870795157e+00 -1.492565654841979672e+00 -1.276418699157040759e+00 -1.503913445435596463e+00 -1.726058445370379779e+00 -1.632603750669132658e+00 -1.597337106708750287e+00 -2.191788070222226548e+00 -1.458060593530630333e+00 -1.920265754979708861e+00 -1.266251617978271016e+00 -1.281420522498436521e+00 -1.829776157101773215e+00 -1.916916339071386366e+00 -1.576653438213382330e+00 -1.701831065051265801e+00 -1.481485470531393567e+00 -1.379349059915214726e+00 -1.416712332886443271e+00 -1.870809386781770778e+00 -1.765264547901623349e+00 -1.442609480266029642e+00 -1.701751147028142341e+00 -1.498085309204025828e+00 -1.540547146266291856e+00 -1.359269895788401072e+00 -1.175292432330061088e+00 -1.605671417889969810e+00 -1.788915605123898800e+00 -1.754963528979906817e+00 -2.130243899924135764e+00 -1.333933968262329461e+00 -2.144955423220747281e+00 -1.384655346966272793e+00 -1.309661940341860786e+00 -1.417124499952028938e+00 -1.246177740807317136e+00 -2.152307479068547913e+00 -1.782086430178913661e+00 -1.921585537325756654e+00 -1.677213370045501417e+00 -1.708903421392309330e+00 -1.592688631481930184e+00 -1.381098744018884217e+00 -1.467177861426811614e+00 -1.352413692780781496e+00 -1.493240581517771837e+00 -1.537219283729644115e+00 -1.581785554728087240e+00 -1.746363885446186925e+00 -1.546848792907644210e+00 -2.162260070573989168e+00 -2.757869453006833727e+00 -1.839986378065892936e+00 -1.725804835131027559e+00 -1.718910970776256653e+00 -1.808146270057712002e+00 -1.723071370288069781e+00 -1.266855278765983694e+00 -1.473403402338056001e+00 -1.689053338075243049e+00 -1.223773285586567505e+00 -1.707578208827504218e+00 -1.530246976042929363e+00 -2.124745535551159747e+00 -1.519366500450627822e+00 -1.620681476006788913e+00 -1.778626280212911137e+00 -1.492696733668931852e+00 -1.476453267413918136e+00 -1.997894070787088916e+00 -2.396603749948099882e+00 -1.498217956007023011e+00 -1.911437929220296317e+00 -1.615638458155692847e+00 -1.814832315721428335e+00 -1.649651312135763659e+00 -1.552292352120408392e+00 -2.759746022812524124e+00 -1.364027455276925815e+00 -1.383850999862373365e+00 -1.389172043003030321e+00 -1.207601777622071104e+00 -1.619219085714043826e+00 -1.134589633152212507e+00 -1.708441987461809308e+00 -1.454045366557507712e+00 -1.258498826754340438e+00 -1.791164937302484050e+00 -2.169449425860843661e+00 -1.552065149247330744e+00 -1.442993478986903000e+00 -1.733551605583978361e+00 -1.281487027188279004e+00 -1.561282673714195823e+00 -1.357208318297169702e+00 -1.529414028537499748e+00 -1.742176201622100518e+00 -1.758395430199869214e+00 -1.471589043040764544e+00 -1.619766947140959257e+00 -1.881132867232250927e+00 -1.677993383114896764e+00 -1.312527709086472649e+00 -2.578754240029307532e+00 -1.401549270203615416e+00 -2.206401295363654924e+00 -1.479809377941352810e+00 -1.603104759905420673e+00 -2.015242051075899266e+00 -1.532970564921782852e+00 -1.414301401269696168e+00 -1.584914534205711156e+00 -2.014434779458881941e+00 -1.571283366012875105e+00 -1.850600703185639739e+00 -1.690974010218937895e+00 -1.737949059551707309e+00 -1.435158441798176421e+00 -1.511774381427842373e+00 -1.589428362103225245e+00 -1.538242416744530994e+00 -1.327498773447012281e+00 -1.193669739359780158e+00 -1.250379586049334302e+00 -1.700879116990462236e+00 -1.625157689293070140e+00 -1.566758197599058766e+00 -1.723815405877341611e+00 -1.426929501547167023e+00 -1.330421346184146314e+00 -1.526570467803867404e+00 -1.267862636348510152e+00 -1.425396447789802457e+00 -2.315721386174806273e+00 -1.411782137443389207e+00 -1.368835218787355146e+00 -2.472064757576402982e+00 -1.545806482984032337e+00 -1.655885900911522990e+00 -1.322932802166776112e+00 -1.612904585874713748e+00 -1.264068306597354807e+00 -1.717404376060473581e+00 -1.548268244591293419e+00 -1.486065937226270339e+00 -1.487067521406754800e+00 -1.791641522821518784e+00 -1.396789488858248163e+00 -1.546001227953348600e+00 -1.945405681399072773e+00 -1.390966570662936164e+00 -1.701145700215371148e+00 -1.515303384293547939e+00 -1.273458518834244435e+00 -1.507310687752594802e+00 -1.447274569050600590e+00
-2.177061329051869887e+00 -1.570545719845924060e+00 -1.943855542344498311e+00 -1.314177042234722981e+00 -1.361341855551264857e+00 -1.831468724579414120e+00 -1.578503125409497887e+00 -1.590973489100418803e+00 -2.133718905107725217e+00 -1.518690850351339217e+00 -1.314444620140870379e+00 -1.680789940963474560e+00 -1.444409892124679962e+00 -1.596346096977156126e+00 -1.397506843627266848e+00 -1.759734297292762983e+00 -1.534266603526329709e+00 -1.987107530354365714e+00 -1.736840166241200301e+00 -1.898431044565584092e+00 -1.791943668887534979e+00 -1.584423802289723682e+00 -1.821879797404170720e+00 -1.168060554610516721e+00 -1.660255065531318408e+00 -2.176997710509391393e+00 -1.830485978261268798e+00 -1.542065253881100606e+00 -1.673567190449831932e+00 -1.389260349599615196e+00 -1.601641343849336208e+00 -1.296329389769473872e+00 -1.462416334420747699e+00 -1.483817251518363856e+00 -1.397403657697457335e+00 -1.461813334483831106e+00 -1.573728607631529774e+00 -1.285285068001522202e+00 -1.255256276147263428e+00 -1.231038303670801692e+00 -1.408726392736509458e+00 -1.726537834787416070e+00 -1.458238332553011274e+00 -1.786793459299970799e+00 -1.536823559137981299e+00 -1.658016131544883143e+00 -2.860213613136756816e+00 -1.438532510577432255e+00 -1.881170775195087685e+00 -1.508228289312577131e+00 -1.598010871499128349e+00 -1.417530828343757987e+00 -1.562540928968722875e+00 -1.494191611448441481e+00 -1.419776428527924850e+00 -1.490260981637110849e+00 -1.276470885097850561e+00 -1.560847840472300740e+00 -1.376279028521078418e+00 -1.769850953674038108e+00 -1.687529851180371798e+00 -1.797868708721442665e+00 -1.685966367000593102e+00 -1.977265549148857549e+00 -1.493858688827254255e+00 -1.789646694277433614e+00 -1.511718536856728523e+00 -1.630231667929084916e+00 -1.742952969158194865e+00 -1.807783957689106602e+00 -2.107587688745312882e+00 -1.809333190455705953e+00 -1.205103294640353262e+00 -1.515426085404435907e+00 -1.285303795701754348e+00 -1.861740478671412680e+00 -1.709569498547361732e+00 -2.539225509879351694e+00 -1.408490434666988866e+00 -1.496228145175377611e+00 -1.364090320147926416e+00 -1.582474646775708704e+00 -1.513110228095463805e+00 -1.483814661384908806e+00 -1.813601031363300420e+00 -1.621653222477385192e+00 -1.691066095085897114e+00 -2.125462248369704099e+00 -2.209997133975205585e+00 -1.820823182064087220e+00 -1.735094428569195824e+00 -1.549095399105029580e+00 -1.431923616342086314e+00 -1.632169113000075056e+00 -2.233401355428042301e+00 -1.075455595647464069e+00 -1.497879080143593944e+00 -1.735261380418235744e+00 -1.807425822131682791e+00 -1.557414700510879380e+00 -1.550253046976165949e+00 -1.539275544226020420e+00 -1.646674300628842902e+00 -2.374689435450735964e+00 -1.617745574290944788e+00 -2.411231435515350352e+00 -1.339144535240544442e+00 -1.419382719652615865e+00 -1.467802805819135248e+00 -1.676356237492899970e+00 -2.158890831853443437e+00 -1.532244230123972262e+00 -1.708534260279826578e+00 -1.839769550119823238e+00 -1.826124890914735399e+00 -1.891226507367444576e+00 -1.569477775197334557e+00 -1.419982933649043932e+00 -1.264284169684029013e+00 -1.310593901941269790e+00 -1.667392983172750975e+00 -1.674711843339939499e+00 -1.622870678927859300e+00 -2.537642456157319870e+00 -1.426394175943255238e+00 -1.463670127445344971e+00 -1.522138534095351270e+00 -1.597504014197898226e+00 -2.274210087134676428e+00 -1.279205571043579015e+00 -1.579056247332876417e+00 -1.780491698348831253e+00 -1.730090019730472051e+00 -1.580904621377704933e+00 -1.852484303866311688e+00 -1.479300419496379249e+00 -2.242963538490122311e+00 -1.428972061410977989e+00 -1.867314788655870306e+00 -1.461407806520933716e+00 -1.525972139920317883e+00 -1.741865008275488291e+00 -1.403919524780783634e+00 -1.479188560036851730e+00 -1.706640108666370281e+00 -1.373104460901022783e+00 -1.668035511432547580e+00 -1.338178796322835318e+00 -2.160979659445580126e+00 -2.107647417400954293e+00 -1.514292183048602469e+00 -1.522239275439603245e+00 -1.500271356988613025e+00 -1.308967128066387264e+00 -2.632090414076147855e+00 -1.591607788463362150e+00 -1.312218422223373482e+00 -1.582301893307944018e+00 -1.783096200502584550e+00 -2.462583281313867722e+00 -1.758442452150117408e+00 -1.424617732952739191e+00 -1.530204594347696290e+00 -1.755279441675653640e+00 -1.299661805071970599e+00 -2.315681798422527304e+00 -1.629311606380730026e+00 -1.268542321176203691e+00 -1.201989239102920548e+00 -1.383438456335700728e+00 -1.516825408814984177e+00 -1.621594065349976299e+00 -2.191657626273327608e+00 -1.242568700671480952e+00 -1.308944091345578764e+00 -1.449141811914815170e+00 -1.480774576836791256e+00 -1.469791061452794256e+00 -1.563813469965958936e+00 -1.717944099777544142e+00 -1.536427331741971436e+00 -1.415537063877370549e+00 -1.663590269076905770e+00 -1.574455497199404252e+00 -1.524331438401019145e+00 -1.855484424529446841e+00 -1.415070014798613052e+00 -1.438460694301257004e+00 -1.993349619733478129e+00 -2.420909101370753547e+00 -1.337468044175272874e+00 -1.494370803890980870e+00 -1.492178368186219073e+00 -1.266842383792633475e+00 -2.170116979774099342e+00 -1.238887599756185898e+00 -1.434664051333007784e+00 -1.954151926327150068e+00 -1.724447840931487175e+00 -1.581865843377020076e+00 -1.797774820054566902e+00 -1.769071581422373640e+00 -1.238047294054710035e+00 -1.619993037469688701e+00 -2.111491616475225985e+00 -1.152596094240363911e+00 -1.256812110534173188e+00 -1.404137167148751697e+00 -1.452047649921166528e+00 -1.706576527735114146e+00 -1.740157442103323016e+00 -1.705392235071790275e+00 -1.136844274583220793e+00 -1.495416511331576492e+00 -1.741058252359256597e+00 -1.546755057802925881e+00 -1.497476540026129399e+00 -1.813077337301364667e+00 -1.600020031032298951e+00 -1.590998853322590278e+00 -1.479861168596813936e+00 -1.343368230431257082e+00 -1.838504834957989775e+00 -1.533161050815227133e+00 -1.670674710940101892e+00 -1.507783191606537843e+00 -1.678638484088071703e+00 -1.559609261648979617e+00 -1.571687345678933534e+00 -2.413106033349490254e+00 -1.712116418514602278e+00 -1.731635987837878421e+00 -1.574964150896342341e+00 -1.889162790341114340e+00 -1.455377672789276211e+00 -1.841614821294677018e+00 -1.394931965976080157e+00 -1.559192917727135308e+00 -1.711404327583507357e+00 -1.976878809060359066e+00 -1.452550812664580526e+00 -1.396413912132660196e+00 -2.089606694141147969e+00 -1.775951838794394222e+00 -1.315092670918793560e+00 -1.740877184157947344e+00 -1.409114125636335313e+00 -1.655967505123290717e+00 -1.956048366861274923e+00 -1.671019387299130576e+00 -2.065808085466767086e+00 -2.072004723800245696e+00 -1.663809232210937905e+00 -2.036610073505860541e+00 -1.652256994015083524e+00 -1.957538778668692414e+00 -1.321029024425947052e+00 -1.577395607409054712e+00 -2.114935847187369156e+00 -1.866197286557898627e+00 -1.364068304816466126e+00 -1.973365234151759129e+00 -1.573548046572009973e+00 -1.917037713989007797e+00 -2.006171513693054465e+00 -1.408231268697806904e+00 -1.649500054865850274e+00 -1.453797508075926226e+00 -1.725652571784190181e+00 -1.698983652968613089e+00 -1.307999178805068885e+00 -1.830457857642572961e+00 -1.471972724373268981e+00 -1.593693716593588272e+00 -1.186037068561383023e+00 -1.950543952252087987e+00 -1.288717656078579576e+00 -2.226014748843372359e+00 -1.488577090941483050e+00 -1.309890990420826018e+00 -2.163371042355703988e+00 -1.672268719096345224e+00 -2.389374700272121288e+00 -1.558254194190770603e+00 -1.552575618435830362e+00 -1.576343715613950813e+00 -1.412525316521960228e+00 -1.262452074802615565e+00 -1.548388677733683272e+00 -1.403988061127063203e+00 -1.700304376617475688e+00 -1.728884121248238870e+00 -1.364582813261597138e+00 -1.574724981718965466e+00 -2.344394706433120312e+00 -1.682068316755475745e+00 -2.146445850498767793e+00 -1.809432803521752398e+00 -1.584895474764633105e+00 -1.348760551000499186e+00 -1.337685993482085056e+00 -1.509318774641695837e+00 -1.674746837915814801e+00 -1.599339619271024304e+00 -2.312730428546851513e+00 -1.676582635177792380e+00 -1.631236524140947663e+00 -1.703155585318587351e+00 -2.469215558517283249e+00 -1.492359200213962289e+00 -1.142570157172816847e+00 -1.212652080151915390e+00 -1.668846979364574823e+00 -1.526299143312969786e+00 -1.617960277907111610e+00 -1.546260730783389326e+00 -1.242191163335733428e+00 -1.923220661282266208e+00 -1.599716569654329401e+00 -1.590709465898436203e+00 -1.537996320706997988e+00 -1.771761124743257421e+00 -2.392989546720135419e+00 -1.796330895887552348e+00 -1.456344822793177451e+00 -1.336782336695016671e+00 -1.750139557172496030e+00 -1.411399191738020420e+00 -1.628465063573475202e+00 -1.464515292439755756e+00 -1.789762113224922624e+00 -1.669771695512766829e+00 -2.111547092763484290e+00 -2.149467955679360553e+00 -1.517663564052254888e+00 -1.746560585223186690e+00 -1.281785610729500258e+00 -1.631789659780187751e+00 -1.505223418454746831e+00 -1.358411895432511951e+00 -1.360044281993526338e+00 -1.438372551878263739e+00 -1.473501450091782683e+00 -1.741429904798935224e+00 -1.283784526078258770e+00 -2.249994726487821062e+00 -1.774262140045806069e+00 -1.728260549444211147e+00 -1.478274831184138050e+00 -1.572020615560180579e+00 -1.582117524572861367e+00 -1.346287322287167854e+00 -1.493818530946146694e+00 -1.712704896068975913e+00 -1.186841882025456707e+00 -1.769949982285816903e+00 -1.920570002643201324e+00 -1.667902356207184855e+00 -1.491155710758135911e+00 -1.928846416573329003e+00 -1.473415519138037588e+00 -1.442724079529977388e+00 -1.352470160681819467e+00 -1.747778728747434895e+00 -1.484876518197254747e+00 -1.784756204416854120e+00 -1.919717470756458377e+00 -1.682953229109738436e+00 -1.774974038179578884e+00 -2.317906085614986011e+00 -1.445370876369725721e+00 -1.505280613976120785e+00 -1.403987745654684982e+00 -1.704202887858773607e+00 -1.751207387525818504e+00 -1.735105506141462639e+00 -1.340343475045887800e+00 -1.646195050117623460e+00 -2.298203961017450947e+00 -1.633285877403248598e+00 -1.824035302987530471e+00 -1.778924410475081208e+00 -1.942804605692839637e+00 -1.249728388988934125e+00 -1.356991554219034724e+00 -1.612012142603558962e+00 -1.925243852624877849e+00 -1.333818043785873098e+00 -1.742770295807864800e+00 -1.471261972955845154e+00 -1.423449325921838815e+00 -1.513505142552213467e+00 -1.644806604896328128e+00 -1.554401485032874008e+00 -1.795240424357191333e+00 -1.438159560810132076e+00 -1.890342295643196557e+00 -1.243531077316033739e+00 -1.385706375282493408e+00 -1.666920774899069535e+00 -1.655457395557642819e+00 -1.603264451007355929e+00 -1.746586038907592453e+00 -1.570138371019161871e+00 -1.304370397473952670e+00 -1.277509711844371454e+00 -1.833200254586142108e+00 -1.552973537656540115e+00 -1.674070865905282979e+00 -1.468759153733327771e+00 -1.489665150721214859e+00 -1.821737501454480102e+00 -1.385783272426979851e+00 -1.328165723568718759e+00 -1.560583671227837810e+00 -1.315374696848175429e+00 -1.367573003061195225e+00 -1.213160348520989418e+00 -1.722450302456534743e+00 -1.339655845346481078e+00 -1.817588395300108184e+00 -1.779897383601781069e+00 -1.672939912964118481e+00 -1.499118039713140949e+00 -1.839080584452875700e+00 -2.017732358730070619e+00 -2.049594065133383047e+00 -1.555593153963658271e+00 -1.642767987588793055e+00 -2.314841632258577420e+00 -1.817530196152690403e+00 -1.297354021602021401e+00 -1.484014155156643255e+00 -1.281618173409081241e+00 -1.489405054292623598e+00 -1.497938466967519311e+00 -2.338152405069398920e+00 -2.134223785192141953e+00 -1.540527484271923653e+00 -1.269846756718518099e+00 -1.700080722962650892e+00 -1.514884482371376073e+00 -1.531091237131818161e+00 -1.680027267435504346e+00 -1.795780532204008351e+00 -1.715316689845794107e+00 -1.329362095104035468e+00 -1.536639573356082256e+00 -1.587485164073129784e+00 -2.332396868161218162e+00 -2.127838826369684799e+00 -1.671840287544828607e+00 -1.568536238188934284e+00 -1.502400270242832736e+00 -1.429579561520640363e+00 -1.287072075547985639e+00 -1.474599164219474012e+00 -1.833813605162324833e+00 -1.395954600966575754e+00 -1.603789206121778887e+00 -1.646164909757474426e+00 -1.792969967503313944e+00 -1.361821870617502261e+00 -1.847328805028513488e+00 -1.440278722410565759e+00 -1.493567960157861529e+00 -2.131261818377985229e+00 -1.541781130614934714e+00 -1.370686145978270432e+00 -1.568977674807711331e+00 -1.433704576346979565e+00 -1.685572663732217924e+00 -2.275333218224599996e+00 -1.760143477944470014e+00 -1.891944088189430717e+00 -1.364410352986640707e+00 -1.295341983159396193e+00 -1.726564912914143157e+00 -1.570368922400654066e+00 -1.737772807353181737e+00 -1.661951629736313940e+00 -1.287343397801710809e+00 -1.927520053098492614e+00 -1.678241212944891370e+00 -2.174149293843176345e+00 -1.461334484877248485e+00 -1.726814829681180719e+00 -1.390939034528960505e+00 -1.620323309544686952e+00 -2.048679510510857504e+00 -1.502151984562655196e+00 -1.548742781140315605e+00 -1.172078457631378301e+00 -1.577969546686800451e+00 -1.575377512643302280e+00 -1.497306522815807561e+00 -1.463810409624708431e+00 -1.457302473433743195e+00 -1.337134868313497593e+00 -1.716863817544041160e+00
-2.020410799512232014e+00 -1.279410013778823796e+00 -1.230844150656351887e+00 -1.628893536433824840e+00 -1.312611620707321736e+00 -1.443886155936891846e+00 -1.812455033562243578e+00 -1.473469877071261758e+00 -1.662791432923270918e+00 -1.470261934528011238e+00 -1.402328147936747760e+00 -2.042035860441579587e+00 -1.975561457289401357e+00 -1.876105051014937519e+00 -1.581093842447991005e+00 -1.611007921602614967e+00 -1.586520213701976267e+00 -1.321674674576786668e+00 -1.608051578747031751e+00 -1.408283955677664290e+00 -1.507047760091130062e+00 -1.458448012030610252e+00 -1.357584282718597102e+00 -2.046802066230113404e+00 -1.184079120108212146e+00 -2.127672533902674523e+00 -1.534830881030207816e+00 -1.695971726782393274e+00 -1.799004832271936749e+00 -1.551683773072528361e+00 -1.543738910021104749e+00 -1.275978790799050300e+00 -1.546670174882978754e+00 -1.365372654122516183e+00 -1.476772370571488802e+00 -1.429519102047667634e+00 -1.796983533249159937e+00 -1.367732372514519179e+00 -1.585679399431069392e+00 -1.519574172718429317e+00 -1.566652016653053758e+00 -1.388257600614024589e+00 -2.137838724633799092e+00 -1.487800839043384338e+00 -1.451573780289695081e+00 -1.346246813421341226e+00 -1.534996781677590016e+00 -1.549168509901388768e+00 -1.252539046364246955e+00 -1.546883335485128352e+00 -1.687403078649275079e+00 -1.565457380216531691e+00 -1.865316561398687289e+00 -1.600056099083855710e+00 -2.124543572898565102e+00 -1.647243082056571328e+00 -2.124986018592858628e+00 -1.559014762231980100e+00 -1.531556616575153740e+00 -1.425276119017729437e+00 -1.558921863452234380e+00 -1.812175412413640219e+00 -1.749807028467470049e+00 -1.458155522981501750e+00 -2.074310390646970870e+00 -1.456980993610395014e+00 -2.153821123786682890e+00 -1.465561204600118517e+00 -1.633612472691541084e+00 -1.390622061935229414e+00 -1.413585384919836097e+00 -1.494504200649530601e+00 -2.300736395495429853e+00 -1.708207342469022949e+00 -1.352785287819861404e+00 -1.374264976320352716e+00 -1.339696146364891760e+00 -1.564462934614683443e+00 -1.496648397639485539e+00 -1.575774865184530027e+00 -1.572080064037375102e+00 -1.341314721338262128e+00 -1.436544880651664302e+00 -1.838860464051879973e+00 -1.505862319845042707e+00 -1.759767566016793738e+00 -1.982654937976384257e+00 -1.753257738162957491e+00 -1.664360560846393833e+00 -1.713535957458884207e+00 -1.131360292681349300e+00 -1.346318757144353784e+00 -1.423879998222859600e+00 -1.781879499798015853e+00 -2.599792341746145929e+00 -1.603206496060817665e+00 -1.665158751092480793e+00 -1.776621996889514499e+00 -1.320817273050615359e+00 -1.751825945057097655e+00 -1.348142393158879404e+00 -1.340512282784806830e+00 -1.594755054884397616e+00 -1.423057902648938944e+00 -1.799187308666676088e+00 -1.664960031481024227e+00 -1.657623999711056673e+00 -1.312320382288779008e+00 -1.710401888715804342e+00 -1.456004526654308906e+00 -1.447907864309046833e+00 -1.632062524498527400e+00 -1.329125962352378565e+00 -1.314991158099937829e+00 -1.654183466883093256e+00 -1.258325326304253533e+00 -1.574047268397646526e+00 -1.575193754222006248e+00 -1.940052728832767359e+00 -1.341537035763436858e+00 -1.483624655491676769e+00 -1.372428556486599005e+00 -1.709223240203243677e+00 -1.475168069924908787e+00 -1.549133839632359955e+00 -1.275813548176760737e+00 -1.429535186424444770e+00 -1.349197548784741407e+00 -2.358412637862963734e+00 -1.596774008424827418e+00 -1.419995458213104023e+00 -1.648802330559987039e+00 -2.007700622172306826e+00 -1.341290975315861278e+00 -1.631413576074394411e+00 -1.971559863028947923e+00 -1.348590807827676041e+00 -1.443661145667121115e+00 -1.998389477398714975e+00 -1.695598568165716413e+00 -1.377814840123325224e+00 -1.591816105092473954e+00 -1.352981879561769851e+00 -1.318016705750830520e+00 -1.783486394404794062e+00 -1.322323994889854637e+00 -2.064230364652762439e+00 -1.553540072839415087e+00 -2.024126632109237711e+00 -1.995884884296842632e+00 -1.419999046754125915e+00 -1.764232873588278849e+00 -1.948844457534277375e+00 -1.451008478133682722e+00 -1.635535711788517421e+00 -1.663210651250837113e+00 -1.441482478716749061e+00 -1.503446444495426970e+00 -1.259195998522134152e+00 -2.194483290353378635e+00 -1.565725102822339787e+00 -1.367495041078469642e+00 -1.281672729765581442e+00 -1.612075611773777561e+00 -1.706940802131498458e+00 -1.363075193944018437e+00 -1.987608789089684080e+00 -1.442908374217601652e+00 -1.576842503054695976e+00 -1.517895802683822071e+00 -1.364290974466675133e+00 -1.394713262639810880e+00 -2.045902443038696727e+00 -1.443307142847429336e+00 -1.351217898252231153e+00 -1.512734860327405340e+00 -1.556492047123076761e+00 -1.919579973311487331e+00 -1.437938762707202445e+00 -1.350012326517661121e+00 -1.756238205301573485e+00 -1.450191995051051785e+00 -1.479868532095083511e+00 -1.557646552371421578e+00 -1.717763748449404382e+00 -1.610194765193950994e+00 -1.403942797549933008e+00 -1.417431152882869361e+00 -1.450521503973224435e+00 -1.640615982173830867e+00 -1.408106783722949285e+00 -1.724004714061971422e+00 -1.460035427065187630e+00 -1.520408311301320481e+00 -1.782389726407358710e+00 -1.434206107513255279e+00 -1.889342622662620430e+00 -1.906455473822269653e+00 -1.349274987725749275e+00 -1.811777700307583672e+00 -1.278550876542258852e+00 -1.640887773353861823e+00 -1.472507053293790058e+00 -1.263238535731290524e+00 -1.806328725798097778e+00 -1.875768593796240058e+00 -1.425681689235054783e+00 -1.442923537190964556e+00 -1.558355540915285609e+00 -1.551266510800284104e+00 -1.729795462889525570e+00 -1.262162756159947108e+00 -1.280834620810415547e+00 -1.480405118668811193e+00 -1.401782595650761243e+00 -1.529499481604783329e+00 -1.349351422670514111e+00 -1.715195851946961669e+00 -1.651783103636497607e+00 -1.571770059030688227e+00 -1.514840253731252639e+00 -1.584701422480134569e+00 -1.407663561963627519e+00 -1.589588582189779720e+00 -1.380546892365688283e+00 -1.420163536830438611e+00 -1.199468994412437040e+00 -1.395350312759637168e+00 -1.843757305067670327e+00 -1.461301579051558885e+00 -1.522703063693785497e+00 -2.127172067537701938e+00 -1.472247291550955461e+00 -1.714429230085327660e+00 -1.457276208926866490e+00 -1.685770452313045009e+00 -1.326073186334735476e+00 -1.344009294918606656e+00 -1.844911828290776601e+00 -1.161014634574819793e+00 -1.354256183092824140e+00 -2.522779735826286007e+00 -1.365695355803527411e+00 -1.582532540130538790e+00 -1.437237612192374669e+00 -1.321346214495693561e+00 -2.173322939736603399e+00 -1.464670208500827187e+00 -1.477771771537674805e+00 -1.840223254181909684e+00 -1.700214319732041179e+00 -1.590690674711660701e+00 -1.407287258647432093e+00 -1.468588944579017230e+00 -1.839749718168143700e+00 -1.242105014297125054e+00 -1.674945955792763286e+00 -1.592184055204910909e+00 -1.837117201607823880e+00 -1.537629106471671170e+00 -1.448419649510957807e+00 -1.372975372401856298e+00 -2.006897321024007308e+00 -1.612858545402101829e+00 -2.128852807478421649e+00 -1.462852191359608423e+00 -1.713146506446369788e+00 -1.445989108018805425e+00 -1.434790038065501427e+00 -1.455744489902012440e+00 -1.212187788073343597e+00 -1.932187510414268727e+00 -2.828385672084731794e+00 -1.350804822123165883e+00 -1.384622165828058193e+00 -1.733382456877862854e+00 -1.760658676730498140e+00 -1.636366832945742145e+00 -1.481574708101745186e+00 -1.642397685134542984e+00 -1.814404036394639208e+00 -1.560269409560024467e+00 -2.058039214138660089e+00 -1.480999446309371192e+00 -1.911967989135862744e+00 -1.568916041191347643e+00 -1.373160575093401503e+00 -1.995968082961856016e+00 -2.608924637279338654e+00 -1.284846791749990835e+00 -1.451906024608075940e+00 -2.013626446855870888e+00 -1.429622754961616060e+00 -1.330336154825692230e+00 -1.687562746727109486e+00 -2.160904818438542208e+00 -2.544060865626144086e+00 -1.952844745310574393e+00 -1.675411131762843286e+00 -1.512089104248074634e+00 -1.857218368042330869e+00 -1.669129135792708718e+00 -1.458322639123950770e+00 -1.449206321527987562e+00 -2.076685803444651146e+00 -1.469527781503985331e+00 -1.970135949329084646e+00 -1.413798406241168815e+00 -1.275666561797875742e+00 -1.607949277064826266e+00 -1.466893037440434089e+00 -1.271500178482953380e+00 -1.911219659029649964e+00 -1.489385279260577066e+00 -2.187951522179385488e+00 -1.494951765825930146e+00 -1.456494589919829163e+00 -1.324128807539258323e+00 -1.965734285809165982e+00 -1.464852417634707527e+00 -1.362252324043044860e+00 -1.641178044311447870e+00 -1.893252621954392145e+00 -1.575804369933587745e+00 -1.409927888841191912e+00 -1.758788327932553130e+00 -1.473685898694397922e+00 -1.157861970938370177e+00 -1.419756782027476349e+00 -1.440756542599911594e+00 -1.210245823674143795e+00 -1.489271617455182994e+00 -1.624283955766233856e+00 -1.607694998537596565e+00 -1.610906128629047807e+00 -1.114621683106625127e+00 -1.149526627841992887e+00 -1.777789697720256967e+00 -1.567694280059320100e+00 -1.759903773393189486e+00 -1.616685353509648149e+00 -1.291471362558663794e+00 -1.229248781557908954e+00 -2.553924968088897351e+00 -1.463400797715093127e+00 -1.124978087798379711e+00 -1.303518735445952537e+00 -1.339868540218011495e+00 -1.493189859815011733e+00 -1.483809144814316694e+00 -1.948143967027279544e+00 -1.924852774845828840e+00 -1.881409954227415415e+00 -1.581109982560845006e+00 -1.470598035746109700e+00 -1.237201837630695023e+00 -1.238875071147777174e+00 -2.187048794685868103e+00 -1.790977931664161638e+00 -1.545286939327787712e+00 -1.741824745718643541e+00 -1.563752613369295386e+00 -1.638186496990243546e+00 -1.193175488270741269e+00 -1.725157305947205399e+00 -1.525010754809177138e+00 -1.491851429593523903e+00 -1.767342148578830097e+00 -2.031761345196692048e+00 -1.847609420762130750e+00 -1.669788191661085719e+00 -2.383550889283319041e+00 -1.534987233538246176e+00 -1.536104529242031447e+00 -1.823096399633924669e+00 -1.533564972292944084e+00 -1.559601370456055625e+00 -2.075886527873882059e+00 -1.667344477748551546e+00 -1.556406444304821779e+00 -1.355488514965172309e+00 -1.604982032561521166e+00 -2.454420323445992036e+00 -1.242172322032669030e+00 -1.346387837134187304e+00 -1.840693837237839636e+00 -1.754048030614199005e+00 -1.643065687192437396e+00 -1.457327642217352448e+00 -1.533919406833903265e+00 -1.395274972307720684e+00 -1.807958940446417806e+00 -1.808186448686860182e+00 -1.353483373937931722e+00 -1.403384051579997349e+00 -1.300482647483294008e+00 -1.624638260771586129e+00 -1.400601301408120669e+00 -1.581333879238083995e+00 -1.964579495419412236e+00 -1.120908953720669565e+00 -1.433770502701867011e+00 -1.547787041633612803e+00 -1.657004287240007701e+00 -1.459588825683779456e+00 -1.485415655423664605e+00 -1.240455629730386367e+00 -1.525035275676501323e+00 -1.363072160922098375e+00 -1.271134520987625693e+00 -1.731818821537345343e+00 -1.593832297747683757e+00 -1.510225798158902011e+00 -1.596569985859740193e+00 -1.256817696187141342e+00 -1.336477731719259099e+00 -1.749800964139730963e+00 -1.960310743436215697e+00 -1.511192611021827892e+00 -1.535528105175381075e+00 -1.761156873788468191e+00 -1.895856090418677420e+00 -1.847956487056318320e+00 -1.372218589718624981e+00 -1.440997322210943565e+00 -1.350976141332384417e+00 -1.495446092063990928e+00 -1.440332795790759679e+00 -1.843210761315098978e+00 -1.377949108145288371e+00 -2.058518877027333271e+00 -1.541673325226530000e+00 -1.618532824808768478e+00 -1.414253234241261037e+00 -1.566818316389002153e+00 -1.652074413185774970e+00 -1.905754566694181973e+00 -1.436808135250266405e+00 -1.873422198396527349e+00 -1.583185460142826795e+00 -1.782525209868977001e+00 -1.492609627919978532e+00 -1.773156849253798351e+00 -1.685075260068287895e+00 -1.612718951154309188e+00 -1.518118752706200558e+00 -2.009625003740791005e+00 -1.611770438505128133e+00 -1.836864161296111408e+00 -1.503018976230202197e+00 -1.409909740450649318e+00 -1.467878101938827839e+00 -1.322832908775828153e+00 -1.997514347496416542e+00 -1.485508376640703343e+00 -1.192838775945945118e+00 -1.391474978688343578e+00 -1.965666696690025805e+00 -1.681578250763367643e+00 -1.441813885375959003e+00 -1.839768950998155184e+00 -1.466868900924329866e+00 -1.490888020006427173e+00 -1.469598771003092441e+00 -2.292148899389796046e+00 -1.739101918344082787e+00 -1.761029389236044906e+00 -1.968403591414904730e+00 -1.340880296795202709e+00 -2.109013189945339040e+00 -1.942206345008196111e+00 -1.414746381537023812e+00 -1.707425243740324117e+00 -1.550032557157036583e+00 -2.076383340707495861e+00 -1.494436705366361862e+00 -1.449493655883215215e+00 -1.563826201731443710e+00 -2.302692127106621633e+00 -1.332679503113248121e+00 -1.539027879459192061e+00 -1.528674003910942991e+00 -1.626490859200846906e+00 -1.851685210481737842e+00 -1.865865789447231693e+00 -1.925075509347996316e+00 -1.529434454895516549e+00 -1.778291313722240918e+00 -1.907142204034434130e+00 -1.422502661541879210e+00 -2.246730170600983456e+00 -1.869888331124604619e+00 -1.518924569188851326e+00 -1.407455997287511806e+00 -1.691552348814775453e+00 -1.441664660035465673e+00 -1.480186807997038834e+00 -1.407271931099895568e+00 -1.415670084068027634e+00 -1.740289933821232315e+00
-1.431705278496750111e+00 -1.540136013380802638e+00 -1.420389334226553224e+00 -1.332842535264488149e+00 -1.562455096489874906e+00 -1.662551867416904194e+00 -1.667391923061946057e+00 -1.688281829566353531e+00 -1.487386389375120910e+00 -1.274101636674816573e+00 -1.644020966134135175e+00 -1.464670709013253802e+00 -1.558315789894839654e+00 -1.864651291774114039e+00 -1.894573237500609020e+00 -1.145163056168331028e+00 -1.849397064605801333e+00 -1.602361818143845262e+00 -1.647753780733010265e+00 -1.324723873122952700e+00 -1.660588515831703083e+00 -1.483421649940910747e+00 -1.509611033054487184e+00 -1.556063576334526966e+00 -1.666640090347120573e+00 -1.745391588438625741e+00 -1.375250933013370203e+00 -1.366040574125077844e+00 -1.847809784316962967e+00 -1.729679483758382652e+00 -1.973820579262525410e+00 -1.699684452863405637e+00 -1.963074586573789082e+00 -1.785976875171799927e+00 -1.803049345789865088e+00 -1.387619500253807203e+00 -1.513705219680657299e+00 -1.884331753688838873e+00 -1.839349259235880218e+00 -1.699006965762554167e+00 -1.785608553659110420e+00 -1.364184738814523179e+00 -1.956663477536787044e+00 -1.583061572102818504e+00 -1.582580064116980267e+00 -1.823219090331220871e+00 -2.216388369961658000e+00 -1.669261299399518395e+00 -1.639144296988366722e+00 -1.347485592463578241e+00 -1.331558244778565658e+00 -1.495479843678630960e+00 -1.951014665613057364e+00 -1.812564935598875770e+00 -1.668695851312390399e+00 -1.611531248394804772e+00 -1.277936820800064321e+00 -1.461754026249158844e+00 -1.506331076468203412e+00 -1.718565803151047344e+00 -1.290038651677942738e+00 -1.383226428038030642e+00 -1.478905366835697066e+00 -1.529702696809670748e+00 -1.991200101252688537e+00 -1.667416336598377402e+00 -1.877519563090554344e+00 -1.170918946520198123e+00 -1.286223167458916627e+00 -1.587045412443766290e+00 -1.387383339624672640e+00 -1.144722496013406365e+00 -1.797785525245834348e+00 -1.386228575160053822e+00 -1.808482019516931327e+00 -1.675007164773032020e+00 -1.425583830250004347e+00 -2.035832547709431228e+00 -1.872725370671483036e+00 -1.429112701243442585e+00 -1.839234465125563434e+00 -1.838961817678341326e+00 -1.547610076654479361e+00 -1.276492075162966477e+00 -1.590753520156205081e+00 -2.322722660123971661e+00 -1.200421794405031939e+00 -1.313252288630282649e+00 -1.998911229507583487e+00 -1.387946302690648670e+00 -1.487661998900081439e+00 -1.756381227023881220e+00 -1.653607676043469699e+00 -1.379383888430737892e+00 -1.464931714980139077e+00 -1.315387373047463226e+00 -1.414915944928798464e+00 -2.306098046338729723e+00 -2.036654252308000679e+00 -2.165501835291836930e+00 -1.635352119045174080e+00 -1.518932625572483985e+00 -1.931852351452380434e+00 -1.509907427889789489e+00 -1.798483461442140552e+00 -1.717647198161322608e+00 -1.526847714474145246e+00 -2.714251048140396527e+00 -2.174452303479780024e+00 -1.881138096763321776e+00 -1.446479097458034824e+00 -1.352549205874957305e+00 -1.405526895166092416e+00 -1.485237231110271727e+00 -1.715240974249522710e+00 -1.262582600848762171e+00 -1.899844248387730028e+00 -1.266773423608425375e+00 -1.605768853711463162e+00 -1.323473452055197397e+00 -2.098697529953644558e+00 -1.903212859893123277e+00 -1.351427350259435167e+00 -1.355959099299514969e+00 -1.190713311365408700e+00 -1.617738579475019867e+00 -1.355325489750585755e+00 -1.763412441770104921e+00 -1.840090551629265159e+00 -1.509520773210818234e+00 -2.657473485207576758e+00 -1.720733939405687973e+00 -1.582352477209121977e+00 -1.722420253481539154e+00 -1.467820562510266713e+00 -1.514367536300584183e+00 -2.474001871367837335e+00 -1.486904670485003521e+00 -1.621235629538732459e+00 -1.343239207524433265e+00 -1.528735003908718637e+00 -2.095100782673994022e+00 -1.848799012347476234e+00 -1.474781815583930511e+00 -1.680445138593426924e+00 -1.330090124405796326e+00 -1.536476449625062468e+00 -1.993214547633970213e+00 -1.553690612192488274e+00 -2.051160601034034858e+00 -1.614769683676895884e+00 -1.525336268700160369e+00 -1.925923577879579351e+00 -1.863551515257006130e+00 -1.456757289275729228e+00 -1.620793495519879723e+00 -1.494465861533619710e+00 -1.492719716271504460e+00 -1.798559317580437966e+00 -1.571482980988855083e+00 -1.381466115897631575e+00 -1.715818997093407461e+00 -1.844794086140906675e+00 -2.323256503759232316e+00 -1.274418138314639570e+00 -1.167874221265702284e+00 -1.660308867751746131e+00 -1.785248168615242825e+00 -1.780753905678914784e+00 -1.534936651194166890e+00 -1.244035910785109111e+00 -2.136796750036578985e+00 -1.377207805991295553e+00 -1.568296867171893316e+00 -1.386043467069291601e+00 -1.326035408389983239e+00 -2.269816208108374145e+00 -1.772574752645758478e+00 -1.708798584684643629e+00 -1.769646942673328782e+00 -1.254226315385109203e+00 -2.032670300262491736e+00 -1.775384310013393474e+00 -2.015667655470574804e+00 -1.569541497273259756e+00 -1.991945962481165289e+00 -1.358646833983192748e+00 -1.261513912407986382e+00 -1.485189637851396460e+00 -1.650223174041830720e+00 -1.463747481250566640e+00 -1.363884434125048006e+00 -1.706544320958057526e+00 -1.595396219549777506e+00 -1.522524581273632993e+00 -1.572591800793423644e+00 -1.792141491901773964e+00 -1.657153112741335033e+00 -1.487803556887738132e+00 -1.302235115826577694e+00 -1.437911580958024294e+00 -1.892678649726286855e+00 -1.296089616170862380e+00 -1.705066484438466645e+00 -2.240971173972583497e+00 -1.448174737869238893e+00 -1.482871374372452200e+00 -1.396567063358246985e+00 -1.326146783861582801e+00 -1.136374676442144738e+00 -1.308898593096119223e+00 -1.591051522778575311e+00 -1.645111164901091882e+00 -1.855125857780048015e+00 -1.510832184649351539e+00 -1.502860128706108522e+00 -2.175102118029233811e+00 -1.374467610314646482e+00 -1.748728695404726086e+00 -1.932193772096276962e+00 -1.474702110555074164e+00 -2.157583112994402086e+00 -1.472725954958760575e+00 -1.687984546160221422e+00 -1.495975456954184990e+00 -1.433822680572687469e+00 -2.276838973546631006e+00 -1.411575418454308561e+00 -1.684339464656379404e+00 -1.413800715349597503e+00 -1.403708830499482696e+00 -1.883755393922140531e+00 -1.652940433854685587e+00 -1.890103137231670338e+00 -1.913255881051168839e+00 -1.502689788832295426e+00 -1.312934380133718104e+00 -2.019066421299771097e+00 -1.482809866834156498e+00 -1.245419349872554982e+00 -1.594298147607250415e+00 -1.489100616640560704e+00 -1.638479488889839741e+00 -1.852526192822415929e+00 -2.210892637356041579e+00 -1.723038920407599317e+00 -1.382687591608511957e+00 -1.507580630947650935e+00 -1.599708304271842962e+00 -2.160677316188277519e+00 -1.412597473166779416e+00 -1.562794822836628850e+00 -1.935295639511173116e+00 -1.431612135494574112e+00 -1.280829932293144457e+00 -1.280133117563829526e+00 -1.270539589776054523e+00 -1.777543979990587886e+00 -1.668391853264090008e+00 -1.816755109774881971e+00 -1.751910609774279148e+00 -2.005058228689971855e+00 -1.359032478257853782e+00 -1.496888925975720541e+00 -1.314622270882709776e+00 -1.466195282168952119e+00 -1.307747383716363565e+00 -1.444538618561422849e+00 -1.577070217679752862e+00 -1.402187957977343968e+00 -1.473926585314738968e+00 -1.458208274709241969e+00 -1.549445816738354464e+00 -1.379372351953985776e+00 -1.687092043457569135e+00 -2.062512458444390795e+00 -1.370343015243943530e+00 -1.878687674611073444e+00 -1.844278176429335447e+00 -2.990256092777642927e+00 -1.369714461936890615e+00 -1.963493869935442282e+00 -2.002895352620064351e+00 -1.834714136070869417e+00 -1.596256416774566089e+00 -1.668483618381037203e+00 -1.641849245556887382e+00 -1.927044490411356836e+00 -1.123975470693520107e+00 -1.480519160911076604e+00 -1.611519729709438353e+00 -1.483543958067859769e+00 -1.452715360978240833e+00 -1.228819558465529482e+00 -1.434598767264524621e+00 -1.600818030829438410e+00 -1.830234467510119423e+00 -1.315875910925146330e+00 -1.674234108724897307e+00 -1.712560233203635818e+00 -1.996825390769618291e+00 -1.758330660615536223e+00 -1.517784072311771038e+00 -1.587240089086021211e+00 -1.426693267430842793e+00 -1.645504739256972604e+00 -1.520405873739335112e+00 -1.535359717281679526e+00 -1.427268035560254278e+00 -1.578940541156399480e+00 -1.955856458758736371e+00 -1.544664798783766946e+00 -1.477527945858473579e+00 -1.406193837133838276e+00 -1.312892433938817716e+00 -1.286259873333627013e+00 -1.280908249593235348e+00 -1.551096610844262980e+00 -1.682217315648341982e+00 -1.456254626079676484e+00 -1.892475872220952482e+00 -1.379991045795968763e+00 -1.737132613632940359e+00 -1.965112601667134751e+00 -1.832661374624161121e+00 -1.672141087189467079e+00 -1.614621960053122196e+00 -1.795036928393131781e+00 -2.112277001992166170e+00 -1.421972515197598597e+00 -1.482872948726501772e+00 -1.564776727214725494e+00 -1.905896241954275760e+00 -1.467403210303821037e+00 -1.334167176045596204e+00 -1.396863167971709618e+00 -1.495458642700433938e+00 -1.843432149800715125e+00 -1.455690075115181559e+00 -1.491143776568453427e+00 -1.310208810110266242e+00 -1.733796682742509310e+00 -1.426567841037927664e+00 -1.949500002647162944e+00 -1.301704864624712243e+00 -1.543143746434879393e+00 -1.639288209843024147e+00 -1.411761612213745964e+00 -1.668841436172091353e+00 -1.701209850679765934e+00 -1.369425403894805715e+00 -1.093893280753065245e+00 -1.582318885872071368e+00 -1.328798528398829282e+00 -1.437915800660013010e+00 -1.808484387048270747e+00 -1.404706455453270220e+00 -1.280351423959752877e+00 -2.071158374317987771e+00 -1.586430754445868230e+00 -1.560277716820461125e+00 -1.718120251458939540e+00 -1.223239585902676119e+00 -1.191469726464823298e+00 -1.193867891818551685e+00 -1.767658298000609918e+00 -1.345859372002551124e+00 -1.196439953059299066e+00 -1.588626326229209296e+00 -2.402552409852729554e+00 -1.608345918329422419e+00 -1.701041400004926318e+00 -2.629966513848426501e+00 -1.830144442996141319e+00 -1.543593261478892975e+00 -2.136668417594775438e+00 -1.634668992938200338e+00 -1.738488699436229634e+00 -1.655019970755585046e+00 -1.218578622941647094e+00 -2.553458498553424327e+00 -1.655516528222129580e+00 -1.586335630526703566e+00 -1.226795957924113445e+00 -1.807045751086594265e+00 -1.996256001090350507e+00 -2.093215392545967113e+00 -1.517378327934900462e+00 -1.751557492693834650e+00 -2.016414053846574905e+00 -1.608703674403055617e+00 -1.237095654331569206e+00 -1.993201379990512390e+00 -1.174975194978316262e+00 -1.143502976408757421e+00 -1.731418091340713783e+00 -1.871814605461711523e+00 -1.541811434582436746e+00 -1.386169719895733010e+00 -1.771762051093167978e+00 -1.558570698647830932e+00 -1.393718028970438949e+00 -1.747382660580776070e+00 -1.917284777898864645e+00 -1.895964684748547624e+00 -1.911962054695903968e+00 -1.209085508292613964e+00 -1.566955915598092552e+00 -2.376834446565132986e+00 -1.468715567741247563e+00 -1.566814969707180705e+00 -1.573212383601667153e+00 -1.395847821696470481e+00 -1.676720854611727374e+00 -1.640374288438321226e+00 -1.490753922361731654e+00 -1.410254177222272753e+00 -1.486963089535459304e+00 -1.708271328490608587e+00 -1.905053430878983489e+00 -1.611190772555082695e+00 -1.186825751693914910e+00 -1.557749978672531954e+00 -2.270087459159314758e+00 -1.346157324767762065e+00 -1.735745333489618680e+00 -1.757965849903801558e+00 -1.575226241131575167e+00 -1.449473197672983993e+00 -1.910742573776400999e+00 -1.814989394800911260e+00 -1.448168949218933799e+00 -1.446446142737947804e+00 -1.359474019967700897e+00 -1.448579817583130369e+00 -1.653085304879839956e+00 -1.516384861481328672e+00 -1.854290203888497190e+00 -1.950850812243795973e+00 -1.593044403974570145e+00 -1.343181053954605630e+00 -1.413445519920572657e+00 -1.752945774032626414e+00 -1.630326157357109063e+00 -1.945950497477536345e+00 -1.759169299134196063e+00 -1.306457452497059801e+00 -1.781691476313410849e+00 -1.317387957598914472e+00 -1.631760900255421864e+00 -1.458897832339049794e+00 -1.548502031385676991e+00 -1.288006437855993003e+00 -1.500245847264412458e+00 -1.706613399779314477e+00 -1.406144917570071540e+00 -1.683338387291106519e+00 -1.935955252318663833e+00 -1.313172679910397322e+00 -1.535830706547399505e+00 -1.871853860967986005e+00 -2.010340969887841389e+00 -1.531988658805412129e+00 -1.177176829776426459e+00 -1.630521317562920069e+00 -1.773316946545506756e+00 -1.597007087138810677e+00 -1.805760213841833384e+00 -2.308069412874996118e+00 -1.773450061305422709e+00 -1.689554524109588840e+00 -1.541800542007760288e+00 -1.618665912565599774e+00 -1.959353031932416611e+00 -1.491114120519831721e+00 -1.434394328496283899e+00 -1.581133780698067426e+00 -1.928806941033021527e+00 -1.313018913530985765e+00 -1.490492353473150677e+00 -1.379775276029113984e+00 -1.534393803926171529e+00 -1.709865996553310730e+00 -1.386524688243368608e+00 -1.772687221765498755e+00 -1.377072404370065284e+00 -2.065513936869019851e+00 -1.466953901364747681e+00 -2.228819685796112893e+00 -1.495561665078397162e+00 -1.445025234891731847e+00 -1.346115204268711008e+00 -1.706227150979866991e+00 -1.477716746696813743e+00 -1.627561807135694982e+00 -1.828131997921210949e+00 -1.367856210771353664e+00 -1.608600209305092399e+00 -1.378151901948006630e+00 -1.734206093568174234e+00
-2.366676291630070761e+00 -1.573553851420560257e+00 -1.633871170687289487e+00 -1.393597048336601807e+00 -1.403483696487700660e+00 -1.345780090015411323e+00 -1.912272137370203406e+00 -2.363763427975411613e+00 -2.247712727614997963e+00 -2.214015395854962875e+00 -1.545900937230035188e+00 -1.583301746357992368e+00 -1.451210850340180158e+00 -1.651397818182545274e+00 -1.929637763601237177e+00 -1.853108861161049559e+00 -1.478169382017703093e+00 -1.692310937455699715e+00 -1.554795088087884025e+00 -1.482692486986163294e+00 -1.177788484494215915e+00 -1.126553113391317362e+00 -1.370580798881664286e+00 -1.478337357652239614e+00 -1.465478396286156837e+00 -1.544278834050827109e+00 -1.347791827178673962e+00 -1.445685269091335767e+00 -2.344084354516743129e+00 -1.237191936012801641e+00 -1.744189676030825531e+00 -1.786879518641925291e+00 -1.463070054530962727e+00 -1.730808468874155404e+00 -2.281428130797698905e+00 -1.456087320417470465e+00 -1.796159261457427547e+00 -1.462818485504823629e+00 -1.623387320392308819e+00 -1.470108904959224638e+00 -2.001358495518016589e+00 -1.337791694708725609e+00 -1.785546633671335037e+00 -1.469708904181805664e+00 -1.793779565387128461e+00 -1.901536175548934393e+00 -1.158660588915709777e+00 -1.545204563194463754e+00 -1.221046666626636634e+00 -1.370728311980608183e+00 -2.132389183058463811e+00 -1.853747491768837019e+00 -1.661772358650478676e+00 -2.037412434445270648e+00 -1.888852796921857813e+00 -1.415550179253566521e+00 -1.242481258127109633e+00 -1.492102705700576459e+00 -1.494226347743246031e+00 -1.785144381040928652e+00 -1.702092564094799254e+00 -2.223541414508481751e+00 -1.856531427910068199e+00 -1.788867206835165202e+00 -1.559180093656618693e+00 -1.907705516088308739e+00 -1.577144279131651228e+00 -1.477217622606000758e+00 -1.489568063463474257e+00 -2.167149435947865577e+00 -1.451589471984217505e+00 -1.407035392286360764e+00 -1.451354035354633698e+00 -2.063494264968153580e+00 -1.251231243351185629e+00 -1.235528629597626438e+00 -1.739608956295074060e+00 -1.438909911590257940e+00 -1.576010427983924211e+00 -1.780579391619943719e+00 -1.409778148876212667e+00 -1.686360010620692407e+00 -1.451323589040180329e+00 -1.387522018257389300e+00 -1.396692903446383305e+00 -1.645084719476800128e+00 -1.411153362287527635e+00 -2.070991584111820938e+00 -1.810821809727875875e+00 -1.323897493178905371e+00 -1.531877090246914097e+00 -1.610735766708190964e+00 -2.009933980191244807e+00 -1.560176588339113213e+00 -1.866762104450592874e+00 -1.545004514875655266e+00 -1.687246554796855147e+00 -1.931380096729417906e+00 -1.379153805172621761e+00 -2.302325050871520062e+00 -1.581002354582880187e+00 -1.318313754416117201e+00 -1.564974590013688882e+00 -1.521661523597460652e+00 -1.550774321550494328e+00 -1.379240731112773011e+00 -1.764793945939436393e+00 -1.417415293391876441e+00 -1.645116493916527034e+00 -1.221589437135980338e+00 -1.380263645398533301e+00 -1.309732374037190006e+00 -1.352773916374672591e+00 -1.467117776287587549e+00 -1.407204353384036821e+00 -1.515742070669628294e+00 -1.429707637587229740e+00 -1.736675788332416204e+00 -1.912941954939070488e+00 -1.772939317488203326e+00 -1.622499801378335382e+00 -1.393424423937507317e+00 -1.423381820023736921e+00 -1.492546069325670688e+00 -1.436318903202689512e+00 -1.476770745687436825e+00 -1.403852198674574447e+00 -1.703492514434993721e+00 -1.378431775050605657e+00 -1.425543034247398699e+00 -1.887231197917737857e+00 -1.667710641056805221e+00 -2.091452723080118759e+00 -1.484739939467916603e+00 -1.501811438298858992e+00 -1.645472428010834376e+00 -2.062514497214035014e+00 -1.370864014412791931e+00 -1.505501438276594550e+00 -2.130807719323412730e+00 -2.027116262436688743e+00 -1.578940712257525414e+00 -1.629562332031548877e+00 -1.449842393787042383e+00 -1.888912861034954371e+00 -1.608369402313422070e+00 -1.484083349974961941e+00 -1.682672341873219235e+00 -1.575351448027452639e+00 -1.252347317858274245e+00 -1.465816268623607366e+00 -1.363014890278875679e+00 -1.399216502439943888e+00 -2.066739578774575037e+00 -1.656994015275309540e+00 -1.817862763661637349e+00 -1.606618786558912548e+00 -1.917338409541525124e+00 -1.914421298811083361e+00 -1.455770383770249143e+00 -1.329800956550921009e+00 -1.328480371429209050e+00 -1.709459547372344179e+00 -1.499818552146413353e+00 -2.016018259435545801e+00 -1.216481044771891229e+00 -1.308985654481363614e+00 -1.728711259894554653e+00 -1.412220974588831446e+00 -1.328568942236787898e+00 -1.544117748548342384e+00 -1.521337301318939961e+00 -1.393298247538203860e+00 -1.397360062084464838e+00 -1.897405533156023782e+00 -1.200061192477014593e+00 -1.357003093919393333e+00 -1.553175559127992766e+00 -1.523725616293757357e+00 -1.455618289799108345e+00 -1.438405830451165324e+00 -1.964149621148197467e+00 -1.688575667628937405e+00 -1.575178028234148542e+00 -1.561407152084166361e+00 -1.984747001813182532e+00 -1.874111665544214711e+00 -1.341974236887463867e+00 -1.981336702817394713e+00 -1.774855155089346992e+00 -1.569531805453414641e+00 -1.513469156842919716e+00 -1.081152535879265297e+00 -1.885807199633580344e+00 -1.695301448160417168e+00 -1.586111416739205637e+00 -1.343256236825274286e+00 -1.207973615871575257e+00 -1.315353669569016004e+00 -1.499237671289732843e+00 -1.337069557332398073e+00 -1.530071914093757757e+00 -1.360105460912546693e+00 -1.392545188538772960e+00 -1.165476482543909231e+00 -1.421005725594543190e+00 -1.413938889559989809e+00 -1.479517951882034499e+00 -1.435243819275791255e+00 -1.476738848345645616e+00 -1.598638676782520252e+00 -1.855280250235065820e+00 -1.491469372477929101e+00 -1.346479820848478504e+00 -1.547942324234940381e+00 -1.273536242869648172e+00 -1.716320063516428185e+00 -1.685150318576461359e+00 -1.502927095270673252e+00 -1.437213553468871696e+00 -1.914371366916168160e+00 -2.309553480122204849e+00 -2.202931223093433477e+00 -1.866237846943079814e+00 -1.619807145480377297e+00 -1.796479045980380107e+00 -1.640161223064550144e+00 -1.569167474327471945e+00 -1.279770058227449381e+00 -1.402297816670913688e+00 -1.728517337627290429e+00 -2.580766587122144795e+00 -1.560335550173299168e+00 -1.899859531150992487e+00 -1.223673778439495985e+00 -1.851268181372699884e+00 -1.501192011777184199e+00 -2.028486372419790573e+00 -1.857592310377690570e+00 -1.287050915186276345e+00 -1.651347889094785470e+00 -1.516158712990544277e+00 -1.694125512397656852e+00 -1.448380641430559113e+00 -1.480599631143784567e+00 -1.631072697548531680e+00 -2.399928133516243900e+00 -1.734134803210966025e+00 -1.634552227051447204e+00 -1.296681128322888288e+00 -1.778596657108170387e+00 -1.540636633077833384e+00 -1.715343818076334959e+00 -1.491973092884803176e+00 -1.473071663263075148e+00 -1.327055544859330194e+00 -1.386626810527169296e+00 -1.765781541334105809e+00 -1.570727583908581693e+00 -1.705609876637820266e+00 -1.578382524754095684e+00 -2.219315227005442370e+00 -1.181491571472612634e+00 -1.354002739209473560e+00 -1.778316862040646429e+00 -1.620468681166963520e+00 -1.290610992827747605e+00 -1.551797320857421392e+00 -1.081452638130267818e+00 -2.122406346536540145e+00 -1.579381340165936454e+00 -1.570036428587931132e+00 -1.311450677808545295e+00 -1.600175669812677004e+00 -2.452822600952671017e+00 -1.381233854240105252e+00 -1.811395017701297627e+00 -1.407262195159412643e+00 -1.264777576847323060e+00 -1.667041465063398009e+00 -1.898342484991902168e+00 -1.694710622531483191e+00 -1.854135290640667844e+00 -1.702855401642102695e+00 -1.501525058124982159e+00 -1.626889097856485389e+00 -1.586799548561255380e+00 -1.254947377159470578e+00 -1.995074416488268998e+00 -1.228964258271387999e+00 -2.003394947425335193e+00 -1.943226786027229647e+00 -2.487133118257362607e+00 -1.346331951832055784e+00 -1.636937608659153165e+00 -2.388532763411362225e+00 -1.590957254681091060e+00 -1.835608461201080788e+00 -1.169437905566431901e+00 -1.656754637484845194e+00 -1.705680997653106434e+00 -1.509361866391232487e+00 -1.534538983768318987e+00 -1.754885966176115808e+00 -2.166154724686657929e+00 -1.558203750979704871e+00 -1.813860415237388501e+00 -1.728357273986264930e+00 -1.369984920130395301e+00 -1.759396077450010143e+00 -1.371424854065079746e+00 -1.263533298349619027e+00 -2.120721223372185715e+00 -1.193742287887429310e+00 -1.518828105986494093e+00 -1.626103667024999755e+00 -1.748478013879303461e+00 -1.771948520306136032e+00 -1.335253752988826204e+00 -1.572164163995855013e+00 -1.231723021817495489e+00 -1.734405597077234962e+00 -1.960767699727186120e+00 -2.016035079092302507e+00 -1.446196278760818466e+00 -1.814426636811091065e+00 -2.349444940028422302e+00 -1.346819031875320816e+00 -1.269165818071387841e+00 -2.247561443227009459e+00 -1.638805901859045955e+00 -1.492400413086648614e+00 -1.650435612041237343e+00 -1.518994882057494777e+00 -1.407663465647285728e+00 -1.316661277744098246e+00 -1.381765918880417887e+00 -1.574452688533297229e+00 -1.342964708263156171e+00 -1.593778653765792974e+00 -1.783031626312374218e+00 -1.441935969299822373e+00 -1.653687477505296988e+00 -1.377086140728072783e+00 -1.622679422301851471e+00 -1.987385499776106901e+00 -1.821548910239859431e+00 -1.465527594960433166e+00 -2.887310230563543190e+00 -1.382072280001882758e+00 -1.384915749622760650e+00 -1.651331598311320148e+00 -1.746791600408210687e+00 -1.524733424362416434e+00 -1.667717151840204082e+00 -1.442921846793441265e+00 -1.815119873741590339e+00 -1.680178740565551054e+00 -1.381870838134901858e+00 -1.694648524441006776e+00 -1.926986097706809176e+00 -1.132449349294168517e+00 -1.366591256924876152e+00 -1.900932237571350880e+00 -1.927565661446697387e+00 -1.848961487146899563e+00 -1.957481583123022340e+00 -1.815889947939353322e+00 -1.941151373610686459e+00 -1.684755768186809943e+00 -1.277117649003250754e+00 -1.231545494922297479e+00 -1.819998961805950666e+00 -1.870620097525045988e+00 -1.641908444968718017e+00 -1.329959066303545212e+00 -1.503151355954917445e+00 -1.470516574082829653e+00 -1.787099378787254667e+00 -1.510247381565663849e+00 -1.438565161101970968e+00 -1.777428879929957128e+00 -1.722161411707719081e+00 -1.400328793852650078e+00 -1.347889987273255041e+00 -2.126483115487808551e+00 -1.502481065009178884e+00 -1.409246329727870561e+00 -1.902793095769985232e+00 -1.527947007232584031e+00 -1.475602558597393088e+00 -1.433645809174300068e+00 -1.290076112033609945e+00 -1.602736526727007504e+00 -1.302865547439630456e+00 -1.516655963077892855e+00 -1.858636179459563387e+00 -1.335249178836285910e+00 -1.731462929113939841e+00 -1.629265953483822971e+00 -1.369301248375727642e+00 -1.398394947357342488e+00 -1.357631745772005294e+00 -1.499946549274627783e+00 -1.760422093150492806e+00 -1.624159874876899945e+00 -1.838465248874084024e+00 -1.322892896251739447e+00 -1.468165395734704060e+00 -2.228403417302637468e+00 -1.430652705016265180e+00 -1.425858183253315703e+00 -2.106281054550864784e+00 -1.330890913587887026e+00 -2.011490390219550672e+00 -1.853040324655182980e+00 -1.455273093345591962e+00 -1.316527190558168803e+00 -1.701198007371091059e+00 -1.730709021433828765e+00 -1.510551073298784575e+00 -1.865278605837414672e+00 -1.446296396833060660e+00 -1.645724668726039841e+00 -1.511062446720364605e+00 -1.674667812246392273e+00 -2.405640939472637463e+00 -1.642275170721176680e+00 -1.732500054500538900e+00 -1.591309607783986113e+00 -1.913774561017220988e+00 -1.446379755744503948e+00 -1.611853957659397985e+00 -1.958321924055975716e+00 -1.381890060060779080e+00 -1.791025184532265335e+00 -1.586410163882462143e+00 -1.455276695194108516e+00 -1.309701323348039015e+00 -1.156756807022102151e+00 -1.807019175334753536e+00 -1.251076322267498098e+00 -1.340732963849480264e+00 -1.550851623524359901e+00 -1.842091368129427309e+00 -1.500827515632942699e+00 -1.779770338876170754e+00 -1.561902193287882712e+00 -1.623056159279052224e+00 -1.256301671789832319e+00 -1.265061943138546585e+00 -1.320714345655121136e+00 -1.298868272600330442e+00 -1.564771901500712437e+00 -1.687622861040363187e+00 -1.577669151247648172e+00 -1.269160948045710446e+00 -1.447380841065166290e+00 -1.302778471316206277e+00 -1.563107500603976519e+00 -1.486801882809252406e+00 -1.328773663828516138e+00 -1.444426980561908991e+00 -2.254978127586508396e+00 -1.758707446027356625e+00 -1.641156465827778410e+00 -1.731268355573367224e+00 -1.384162056494067317e+00 -1.579836484983502043e+00 -1.628944047620147995e+00 -1.557166683669167107e+00 -1.525266936552668096e+00 -1.891495809146550133e+00 -1.533599023380085802e+00 -1.798283210300345214e+00 -1.521832113888236693e+00 -1.509581670254210195e+00 -1.665116499459339705e+00 -1.577883317247725126e+00 -1.272230985531823455e+00 -1.600007995191598864e+00 -1.363981554269885654e+00 -1.638477844508194670e+00 -1.471823894081042861e+00 -1.554501207819893205e+00 -1.691295088079459052e+00 -1.258536016832532356e+00 -1.301925066642453777e+00 -1.610368134909233584e+00 -1.259663028287542952e+00 -1.424001067264155207e+00 -1.720565834086250856e+00 -1.205541042931079776e+00 -1.736575962885069435e+00 -1.250459505014183126e+00 -1.764977315986266504e+00 -1.599330032786757894e+00 -1.358286032696753631e+00 -1.355926767052212600e+00 -1.532488060486232317e+00
-1.272307984608239684e+00 -1.529651557103172577e+00 -1.562668043285233566e+00 -1.567402099865617959e+00 -1.858212041316260610e+00 -1.896398692680993481e+00 -1.504016530873182322e+00 -1.427689893989358971e+00 -1.612164152964081110e+00 -1.741966533027514252e+00 -1.501503052986440601e+00 -1.686682410184841219e+00 -2.069585406015427953e+00 -1.582662977448174857e+00 -1.806131118817872139e+00 -1.375575238336512296e+00 -1.571151351266212748e+00 -1.882952424589690699e+00 -2.092757545125049745e+00 -1.506176100562899745e+00 -1.504545597995170514e+00 -1.522989864875118782e+00 -1.350502019405438459e+00 -1.566706549733286602e+00 -1.292703555629478585e+00 -1.354972812021449258e+00 -2.589382397830360283e+00 -1.408638633896231118e+00 -1.367579410060745682e+00 -1.514953930297251450e+00 -1.518714094763806921e+00 -1.930708174495683771e+00 -1.490888020939002079e+00 -1.858057447399129147e+00 -1.586989528533760740e+00 -1.962221481408829238e+00 -1.944601278721058701e+00 -2.025936548102198476e+00 -1.646838187833640443e+00 -1.634537782889776691e+00 -1.415841339630331541e+00 -2.065011055969008247e+00 -2.759471200573959226e+00 -1.174489074931929666e+00 -1.806170582491141596e+00 -1.199823950884901347e+00 -1.923326555575405772e+00 -2.526529972193762852e+00 -1.679201515736204353e+00 -1.578438341795018074e+00 -1.181844734062256652e+00 -1.348094153092724401e+00 -1.330340506229910069e+00 -1.462919944225929969e+00 -1.359104460242781087e+00 -1.508758437924146101e+00 -1.793864942763028214e+00 -2.059192278539585530e+00 -1.313734640012179433e+00 -1.390850998638091029e+00 -1.829521298921640726e+00 -1.615108589856297350e+00 -1.639415428458830482e+00 -1.503691531720943164e+00 -1.329333465410354798e+00 -2.104635974430580703e+00 -1.699798003593343987e+00 -2.161150791834427043e+00 -1.769178048043962725e+00 -1.789426640668571267e+00 -1.898720691128394256e+00 -1.406226214858807610e+00 -1.812522104327469297e+00 -1.343852718340222685e+00 -2.035324221961912539e+00 -1.524750554770486488e+00 -1.567506967088823533e+00 -1.631910930433175588e+00 -1.401426360321911480e+00 -1.613816832373016874e+00 -1.462642576454452614e+00 -1.429729814565964929e+00 -1.713800345091703647e+00 -1.377087555457686241e+00 -1.498250971683054100e+00 -1.213147429516178599e+00 -1.376407760286703086e+00 -1.509872646459851975e+00 -1.771541335258536742e+00 -1.517310665184228080e+00 -1.755618211320543187e+00 -1.405531189471523890e+00 -1.670165224111614943e+00 -1.535198367566562805e+00 -1.264415255679458117e+00 -1.538734923873847471e+00 -1.896700600653249635e+00 -1.440786498758291678e+00 -2.068568749933902495e+00 -1.404449320103239973e+00 -1.337871168916128894e+00 -1.354148021935108082e+00 -1.458176429951613784e+00 -1.626884529817740788e+00 -1.756572445775622882e+00 -1.564940851256110710e+00 -1.440269542601822605e+00 -1.604397382762314139e+00 -1.551770143395251322e+00 -1.881829015304939956e+00 -1.450736189484916450e+00 -1.441370865695673409e+00 -1.441947610673982583e+00 -1.713949236103711860e+00 -1.938028435151243123e+00 -1.869197610313735547e+00 -1.298866955968969616e+00 -1.526921068661593051e+00 -1.803909800317821333e+00 -1.489205160647741222e+00 -1.653065405127991605e+00 -1.510716020226468448e+00 -1.270615239137881325e+00 -2.309920581544489870e+00 -1.274314047661346150e+00 -1.676926947248749578e+00 -1.441293188415039950e+00 -1.319361361979578318e+00 -1.663559018842025283e+00 -2.293648590247200136e+00 -1.412438119161358419e+00 -1.654860142726605865e+00 -1.554246289355104782e+00 -1.972214806757540906e+00 -1.109842280306205353e+00 -1.532193595904144612e+00 -1.250765375527490786e+00 -1.752370940476546846e+00 -1.554107569218986296e+00 -1.622202889402853510e+00 -1.499118700914265911e+00 -2.014494065869192330e+00 -1.399631170751034048e+00 -1.586774050066127151e+00 -1.410469909254525644e+00 -1.931834048487657274e+00 -1.699275409013054183e+00 -1.791880068050631714e+00 -1.530408943327042914e+00 -1.509854664734703977e+00 -1.657393029130564743e+00 -1.461914212333414120e+00 -1.320557725435832053e+00 -1.375527657059145703e+00 -1.345055783609520050e+00 -1.658098971673961586e+00 -1.616059877441483605e+00 -1.552158549969285151e+00 -2.345764672434763831e+00 -1.335228302081482132e+00 -1.418022552914149914e+00 -1.500314500367194936e+00 -1.611501558429129899e+00 -1.371661279712966364e+00 -1.674468344897097172e+00 -1.386438243037988460e+00 -1.607388881576567119e+00 -1.559308073734636313e+00 -1.375919279958897512e+00 -2.105315699749263025e+00 -2.443427469084791248e+00 -2.002892099341335719e+00 -1.609675057907252516e+00 -1.780816052649101255e+00 -1.457577779514297234e+00 -1.841967439252261141e+00 -1.282243071307140880e+00 -1.259338561772788134e+00 -1.911602574656015019e+00 -1.851341135712375019e+00 -1.524561415352593929e+00 -1.357161716284666308e+00 -1.886832478929946211e+00 -1.244214296292313504e+00 -1.349039554992950585e+00 -1.394543296156869339e+00 -1.929395410179088888e+00 -1.708349380668505502e+00 -1.669906524141117288e+00 -1.584495914107118208e+00 -1.184943804268711709e+00 -1.331118146761156806e+00 -1.598781818866354065e+00 -1.782485690235548148e+00 -1.234638923239115504e+00 -1.612288741650881763e+00 -1.387874144846906521e+00 -1.498638289108008781e+00 -1.500452012717174100e+00 -1.425023411624470437e+00 -1.869416197991229822e+00 -1.687573257350688971e+00 -1.220093474259069222e+00 -1.987606583108444847e+00 -1.361801854856433458e+00 -1.823254691624293544e+00 -2.606199331455072876e+00 -1.359096882529387651e+00 -1.472585555640118837e+00 -1.745825996908481947e+00 -1.307781273830235902e+00 -1.607082172611790538e+00 -1.464067742878762957e+00 -2.685091354911589345e+00 -1.504406350928712444e+00 -1.758658280838915067e+00 -1.522523041001672572e+00 -1.304620469927213255e+00 -1.851331287265841175e+00 -2.049660749412546501e+00 -1.577058912954454550e+00 -1.764744514584682733e+00 -1.816642026697517398e+00 -1.634426893080247689e+00 -1.289419111089681103e+00 -1.165021651185152107e+00 -1.574815699622595266e+00 -2.013051183112805731e+00 -1.328049805888625423e+00 -1.638030235946820179e+00 -2.045292780301636082e+00 -1.555843403872920083e+00 -1.559123285098908518e+00 -1.588212184306086350e+00 -1.205577843206022681e+00 -1.640923181941158937e+00 -1.464376839608192427e+00 -1.720143730684059902e+00 -1.317036230637977479e+00 -1.333234003175964411e+00 -1.696498595364773543e+00 -1.741018407254690148e+00 -1.552191080441013504e+00 -1.375420792473823761e+00 -1.701930349538422149e+00 -1.664380647397630364e+00 -1.585338134484743255e+00 -1.500401707865715473e+00 -1.354893573847144150e+00 -1.705554267946047364e+00 -1.635945870982866701e+00 -1.609794736607331522e+00 -1.879960546467492444e+00 -1.844025730632845805e+00 -1.584000319290170600e+00 -1.579208798721707607e+00 -1.465540496152410110e+00 -1.308339176350045374e+00 -1.561795410462508915e+00 -1.374910663703988734e+00 -1.691950100168394755e+00 -1.620855727005225733e+00 -2.135813883190712748e+00 -1.686409819503133178e+00 -1.525096101554617389e+00 -2.123703961455140288e+00 -1.823831254905387222e+00 -1.457946370730476282e+00 -1.314213488811934116e+00 -1.397462547937328381e+00 -1.240638967661719105e+00 -1.610159786051164055e+00 -1.634592307927243748e+00 -1.516054558036791899e+00 -1.811603529629030263e+00 -1.642771394874321000e+00 -1.948831252780145462e+00 -1.898439421915785852e+00 -3.090063998730089967e+00 -1.385224586431723859e+00 -1.530433674649847475e+00 -1.466276038506871160e+00 -2.158292132879586323e+00 -1.651923211208901954e+00 -1.347215727267144558e+00 -1.328366905977046208e+00 -2.048240674666629069e+00 -1.550186681074864126e+00 -1.326267386152371053e+00 -1.712165104034487184e+00 -1.516891479018253275e+00 -1.571506230745555399e+00 -2.132110537616888291e+00 -1.840159664080905477e+00 -1.363411883510482703e+00 -1.386022568227889051e+00 -1.713403325366043672e+00 -1.214602011729411846e+00 -1.924257496456931893e+00 -1.419539010712291383e+00 -1.606876737742655381e+00 -1.522257054588596725e+00 -1.402949808830829426e+00 -1.434427152411977602e+00 -1.391706946647085719e+00 -1.183613685635096946e+00 -1.325756373149322487e+00 -2.047149044011534080e+00 -1.349387400368431411e+00 -1.657996383106184357e+00 -1.808465794354955802e+00 -2.040759716629906073e+00 -1.642927485252236197e+00 -1.526844692143454418e+00 -1.808529392595470187e+00 -1.505581749358531507e+00 -1.198285930917256659e+00 -2.084390632215303185e+00 -1.951686594900890359e+00 -2.053086500359236233e+00 -1.495362979868581021e+00 -1.327845099159671083e+00 -2.722870837157472135e+00 -1.666937059666391718e+00 -1.733692093559101810e+00 -1.759668108470084924e+00 -2.281476442574002395e+00 -1.377464689140748488e+00 -1.696437241982011068e+00 -1.399498138482371257e+00 -1.851275728336687187e+00 -1.243901851584398921e+00 -1.206276567315167858e+00 -1.628992777818992765e+00 -1.446629397849884979e+00 -2.098252931850490555e+00 -1.593791579766898669e+00 -1.315973246487564197e+00 -1.642279600141591800e+00 -1.299497325058338815e+00 -1.481364839903208885e+00 -1.932254467156341748e+00 -1.326038661981533862e+00 -1.530352026107342223e+00 -2.252557214697527233e+00 -2.285159264631076326e+00 -2.036630414201382688e+00 -1.585037353183000208e+00 -1.311302958964165821e+00 -1.727875270655312434e+00 -1.381484977203530473e+00 -1.466243177344622506e+00 -1.512639499969752332e+00 -1.440657595219664744e+00 -1.441054989031505640e+00 -1.712791986179867720e+00 -1.517180689813970584e+00 -1.803987170195124001e+00 -2.045899814906862346e+00 -1.397570872880156356e+00 -1.649433682389700007e+00 -1.340752054430556672e+00 -1.604788052522021058e+00 -1.623739348066746357e+00 -1.871295842575354529e+00 -1.264365508592111942e+00 -1.547904719553743424e+00 -1.384957893469035861e+00 -1.343573377069595454e+00 -1.521314474142146489e+00 -1.373563618325433389e+00 -1.411179779701615900e+00 -1.656769065596912949e+00 -1.475783907925793725e+00 -1.439749548657068168e+00 -1.373884191932500221e+00 -1.373802270107420842e+00 -1.697225958851262595e+00 -1.977878949568456557e+00 -1.468274164477171961e+00 -1.800798221365695007e+00 -1.356367040903786014e+00 -1.604956049625883452e+00 -2.167805538265596521e+00 -1.576906626880856699e+00 -1.865960163721628096e+00 -1.839400565903226425e+00 -1.542329979507088833e+00 -1.354393592090671339e+00 -1.625553125163294199e+00 -1.492756292090961612e+00 -1.374592692554029938e+00 -1.490664821894105652e+00 -1.502919381594819193e+00 -1.298983323769973053e+00 -1.765014153622537663e+00 -1.335930499510004976e+00 -1.976057003020426306e+00 -1.512659335887684309e+00 -1.768331660379701686e+00 -1.311843255368541961e+00 -1.757685376486755269e+00 -1.441033019230657519e+00 -1.511388375328269307e+00 -1.989170332276595010e+00 -1.814147021451430142e+00 -2.014116227206157017e+00 -1.570377402367362674e+00 -1.697019565957135656e+00 -1.575027458273010161e+00 -1.273452699249641551e+00 -2.169540035379236897e+00 -1.742757925779775618e+00 -1.793196589763323079e+00 -1.292734504388661332e+00 -1.339961981858564410e+00 -1.456460294113015808e+00 -2.106338830674268081e+00 -1.423068530860700509e+00 -1.656906284549010788e+00 -1.379077457462914991e+00 -1.400423946870681391e+00 -1.869114796663262412e+00 -1.623397641422708260e+00 -2.225054793558045141e+00 -1.813877018662026552e+00 -1.549370417176716641e+00 -1.533052274293885908e+00 -1.812030181135371842e+00 -2.266097758492440217e+00 -1.292285202524955379e+00 -1.697484236373723920e+00 -1.449219790549893361e+00 -1.656907395135899241e+00 -1.512502170192491890e+00 -1.652802265922485470e+00 -1.477317663401595427e+00 -1.469354522727388090e+00 -1.326350638302274731e+00 -1.501907631449383107e+00 -1.685806815574208306e+00 -1.388648661269637152e+00 -1.445095594506520920e+00 -1.775097330079622227e+00 -1.504762744214043435e+00 -1.283178033912006466e+00 -1.341029014362341121e+00 -1.795976750514957532e+00 -1.249324693730526459e+00 -1.892454593078155556e+00 -1.791110889403380702e+00 -1.321731517005955370e+00 -1.717946873311366307e+00 -1.732903858671250630e+00 -1.668219870858434595e+00 -1.451969512393982864e+00 -1.862301450270647640e+00 -1.594487241179089132e+00 -1.303381559774146936e+00 -1.370420193373044215e+00 -1.355129310811120424e+00 -1.468524719251797617e+00 -1.821104621158601500e+00 -1.514283559795367662e+00 -1.718405356710663412e+00 -1.385326483269231357e+00 -1.454221853024777467e+00 -1.481509690437614601e+00 -1.543809163943534069e+00 -1.677796172924437723e+00 -1.420740980673028453e+00 -2.091431651950069526e+00 -1.577909843988813510e+00 -1.262981680996666523e+00 -1.478268075658661251e+00 -1.687025026016637730e+00 -1.978889964359636933e+00 -1.383710448173556484e+00 -1.557066343035285572e+00 -1.755036218296682327e+00 -1.379723245942187759e+00 -1.629148658340704214e+00 -1.640208111396812329e+00 -1.561156828693236687e+00 -1.688450120151154143e+00 -1.591638396421890755e+00 -1.943270812763293609e+00 -1.500665061317164817e+00 -1.448049289146736474e+00 -1.920211798382445378e+00 -1.669321168333173233e+00 -1.155460007293227731e+00 -1.601010458235618605e+00 -1.402289516109386458e+00 -1.504049506722295204e+00 -1.393053048394384597e+00 -1.686879630940448127e+00 -1.223556056461836627e+00 -1.879945266175607310e+00 -1.593364558586618740e+00
-1.708408165152162539e+00 -1.905863185188903408e+00 -1.511436657410428985e+00 -1.319435936896506512e+00 -1.666521080964030510e+00 -1.455218570095838659e+00 -1.523325663030042465e+00 -1.357111909973309105e+00 -1.650475997312749410e+00 -1.411154615639174104e+00 -1.208648182671405502e+00 -1.477648024386691628e+00 -2.125640201811296315e+00 -1.448248849296122964e+00 -1.396041455389732455e+00 -1.760311058608190260e+00 -1.496687355741385561e+00 -1.887284968895028170e+00 -1.471777129298920128e+00 -1.636815886928035146e+00 -2.003198781714676358e+00 -1.487292362524532008e+00 -1.189045387049960656e+00 -1.832005909323858983e+00 -1.895797571193691855e+00 -1.414393202072369959e+00 -1.642874017468030301e+00 -1.592745590559996760e+00 -1.895985781239900803e+00 -1.259274538894441742e+00 -2.097889035591040230e+00 -1.390480256813010129e+00 -1.628740854176136788e+00 -2.083085353926886096e+00 -1.408685651460643173e+00 -1.573108835027955843e+00 -1.485541735748626024e+00 -1.248618199486392299e+00 -1.529892393949316975e+00 -1.657125863552768585e+00 -1.534815843361958310e+00 -1.344909892494985382e+00 -1.413201898211632335e+00 -1.607619331724845502e+00 -2.099900725826902459e+00 -1.290676918181090649e+00 -1.652170754649769702e+00 -1.366528192760807725e+00 -1.738658146121671022e+00 -1.696354914607499875e+00 -1.467629057488788469e+00 -1.348985499041152281e+00 -2.240473706690309985e+00 -1.521343148724030092e+00 -1.541288966803912919e+00 -1.655593156805615473e+00 -2.054564623270525026e+00 -2.901219571891950011e+00 -1.939741532820247194e+00 -1.425152846433198839e+00 -1.364305716834074422e+00 -1.859539580932132452e+00 -1.546217289647219051e+00 -1.889105676105927278e+00 -1.538543944247566797e+00 -1.507003996677723334e+00 -1.242669302930105246e+00 -1.906598969681209566e+00 -1.947957901873098363e+00 -1.514804523662846680e+00 -1.937083701955269355e+00 -1.796462740642401856e+00 -1.717422623877665311e+00 -2.055732521244787225e+00 -1.951975822313491982e+00 -1.630725718204602215e+00 -1.580596895083813624e+00 -1.824972925343125274e+00 -1.596879555532332073e+00 -1.328946203750962063e+00 -1.308097307987740043e+00 -2.259252996556033732e+00 -1.420934772616743391e+00 -1.559930681079578774e+00 -1.502400503518693364e+00 -1.735163154284194764e+00 -1.809936456455845999e+00 -1.940350111928756061e+00 -1.854708459873257054e+00 -1.465120734716978124e+00 -1.493730524372510970e+00 -1.721362343860079136e+00 -1.687875918023370003e+00 -1.544934505849229867e+00 -1.342327424562812954e+00 -1.592547532919524000e+00 -1.263203149644945844e+00 -1.972448747449838224e+00 -1.805333542491218690e+00 -1.319257420500578704e+00 -1.700280532542016942e+00 -2.000824313293554813e+00 -1.386621677870105707e+00 -1.829891408825238708e+00 -1.811438660193951389e+00 -2.169558838555973868e+00 -1.769317165558554672e+00 -1.566593659589127441e+00 -1.468448228124031862e+00 -1.295269780083298627e+00 -1.661126819895860640e+00 -1.787413620804703340e+00 -1.728789786333926104e+00 -2.120912463120862679e+00 -1.666771938598929692e+00 -1.344682644145791750e+00 -1.494912841913631718e+00 -1.785006252323615650e+00 -1.707495708305926119e+00 -1.355740255758542512e+00 -1.544717684709175920e+00 -1.442561990338889544e+00 -1.508822729006575880e+00 -1.682129901690465834e+00 -1.964768567768662155e+00 -1.367581639237301472e+00 -2.022562787581083210e+00 -1.502143395146535054e+00 -2.447720288957829560e+00 -1.313354503087923231e+00 -1.696342398507302063e+00 -1.586511012523390107e+00 -1.323534356132238354e+00 -1.623528224933092678e+00 -1.774238188506276570e+00 -1.704112897731048903e+00 -1.318731868683609587e+00 -1.520128474364603743e+00 -1.675372773249870439e+00 -1.388326612247324565e+00 -2.088716779205245455e+00 -1.426687307312489272e+00 -1.631980251120562775e+00 -1.461285425154950524e+00 -2.003987925051886165e+00 -1.794524722462555344e+00 -1.577601343079233720e+00 -1.747115166287959820e+00 -2.151800911447117493e+00 -1.525869085385499035e+00 -1.692699043056066222e+00 -1.571815191635404396e+00 -1.694031979584534886e+00 -2.037340712810404408e+00 -1.321124331875442204e+00 -1.552271854771793524e+00 -1.253588341473600432e+00 -1.567171019693170297e+00 -1.460475624223174895e+00 -1.546537631902647814e+00 -1.417033379304116991e+00 -1.390483099445682491e+00 -1.353101690109696831e+00 -1.815276453255482592e+00 -1.458241689033198840e+00 -1.414322738442608696e+00 -2.058913325518669790e+00 -1.209553203851887693e+00 -1.658917042454370439e+00 -1.942864689546968782e+00 -1.424984278070302812e+00 -1.781973793471315792e+00 -2.130071578370795304e+00 -1.575650874087777042e+00 -1.776990168263580472e+00 -1.438817737970128130e+00 -1.557727650963530497e+00 -1.552615577493587251e+00 -1.417657494674989804e+00 -1.207773536875336617e+00 -1.475952090507316017e+00 -1.525151766440599799e+00 -1.226306240103031131e+00 -1.731450840607376529e+00 -1.848195004162822785e+00 -1.639235167567022255e+00 -2.025964526634903340e+00 -1.569176927923897846e+00 -1.284524908413705147e+00 -1.486333987580794602e+00 -1.813099472437141424e+00 -1.678577455894080472e+00 -1.506167474182770860e+00 -1.613071424710905921e+00 -1.900168794550622930e+00 -1.663267459858121855e+00 -1.609134148621603977e+00 -1.522777581334639141e+00 -1.630164753940365197e+00 -1.491762876980637031e+00 -1.973059683373223683e+00 -1.491693811009501491e+00 -1.577804951584704796e+00 -1.984311658328226091e+00 -1.255658882012328226e+00 -1.835403711108008817e+00 -1.651068080665889948e+00 -1.654086556161546540e+00 -1.550120932175027333e+00 -1.511992782046995609e+00 -1.391142342639900775e+00 -1.853774871359649357e+00 -1.469984278649278053e+00 -1.440686173927986147e+00 -1.542110674975486484e+00 -2.245980662454487575e+00 -1.674012423048247156e+00 -1.503053238208342801e+00 -1.598442764275436190e+00 -1.575564637603126039e+00 -1.189635752511636335e+00 -1.849836101462875693e+00 -1.402728215874423201e+00 -1.425773260011175880e+00 -1.317031780485706127e+00 -1.653188597922604419e+00 -1.392289292954902225e+00 -1.551760047124077113e+00 -1.693653864673881904e+00 -1.598647369010932184e+00 -1.464393993261656757e+00 -1.518308103248008578e+00 -1.595314227150564923e+00 -1.459503317422839341e+00 -1.696136459556695453e+00 -1.448669579635701865e+00 -1.399829728965370945e+00 -1.845669215685068476e+00 -1.481870485313242725e+00 -1.692608572318202942e+00 -2.247543221283089032e+00 -1.385041834397485738e+00 -2.418092130958886976e+00 -1.464541257918011707e+00 -1.703265860111847552e+00 -1.560240694146905360e+00 -1.500467905452996575e+00 -1.817672222186609066e+00 -1.408283380454688372e+00 -1.699709125110675290e+00 -1.527318435204676694e+00 -1.882754343925183260e+00 -1.556957291478131777e+00 -1.755029514351255759e+00 -1.600247895915789087e+00 -1.312665226521942952e+00 -2.009652925694898062e+00 -1.971242360943300742e+00 -1.281513697631755377e+00 -1.476284012081695129e+00 -1.535557861007285751e+00 -2.637445471578144573e+00 -1.698363631300994658e+00 -1.433708065366525508e+00 -1.693299348779737423e+00 -2.296463206668760026e+00 -1.517703234734477435e+00 -1.560251507814398364e+00 -1.385424956665526119e+00 -1.623515516652383806e+00 -2.055211503616265034e+00 -1.359661199128475051e+00 -1.411767696823202911e+00 -1.776007683323353792e+00 -1.861354235380281663e+00 -1.517399476140325998e+00 -1.465725287715325287e+00 -1.405608641112604751e+00 -1.613610034377782387e+00 -1.300649329315302305e+00 -1.711238773496585264e+00 -1.576080776341631351e+00 -1.804818135924133982e+00 -1.559924903955836051e+00 -1.424644253132234084e+00 -1.426988683221723342e+00 -1.264985368345707517e+00 -2.063366319942231630e+00 -1.315017704269921150e+00 -1.577665336269274965e+00 -1.477750510029317343e+00 -1.330226310905750831e+00 -1.457035258339747896e+00 -1.809212623894250083e+00 -2.020436595846364369e+00 -1.473458081892633942e+00 -1.248404803589796330e+00 -1.184965667510933907e+00 -1.660120234114644822e+00 -1.546256305217766247e+00 -1.598767802147967432e+00 -1.655118858955255234e+00 -1.534345553622826763e+00 -1.779397694246941164e+00 -1.442045458869723795e+00 -1.866147046081689354e+00 -1.614987220169970872e+00 -1.169371688894842887e+00 -1.432734905482899501e+00 -1.496718860512525229e+00 -1.446479167686198775e+00 -1.464754450739233604e+00 -1.470984829103357594e+00 -2.000031949993634761e+00 -1.772296556454758365e+00 -1.805237461901971763e+00 -1.855483124847910670e+00 -1.960453613791418137e+00 -2.111774286557800195e+00 -1.450572158756894714e+00 -1.575859586412657443e+00 -1.588454140793943647e+00 -1.545324531310446226e+00 -1.846694136548414855e+00 -1.761556409145541346e+00 -1.579835054456949717e+00 -1.657312169759377340e+00 -1.512749338215990225e+00 -1.418639486495451463e+00 -1.818602275711199701e+00 -1.593660655547130434e+00 -1.546466143918432623e+00 -1.614990183945919977e+00 -1.687070063595375258e+00 -1.458193538249162202e+00 -1.296364439005333491e+00 -1.716145487497005240e+00 -1.530524606553829381e+00 -1.188579963961861274e+00 -1.422487735798123154e+00 -1.851909017848465844e+00 -1.690912074723465830e+00 -1.627968411537795479e+00 -1.467787131140195989e+00 -1.209601003824869236e+00 -1.274370887320826373e+00 -1.533665475825308766e+00 -1.766798610310778228e+00 -2.045171587911069455e+00 -1.571404901306370006e+00 -1.462574413315150812e+00 -1.570403768940196620e+00 -1.865814027971292477e+00 -1.619189875659018618e+00 -1.491049070899561402e+00 -1.479014207093566347e+00 -1.402130819910463400e+00 -1.211641262780912554e+00 -2.315034267503253140e+00 -1.444309771819517474e+00 -1.527491610270177658e+00 -1.701639757805775588e+00 -1.357658624230616562e+00 -1.406237492690014745e+00 -1.256834409956476772e+00 -1.337297952212831209e+00 -1.765878382715328820e+00 -1.424078215518558066e+00 -1.548349563922338579e+00 -1.671939251481281641e+00 -1.480139120346957826e+00 -1.967150671993510569e+00 -1.662782336024161367e+00 -1.640014294212404078e+00 -1.342465145442830465e+00 -1.307992076094512068e+00 -1.393109411407012388e+00 -1.703277685980180367e+00 -1.852023959101981809e+00 -2.013142218783672277e+00 -1.665273526404696725e+00 -1.998597823325798384e+00 -1.463782023657625331e+00 -1.798072288114765493e+00 -1.574360257350447601e+00 -1.624532503776544345e+00 -1.445730551718217516e+00 -1.602529224622139647e+00 -2.165912812647444063e+00 -1.577014840659019868e+00 -1.394377981714704173e+00 -1.929077810727202191e+00 -1.423933777563856751e+00 -1.536706343203812608e+00 -1.362702872032172552e+00 -1.695288445135952671e+00 -1.476735386273559048e+00 -1.787039539028799862e+00 -1.504194795573235099e+00 -1.256465191526912495e+00 -1.463210554787712114e+00 -1.387854957879725903e+00 -1.838691571706549510e+00 -1.568844500175806456e+00 -1.252873678496582155e+00 -1.544895094230281263e+00 -1.344019743500291408e+00 -1.351240273553118154e+00 -1.651131064954944661e+00 -1.288038174517344814e+00 -1.686271274793485597e+00 -1.710727238714008003e+00 -1.353348679132075016e+00 -1.800438959031715136e+00 -1.714653070139700031e+00 -1.461931014123915684e+00 -1.657430749110391899e+00 -1.612009744486564422e+00 -1.426236742440207816e+00 -1.387793912219473125e+00 -1.784800966785996090e+00 -1.660270071553547888e+00 -1.945195991305090244e+00 -1.973856875744913530e+00 -1.475389461753985110e+00 -1.542426260495293189e+00 -1.518321801788015568e+00 -1.355282417788235882e+00 -1.355258450395300240e+00 -2.106019017210118527e+00 -1.781870076136411019e+00 -2.315458112238150790e+00 -1.420054036066613179e+00 -1.643575443472438113e+00 -1.316987569973777195e+00 -1.173863043022122188e+00 -1.415999641985038027e+00 -2.042235902439417217e+00 -1.256377803772894541e+00 -1.392200769413904027e+00 -1.335667218107130960e+00 -1.601724952239070188e+00 -1.538841631228880402e+00 -1.820834863573313811e+00 -2.087269677096441178e+00 -1.904261204536949359e+00 -1.663041927404483200e+00 -1.580974821361029070e+00 -1.370832098817405864e+00 -1.762230389101091976e+00 -1.623614465095976955e+00 -1.722336600653056715e+00 -1.575870069223327619e+00 -1.557356676027787712e+00 -1.558798658380764479e+00 -1.615049414509267089e+00 -1.440685516320698634e+00 -1.757887158668160144e+00 -1.550468379194288815e+00 -1.897915184827536184e+00 -1.610044634536236474e+00 -1.553808454706645747e+00 -1.255706162095124423e+00 -1.325904254119949943e+00 -2.150155739444533420e+00 -1.474835771897167636e+00 -1.374943285115423741e+00 -1.712997280072471540e+00 -1.773223178375375797e+00 -1.560888103748142575e+00 -1.229859492116318398e+00 -1.462473107888142998e+00 -1.608077314128241841e+00 -2.244102634022005827e+00 -1.663597356693901963e+00 -1.465007112607121353e+00 -1.357443038126411095e+00 -1.431434267342487354e+00 -1.122281651453602702e+00 -1.302444806750657991e+00 -1.803319739097576369e+00 -2.218630682572278801e+00 -2.038926671828622972e+00 -1.680193785517212213e+00 -1.693853864014349675e+00 -1.274713416722194070e+00 -1.491193649577626346e+00 -1.484802131497968469e+00 -1.789716527618583131e+00 -1.736032964680138013e+00 -1.453960079551413820e+00 -2.028505838565489494e+00 -1.476080032944093290e+00 -1.534910425496795128e+00 -1.586318512298887207e+00 -1.780871825836162659e+00 -1.373036692569874928e+00 -1.973485823647019632e+00 -1.994005908606904853e+00 -1.438436286814561704e+00
-1.520735013457358731e+00 -1.821200049049455094e+00 -1.620503277674812503e+00 -1.871221227390226005e+00 -1.510152376640607974e+00 -1.675576954094813775e+00 -1.636641643505287513e+00 -1.544716998288503174e+00 -1.201199479553558103e+00 -1.455925567685771194e+00 -1.354117002270278647e+00 -1.903025532914472295e+00 -1.667749269729472017e+00 -2.123814771858125283e+00 -1.746845757982356639e+00 -1.371668965918173555e+00 -1.717976975166452203e+00 -1.433353844979152969e+00 -1.350634783563960717e+00 -1.384589884120509096e+00 -1.295714342402302544e+00 -1.343162326824030028e+00 -1.545483765320911029e+00 -1.451062051749676396e+00 -1.735910304361847123e+00 -1.639020558498043734e+00 -1.605358496469706298e+00 -1.338723525753050314e+00 -1.717761596710356331e+00 -1.401944712323725861e+00 -1.654513328751764600e+00 -1.534586227407895853e+00 -2.236218760338252398e+00 -1.680425638981021264e+00 -1.272554410077193277e+00 -1.976596521988065902e+00 -1.597637267027579577e+00 -1.439507759329659908e+00 -1.498611747861876120e+00 -1.217581760436706739e+00 -1.419758226688993652e+00 -2.385942932292243412e+00 -1.481636444561411192e+00 -1.505285946853855306e+00 -1.728002590083852041e+00 -1.731062087999355237e+00 -1.575777465072886852e+00 -1.476480013735122609e+00 -1.491915011012661996e+00 -1.351198131952251469e+00 -1.675341714204886534e+00 -1.555627303974510767e+00 -1.903908062547150726e+00 -1.406201649728372916e+00 -1.736202045947907946e+00 -1.298788113809602462e+00 -1.505640583144882916e+00 -1.464124345850460029e+00 -1.700101358426045817e+00 -1.588328543535589166e+00 -1.578102226711814327e+00 -1.834182548119809741e+00 -1.475218413539951312e+00 -1.541040301396364276e+00 -1.349723238405920123e+00 -1.773369723132408371e+00 -1.365623722352826031e+00 -1.208266566941246900e+00 -1.431770653442695940e+00 -1.439151152217368779e+00 -1.947147305938370154e+00 -1.386012003134292403e+00 -1.423577618137476630e+00 -1.679751664909794329e+00 -1.489103806242997763e+00 -1.203976692901279399e+00 -1.744365021794517023e+00 -1.948217511530703439e+00 -1.697133356728186993e+00 -1.748302868300487534e+00 -1.922439273670323301e+00 -1.361969903020891381e+00 -1.487114371397599610e+00 -1.832188570717278475e+00 -1.401716439147004500e+00 -1.346374124760946200e+00 -1.363399179806255690e+00 -1.443059998919197673e+00 -1.728309207902983147e+00 -1.262397430279793342e+00 -1.408979592669094227e+00 -1.163949003663565129e+00 -1.420719980726756093e+00 -1.890917619516973902e+00 -1.967668345139587993e+00 -1.893688548716462750e+00 -1.840218130447077494e+00 -1.890844750317185685e+00 -1.118196063012788954e+00 -1.208677763594508736e+00 -1.598864719687635993e+00 -1.359832179318926970e+00 -1.805789201122348420e+00 -1.287578359648657189e+00 -1.262882910966869998e+00 -1.433075489903712141e+00 -1.694083638412390957e+00 -1.423556865127347359e+00 -1.298631573630020464e+00 -1.542104894837671436e+00 -1.925833044006043160e+00 -1.510382532724098059e+00 -1.526069464688254218e+00 -1.423454996924682803e+00 -1.978786725075579733e+00 -1.555366137314776021e+00 -1.345180560379966250e+00 -2.020679741076365055e+00 -1.486402513967129746e+00 -1.788831463471419081e+00 -1.543181604640984528e+00 -1.597150936664312182e+00 -1.312303297047839878e+00 -1.769803112624070973e+00 -1.428456559002181603e+00 -1.342932520545191855e+00 -1.531253496144842741e+00 -2.735113769146261919e+00 -1.682429136477659570e+00 -1.343656050495525944e+00 -1.569087880368947419e+00 -2.641928230560955271e+00 -1.617004820101139995e+00 -1.395729969288324490e+00 -1.945320414082410965e+00 -1.756150410183513477e+00 -1.571547041592982641e+00 -1.852676864190666350e+00 -1.423937440136487487e+00 -1.446911605187009009e+00 -1.836423072840983162e+00 -2.087204357340498362e+00 -1.384840150636162281e+00 -1.235303586383767804e+00 -1.139377574978897023e+00 -1.428924736336634860e+00 -1.440485378514003489e+00 -1.324014438851476294e+00 -1.632647719360479144e+00 -1.530852097049011595e+00 -1.454113357235232495e+00 -1.720413011754594379e+00 -2.065062132406200401e+00 -1.682470352898918442e+00 -1.729712601975910591e+00 -2.023942204956836743e+00 -1.236449017324929178e+00 -1.777155913873945448e+00 -1.638993687197705107e+00 -2.165010225832316060e+00 -1.441139338347612764e+00 -1.806502797138496375e+00 -1.636365857290008829e+00 -1.877588453121523671e+00 -1.511192394984817611e+00 -1.543739241084215896e+00 -1.311972851109248328e+00 -1.340532175864644682e+00 -1.479524261350479986e+00 -1.708970140815831984e+00 -1.751265541698210804e+00 -1.321395321127735833e+00 -1.452624873432562191e+00 -1.780848265955060405e+00 -1.628398899166852987e+00 -2.124161888399918929e+00 -1.712084416787986507e+00 -1.685316833872010145e+00 -2.322738413454231932e+00 -1.611055926921693082e+00 -1.404147798434826067e+00 -1.801466377796651086e+00 -1.906501287043454784e+00 -1.714106943871314570e+00 -1.775474000413119535e+00 -1.925425479890243929e+00 -1.535216452850390878e+00 -1.159349343862548842e+00 -1.596240536843427149e+00 -1.919780391603152392e+00 -1.154622802717403252e+00 -1.346992798620638476e+00 -1.846880313917133476e+00 -1.274269995525776800e+00 -1.910863918442411880e+00 -1.387253869455059574e+00 -2.217418428009752862e+00 -1.184468153975960947e+00 -1.574304573666902796e+00 -1.404181135354391818e+00 -1.424588607687390596e+00 -1.396605916842655670e+00 -1.671632010515390787e+00 -1.573260397463506433e+00 -1.805198293749551430e+00 -1.564560320341619404e+00 -1.652171853320242079e+00 -1.622540757278421397e+00 -1.447424335608401558e+00 -1.386610847657057111e+00 -1.571544320079803159e+00 -1.534934040798697774e+00 -1.822804447776295689e+00 -1.895746855126807962e+00 -1.668283763653333640e+00 -1.713229896646867312e+00 -1.714905596176808711e+00 -2.874603947312375229e+00 -2.511913489328615690e+00 -1.564763689454454099e+00 -1.458431287596024806e+00 -1.404968019957630876e+00 -2.113454306038237807e+00 -1.413300179717248639e+00 -1.643739350047213943e+00 -1.697045039576821290e+00 -1.953653191111633713e+00 -1.634141011515275688e+00 -1.555130626767062374e+00 -2.215661737057770697e+00 -1.559020946413841591e+00 -1.405353019959379113e+00 -1.759639417821167395e+00 -1.993148144440819003e+00 -1.499538559905777335e+00 -1.458416116298024923e+00 -1.554454013273419255e+00 -1.502339492221637318e+00 -1.561088627906723314e+00 -1.290694517356019144e+00 -1.526564330385646651e+00 -1.694058986073890605e+00 -1.462405680256741780e+00 -2.208072925288105282e+00 -1.754845932230547856e+00 -1.605817792308618097e+00 -1.824440437936313053e+00 -1.340550989674807569e+00 -1.569606228637437928e+00 -1.467523552405380460e+00 -1.809666464040027289e+00 -1.376182536729908090e+00 -2.468957090867709425e+00 -1.480842300018092139e+00 -2.016209343577823887e+00 -1.611702329527276767e+00 -1.372355545190613757e+00 -1.779748743344301110e+00 -1.849159486821152498e+00 -1.616585027807699415e+00 -2.494777140683117178e+00 -1.638645386163043449e+00 -1.825077491762724602e+00 -1.929756776515115568e+00 -1.675928075523231531e+00 -1.647979614113692426e+00 -1.401148247937611835e+00 -1.458603824353473577e+00 -1.759497987271903874e+00 -1.617401722898887062e+00 -1.338420321777720190e+00 -1.520237727465957756e+00 -1.653470466642037451e+00 -1.500158717658657270e+00 -1.620822073002203823e+00 -1.513017863141518760e+00 -1.356873136835751170e+00 -1.562573233612455592e+00 -1.894934107019496938e+00 -1.672883687435184896e+00 -1.672799469559653085e+00 -1.799636355376344587e+00 -1.773158361482402023e+00 -1.405978550173556441e+00 -1.400574101222784584e+00 -1.731768003845788995e+00 -1.793306679824021810e+00 -2.242508229832047562e+00 -1.222979658258394720e+00 -2.307241883481184086e+00 -1.437359012920778056e+00 -1.830799517915192576e+00 -1.608890046568865584e+00 -1.576128803905517017e+00 -1.599891030789671653e+00 -1.648649940407501679e+00 -1.288931418132166051e+00 -1.501918222157337501e+00 -1.509226163247705310e+00 -1.667184554688699416e+00 -1.430915939539248338e+00 -1.748153783791888349e+00 -2.185773627467523017e+00 -1.185063865178328735e+00 -1.561909455591475426e+00 -2.218480175902436180e+00 -1.559220399219817699e+00 -1.658638289480445893e+00 -1.892728947827058139e+00 -1.547060608340724563e+00 -1.706441840030448187e+00 -1.585408408159161064e+00 -1.284725420375723681e+00 -1.473167978183599125e+00 -1.386242049534952780e+00 -1.705702317335417328e+00 -1.546648679428448636e+00 -1.841553744398469528e+00 -1.498051736785771970e+00 -1.813747792317980112e+00 -1.623789566477987334e+00 -1.656636045346750574e+00 -1.459850500910231830e+00 -1.483077289720749814e+00 -1.024301258882027943e+00 -2.207079657173570908e+00 -1.444876486422932205e+00 -1.643880923729312382e+00 -1.690910893796157666e+00 -1.803285454918035047e+00 -1.627262145975475249e+00 -1.554402468270281057e+00 -2.835390314329867323e+00 -2.037278740134614186e+00 -1.563011609769989319e+00 -1.295440910711146421e+00 -1.512367659964350297e+00 -1.696599016851675579e+00 -1.489010840739059427e+00 -1.575109163385699285e+00 -1.725827348407334316e+00 -1.238409617915728012e+00 -1.666132035069558759e+00 -2.206259711502591259e+00 -1.469630513461034127e+00 -1.555268913810461173e+00 -1.384742816838511636e+00 -1.567668006475710918e+00 -1.579263624888563200e+00 -1.701954783567859897e+00 -1.863071466501151185e+00 -1.450553998987307747e+00 -1.478179365325577699e+00 -1.596703390849200765e+00 -1.598584012651815156e+00 -1.278235331112111517e+00 -1.880417807471611136e+00 -1.394432439021187076e+00 -2.482522836833758184e+00 -1.716399830174458963e+00 -1.553170624486723161e+00 -1.436329288166795060e+00 -1.737349454319034869e+00 -1.432926745270537872e+00 -1.628915410187625534e+00 -1.387599503040070736e+00 -1.397059177670128882e+00 -1.611856217351823606e+00 -1.586376106925808216e+00 -1.734187836109095215e+00 -1.360176747623377036e+00 -1.240751530639810474e+00 -1.448071864283478227e+00 -1.383963605647355433e+00 -1.740948905847434336e+00 -1.485289522762358372e+00 -1.545228808601452952e+00 -1.861577907612393945e+00 -1.943838018510519072e+00 -2.065105983922150834e+00 -1.887442290500178865e+00 -1.623846901828596145e+00 -1.516364017350345428e+00 -1.318521095111744978e+00 -1.544459503678062173e+00 -1.470711283691046312e+00 -1.735118780842212827e+00 -1.423425756963072164e+00 -1.585084333547252644e+00 -1.585432886653855622e+00 -1.614237766568794141e+00 -1.809443150826264057e+00 -2.023972811815484718e+00 -1.623098819768063805e+00 -1.492111108832893773e+00 -1.607883244746298734e+00 -1.453081532111592855e+00 -1.577639236781954502e+00 -1.743145845651184356e+00 -1.665989131187814776e+00 -1.399163675044723387e+00 -1.518291958877917791e+00 -2.089159601503368879e+00 -1.465581906730101469e+00 -1.548164043676820700e+00 -1.514431158079429407e+00 -1.549181704771050105e+00 -1.636057124235865023e+00 -2.542131788374858647e+00 -1.401779330642209498e+00 -1.935062563652127698e+00 -1.313493410978969989e+00 -1.366694127770513134e+00 -1.234522664785294710e+00 -1.543525311990844306e+00 -1.795445117221323716e+00 -1.486867575781730011e+00 -1.943102949790371570e+00 -1.538594779368170462e+00 -1.568338064654259512e+00 -1.709114076623178269e+00 -1.929826387546536459e+00 -1.476496732177257964e+00 -1.394515607110701660e+00 -1.809799817970282110e+00 -1.433286844785151448e+00 -1.707693618132331448e+00 -1.513123855712093846e+00 -1.333118804125474011e+00 -1.849050505014484536e+00 -1.689419294836396634e+00 -1.557716449128574876e+00 -1.612636670659402638e+00 -1.812894812116864429e+00 -1.455474276956200130e+00 -1.562209793119720969e+00 -1.661698770830445593e+00 -2.018815836378669015e+00 -1.414429440827545292e+00 -1.384538726891793248e+00 -1.630730622649430472e+00 -1.797027758319317492e+00 -1.279770022931113305e+00 -1.626931397063872353e+00 -1.539197889503176375e+00 -1.469955286133773242e+00 -2.003281139335375105e+00 -1.308419080999980499e+00 -1.718058183239469905e+00 -1.859775595441254037e+00 -1.609949912908217318e+00 -1.928018420114353759e+00 -2.140765450501637801e+00 -1.452915809805154224e+00 -1.491097650874703362e+00 -1.542612147952409973e+00 -1.540125292373826893e+00 -1.671702645328675629e+00 -1.944449451454917988e+00 -2.565593391527063005e+00 -2.712884594674899397e+00 -1.849789636927291703e+00 -1.692247831006151060e+00 -1.725897149980628598e+00 -1.692031167682039872e+00 -1.784779647246689915e+00 -1.862230054867235030e+00 -1.578792090980953633e+00 -1.463186748967357342e+00 -1.401524423027133759e+00 -1.285126607632534945e+00 -1.522427025532955502e+00 -1.612861110741432791e+00 -1.959688514375461210e+00 -1.758129122486308926e+00 -1.463942206422056191e+00 -1.141449974657670285e+00 -1.637812085380751626e+00 -1.666004961475899604e+00 -1.450684404845592024e+00 -2.070163448093266023e+00 -1.419008881061478489e+00 -1.645612409016450561e+00 -1.771318859001797641e+00 -1.670524574920154937e+00 -1.710861780294055334e+00 -1.547032762103871306e+00 -1.550090336164135607e+00 -1.465836215411410182e+00 -1.308167969498212679e+00 -1.533156657616897345e+00 -1.945336463726492715e+00 -1.499897351134481749e+00 -1.802087636868116682e+00 -1.671502940507617829e+00 -1.641178661619233647e+00 -1.757656987759256717e+00 -1.460268416944725312e+00 -1.350169267244532900e+00 -2.146110165770478417e+00
-1.663973556024219036e+00 -1.717878618584401051e+00 -1.334710612729305357e+00 -1.332740414191680767e+00 -1.698549224526325174e+00 -1.623292159686646752e+00 -1.680850695658560490e+00 -1.610365417979281455e+00 -1.409694613895398074e+00 -1.370173154644963143e+00 -2.810476104011670806e+00 -1.496874647102349964e+00 -2.213864467984951290e+00 -1.346005819224767919e+00 -1.489967804377822613e+00 -1.706584736348164100e+00 -1.471105679583101900e+00 -1.777296537715588709e+00 -1.555460026272905250e+00 -1.423402237660637670e+00 -1.686471044933327779e+00 -1.501676769419013180e+00 -1.355296948031979865e+00 -2.039998984177490371e+00 -1.374894912644073264e+00 -1.509345949919878915e+00 -1.749036230131367109e+00 -2.006949898828272794e+00 -1.724813746535012404e+00 -1.797020877425149044e+00 -1.358656821086688948e+00 -1.906255012140011917e+00 -1.510386667138500227e+00 -1.856745878347304535e+00 -1.468888022376003022e+00 -1.554760548917754059e+00 -1.808375221432791058e+00 -1.395925596613129427e+00 -1.494493246746378956e+00 -1.625630085358333199e+00 -1.717080234269855454e+00 -1.879720245165388715e+00 -1.926667719842886761e+00 -2.253079642728459842e+00 -1.237053663804019266e+00 -1.260053837031916313e+00 -1.331434026206852028e+00 -1.292779795263188092e+00 -1.913782180103722919e+00 -1.438921336369082704e+00 -1.461806041984761162e+00 -1.980602849223804807e+00 -1.823749260272148121e+00 -1.442633134790963112e+00 -1.455447816388395710e+00 -1.908912375099976355e+00 -1.350316640361959086e+00 -1.898006002892921762e+00 -1.435885657800917148e+00 -1.436920030711246188e+00 -1.947750605511314514e+00 -1.521891093475427725e+00 -1.864131964148074472e+00 -1.562218420592384582e+00 -1.336143754972160869e+00 -1.631668286045464322e+00 -1.502034237776247227e+00 -1.868800869588938873e+00 -1.439520304993641142e+00 -1.424740544604270909e+00 -1.601416245168161723e+00 -1.402554370459778488e+00 -1.653303942564692486e+00 -1.654193520202997592e+00 -1.581046608356478256e+00 -1.509492185229309502e+00 -1.759415246896626872e+00 -1.407648103452601607e+00 -1.674359000036975464e+00 -2.047251664611675626e+00 -1.679751575532484997e+00 -1.467014012219458374e+00 -1.276321676319212006e+00 -1.840833762706260979e+00 -1.921476619970942767e+00 -1.471684295736427561e+00 -1.683792985677802445e+00 -1.449256757929108463e+00 -1.860465595850486320e+00 -1.458421585507300389e+00 -1.352758287810275961e+00 -1.874799301215335667e+00 -1.902318501937449335e+00 -1.971928083021744715e+00 -1.908250476819565833e+00 -1.522315150794534055e+00 -1.829436462838049504e+00 -1.630328357330191436e+00 -1.431713922564316288e+00 -2.136428112021423242e+00 -1.541332650385501823e+00 -1.445201053272608283e+00 -1.783503744538867286e+00 -2.215103806362308081e+00 -1.857092015493434944e+00 -2.041738787875644334e+00 -2.037313183642005310e+00 -1.411449916725607157e+00 -1.310207988226326226e+00 -1.278915989987122748e+00 -1.826612496621595527e+00 -1.527869060506267473e+00 -1.359526674633864340e+00 -1.527050846025218789e+00 -1.773675309651311593e+00 -2.106303267206336649e+00 -1.656849077472945186e+00 -1.374047496752437203e+00 -1.813427251045878208e+00 -2.200156843764388803e+00 -1.523376665120199425e+00 -1.113790068580151171e+00 -1.635819928592779915e+00 -2.132153760400312237e+00 -1.484519467217773059e+00 -1.872885385646756662e+00 -1.455811105116659565e+00 -1.760118807997771428e+00 -1.287588947505766468e+00 -1.461071834400146763e+00 -1.840153159891612322e+00 -1.574047159372351512e+00 -2.170134999267351095e+00 -1.371124116352577360e+00 -1.694089717106869397e+00 -1.419270479977244648e+00 -1.804327159369371714e+00 -1.556031861519509452e+00 -1.160233891072818935e+00 -1.778836507031855474e+00 -1.867405099655642831e+00 -1.561677571297246603e+00 -1.679289005927016021e+00 -2.120592077317096091e+00 -1.476674182896658749e+00 -1.423871474414701410e+00 -1.528616389328367742e+00 -2.905043750548699233e+00 -1.719821007310927019e+00 -1.492738665611884397e+00 -1.639672608678099497e+00 -1.925526595969617727e+00 -1.483983817822546847e+00 -1.182957566054113840e+00 -1.545693495508472681e+00 -1.784410141205685862e+00 -1.392215394319844091e+00 -2.222883135332240467e+00 -2.059565844373140386e+00 -1.661927767398233780e+00 -1.601236655851118407e+00 -2.003155859900613400e+00 -3.031193320394506951e+00 -1.381106978690382903e+00 -1.430934039369281763e+00 -1.392078812505016749e+00 -1.351402544214310941e+00 -1.398982174246996113e+00 -1.191699059286065676e+00 -1.613815755523324347e+00 -1.126838114416109260e+00 -1.482774699480777558e+00 -1.722468182608742460e+00 -1.919980804145813513e+00 -1.601925434652229363e+00 -1.262162302345327003e+00 -1.802630564381379585e+00 -1.788513041447231222e+00 -1.585322657264677471e+00 -1.674245526429892994e+00 -1.589868625272497837e+00 -1.884987090199846227e+00 -1.597099524957690031e+00 -2.025947410122590941e+00 -1.780578655946923217e+00 -1.293863623210780966e+00 -1.247350259491228242e+00 -1.585262731674454750e+00 -1.350312939038100568e+00 -1.613374491322869586e+00 -1.774239594684007493e+00 -1.747715781608065955e+00 -1.609397184936183445e+00 -1.692934377025397730e+00 -2.432531286846963514e+00 -1.558258594437896161e+00 -1.516289580755670219e+00 -1.756744426166299888e+00 -1.589956565837248537e+00 -1.795143879696406319e+00 -1.766334910826621307e+00 -1.525530845317442097e+00 -1.663254557832969605e+00 -1.406672355477253333e+00 -1.394443606272087965e+00 -1.543191676465332396e+00 -1.921111296189565332e+00 -1.602926052692253522e+00 -2.760428370996595770e+00 -2.101655708597386152e+00 -1.555451372921698106e+00 -1.641335456638882473e+00 -1.988124952376955745e+00 -1.324097909735365786e+00 -1.441758754639870466e+00 -1.254726104569326761e+00 -2.255317253227390406e+00 -1.404784255973033025e+00 -1.563462894154305394e+00 -1.363088940848579345e+00 -1.374667614411617000e+00 -1.400939442312462369e+00 -1.464610369890232189e+00 -1.483051934045895859e+00 -1.508477485213018054e+00 -1.687536237675053785e+00 -1.661162424774494939e+00 -1.712495164428016858e+00 -1.506380750198443197e+00 -1.968034015325359265e+00 -1.603147578871525702e+00 -2.001546568052026576e+00 -1.985649507537796232e+00 -1.535308470074649323e+00 -1.810267133419048546e+00 -1.731400826789757819e+00 -1.394779642572010481e+00 -1.596437731813412642e+00 -2.236610239893742413e+00 -1.676544298016319212e+00 -1.255463690500527640e+00 -1.344956207920006364e+00 -2.057643525949512942e+00 -2.049278126065180228e+00 -2.008583978642894063e+00 -2.002548352624414552e+00 -1.978684736662800425e+00 -1.586382930348159581e+00 -1.310627715045747710e+00 -1.741640745728042283e+00 -1.178958315430330472e+00 -1.474317681644117251e+00 -1.415811516534631664e+00 -1.728611587346105649e+00 -1.443125982113752981e+00 -1.568571744323361106e+00 -1.429089554631159054e+00 -1.550082570619105038e+00 -1.525843806744083819e+00 -1.383963596725699796e+00 -1.761175496290036779e+00 -2.105078429868604939e+00 -2.281623962651501358e+00 -1.266717448871972129e+00 -2.661027948279229616e+00 -1.553551526675687411e+00 -1.802426937576751653e+00 -1.993742256690683057e+00 -1.623923436318503333e+00 -1.648269370921469745e+00 -1.484217020047630786e+00 -2.230509772216587194e+00 -1.548945990888963120e+00 -1.428241523817360248e+00 -1.592071684737911053e+00 -1.374045623647705439e+00 -1.382349364695333316e+00 -1.304239910506148847e+00 -1.465023249285907436e+00 -1.352359699461100240e+00 -2.030263439004797998e+00 -1.620000961256107708e+00 -1.324104316704349138e+00 -1.384821340185499849e+00 -1.611686483798546732e+00 -1.715169328922945491e+00 -1.857923524815284777e+00 -1.602922196452742032e+00 -1.510319755553232612e+00 -1.699558560258471296e+00 -1.253778092254774768e+00 -1.637537584082787046e+00 -1.811150152702277305e+00 -1.739910796978197061e+00 -1.474688202762670430e+00 -1.499585146608524600e+00 -1.540004288248454589e+00 -1.765413480279971470e+00 -1.750922516973671295e+00 -2.063870444887491384e+00 -1.439855439582194530e+00 -1.485403889523748244e+00 -2.012504905846185910e+00 -1.756394067504833068e+00 -1.297226400225166776e+00 -1.711103345844902313e+00 -1.479173172956537163e+00 -1.959944739029792160e+00 -1.299618010841942839e+00 -1.615759339222717861e+00 -1.801683664530928208e+00 -1.325974806328725553e+00 -1.522367143987495286e+00 -2.067300669644453581e+00 -1.413036536332172854e+00 -1.660332929613333341e+00 -1.235969216926230407e+00 -1.966893980075025805e+00 -1.723327868213835767e+00 -1.284724384347472936e+00 -1.711916054213284077e+00 -1.548928000029820673e+00 -1.042942868446373295e+00 -1.634933283997072717e+00 -1.307418696707605132e+00 -1.629262334113570576e+00 -1.741089928182109947e+00 -1.356577876208547417e+00 -1.844886411819823602e+00 -2.107654462905531823e+00 -1.489918906982034441e+00 -1.832776752377069718e+00 -1.449812989992466106e+00 -1.387369913096554441e+00 -2.025793056997563291e+00 -1.939988949181858491e+00 -1.497674937278747898e+00 -1.307085950749796277e+00 -1.502040326598908404e+00 -1.292828039203157253e+00 -1.882525782920921209e+00 -1.298392922626135482e+00 -2.018204973979014660e+00 -1.323263771699416891e+00 -1.661082546363323864e+00 -1.674849343055968776e+00 -1.547698408253166846e+00 -1.777369309354936977e+00 -1.399942459433141995e+00 -1.514366090607179194e+00 -1.770561091686740918e+00 -1.465009812581663962e+00 -1.967797384872284061e+00 -1.331042871808134631e+00 -1.348365922249012083e+00 -2.609013675475701177e+00 -1.508986592225183276e+00 -1.887976688301794326e+00 -2.164031680069168573e+00 -1.649483518318529907e+00 -1.596188803729455374e+00 -1.892702451049912415e+00 -1.525638626304697931e+00 -1.585402144779587186e+00 -1.660494157424889039e+00 -1.936473479215849558e+00 -1.257334622579862948e+00 -1.797764930111720894e+00 -2.204061888340898889e+00 -1.552806794041165617e+00 -1.838859180974827812e+00 -1.708355585594912851e+00 -1.588523667322372157e+00 -2.043668827230208596e+00 -1.344597309180404876e+00 -1.614424706970243095e+00 -1.360966649716323085e+00 -2.277107309117696321e+00 -2.171736590169153658e+00 -1.731503873436825103e+00 -1.418705390996869653e+00 -1.879548325028282729e+00 -1.456556674965362674e+00 -1.782737421134208855e+00 -1.634148475467879003e+00 -1.731805864254493788e+00 -1.652609111784646423e+00 -1.594142497188164809e+00 -1.355347778434084383e+00 -1.585835791455699972e+00 -1.379992290450787751e+00 -1.507642259253762163e+00 -1.381690752811620682e+00 -1.020725701962081233e+00 -1.376462734787141873e+00 -1.404514917715694811e+00 -1.467724639985947599e+00 -1.604674379625252945e+00 -1.527541078091887217e+00 -1.538960803057690452e+00 -2.074766425351069365e+00 -1.435886439565957851e+00 -1.665890159103507795e+00 -1.380777368448860898e+00 -1.407129915399174980e+00 -1.460864213790524779e+00 -1.560452879364186307e+00 -1.697342423322659721e+00 -1.808345381120548989e+00 -1.368917726979229199e+00 -1.514453377404866741e+00 -1.735723025822032417e+00 -1.678467171627744836e+00 -1.383074651606692518e+00 -1.533136702787350369e+00 -1.744766965469921383e+00 -1.356935643991437956e+00 -1.556103762549755798e+00 -1.665560019109719736e+00 -1.455271861171112180e+00 -1.487013746632618538e+00 -1.492093389372837420e+00 -1.354872850952791419e+00 -1.614803810079243007e+00 -2.075320803961085314e+00 -1.218276064454777430e+00 -1.355975976992608301e+00 -2.379185379715190063e+00 -1.578268448888552555e+00 -1.552702674824538276e+00 -1.314893109138770777e+00 -2.062002166209885523e+00 -1.956087227422909303e+00 -1.644069631484723626e+00 -1.764791999328238159e+00 -1.364736109356271765e+00 -1.750505472047975131e+00 -1.661547240950580040e+00 -1.801719780114315439e+00 -1.432893051766802373e+00 -1.764341618075657037e+00 -1.333680476236247747e+00 -1.420934536429892425e+00 -1.369918754744993361e+00 -1.823863559489999009e+00 -2.031826270043264326e+00 -1.542017610422040663e+00 -1.357170716051718573e+00 -1.528311245866082357e+00 -1.426948209829007164e+00 -1.306446975146033918e+00 -1.633970336449817040e+00 -1.402100251455968394e+00 -1.177313372979729600e+00 -1.538832784327746284e+00 -1.378097962215456551e+00 -1.942383711615429664e+00 -1.625119447735328571e+00 -1.946849850206666011e+00 -1.894357498873022738e+00 -2.018867967830493715e+00 -1.560699404290582404e+00 -1.291461794775448757e+00 -1.610140027875624380e+00 -1.412501302081397681e+00 -1.708213312318767274e+00 -1.573309616319891191e+00 -1.437220072959611183e+00 -1.823715057675851847e+00 -1.655984699353210576e+00 -1.205775921676167872e+00 -1.684903665680390183e+00 -1.691010725681394433e+00 -1.903629186483594138e+00 -1.476050310638339358e+00 -2.191052758149225621e+00 -1.500976544051474182e+00 -1.491635274900204866e+00 -1.381727443632959407e+00 -1.585094379683404942e+00 -1.278276888193299321e+00 -1.575226771080552979e+00 -1.823806389463824340e+00 -2.073209915791979885e+00 -1.881005014872279668e+00 -2.204708353007640564e+00 -1.505434854101101338e+00 -1.843741326060078789e+00 -1.540393772915508608e+00 -1.565627636801658840e+00 -2.029099695837599082e+00 -1.589209446174278284e+00 -1.979981812452315637e+00 -1.829441468323887987e+00 -1.628409402013667906e+00 -1.860575177254985890e+00 -1.794004671279664231e+00 -1.827026142837722578e+00 -1.525422119069847149e+00 -1.389471983029202162e+00
-1.517961112141626323e+00 -1.661686274305582911e+00 -1.362423699656567067e+00 -1.288303690363767462e+00 -1.901708263630359719e+00 -1.939651728625878979e+00 -1.579965742471624246e+00 -1.584747383349216499e+00 -1.416970213401779199e+00 -2.552618810595192134e+00 -1.652117462314955265e+00 -1.694384915807228831e+00 -1.412628689983494557e+00 -1.539986330210328047e+00 -1.620227866071378253e+00 -1.301797208692983876e+00 -1.653573093022163487e+00 -1.379627318922188151e+00 -1.556048563233623838e+00 -2.025426139088529531e+00 -1.777209935067586066e+00 -1.545211423273759044e+00 -1.814163462643588298e+00 -1.471049118667811628e+00 -1.625910252788450583e+00 -1.270806838027265018e+00 -1.491190708932147446e+00 -1.737903172558903364e+00 -2.099645731729256060e+00 -1.890140833035898860e+00 -1.587973032637330473e+00 -1.707501758266653402e+00 -1.693529761316397764e+00 -1.259542689597803689e+00 -1.601965437556759575e+00 -1.551876812819869444e+00 -1.988153213897094762e+00 -1.799087383631804649e+00 -1.593465396776548859e+00 -1.310083744539590977e+00 -2.059267055156755344e+00 -2.507048605209999170e+00 -1.747457496410209643e+00 -1.313461443605115297e+00 -2.108784124294135864e+00 -1.961588321818041880e+00 -1.452749016869141707e+00 -1.364638337639912047e+00 -1.455655665660279929e+00 -1.640256959532875758e+00 -1.684845628236414594e+00 -1.691384423158346362e+00 -1.569645821775328631e+00 -1.475989457646751823e+00 -1.284539857809053220e+00 -1.624906341138579347e+00 -1.748596728158498870e+00 -1.130860526068014682e+00 -1.946833163317166271e+00 -2.555374836397576566e+00 -1.866091947515329919e+00 -2.227832953208789046e+00 -2.102157235467909224e+00 -1.498549174102461023e+00 -1.827669188570691716e+00 -1.699288466725287439e+00 -1.448097868275050937e+00 -2.713948756289557451e+00 -1.511674811080618630e+00 -1.776738861534839176e+00 -1.244874673542550436e+00 -1.361053081132777454e+00 -2.287939368929301054e+00 -1.701202308047611966e+00 -1.301557504265861587e+00 -1.242590569872365824e+00 -1.458235162642650629e+00 -2.026836882119968042e+00 -2.340264391217650175e+00 -1.906573912404186277e+00 -1.535801744500624899e+00 -1.517283949260845199e+00 -1.593298438691966190e+00 -1.733880164002538526e+00 -1.394017011026397412e+00 -1.498275248953695682e+00 -1.243472750189369869e+00 -1.620434695252698454e+00 -2.040766252968029271e+00 -1.727040074552487869e+00 -1.799832274946650212e+00 -1.899453586332750410e+00 -2.426325460859096061e+00 -1.613013911765629915e+00 -1.193793560975701995e+00 -1.704917575850036338e+00 -1.665551152770509136e+00 -1.641274897050593040e+00 -1.583469579643476122e+00 -1.733972004532368105e+00 -1.532303751607583475e+00 -1.770298854005745159e+00 -1.422323811747328248e+00 -1.574778892117359552e+00 -1.570663763733376017e+00 -1.743415318121610547e+00 -1.369731129413767512e+00 -1.974578063981526022e+00 -1.534531226762466449e+00 -2.194299204596373620e+00 -1.843318763733341248e+00 -1.581154572859943430e+00 -1.508836676975545688e+00 -1.818794339594706821e+00 -1.819773842227470739e+00 -1.716178985488350461e+00 -1.485809327220174225e+00 -1.590074065079855936e+00 -1.600846149769079130e+00 -1.286082753729797634e+00 -1.246230163675071889e+00 -1.504778722125068802e+00 -1.475436683448354325e+00 -2.286788533089785247e+00 -2.513025786162874642e+00 -1.787813622859396823e+00 -1.666161061958806533e+00 -1.308127562015576784e+00 -1.707649812981315796e+00 -1.504487480176743830e+00 -1.701785000059506059e+00 -1.449059184840100434e+00 -1.600409129650445239e+00 -1.218448961619167603e+00 -2.003245070458637311e+00 -1.708627634650853544e+00 -1.606067919762886653e+00 -1.514964639702016225e+00 -1.430759454361796301e+00 -1.566749070961756196e+00 -1.402619266634829831e+00 -1.898377584970424525e+00 -1.374628965749393084e+00 -1.791594105935839565e+00 -2.093425737035116807e+00 -1.490687638591375430e+00 -1.771742480049002921e+00 -1.623389881282112146e+00 -1.521550809731021747e+00 -1.780738734821305513e+00 -1.706001802277436141e+00 -1.819772481179398493e+00 -1.349305247969924348e+00 -1.643927933518759543e+00 -2.077059476254931258e+00 -1.734100990559099609e+00 -1.761132634846660938e+00 -1.661934114516998129e+00 -1.436927240145204454e+00 -1.473104722792315524e+00 -1.719613614618127784e+00 -1.761535643330439216e+00 -1.786484468584038643e+00 -1.601129004492186203e+00 -1.495472639724572339e+00 -1.776169695093685608e+00 -1.461971016933526712e+00 -1.188646647555122726e+00 -1.364664680928809437e+00 -1.344342287694946680e+00 -2.002010897076842433e+00 -2.007671633581528781e+00 -1.355638437444853794e+00 -1.659959717642472299e+00 -1.471398340313605502e+00 -2.059526808578079127e+00 -1.505741627580868602e+00 -1.454144025911359384e+00 -1.638496793428494192e+00 -1.752670609373857991e+00 -1.316433467446520122e+00 -1.432566706460025596e+00 -1.224900766794875473e+00 -1.629779778153884973e+00 -1.358634900591459527e+00 -1.571108022967810935e+00 -1.338454853762772290e+00 -1.242642394941131156e+00 -1.688163054815703834e+00 -1.844894810594773560e+00 -1.288236755924569543e+00 -1.428171571142484497e+00 -1.429568453515216664e+00 -1.342620373748487861e+00 -1.842611705692468682e+00 -1.259660083134180875e+00 -1.417475517255190942e+00 -1.493645881976580547e+00 -1.796586423511997710e+00 -1.747605456366569054e+00 -1.650545274603035573e+00 -1.603530171171361651e+00 -1.608804153564731720e+00 -2.042218850893254611e+00 -1.609613967656433831e+00 -1.502813993113575330e+00 -1.579220707478468766e+00 -1.159782942167147723e+00 -1.735714720783036347e+00 -1.672273337629603285e+00 -1.757382984951863625e+00 -1.481376759168182788e+00 -1.674723143701899897e+00 -1.512631840968374997e+00 -2.097040188040034447e+00 -1.533224532967218057e+00 -2.466394765444297033e+00 -1.508372281446227703e+00 -2.221701696182713626e+00 -1.575596734278402300e+00 -1.159457033529970094e+00 -1.575402588816675165e+00 -1.234368097498606431e+00 -2.019417943097264079e+00 -1.256532112240392074e+00 -2.006971972653979641e+00 -1.404245114463757327e+00 -1.546941939401982102e+00 -1.437066923870351287e+00 -1.556641378646319795e+00 -1.490922239941429250e+00 -1.795184141943876543e+00 -1.598272058275112206e+00 -1.853837784168726355e+00 -1.220455092238111883e+00 -1.565592880537545639e+00 -1.728506555438054315e+00 -1.480266890790120193e+00 -1.496024617461376049e+00 -1.586227136786419578e+00 -1.587503663257241904e+00 -1.676977041422528236e+00 -1.540367924729345805e+00 -1.521399941747880735e+00 -1.309592083085861169e+00 -1.700064022410025855e+00 -2.094242980082033689e+00 -1.415674262341432232e+00 -1.535857987357596821e+00 -1.555349256219089371e+00 -1.380868329131400118e+00 -1.704948438908549857e+00 -1.620167990212598941e+00 -1.881273347050441913e+00 -1.683828372984080390e+00 -1.158985460455783878e+00 -1.469152548110516099e+00 -1.688455929253184662e+00 -1.492077009093180084e+00 -1.348934342466037162e+00 -1.576252337410258608e+00 -1.704898359618182591e+00 -1.488575959892588063e+00 -1.638092050797991250e+00 -1.816940448116032059e+00 -1.304624686120058330e+00 -1.485691253949721569e+00 -1.942376855478719522e+00 -1.579171882712981034e+00 -1.841073408542274192e+00 -1.581201820258494983e+00 -1.773696931459195714e+00 -1.969958550852801471e+00 -1.509122137158685817e+00 -1.486010273479953181e+00 -2.985521256163104376e+00 -2.225593149794519832e+00 -1.763630065060675323e+00 -2.070033259639639134e+00 -1.607721852771875737e+00 -1.490342504064523510e+00 -1.429956661545374264e+00 -1.500641920081901670e+00 -1.589739090452746861e+00 -1.302605820542565240e+00 -1.835917770625109302e+00 -1.726925180197049103e+00 -1.766452532977374146e+00 -1.356105007471350987e+00 -1.353416776972138358e+00 -1.211175200212758929e+00 -2.082639384219359791e+00 -1.179255788631965673e+00 -1.592142559151887626e+00 -1.234595874633256818e+00 -2.014351130559607128e+00 -2.444387160020177419e+00 -1.333309903547539976e+00 -1.529733679853821471e+00 -1.125503202294955152e+00 -1.466080665021907592e+00 -1.589582130498464974e+00 -1.611725689061203282e+00 -1.686404332892298186e+00 -1.600729536972789413e+00 -1.669318321376996206e+00 -1.879368246906830464e+00 -1.336762318971540964e+00 -1.576455541020499229e+00 -1.696349929592987138e+00 -1.859554348692736170e+00 -1.526699500804156839e+00 -1.605526443680942883e+00 -2.140368534056390715e+00 -1.208227088648514469e+00 -1.484294465656973649e+00 -1.398094884556513318e+00 -1.819469283527399561e+00 -1.572277796967378904e+00 -1.297200936474587563e+00 -1.980846693271556269e+00 -1.603798953607926681e+00 -1.574477198840840586e+00 -1.252807243444132190e+00 -1.316944066247867529e+00 -1.424156866687956269e+00 -1.400842492828221042e+00 -1.402040599317234681e+00 -1.594030820780645730e+00 -1.436800839038723687e+00 -1.747749184595188243e+00 -2.177062950584322643e+00 -1.430023826072612581e+00 -1.604368633447908365e+00 -1.539785568122443493e+00 -1.593016266868400477e+00 -1.898952118720436122e+00 -1.319480537384475127e+00 -1.692747693866510028e+00 -2.356247476687483910e+00 -1.467843020546072630e+00 -1.787227243636256180e+00 -1.535133487541716635e+00 -1.712167950067173816e+00 -1.445005472024607052e+00 -1.140035505363460544e+00 -1.402239741532350426e+00 -1.314349959018799252e+00 -1.333023282261163622e+00 -1.729124366425591530e+00 -1.539710741186102849e+00 -1.588473048952276701e+00 -2.250508922942962897e+00 -1.602230809351837593e+00 -1.326090998835942836e+00 -1.581575489689263092e+00 -1.513624996036746051e+00 -1.590009960862189597e+00 -2.264033114941861768e+00 -1.440494718730630064e+00 -1.478383842299457962e+00 -1.518625364337023997e+00 -1.913218181174400234e+00 -1.615251004392747491e+00 -1.222804811424052396e+00 -1.330457895572791704e+00 -1.666858041195161455e+00 -1.580318366218657733e+00 -1.546739229412200878e+00 -1.842633560757267253e+00 -1.552642904948909219e+00 -1.311755742185364060e+00 -1.145172402217786933e+00 -1.708870748626909464e+00 -1.750647340907981020e+00 -1.355517760485279721e+00 -1.528211410025928974e+00 -1.490814652996407697e+00 -1.304580861609051512e+00 -1.467766742129018809e+00 -1.820578197737928505e+00 -1.712220535255564835e+00 -2.172658209329736412e+00 -1.857424312140722567e+00 -1.551220820666202149e+00 -1.823287055425540482e+00 -1.847757006922079892e+00 -1.396875726611693791e+00 -1.512900872692173770e+00 -1.627708135395794287e+00 -1.365729528260896330e+00 -1.391589750489613753e+00 -1.645275682807231910e+00 -1.724672942029680467e+00 -1.869954549787270270e+00 -1.659981145480443177e+00 -2.037573271238422024e+00 -1.441662147604927391e+00 -1.547853281146772453e+00 -1.482709179566302549e+00 -1.628057269126590878e+00 -1.461553640747325966e+00 -1.479792928486737047e+00 -1.777952123261883344e+00 -1.477303236844815792e+00 -1.764635427610577567e+00 -1.414883072796452534e+00 -1.892407044203196831e+00 -1.654303881826099332e+00 -1.581184587354824034e+00 -1.701057182393749700e+00 -1.659990016247392397e+00 -1.260840387102458049e+00 -1.478317117262752722e+00 -1.416507579888472756e+00 -1.684036944079842169e+00 -1.902690379452186109e+00 -1.710943018661924997e+00 -1.484027136122615165e+00 -1.896868171178466289e+00 -1.284873823256804215e+00 -1.703745580396252235e+00 -1.811798395888579272e+00 -1.501218090077767187e+00 -2.012930953742566142e+00 -1.575425248264537448e+00 -2.084687914172339784e+00 -1.404965580436228656e+00 -1.463285134754139127e+00 -1.689625045121665892e+00 -1.336789521063380448e+00 -1.642460622809678972e+00 -1.971163037989569933e+00 -2.076427413410077527e+00 -1.660070207328250502e+00 -1.316672976072478241e+00 -1.758710796125203757e+00 -1.764782442690812303e+00 -1.429165570444718369e+00 -1.311221833689504956e+00 -1.386084781078905648e+00 -1.348650976255558742e+00 -1.447134131153693826e+00 -1.698700055814831966e+00 -1.122689893906333669e+00 -1.381812072160383931e+00 -1.452299225236076463e+00 -1.860830237533891873e+00 -1.587054910539324792e+00 -1.341412297262777997e+00 -1.665479749642464036e+00 -1.985411511686930863e+00 -1.379781880909970671e+00 -1.626195995444563058e+00 -1.211969120838272351e+00 -1.329945657754772359e+00 -2.025268359107043281e+00 -1.625727875188529126e+00 -2.112614425739155255e+00 -1.768619731248345150e+00 -1.844403170283582583e+00 -1.227921173763669049e+00 -1.628272582560255977e+00 -1.519808097847736406e+00 -1.378776760097669030e+00 -1.380278554162775118e+00 -1.712082350934236885e+00 -1.690282448592269171e+00 -1.430394156997096600e+00 -1.620557940089997651e+00 -1.631894432223068625e+00 -1.639269774867034624e+00 -1.466938438307345161e+00 -1.765023994251942785e+00 -1.508670287236050012e+00 -1.422179750964972289e+00 -1.538589734237130635e+00 -1.426524493558277484e+00 -1.452894134969848983e+00 -1.583247264162368051e+00 -1.899889381688137480e+00 -1.506894013489312512e+00 -1.740988067691799257e+00 -1.994124879125131145e+00 -1.528056754034361031e+00 -1.417484219152501224e+00 -1.276057327920135709e+00 -1.903244540735365753e+00 -2.002210577733054997e+00 -1.798953917073876863e+00 -1.931833211444638820e+00 -1.468734378388006245e+00 -1.542380341882232386e+00 -1.551602037143894108e+00 -1.408867266525998030e+00 -2.067134344253367839e+00 -1.281101947022261989e+00 -2.172145561093988153e+00 -1.546231988163523807e+00 -1.608204068619547789e+00
-1.460506522302085441e+00 -1.566054501374075425e+00 -1.299865388081045570e+00 -1.471287749323118232e+00 -1.575576926208864359e+00 -1.799669979969068745e+00 -1.464418347219114569e+00 -1.839660862773472294e+00 -1.759457948026096119e+00 -1.796841478941708647e+00 -1.557164985110733202e+00 -2.209102910036297551e+00 -1.593486888124548084e+00 -1.576806602243633337e+00 -1.401735248123723299e+00 -1.742406331085368354e+00 -2.235213652299521847e+00 -1.344908898183897028e+00 -1.499434308728797349e+00 -2.132451587144945648e+00 -1.588113358238740558e+00 -1.484639960169569228e+00 -1.541771722997347105e+00 -2.079385318914358738e+00 -1.358928141432842462e+00 -1.803566967307419944e+00 -1.425189470374574441e+00 -1.659883350875860364e+00 -1.318736926414148414e+00 -2.508053267676665143e+00 -1.694475473460308690e+00 -1.727894730969445902e+00 -1.275192055172988281e+00 -1.317471556624358886e+00 -1.351440321531613087e+00 -1.703366319161945031e+00 -1.559083987768216772e+00 -1.233893941634638169e+00 -1.422258659474485265e+00 -1.930102473706966304e+00 -2.074961672099006282e+00 -1.151907166428829399e+00 -1.405700840278540475e+00 -2.037663123749605454e+00 -1.984533081531691501e+00 -1.531824497998377055e+00 -1.584453073780219379e+00 -1.363087716735391197e+00 -1.820939530668408635e+00 -1.236094094609551552e+00 -1.448402057140301569e+00 -1.693982658678320208e+00 -1.395525837028478211e+00 -1.361044937043542902e+00 -1.360579303031605569e+00 -1.548830463022499826e+00 -1.467065114283837568e+00 -1.872729637852026174e+00 -1.683548951779792580e+00 -1.800859066010501719e+00 -1.511869788658469549e+00 -1.666410880257794602e+00 -1.703900924542233630e+00 -1.537341559993630868e+00 -1.532446732956716184e+00 -1.831366480831052135e+00 -1.977952596210996727e+00 -1.784265307001075440e+00 -1.848188117086636328e+00 -1.798055005313155874e+00 -1.745207593361821852e+00 -1.468850527894170144e+00 -1.671648678745975669e+00 -1.720947666590934455e+00 -1.933735472158702784e+00 -1.486012217263231072e+00 -1.348824953945176208e+00 -1.833890741349531561e+00 -1.563026773026552796e+00 -1.657374889717963873e+00 -1.410565514620894856e+00 -1.586640534791924129e+00 -1.749072025051906731e+00 -2.315952332468719899e+00 -1.273209709092363306e+00 -1.861549265803180031e+00 -1.310125939818291396e+00 -1.496793055857357002e+00 -1.784231648291207728e+00 -1.518365192282635556e+00 -1.544615714429963482e+00 -1.406455434807056148e+00 -1.403235883337598855e+00 -1.447459177339113223e+00 -1.873340919731904863e+00 -1.254479215578479190e+00 -1.814323120946705226e+00 -1.859710443884310616e+00 -1.720726608993756734e+00 -2.113723969227733868e+00 -1.828272337741593256e+00 -1.356382896728142606e+00 -1.716229502856627676e+00 -1.416749049386891723e+00 -1.832114702546753238e+00 -1.596365542465654874e+00 -1.853552343770149990e+00 -1.254655987999430788e+00 -1.254470309335498079e+00 -1.657246437199556999e+00 -1.301352306640317424e+00 -2.451900099449058512e+00 -1.402938284075892161e+00 -1.591179778382466159e+00 -1.430968473203854563e+00 -1.726087001110911734e+00 -1.492466295377981478e+00 -1.767131935357321826e+00 -1.741917188229400004e+00 -1.253624810723057870e+00 -1.814625016947471803e+00 -1.713815854161876429e+00 -1.247313819893435705e+00 -1.633330376061490341e+00 -1.965528652816990851e+00 -1.831429987195490661e+00 -1.437985370043279421e+00 -1.529579744439921285e+00 -1.729055399249179281e+00 -1.534805010495976063e+00 -1.914984854286753579e+00 -1.385594513390590699e+00 -2.294792667159859967e+00 -1.671387010256345951e+00 -1.903131515324561818e+00 -1.932594189042081023e+00 -1.225011867363044571e+00 -1.226980161473101072e+00 -1.664217408367658413e+00 -1.213193014729267327e+00 -1.222443611669555619e+00 -1.508516663776650280e+00 -1.438785782808541303e+00 -1.533656383975663617e+00 -2.087685158799054363e+00 -1.358026623684934764e+00 -1.824157119807352290e+00 -1.728716676651943729e+00 -1.648818199161333098e+00 -1.531350631884102809e+00 -1.413049973655751579e+00 -1.379906134876718315e+00 -1.586673872745607561e+00 -1.399583683922225763e+00 -1.405079507766513913e+00 -1.704749073307529006e+00 -1.526490296357527088e+00 -1.757730442978102881e+00 -1.742623603702423862e+00 -1.670937770219542928e+00 -1.433077924668664460e+00 -1.548876596839548814e+00 -1.914729432147990851e+00 -1.517014162049437953e+00 -1.599922908306142588e+00 -1.507735309649060440e+00 -1.949793297796118985e+00 -1.674305946840210391e+00 -1.534493209135127323e+00 -1.723716510170442584e+00 -1.711651393447724434e+00 -1.827769286081812661e+00 -1.452963739469421256e+00 -1.949233278937761327e+00 -1.793887169044736662e+00 -1.319711788437839095e+00 -1.715964709124598642e+00 -1.586849685379397856e+00 -1.347983431162733448e+00 -1.583349054728916183e+00 -1.290659551945610106e+00 -1.492867822846244419e+00 -1.239875652498864333e+00 -1.434764696347534896e+00 -1.319918178189252389e+00 -1.517530237579110652e+00 -1.335056175334529582e+00 -1.248025561899289926e+00 -2.279007210108106030e+00 -1.687602265017903891e+00 -1.515335697314091234e+00 -1.817508184256053871e+00 -1.532642645229490119e+00 -1.430777507748516086e+00 -1.751130810698576790e+00 -1.501307258225716978e+00 -1.311176505776303403e+00 -1.619601469619295298e+00 -1.572730115094577386e+00 -1.147142682130727342e+00 -1.618208720386523858e+00 -1.346165386240521622e+00 -1.615376245412804446e+00 -1.694669794267357199e+00 -1.277527796491337853e+00 -1.219616533027275906e+00 -1.250957741134474999e+00 -1.821939551918666522e+00 -1.325201540248689414e+00 -2.029728622500705182e+00 -1.358277431967761517e+00 -1.634526567742745629e+00 -2.092969053720999284e+00 -2.115718420963899060e+00 -1.776319433242487200e+00 -1.567319511562023315e+00 -1.757153948649671893e+00 -1.755330903722277069e+00 -1.576503437497707605e+00 -1.440231749225599378e+00 -1.565716484673526754e+00 -1.602776970492376885e+00 -1.378319958033115356e+00 -1.569213850896097551e+00 -2.012230447780018583e+00 -1.457824572516128736e+00 -1.215698747528789481e+00 -1.965896831236173314e+00 -1.981334407084068161e+00 -1.224643125138612065e+00 -1.256915419390505662e+00 -1.614967285014260678e+00 -1.761797914603521642e+00 -1.809630648647661433e+00 -1.242942040295363260e+00 -1.441153258061028453e+00 -2.203726013226739777e+00 -1.453828669774651416e+00 -1.753915797880618133e+00 -2.221435181021342409e+00 -1.408833625543867152e+00 -1.448239848378671590e+00 -1.565899263303977440e+00 -2.104943166069866312e+00 -1.811509232800621927e+00 -2.039716209454523366e+00 -1.537188846772621797e+00 -1.788882406672561931e+00 -1.606386691989135862e+00 -1.577749971475477242e+00 -1.351428711351900347e+00 -1.378641098763471851e+00 -1.440341465164906243e+00 -1.335263145552631592e+00 -1.193375780976956291e+00 -1.402766795492756957e+00 -1.642807245885147927e+00 -1.619945378464612507e+00 -2.200078383346255606e+00 -1.560249670796127530e+00 -1.734703838568296685e+00 -1.546427483673369130e+00 -1.942137046131060973e+00 -2.070181593578213963e+00 -1.594349810422914571e+00 -2.455780183860468036e+00 -1.482427618776106293e+00 -1.427817335700847901e+00 -1.734772138267245634e+00 -1.175495983619680329e+00 -1.552623337529919656e+00 -1.761066833197362680e+00 -2.112343784780339906e+00 -1.878057837537188801e+00 -1.550533153665022201e+00 -1.422378643664190756e+00 -1.437141516006150699e+00 -1.622776692587890146e+00 -1.428163436153851995e+00 -1.656244643987437870e+00 -1.390680000364139524e+00 -1.925398655694259054e+00 -1.762511028339551755e+00 -1.922448035379999975e+00 -2.005122964473363911e+00 -1.915220380292059987e+00 -1.584660804504867126e+00 -1.441264556157215715e+00 -1.617418723446567119e+00 -1.444472216843577517e+00 -1.778709816055477511e+00 -1.542800564442786238e+00 -1.549946605035728675e+00 -2.237604413870195597e+00 -1.691331155043042545e+00 -1.381543731843108525e+00 -1.097375416885549182e+00 -1.732654239364026072e+00 -1.627981311687366706e+00 -1.708550553730033617e+00 -1.556866478629556516e+00 -1.400397698141337743e+00 -1.598442375043560126e+00 -1.561800909996525322e+00 -1.904969066154577062e+00 -1.526538662805854818e+00 -1.615649738983225170e+00 -1.232903154002711332e+00 -1.377820500507306978e+00 -1.437538438975821231e+00 -1.680657422023677849e+00 -1.675072750017074119e+00 -1.336576650428307422e+00 -1.587217070827414034e+00 -1.904537059281685707e+00 -2.480303985621860274e+00 -1.796754954630234380e+00 -1.628579852550944063e+00 -1.588455037553732740e+00 -1.619127015093972055e+00 -1.823139166409371237e+00 -2.116724925273842040e+00 -1.472368501361710713e+00 -1.286906141851645424e+00 -1.511210897349306137e+00 -1.243098150845824090e+00 -1.444840053351756914e+00 -1.330812955710970025e+00 -1.698429593402185578e+00 -2.555840357419742581e+00 -1.612384267170910324e+00 -1.248888364624659575e+00 -2.016710503544986377e+00 -1.716186764730494696e+00 -1.487285943568621205e+00 -1.925769690215617169e+00 -1.562020977769484897e+00 -1.603459385165619366e+00 -1.625759763060637075e+00 -1.614474916857619124e+00 -1.381885318285059450e+00 -1.520783552645897041e+00 -1.735757083846702242e+00 -2.369120904807935801e+00 -1.656121246722550344e+00 -2.484520999155627408e+00 -1.473478031535684574e+00 -1.639784860826843271e+00 -1.975617753094465634e+00 -1.290587065854353011e+00 -1.590630424329144921e+00 -1.801378780476832642e+00 -1.416869156520561779e+00 -1.577036584391363849e+00 -2.101115252010448575e+00 -1.251929219508979729e+00 -1.898739126082990891e+00 -1.829243030038544271e+00 -1.733996312005449791e+00 -1.744276387978772158e+00 -1.370418429558608819e+00 -1.617799267627132886e+00 -1.886496312383270535e+00 -2.171478429890605799e+00 -1.461383581208371751e+00 -1.281495010624284392e+00 -1.563511335235078015e+00 -1.782009939118775144e+00 -1.459116713341100491e+00 -1.261223015625037691e+00 -2.180942246895443581e+00 -1.507269269934772060e+00 -1.723036833667197953e+00 -1.762848784164517291e+00 -2.616473227501912024e+00 -1.529982220459344733e+00 -1.475109864742367938e+00 -1.567811959531647759e+00 -1.708491360428112893e+00 -2.251768116486534854e+00 -1.417538650639884379e+00 -1.899510255690402438e+00 -2.202844433899404653e+00 -1.772139873427605483e+00 -1.981286982643746031e+00 -1.348876064344510795e+00 -1.419193409766752678e+00 -1.534105064086883630e+00 -1.883689575755960632e+00 -1.539703547917902871e+00 -1.510592894575513156e+00 -1.568673296311591248e+00 -1.601178296112801602e+00 -1.805675906130657982e+00 -2.500798571783054314e+00 -2.053720106072606910e+00 -2.005667148552108259e+00 -1.207297979360837381e+00 -2.104071497401234669e+00 -1.710013336134944328e+00 -1.414669468185268952e+00 -1.316737727140250724e+00 -1.729518219091996434e+00 -1.640795251368973418e+00 -1.581593346964572877e+00 -1.346230641184272381e+00 -1.471261012363597631e+00 -1.298274624621063911e+00 -1.716235220892660340e+00 -1.427639804800858059e+00 -1.834748399944766462e+00 -1.456849539913290581e+00 -1.659520813222146840e+00 -1.824479256757453705e+00 -1.243791598849346203e+00 -1.732705567351374709e+00 -1.637842647885123126e+00 -1.323043895320307417e+00 -1.395583985876828415e+00 -1.247829542473667175e+00 -1.373038914760711160e+00 -1.172323761426503630e+00 -2.067825248449152831e+00 -1.812181603615400149e+00 -1.481585590968883093e+00 -1.365823752199696761e+00 -1.525128113123147555e+00 -1.723680378426652782e+00 -2.765712175236663128e+00 -1.545518541525715994e+00 -1.521089585558327295e+00 -1.798347579750825709e+00 -1.647643952693713665e+00 -1.792207297080007811e+00 -1.379235246461118614e+00 -1.499347135464225156e+00 -1.561506066718562291e+00 -2.109648594726980075e+00 -1.844985912983029941e+00 -1.785673974017750743e+00 -1.515397598086554609e+00 -2.121275916258387628e+00 -1.389733891096200713e+00 -1.629950591184680109e+00 -1.920501534457365933e+00 -1.563975329125765423e+00 -1.678968833058853694e+00 -1.773518090626811317e+00 -1.810855696655153890e+00 -1.469995405974444225e+00 -2.030045563121462671e+00 -1.578562288956646631e+00 -1.544051777677993842e+00 -1.841206946592158333e+00 -1.344541628142941647e+00 -1.573820791134297625e+00 -1.418427726214977369e+00 -1.365572417438783992e+00 -1.710019182170251284e+00 -1.487097366813520116e+00 -1.749737219914792252e+00 -1.705953527252824564e+00 -1.551785849826408992e+00 -1.444007433974832111e+00 -1.267489349522008313e+00 -1.564522921181361603e+00 -1.529574086708206604e+00 -1.439244696398781720e+00 -1.561702697353495095e+00 -1.599554698455304180e+00 -1.364653128158837880e+00 -1.526765545365223575e+00 -1.823592573274538164e+00 -1.381297538714261641e+00 -1.314626331961151973e+00 -1.394250193272119631e+00 -1.376570281171311194e+00 -1.897459856084034557e+00 -1.415930441442336152e+00 -1.801707405497828374e+00 -1.453251278994251328e+00 -1.388145642694242676e+00 -1.566470412984152905e+00 -2.215295006089854635e+00 -1.721698469195015679e+00 -2.617489799113863036e+00 -1.422709716852775585e+00 -1.505273465008399647e+00 -1.538143069507885041e+00 -1.424860604765228578e+00 -1.590797828339676645e+00 -1.161960491278137386e+00 -1.533477444107500975e+00 -1.438171958480046531e+00 -1.327533647351307300e+00 -2.379416621346615468e+00 -1.419716695025476261e+00 -1.805550852692492159e+00 -1.926379107446535732e+00 -1.815887236919673686e+00
-1.564719390933255738e+00 -1.311057825626995799e+00 -1.412031566514147629e+00 -1.477563367798672367e+00 -1.688307089551957629e+00 -1.307558977647401699e+00 -1.202076607801677133e+00 -1.726032954669445285e+00 -1.753418846644104967e+00 -2.008279791107634882e+00 -1.445516331176852187e+00 -1.726451342466514882e+00 -1.530392038923585663e+00 -1.415599027621906369e+00 -1.624839757400574403e+00 -1.627901547378507230e+00 -1.391158749290050789e+00 -1.668002434977135406e+00 -2.079292056861299365e+00 -1.292719211087542730e+00 -1.619049017757086428e+00 -1.638721518105883401e+00 -1.574454602395318759e+00 -1.726604165415452030e+00 -1.145280954257753558e+00 -1.511909013909596977e+00 -1.559133514827501399e+00 -1.817566667115003920e+00 -1.910698532554864215e+00 -1.224370349559585014e+00 -1.335400564972992754e+00 -1.665716810024704619e+00 -1.355482093931424714e+00 -1.215222327028946614e+00 -1.667456458287774002e+00 -2.271260931690767038e+00 -1.936641339401452555e+00 -1.635735825593303883e+00 -2.450143487221099647e+00 -2.680112440608571678e+00 -1.490329313674372713e+00 -1.600022944797649727e+00 -1.401131544744548041e+00 -1.989781484006981405e+00 -1.493516468489098692e+00 -1.573073274102133823e+00 -2.015981334756562493e+00 -1.594558152334716761e+00 -1.571972544824748574e+00 -1.676838298265712845e+00 -1.623212642921071147e+00 -1.662838795455761076e+00 -1.773163584186243869e+00 -1.334110098141843004e+00 -1.235213175959629872e+00 -1.458547336479053325e+00 -1.630067205277643927e+00 -2.451894379060651996e+00 -1.447425200296218906e+00 -1.613706208841135581e+00 -1.353465576354359934e+00 -1.463494015131455939e+00 -1.435209595372780145e+00 -1.486107478743893928e+00 -1.433189751492396358e+00 -1.907211802908970855e+00 -1.812476793541635933e+00 -1.592483951579068968e+00 -1.993197597996533954e+00 -2.128090351429405391e+00 -1.880227436793727946e+00 -1.535517006904074000e+00 -1.692121520871162188e+00 -2.057013858888753877e+00 -1.945719528233076145e+00 -1.540558112774863986e+00 -1.927283760362134224e+00 -1.316774309977770452e+00 -1.776023921172965814e+00 -1.565051541129612422e+00 -1.375580452344556281e+00 -1.779882149347409293e+00 -1.367606114636135128e+00 -1.154892613563796466e+00 -1.614574405899745324e+00 -1.312563854770009142e+00 -1.578393055242675258e+00 -1.349339703637142840e+00 -1.229734796208720393e+00 -1.894888921303247598e+00 -2.033936841690556552e+00 -2.034826217519055014e+00 -1.294306755834965461e+00 -1.895455110656510955e+00 -2.216429388019369284e+00 -1.836329863248546967e+00 -1.396073534646624426e+00 -1.600601811243187456e+00 -1.530919911549847523e+00 -1.715849034831077757e+00 -1.530076714621439127e+00 -1.624437062322025893e+00 -1.454853042438275290e+00 -1.357602832013980798e+00 -1.294789802941663792e+00 -1.575443112770485321e+00 -1.514927217816929517e+00 -1.467238026936381612e+00 -1.650106440665118912e+00 -1.365165810192028761e+00 -1.769112548703536847e+00 -1.611384322938388403e+00 -1.705140223289958179e+00 -1.424976110088850279e+00 -1.471150290810625094e+00 -1.814379683786546016e+00 -1.401679633814905124e+00 -1.585658507654959193e+00 -1.749863118887287072e+00 -1.555691254101287502e+00 -2.078220033873405370e+00 -1.430489595268911174e+00 -1.482812452504157053e+00 -2.021215340337430444e+00 -1.496854572498625080e+00 -1.432321819188514311e+00 -1.325819208665278914e+00 -1.825269858700446779e+00 -1.429329883905131382e+00 -1.554061579509300017e+00 -1.748325902143778476e+00 -2.031374644558026965e+00 -1.906305955836565813e+00 -1.627380482797740502e+00 -1.625670158448591085e+00 -1.563936902892047565e+00 -1.580715499690365178e+00 -1.721443959848120819e+00 -1.528069606609005149e+00 -1.632948366630945891e+00 -1.540439609951312017e+00 -1.606760259680693581e+00 -1.738767264394847523e+00 -1.840014933108515383e+00 -2.789493282780211469e+00 -1.525272561726481069e+00 -1.298867877044836971e+00 -1.724203983923745742e+00 -1.730056653939942457e+00 -1.257778842902711913e+00 -1.922429603959118438e+00 -1.563365661944173146e+00 -2.528473019882272688e+00 -1.638250401852593852e+00 -2.154936991941011293e+00 -1.265965133381260710e+00 -1.676514168603592259e+00 -1.277659213792907478e+00 -1.530466793727114583e+00 -2.267611575898085707e+00 -1.186160909265635555e+00 -2.289710775608497784e+00 -1.628087618557312766e+00 -1.332882704729568379e+00 -1.336852721642702635e+00 -1.524946193302677777e+00 -1.488226962807946752e+00 -1.774371410232499446e+00 -1.197780125671487506e+00 -1.623166025358361075e+00 -1.495745249750090267e+00 -1.639867612019331844e+00 -1.356573889445630288e+00 -1.955654044485094722e+00 -2.024830524988249891e+00 -1.431566709303750073e+00 -1.496914078688489580e+00 -1.713793987892886950e+00 -1.594178584766513307e+00 -1.890046240922442777e+00 -1.780931979675037580e+00 -1.638996593478826203e+00 -1.452241714913814485e+00 -1.649447691858073384e+00 -1.335822109464509078e+00 -1.861125681446980984e+00 -1.608826335226577697e+00 -1.457422038421452015e+00 -1.731026663664570364e+00 -1.976236100298573550e+00 -1.271222678998702893e+00 -1.940675925704513416e+00 -1.637105952954264643e+00 -1.694157000542763969e+00 -1.543147851709962382e+00 -1.515960019115879076e+00 -1.706730500156224073e+00 -1.463551121976221836e+00 -1.708187464684630008e+00 -1.686953148834472671e+00 -1.886584201534353467e+00 -1.349450052615930540e+00 -1.634618118011619714e+00 -1.847590608804861478e+00 -1.875801371937033002e+00 -1.718588925645650578e+00 -1.718752210145320314e+00 -1.429028416897816234e+00 -1.532533614499334229e+00 -1.451012921364128960e+00 -1.522353188897724419e+00 -1.986335733949372351e+00 -1.627057078559574821e+00 -1.642450056160749128e+00 -1.557442088769586563e+00 -1.760308647939858639e+00 -1.427209887646410102e+00 -1.542022486785014967e+00 -2.315132625217745765e+00 -1.648999824318066798e+00 -1.549624266110267712e+00 -1.990191745077804386e+00 -1.725531610649515546e+00 -1.398207002560188705e+00 -1.554860274492494643e+00 -1.506536336585322156e+00 -1.694572187160424237e+00 -1.472025018829373977e+00 -2.205766885888943651e+00 -1.447312909012066218e+00 -2.139147919787313334e+00 -2.475845903919901669e+00 -1.619601248167318541e+00 -1.596500539108274941e+00 -1.377388983523000432e+00 -1.427865331609688093e+00 -1.424016433719514030e+00 -1.594314338641837026e+00 -1.682712271862234266e+00 -1.659004487173314502e+00 -1.710335697363444485e+00 -1.401066023694441220e+00 -1.607326690632748356e+00 -1.774440882258780050e+00 -2.119765596603008007e+00 -1.863896027931694510e+00 -1.810805874083029732e+00 -1.180716319217451682e+00 -1.373678641942921663e+00 -1.207460852101292836e+00 -1.321232280499748502e+00 -1.831309221951937349e+00 -2.278710365688016992e+00 -1.778425554802895769e+00 -1.583376888242668867e+00 -1.329920819970668022e+00 -1.774652682192953357e+00 -1.433300598071902909e+00 -1.471858123643652760e+00 -1.291625421493617365e+00 -1.667745255445017616e+00 -1.416602929431461044e+00 -1.617400942667754249e+00 -1.756219245377088845e+00 -1.258141698043983459e+00 -1.891791660153410382e+00 -1.348744256720990187e+00 -1.298574076455723647e+00 -1.640854947492873084e+00 -1.667747494878646819e+00 -1.589646482861326815e+00 -1.796137794974908664e+00 -1.486380815579120052e+00 -2.173665742900707354e+00 -2.084994398592863174e+00 -1.223485260647609429e+00 -1.336984095742671297e+00 -1.516529718419417971e+00 -1.393983903574801841e+00 -1.471148861633562177e+00 -1.594091335580543056e+00 -1.676201638496493063e+00 -1.611866329279296295e+00 -1.923148900136850248e+00 -1.270843071369404997e+00 -1.451759212995346937e+00 -2.923831221015724680e+00 -2.149875017100427943e+00 -1.784422516306313433e+00 -1.687384199117286654e+00 -1.739354776339198327e+00 -1.614983622185254708e+00 -1.447268844281424771e+00 -1.232448745951937319e+00 -1.578171483923885621e+00 -1.923410167128638770e+00 -2.155045705974126147e+00 -1.301163544741272604e+00 -1.524330351046789156e+00 -1.668700928493208391e+00 -2.165090754830488962e+00 -1.604500772876152448e+00 -1.321429840983452619e+00 -1.387183154996342260e+00 -1.629047547586861988e+00 -1.387174790978289218e+00 -1.253676698211198426e+00 -1.485898402263083895e+00 -1.648422220384244463e+00 -1.798248731474975104e+00 -1.363388911336307796e+00 -1.365095232872823416e+00 -1.597286521453179953e+00 -1.257253915447124948e+00 -1.870897983937853226e+00 -1.626655591726541950e+00 -2.190811090220059043e+00 -1.880017122121703022e+00 -1.767087497250496408e+00 -1.816574088834518763e+00 -2.158814833559318469e+00 -1.870099152991724578e+00 -1.601020957327650596e+00 -1.760857959532274641e+00 -2.132660872793870954e+00 -1.363354814056257913e+00 -1.554302068661075786e+00 -1.578134146171362717e+00 -2.287738209606175133e+00 -1.678081944450035889e+00 -1.399840486058327560e+00 -2.384891516714020554e+00 -1.507776343056631330e+00 -1.484734179899380502e+00 -1.250782507886861961e+00 -1.393598314952642303e+00 -1.254219181418615880e+00 -1.696990193195316854e+00 -1.725175691457859983e+00 -1.382497565256405991e+00 -1.554583801928499209e+00 -1.633502417262312045e+00 -1.791762589222699820e+00 -2.112697585943230649e+00 -2.792076300011926193e+00 -1.587580138620685366e+00 -1.665415501486080085e+00 -1.482725722640893862e+00 -2.102464491474744790e+00 -1.448206473929421145e+00 -1.202651676728552665e+00 -1.420033903162347233e+00 -1.518698858103152416e+00 -1.592586145889555604e+00 -1.405072034484067700e+00 -1.380382039725000842e+00 -1.822538187444600055e+00 -1.291442853994736240e+00 -1.219335249500600904e+00 -1.350721824948332150e+00 -1.386373763958377081e+00 -1.949664945651459647e+00 -1.381000487803285548e+00 -1.405516288049975415e+00 -2.277482486423717312e+00 -1.470988048434791473e+00 -2.084742967480237574e+00 -1.431549191134792176e+00 -1.578675542665051168e+00 -1.427587974608987231e+00 -1.502178825450063648e+00 -1.495300062312530764e+00 -1.198965624838564281e+00 -1.522297739872423783e+00 -1.574195073780022547e+00 -2.257585098112713240e+00 -1.813655120972012869e+00 -1.366187823061193019e+00 -1.720373158351886866e+00 -1.566375235113021347e+00 -1.975678262516755268e+00 -1.514881711637697137e+00 -1.179198372475897871e+00 -2.107729863321161634e+00 -2.413592303757416069e+00 -1.478208314784496658e+00 -1.308885947689935048e+00 -1.641086659181779428e+00 -1.274688491610100005e+00 -1.834722309498481918e+00 -1.980709360930583474e+00 -1.598427004434268328e+00 -1.392313695687318109e+00 -1.473758090681269062e+00 -1.614706459999461607e+00 -1.162439234551718714e+00 -1.767471645148335213e+00 -1.456302770216443498e+00 -2.110385626249289714e+00 -1.450955772489456841e+00 -1.523017012730181419e+00 -1.720268313964973261e+00 -2.118368845024354741e+00 -1.628751075558354744e+00 -1.215817205552653935e+00 -1.312596316894443671e+00 -1.370258177911227282e+00 -1.964875923293130988e+00 -1.504024509962035960e+00 -1.477208521408815756e+00 -1.498768240555831355e+00 -1.629787116577349426e+00 -1.673565005687747353e+00 -1.433310022822172236e+00 -1.435361952485955994e+00 -1.854162126743528649e+00 -2.134373570970665490e+00 -1.710423481286769354e+00 -1.502877498115049226e+00 -1.361472532608901220e+00 -1.450161536089777936e+00 -2.144917487420912483e+00 -1.658719718180337477e+00 -1.497400281306975778e+00 -2.179054989588425695e+00 -1.356870349962402189e+00 -1.698855035624365239e+00 -1.232833021375695948e+00 -1.378701756887354524e+00 -2.151475741817478138e+00 -1.299957405749466499e+00 -1.344131126286749467e+00 -1.621917864876559534e+00 -1.601307644165812727e+00 -1.621625812161702873e+00 -1.504099453075289805e+00 -2.091022853216856436e+00 -1.244467498452153542e+00 -1.699046806724647585e+00 -1.353101186953473256e+00 -1.467615924237835712e+00 -1.404816491870411355e+00 -1.794266692042822964e+00 -1.462714283909872348e+00 -1.380411123753386260e+00 -1.536738905947342193e+00 -1.536799805284416509e+00 -1.714595661356478562e+00 -1.678225944348598508e+00 -1.323132273339570286e+00 -1.635418655398005683e+00 -1.596800076022307779e+00 -1.698555195970126164e+00 -1.594388577846853394e+00 -1.782352481407425859e+00 -1.914234776357406131e+00 -1.586117508676666121e+00 -1.285702113662030355e+00 -1.501319875288518402e+00 -1.874462628114553331e+00 -1.658585173384576894e+00 -1.654584349480749728e+00 -1.369419152144628615e+00 -2.192481118379834282e+00 -2.323904304904984564e+00 -1.382895160579385552e+00 -1.441481153188973519e+00 -1.661224438152725469e+00 -1.730831581521277807e+00 -2.171767698231921617e+00 -1.873910132225288017e+00 -1.585117651531016358e+00 -1.747456071505324449e+00 -1.588812180254189688e+00 -1.515681831349255049e+00 -1.792323143863690849e+00 -1.619133828893557947e+00 -1.666568833442473085e+00 -1.434432300652932257e+00 -1.697049650554387945e+00 -1.750932947032544540e+00 -1.627393941791186460e+00 -1.887285814437303477e+00 -1.441930933630623413e+00 -1.522138061487348315e+00 -1.690425706562078689e+00 -1.901047235791290424e+00 -1.792544853432145979e+00 -1.360325648748130112e+00 -1.273321397532036992e+00 -1.413380355071710559e+00 -1.367039249691232250e+00 -1.538681637618683151e+00 -1.616713254846021020e+00 -1.493479672458665641e+00 -1.297104546804793479e+00 -1.283601735328651294e+00 -1.346125322438474159e+00 -1.642440134608418756e+00 -1.491727540378745998e+00
-2.211360838113791694e+00 -1.926966022130212508e+00 -1.602559596742830772e+00 -1.539888917604863572e+00 -1.266079913851059224e+00 -1.491259494166578881e+00 -1.317947463295047417e+00 -1.717401398872589580e+00 -1.452707719443860901e+00 -1.471918130795732971e+00 -1.930527831123358240e+00 -1.933058902410264901e+00 -1.729089082283001400e+00 -1.259843449811184568e+00 -1.447256222094652989e+00 -1.698797480044107910e+00 -1.610281407927948161e+00 -1.535493508787618255e+00 -1.284627190324272750e+00 -1.360364706516339783e+00 -1.432945610751298116e+00 -1.702345599008364019e+00 -1.409211471471460531e+00 -1.393834245478341005e+00 -1.915961706182941038e+00 -1.607610191068399752e+00 -1.442614098661858080e+00 -1.515666869677447348e+00 -1.616427366967131407e+00 -1.336346053064766615e+00 -1.751250691185579411e+00 -1.657143691918213646e+00 -1.313362081064745945e+00 -1.489055994751279810e+00 -1.759300971863740237e+00 -1.391539852842917924e+00 -1.236666149315198249e+00 -1.685147503938151825e+00 -1.850142250439825276e+00 -2.555187677303312643e+00 -1.656120622801405817e+00 -1.349481740289925291e+00 -1.790416708992926154e+00 -1.841811661540453615e+00 -1.483423998330040128e+00 -1.874803590744922754e+00 -1.592470079883421485e+00 -1.888575577043355658e+00 -1.568961453391110705e+00 -1.913788445895124424e+00 -1.626811254278433205e+00 -1.921254341194971849e+00 -1.896587219360157173e+00 -2.452024914479802309e+00 -1.401065289837054584e+00 -2.337072266380477714e+00 -1.775446335777899121e+00 -1.521089818333481114e+00 -1.821931833724739880e+00 -1.688341218124219445e+00 -1.908852967031237968e+00 -1.607606982831662368e+00 -1.872365218067177262e+00 -2.527288088927975185e+00 -1.270726204479529997e+00 -1.881264330721444944e+00 -1.559427185094308888e+00 -1.874481868897817982e+00 -1.352306980029883254e+00 -1.474075582262302397e+00 -1.769370173524220879e+00 -2.390596676159457257e+00 -1.588007990053079688e+00 -1.640835344185413103e+00 -1.316435238883246983e+00 -1.429077750052214268e+00 -1.579824802064182965e+00 -1.689385427586154620e+00 -1.546671532461230569e+00 -1.339196194549705954e+00 -1.200645778621890480e+00 -1.739866650437083440e+00 -1.394875861328585875e+00 -1.552123256603557433e+00 -1.570512531539067780e+00 -1.922516591122076735e+00 -1.585898222751945141e+00 -1.240716277655800504e+00 -1.806852504964547634e+00 -1.810002900494036115e+00 -1.414523654036978328e+00 -1.478717176801570332e+00 -1.397795335047060217e+00 -3.155938407846992533e+00 -1.491241198792750744e+00 -1.582293874411055734e+00 -1.503373457543590419e+00 -1.408824154985254262e+00 -1.559481782247924997e+00 -1.472638578236604046e+00 -1.266271632639017097e+00 -1.919432381625878259e+00 -1.418995406253682923e+00 -1.294420447256740436e+00 -1.787852593808044732e+00 -1.420122319859884463e+00 -1.503637075881081753e+00 -1.306444942523548924e+00 -2.056195049232882877e+00 -2.584380700826671706e+00 -1.832500810097884125e+00 -1.832384331050159298e+00 -1.267283036419097675e+00 -1.689051021117284224e+00 -1.505748828954234009e+00 -1.547294246778234239e+00 -1.674350374524794294e+00 -1.673611907420262446e+00 -1.553467207099033631e+00 -1.421047057636394273e+00 -1.915835247718342016e+00 -1.835753128469060913e+00 -1.849330485234564225e+00 -1.741993872515045227e+00 -1.617043828574798559e+00 -1.786612906607156770e+00 -1.806224055107312099e+00 -1.915686664130316075e+00 -1.108901879424085912e+00 -1.525145012734813177e+00 -1.540530709430680156e+00 -1.406999310614794663e+00 -1.728033879448811927e+00 -1.683572554648641528e+00 -1.484473520067007835e+00 -1.979464169343756907e+00 -1.695558288185158524e+00 -1.537691886656807894e+00 -1.847746043342913369e+00 -1.547165589202326164e+00 -1.464662025974074133e+00 -1.690083919996719475e+00 -1.376214890183757422e+00 -1.722728950677312909e+00 -1.714214264694106760e+00 -1.599682407363703263e+00 -1.139649831383159340e+00 -2.520076246913798279e+00 -1.362851307582642946e+00 -1.757465480772248068e+00 -1.867402301649236041e+00 -1.324337384582806143e+00 -1.353230615887016874e+00 -1.591329007016982988e+00 -1.522567173554705056e+00 -1.718653620196426424e+00 -1.214503657228806155e+00 -1.918425301032317787e+00 -1.579606515973613901e+00 -2.270846879764873094e+00 -1.721707749722696024e+00 -1.370843299870240006e+00 -1.243676868804425295e+00 -1.664564503824714103e+00 -1.537124887500146642e+00 -1.359025474216898788e+00 -1.965348346008255920e+00 -1.443322249176742789e+00 -2.001394212012901352e+00 -1.544150364943681630e+00 -1.732727200245907317e+00 -1.437053355305375479e+00 -1.865995574168363147e+00 -1.416613008921959072e+00 -1.131161912032271122e+00 -1.748109378028323224e+00 -1.317838463513631764e+00 -1.963928258511319580e+00 -1.654902224989412973e+00 -1.285832121905010839e+00 -1.670261289565244667e+00 -2.187502380012740666e+00 -1.549900307474642247e+00 -1.684608594429007011e+00 -2.118302956092270595e+00 -1.398814171978333354e+00 -2.049148500326249067e+00 -1.312171519961673916e+00 -1.475466543108095774e+00 -1.531144443887877848e+00 -1.797900216081796065e+00 -1.467578706779881337e+00 -1.444866424985594255e+00 -2.552226142973107237e+00 -1.651215723606600960e+00 -1.464253544406843854e+00 -2.178995373509708067e+00 -1.540407917955839201e+00 -1.849328182683867672e+00 -1.449338974749607045e+00 -1.643063202199499528e+00 -1.446594917888079479e+00 -1.678305450453172920e+00 -1.642969310615701950e+00 -1.739435524054633309e+00 -1.911659336114862828e+00 -1.739590419508441954e+00 -1.799959255409562475e+00 -1.642813856081617452e+00 -1.699918777819346971e+00 -1.518299532147948439e+00 -1.371022854159789306e+00 -1.686219652295936733e+00 -1.736172620299653913e+00 -1.292778600193251970e+00 -1.954647557723686591e+00 -1.875548563014438619e+00 -1.641371829908372826e+00 -1.575454670205904684e+00 -1.362133492316724315e+00 -1.567744418209026991e+00 -1.435196972972468510e+00 -2.401699659285512212e+00 -1.708311773325902561e+00 -1.462429758709945293e+00 -1.713870936372948961e+00 -1.840505931244009075e+00 -1.914229288966281306e+00 -1.441680552170256924e+00 -1.741336613880684503e+00 -1.586058340978980574e+00 -2.026788165681305820e+00 -1.427234080148733764e+00 -1.398650692314376442e+00 -1.408175953984331263e+00 -1.699149401481441446e+00 -1.564686617196870744e+00 -2.879106667704257383e+00 -1.559558929378004111e+00 -1.446384161011222913e+00 -1.604939722002838076e+00 -1.543740544977974416e+00 -1.288057431027909372e+00 -1.849330424635581727e+00 -1.447924606107462209e+00 -1.781270919156906718e+00 -1.333594456029805420e+00 -1.245024621742903070e+00 -1.475014417439730829e+00 -1.433583251242713130e+00 -1.774671937654462406e+00 -1.698725448814198291e+00 -2.184631207695719723e+00 -1.488917296921364652e+00 -1.667268679288909095e+00 -2.138818715761769962e+00 -1.590312624409413456e+00 -1.785066870490151336e+00 -1.928058804228906631e+00 -1.633740391984799922e+00 -1.727770509351808093e+00 -1.619961072028911042e+00 -1.337531135878172739e+00 -1.449912882143630011e+00 -1.380250882191130124e+00 -1.399022674880270767e+00 -1.280103948656579060e+00 -1.521327990409953479e+00 -1.243141113811699228e+00 -1.338340879901906977e+00 -1.299061915810601375e+00 -1.656818436995253441e+00 -1.839486713813806684e+00 -1.812033763897575867e+00 -1.466910482555805473e+00 -1.612203189698195649e+00 -1.279818109874831134e+00 -1.457253257107295141e+00 -1.598811601343493649e+00 -2.276461102572756801e+00 -1.981465926955327639e+00 -1.562048000351857535e+00 -1.514530911040768979e+00 -1.968841492125727566e+00 -1.630069465078469282e+00 -1.199407911115260017e+00 -1.426032667344378613e+00 -1.413295995516564929e+00 -1.567054036631074343e+00 -1.344641282600821830e+00 -1.531955929583652010e+00 -1.667137016454079301e+00 -1.714289084014960940e+00 -2.005621101639443626e+00 -1.639508004317105971e+00 -1.813851693043854185e+00 -1.544830280020637048e+00 -1.643237285391440317e+00 -1.429531085819501168e+00 -1.566643840938483301e+00 -1.459768480158661008e+00 -1.896639762370271765e+00 -1.345821735815673659e+00 -1.709405936438712414e+00 -1.653224421390867116e+00 -1.791774485102775039e+00 -1.241289532685927233e+00 -2.107928384165874913e+00 -1.486972054127598586e+00 -1.475532776253114964e+00 -2.205740491286490190e+00 -2.066654957492983335e+00 -1.610699020987977681e+00 -1.486113018564181321e+00 -1.711082997729614252e+00 -1.391748619412665366e+00 -1.727547546822608915e+00 -1.709549016602537774e+00 -1.402721540486435048e+00 -1.625681010360545464e+00 -1.604218881918063166e+00 -1.504789525712607379e+00 -1.397258754992807273e+00 -1.151587238193366725e+00 -1.256671888163730655e+00 -1.643674518365014325e+00 -2.099911021085727914e+00 -1.557682178670126261e+00 -1.662051730794979143e+00 -2.444598626514824069e+00 -1.674109782106961264e+00 -1.420924281273491907e+00 -1.514532589093853909e+00 -1.443441515054566748e+00 -1.210424634211364481e+00 -2.532451650598772641e+00 -1.326260218383028544e+00 -2.057291578881791150e+00 -1.297294961929292167e+00 -2.013192457116057543e+00 -1.768741103633790779e+00 -1.316305319329914569e+00 -1.797723980025402790e+00 -1.867204109582680793e+00 -1.612446995640423486e+00 -2.297497559452232441e+00 -1.596152698366284595e+00 -1.494389287244928477e+00 -1.905067194228411198e+00 -1.581274052215335457e+00 -1.525711818187142743e+00 -1.534691353897292831e+00 -2.146681062890168246e+00 -1.556360794484469290e+00 -1.628029579933768733e+00 -1.295094489860769027e+00 -1.606628925583604595e+00 -1.655888505499464314e+00 -1.349861212329596327e+00 -1.890142037517681839e+00 -1.841707520895040862e+00 -1.400828729975034603e+00 -1.562185859751527017e+00 -1.565329441887058026e+00 -1.755370279166825309e+00 -1.462215732959488035e+00 -1.626183994757569584e+00 -1.661591695018892034e+00 -1.226635750981326822e+00 -1.829554862863358222e+00 -1.450888885911039372e+00 -1.536865776564661612e+00 -1.777529124742698530e+00 -1.533616423895898695e+00 -1.927542371124455922e+00 -1.456700163997069808e+00 -1.803680430549665203e+00 -1.458697965747913772e+00 -1.320670981809993760e+00 -1.796634785780236943e+00 -2.069112243562650111e+00 -1.485316691326716398e+00 -1.533845120055649103e+00 -1.484158546612250440e+00 -1.782864574983484385e+00 -1.539577552419473694e+00 -1.780935792302774878e+00 -1.487910857470520209e+00 -1.425587760452927233e+00 -1.685397753522106745e+00 -1.512068659191927011e+00 -1.731934941302900155e+00 -1.409505050785600844e+00 -1.637702213949993713e+00 -1.557825301810404905e+00 -1.432055337201019185e+00 -1.977573734993992360e+00 -1.968754722470301477e+00 -1.708216576571795819e+00 -1.505583893253843453e+00 -1.717529173782086360e+00 -1.615849718741137586e+00 -1.368522016421149123e+00 -1.558397202723911912e+00 -1.451588779835366605e+00 -1.487104817984892913e+00 -1.468613193689747742e+00 -1.306384768032311738e+00 -1.778911960488941180e+00 -1.659078982269458713e+00 -1.337383983850096270e+00 -1.505555712393934931e+00 -1.244961002387619642e+00 -1.950112872240381989e+00 -1.674145558341162854e+00 -1.591199423400532664e+00 -1.279711040644776920e+00 -1.295608510826278703e+00 -1.741390190012204853e+00 -1.626561363155136331e+00 -1.658457815234224197e+00 -1.505450765986463990e+00 -1.690619624080252015e+00 -1.697967385770690951e+00 -1.781475449480770745e+00 -1.366227609008423105e+00 -1.447511057730179518e+00 -1.258422200823757553e+00 -1.393309347803183718e+00 -1.487464590203725567e+00 -1.538554986115074907e+00 -1.259847169551339574e+00 -1.343975717106351553e+00 -1.395481075574301677e+00 -1.623115826192908839e+00 -1.838399457044937124e+00 -1.579630245662368537e+00 -1.578579600317517428e+00 -2.229143545142960647e+00 -1.408390281603186356e+00 -1.661936535540315951e+00 -1.443828981728070504e+00 -1.359101830787567078e+00 -1.330514108673336082e+00 -1.482742617708020960e+00 -2.044163875712551537e+00 -1.646029653344144084e+00 -1.622929819484197456e+00 -1.757669181212141218e+00 -1.679076039042251001e+00 -1.454241519447789344e+00 -1.169791653586961466e+00 -1.720069291148613067e+00 -1.473101103670188206e+00 -1.830369432593436541e+00 -1.631736738128488629e+00 -1.443624617491519935e+00 -1.270649097621303625e+00 -2.056571340230147094e+00 -1.839615125678004670e+00 -1.425830929224901844e+00 -1.403117612694681160e+00 -1.416583424699982663e+00 -1.385664423906499021e+00 -2.240930132958822707e+00 -1.157830542925859518e+00 -1.604841454772579334e+00 -1.984340467866258395e+00 -1.564791721804319025e+00 -1.416170842174882427e+00 -1.857569620046073400e+00 -1.451443146825988073e+00 -1.437861607218474447e+00 -1.328144950010089032e+00 -1.673279607986313255e+00 -1.774923929269293321e+00 -1.380984641335797791e+00 -1.775181994090327953e+00 -2.408170429517641598e+00 -1.486811224425852007e+00 -1.395314289025025190e+00 -1.599958223676438918e+00 -1.626929106460363483e+00 -1.427978415511747645e+00 -1.542103044086931662e+00 -1.272546832587152510e+00 -3.000157076379204035e+00 -1.440906747292558965e+00 -1.401536371259531677e+00 -1.238144658866375369e+00 -1.581353865788587276e+00 -1.643473755280249859e+00 -1.618972971265651539e+00 -1.763321228700912791e+00 -1.614745302058952392e+00 -1.484067448989977001e+00 -1.714647969829007801e+00 -1.839071184687322891e+00 -1.620504147019928842e+00 -2.005073139644895974e+00
-1.232879867695946263e+00 -2.398783030901098456e+00 -1.397460758531700709e+00 -1.818506377076457126e+00 -1.318118845783422088e+00 -1.528367060259749444e+00 -1.538452182355181330e+00 -1.519445548945908664e+00 -1.201858670914184524e+00 -1.480301907020548979e+00 -2.150020905432595608e+00 -1.418545298933633569e+00 -1.542157047658643032e+00 -1.865580283211796697e+00 -1.806412952003184635e+00 -1.486702721538943672e+00 -1.649303810002550330e+00 -2.035744726834848084e+00 -1.515201906421756339e+00 -1.368439140438891810e+00 -1.366701298391663544e+00 -1.549499982310575508e+00 -1.681671401818418232e+00 -2.178198261000194869e+00 -2.114402299605688818e+00 -1.435211850653187682e+00 -1.485789995097718696e+00 -1.319004498645405699e+00 -1.658244660256234182e+00 -1.841628693714806531e+00 -1.368389298040323165e+00 -1.322949307280362197e+00 -1.401930383119197376e+00 -1.393891491240323965e+00 -1.836656474801359407e+00 -2.311418255212922546e+00 -2.265808940609451039e+00 -1.732700784071908195e+00 -1.929695914068932039e+00 -1.535511838792439354e+00 -1.558930420031046538e+00 -2.073735532507116286e+00 -1.574178631492009428e+00 -1.406785967791088998e+00 -1.390252607768475368e+00 -1.932185577491992934e+00 -1.385791326401887513e+00 -1.584857137487369227e+00 -1.481826496976513585e+00 -1.463156070960162758e+00 -2.276531149713901137e+00 -1.339284497654090522e+00 -1.295192523331801127e+00 -1.495785183195820878e+00 -1.631170317461820840e+00 -1.845279234195078333e+00 -1.920009435337321158e+00 -1.854066302535934740e+00 -1.745514542457917928e+00 -1.627622088655383159e+00 -1.647861212003531195e+00 -1.730333981078185923e+00 -1.820676614591305809e+00 -1.851716744759503541e+00 -1.478915861051261826e+00 -1.552944423553195952e+00 -1.678020689876680072e+00 -2.137441189807640640e+00 -1.426175430065765415e+00 -1.449740354096094475e+00 -1.945265127521619508e+00 -1.337052783500802811e+00 -1.556218067928965887e+00 -3.127071618646241280e+00 -1.408555115302138283e+00 -2.165464294075422735e+00 -1.666386679902227330e+00 -1.526576204383832236e+00 -1.936466732905640864e+00 -1.662219537377941370e+00 -1.645112042757802318e+00 -1.293269596730859394e+00 -1.449662636309569264e+00 -1.412517506225711372e+00 -1.571204410588394218e+00 -1.402941269330711282e+00 -1.508860434473708656e+00 -2.434995545810690665e+00 -1.264086508739309389e+00 -1.906384984869472277e+00 -1.385120658236326907e+00 -1.978033714290921008e+00 -1.670054779759219121e+00 -1.743365153886268004e+00 -1.372452960519208620e+00 -1.554959845839064325e+00 -1.302668205043688188e+00 -1.619090452329723817e+00 -1.343448031785015706e+00 -1.455990474072998531e+00 -1.810946107509352698e+00 -1.740282572188913690e+00 -1.485478730283589677e+00 -1.618362882375582235e+00 -1.706513778398309089e+00 -1.590284592409408004e+00 -1.606616626360277023e+00 -1.823468700423196864e+00 -1.854399593880335262e+00 -1.842369030395061946e+00 -1.326602177516301495e+00 -1.436351967913667815e+00 -1.590981145564276833e+00 -1.573295666737924758e+00 -1.591679522271436831e+00 -1.670403684744661277e+00 -1.316767080021147285e+00 -1.423261336125455134e+00 -1.702705669262955857e+00 -1.678791289434219847e+00 -2.173057671002864844e+00 -2.279801359013888806e+00 -1.369715895513540005e+00 -1.415830470906510818e+00 -1.467948722304582621e+00 -1.611311368448938630e+00 -1.483479071453283726e+00 -1.281685268383934817e+00 -2.363284864969472654e+00 -1.519912036223109553e+00 -1.487197171612245850e+00 -1.313367100021228362e+00 -2.124534314821218572e+00 -1.326377273547085123e+00 -1.417390224066974014e+00 -1.319342726734260340e+00 -1.876766140211003409e+00 -1.900928737006450264e+00 -1.869349582658286879e+00 -1.954872777669966810e+00 -1.505988787059843181e+00 -1.337383643289336455e+00 -1.527830977214160946e+00 -1.688396096296528981e+00 -1.937964874448847574e+00 -1.229464214391425836e+00 -1.633718989191689452e+00 -1.967159009475234699e+00 -1.425863439884260231e+00 -1.590334112323648741e+00 -1.655403359701887345e+00 -1.549670374042276366e+00 -1.155374234832311942e+00 -2.053147202659032722e+00 -1.342732072029372503e+00 -1.476995454485017234e+00 -2.239883947008855625e+00 -1.688476805440414008e+00 -1.618763338866230583e+00 -1.879585194492802591e+00 -1.604305235499209559e+00 -1.828107294728909871e+00 -1.546171672347798731e+00 -1.685672658090864751e+00 -1.414666271117146712e+00 -1.723639837122441287e+00 -1.621806851910169600e+00 -1.512778923790781160e+00 -1.540905287135864610e+00 -1.581565650324792349e+00 -1.414092922809616626e+00 -1.480714545021869943e+00 -1.975921335270194312e+00 -1.872924374590172913e+00 -1.704164872534347008e+00 -1.462644680111280682e+00 -1.731437900743868497e+00 -1.997551424425371147e+00 -1.563411869832891155e+00 -1.621214744822514042e+00 -1.615091006327362466e+00 -1.485782685528724167e+00 -1.644877445133246852e+00 -1.916045718451418356e+00 -1.603134555916331250e+00 -1.973358679227612322e+00 -2.211626657490822101e+00 -1.425782739448887337e+00 -2.046893394706591707e+00 -1.559265172797056120e+00 -1.892338463744459798e+00 -1.721837121808626803e+00 -1.793551025679172906e+00 -1.462231267982544658e+00 -1.499976171238756706e+00 -1.704640189377434334e+00 -1.621383082551883126e+00 -1.831653408345477185e+00 -1.555104701925338118e+00 -1.511788924138645740e+00 -1.323140012348573036e+00 -1.438167335122150003e+00 -1.429828388195217181e+00 -1.379369885916893912e+00 -2.069064730002297736e+00 -1.433294675545126573e+00 -1.330858355469501930e+00 -1.781245611513410321e+00 -1.538349471296955429e+00 -1.303793820351920374e+00 -1.736284674203744327e+00 -1.365727121559934032e+00 -1.309501525938168376e+00 -1.393672106952940970e+00 -1.364210718861263105e+00 -1.509629914656405392e+00 -1.651009373733051566e+00 -2.233242930393941617e+00 -1.834040979239230484e+00 -1.748203854624256204e+00 -1.531014687414118614e+00 -1.267436345750358129e+00 -1.336584812009334655e+00 -1.990567935698851265e+00 -1.803752190973945568e+00 -2.076535759034790374e+00 -1.525733148401814843e+00 -2.101626527366774688e+00 -1.421136299517380186e+00 -1.719532175389891338e+00 -1.462403301973521641e+00 -1.445184334944170645e+00 -1.484855145795870746e+00 -1.645648533413915038e+00 -1.303712954267794544e+00 -1.505211092929187755e+00 -1.317776193211023239e+00 -1.400281329018552068e+00 -1.531003422520971879e+00 -1.630996750086822988e+00 -2.130704954566573939e+00 -1.541769424523655285e+00 -1.620732715305254423e+00 -1.658006176785803198e+00 -1.786414391588126982e+00 -2.262830030127157777e+00 -1.773395906240256004e+00 -2.062655429466940138e+00 -1.737301474246647270e+00 -1.677193830385315776e+00 -2.326850865225035481e+00 -1.623962009542845752e+00 -1.767582424205618397e+00 -1.509515751737627864e+00 -2.061217735425737274e+00 -1.834395605488461811e+00 -1.640960240927530345e+00 -1.739255931106601594e+00 -1.586745916528324418e+00 -1.692703683396966419e+00 -1.274621837716659822e+00 -1.936800457555808874e+00 -2.827971852512641160e+00 -1.914596284543088611e+00 -1.283022465211207219e+00 -1.822876410464412400e+00 -1.453699316767466554e+00 -1.922430717753954799e+00 -1.916125610251064648e+00 -1.707983780836050736e+00 -1.263502903991871706e+00 -2.117442934870528592e+00 -1.672053181381243370e+00 -1.788695461912222395e+00 -2.159552551795360209e+00 -1.526107227747266482e+00 -1.947917773731878466e+00 -1.296318925790438392e+00 -1.214868686528720376e+00 -1.504765816020677160e+00 -1.350875261825955631e+00 -1.673303123007893634e+00 -1.615434525398721455e+00 -1.816371441551284605e+00 -1.632548427744502151e+00 -1.516889024447489298e+00 -1.546453682633769589e+00 -1.524112733747665871e+00 -1.575535706147680459e+00 -1.875210642956189000e+00 -1.323104015511893383e+00 -1.479860545157088536e+00 -1.380684013473703287e+00 -1.588001887184535832e+00 -1.926561998926159536e+00 -1.401266741957628348e+00 -2.549192960476436731e+00 -1.549932869198323404e+00 -2.053130763801429115e+00 -2.100380838540204298e+00 -1.384305167618284926e+00 -1.659572748528947095e+00 -1.532588465588635707e+00 -1.178398700249902564e+00 -1.387066192389235564e+00 -1.904879944836470607e+00 -1.630080675601023543e+00 -1.708830770492431927e+00 -1.184086710767396244e+00 -1.321596432221040507e+00 -1.744767443244719329e+00 -1.889980436466397018e+00 -1.568391804030893510e+00 -1.458415804110178238e+00 -1.609449950442051414e+00 -1.591080813750203937e+00 -2.089674744109854654e+00 -1.392647617512472902e+00 -1.666937414015300378e+00 -1.581333044663040033e+00 -1.344176987335731432e+00 -1.717597430591125018e+00 -3.070089085421750852e+00 -1.710519589223545633e+00 -1.860343133531399573e+00 -1.773068176573685539e+00 -1.659713592371602209e+00 -1.295334585563855168e+00 -1.567443784067900303e+00 -1.489400620045149948e+00 -1.768431828573572062e+00 -1.679765587207159072e+00 -1.651179188414255261e+00 -2.012416649825538695e+00 -1.694957325357071332e+00 -1.367154837486281416e+00 -1.440080708288549838e+00 -1.671597441125785677e+00 -1.493027868579918538e+00 -2.134212970183316571e+00 -1.422939649464937117e+00 -1.403402407841461752e+00 -1.609335969935978383e+00 -1.414367181838725118e+00 -2.111109803823718600e+00 -1.780711644703995677e+00 -2.272759407531231179e+00 -2.033626568129133005e+00 -1.794081092447608494e+00 -1.535275295035847476e+00 -1.870173568599919678e+00 -1.341005911252201255e+00 -1.639387043247733766e+00 -1.501486129981637552e+00 -1.601551230377509016e+00 -1.417169877130125766e+00 -1.930585973516211862e+00 -1.853182970298787424e+00 -2.104670355138459126e+00 -1.525056080172974893e+00 -1.477654886070722373e+00 -2.014099031874099222e+00 -1.837590047195826637e+00 -1.642097142046672342e+00 -1.706697323942519162e+00 -1.627378128453188522e+00 -1.459498611063816842e+00 -2.078692881500749934e+00 -1.372784251544366896e+00 -1.299053222482520198e+00 -1.476336477255812518e+00 -1.874876476687661775e+00 -1.535517880624724274e+00 -1.356132764848215544e+00 -2.410785824601512584e+00 -1.506646766575947760e+00 -1.798118959173069076e+00 -1.489650408576981500e+00 -1.498401907096476027e+00 -1.995838387552638871e+00 -1.400373067237215441e+00 -1.302768301425287989e+00 -1.244329320857333387e+00 -1.690619848451704765e+00 -1.747073376349645102e+00 -1.584124075740297455e+00 -1.508042597490673931e+00 -1.799796372053090732e+00 -1.954383032540462750e+00 -1.587867660111731638e+00 -1.638192352372864313e+00 -1.272870234904952547e+00 -2.185694481135408207e+00 -1.574602926165813876e+00 -1.793655207787393513e+00 -1.370916733970274359e+00 -1.352120255436538798e+00 -1.213254738316950743e+00 -2.065301025838841120e+00 -1.970608800283319972e+00 -1.514513703598717065e+00 -1.541219617306542222e+00 -1.791588482988559106e+00 -1.419156621862333045e+00 -1.746596548127318904e+00 -2.127573532653039390e+00 -2.132402098761393638e+00 -1.427225697068567944e+00 -1.304938167313494768e+00 -2.160000383297587589e+00 -2.003720214440560365e+00 -1.227883971603645596e+00 -1.307433875045374005e+00 -1.455395516640203279e+00 -2.216634533381906635e+00 -1.677255424168688558e+00 -1.574440636022986562e+00 -1.371434405690312719e+00 -1.480736576248954828e+00 -1.362163799704566358e+00 -1.141199948588149438e+00 -2.577766875912732125e+00 -1.754932291352781615e+00 -1.726103375972850129e+00 -1.605970534676107953e+00 -1.981111484999177774e+00 -1.558138408001797481e+00 -1.565789056224442310e+00 -1.452842979066577556e+00 -1.443374455675894286e+00 -2.067744156645679787e+00 -1.429763636534396642e+00 -1.623635644917238441e+00 -1.706004663964916457e+00 -1.634362281253190385e+00 -1.581562650396283631e+00 -1.319316695519609617e+00 -2.001467500693499879e+00 -1.621223627761500863e+00 -1.759724070878317059e+00 -1.521994955234454272e+00 -2.079493531181907162e+00 -1.439136131448894629e+00 -1.307991108227720911e+00 -1.293663912731444654e+00 -2.140758150103017510e+00 -1.864397282956598234e+00 -1.422362451226466096e+00 -1.401402729477721376e+00 -1.532433476504121650e+00 -1.767086580480127900e+00 -1.461282145537946331e+00 -1.654375553030900559e+00 -2.074234832025327435e+00 -1.746814539553207979e+00 -1.794068496634026344e+00 -1.551114075505382273e+00 -1.494628402082726071e+00 -2.090343565046929086e+00 -1.892550769191743587e+00 -1.405897334799616427e+00 -1.284659572579578191e+00 -1.922217329569636757e+00 -1.610962558834838854e+00 -1.901938320748014721e+00 -1.657170646025991401e+00 -1.521106262335720993e+00 -2.157102042234197103e+00 -1.845771678867991872e+00 -1.815800180490891425e+00 -1.431465354980912430e+00 -1.450858077065013019e+00 -1.408089474747302505e+00 -1.810442301725597281e+00 -1.644174221626727661e+00 -1.250422726980354060e+00 -1.595921973429478946e+00 -1.849538648820867159e+00 -1.666874358875384488e+00 -1.374980778250667779e+00 -1.716925339044834464e+00 -1.841807362428319328e+00 -1.569949158464580830e+00 -1.725331362115692935e+00 -1.626005188610326169e+00 -1.644773834470601770e+00 -2.061937522425164371e+00 -2.100226979004720107e+00 -1.543620209915686159e+00 -1.382368173841326486e+00 -1.461021681121204230e+00 -1.672461687000662778e+00 -1.686367448331263619e+00 -1.538094267197262832e+00 -1.744939509789470655e+00 -1.972006435920511835e+00 -1.612732237347902053e+00 -1.628160781081979369e+00 -1.426586462315736492e+00 -1.275668260008476551e+00
-1.398367264947169675e+00 -2.159224974867186564e+00 -1.386790717767097947e+00 -1.680228830349841385e+00 -1.963443314409829332e+00 -1.294508827955308972e+00 -1.565552766686624242e+00 -1.917246386572559302e+00 -1.816999100750514184e+00 -1.407187857666927000e+00 -1.299124839178923851e+00 -1.412124659042552688e+00 -1.472941887010812856e+00 -1.612387025456132994e+00 -1.381512022840793330e+00 -1.549855893948532959e+00 -1.538109038111667770e+00 -2.201558738882152255e+00 -1.216314852419708492e+00 -1.766940153274827452e+00 -1.830793167857656556e+00 -1.522606982926218988e+00 -1.334451453982089308e+00 -1.308368381278205206e+00 -1.563060162896437122e+00 -1.580097782750363944e+00 -1.349341315617888393e+00 -1.522462420977633624e+00 -1.609060674296026061e+00 -1.467404851303537594e+00 -1.498209396247110803e+00 -1.654059402516635524e+00 -1.386669080774868501e+00 -1.775815353707842270e+00 -1.406097747302002654e+00 -1.498730950036535781e+00 -1.613170863806084876e+00 -1.419716761942410699e+00 -2.116073135763184343e+00 -1.992554665022316263e+00 -2.114483318802328871e+00 -1.446875213384161363e+00 -1.474503421269620418e+00 -1.559697935734918328e+00 -1.345154401917890041e+00 -1.627531636031519069e+00 -1.486936926479942800e+00 -1.511405706996465703e+00 -1.352276094814315766e+00 -1.851724722270713386e+00 -1.692049877611793152e+00 -2.099645054667198529e+00 -1.924395944198867836e+00 -1.690464849418150894e+00 -1.940293425295184671e+00 -1.606824311591535936e+00 -1.605233917641444519e+00 -1.285865038912954894e+00 -1.530027693747465500e+00 -1.943922854852190740e+00 -2.228439392124945240e+00 -1.494078430054794904e+00 -1.723521407097236224e+00 -1.365157739750691546e+00 -1.477391084334164661e+00 -2.108931292404793822e+00 -1.487439147208151846e+00 -1.729852783671267380e+00 -1.492158617005356014e+00 -1.842822389695182084e+00 -1.422702584094905243e+00 -1.385546565742579617e+00 -1.784724135759289565e+00 -1.717952356577118644e+00 -1.630346122349528137e+00 -1.397375849406049308e+00 -1.549003964455730964e+00 -1.584735865973123214e+00 -1.523679984817977617e+00 -1.721746181641129247e+00 -1.805819138855869976e+00 -2.058515911005666332e+00 -1.351929206088802626e+00 -1.538091909733205975e+00 -1.496004334085303977e+00 -1.879751948600987044e+00 -1.379639994183836649e+00 -1.513622700477933014e+00 -1.743913405405595807e+00 -2.013439687231007191e+00 -1.669883082513753170e+00 -1.527569855188023906e+00 -1.457203177360304691e+00 -1.457842904075951296e+00 -1.573546549658121574e+00 -2.050667357832904880e+00 -1.841394049796313270e+00 -1.324868017544804211e+00 -1.611639127622713552e+00 -1.632176198654748500e+00 -1.769403258938283319e+00 -1.910872379464899851e+00 -1.892289344912088778e+00 -1.439115377800982642e+00 -1.577680295036231639e+00 -1.779861250899979153e+00 -1.278450577590642734e+00 -1.805128064418083378e+00 -1.353682896610940434e+00 -1.648363639286554827e+00 -1.513519060047180842e+00 -1.480486026007610700e+00 -1.988218228266352083e+00 -1.616807312121021134e+00 -1.711857319188788029e+00 -1.603575005937196707e+00 -1.424241966117342661e+00 -2.025574770909241984e+00 -1.709988888811079022e+00 -1.628389964410885460e+00 -1.562597625568441728e+00 -1.570361984186210647e+00 -1.841126152619934286e+00 -1.414598991728507782e+00 -1.734205508693921871e+00 -1.529180420928927919e+00 -1.560926764123240273e+00 -2.107307981469480840e+00 -1.384877830877841776e+00 -1.823053084087578268e+00 -1.824026441119573017e+00 -1.488063700200150219e+00 -1.965397100596314672e+00 -2.055119528574507193e+00 -1.683116379701004028e+00 -1.659424089021444004e+00 -1.732318889521269778e+00 -1.558261510855784460e+00 -1.757370833694996692e+00 -1.272160734189653919e+00 -1.633612568218362870e+00 -1.578467758183096814e+00 -1.539010227172758594e+00 -1.550442202416949522e+00 -1.777162733952828644e+00 -1.385368751040465973e+00 -2.010055479796029498e+00 -1.534543598243504281e+00 -1.498204976868321436e+00 -1.748922738083831030e+00 -1.456636873419157929e+00 -1.453793186629153134e+00 -1.698121852515523944e+00 -1.548962926433376630e+00 -1.448184867463272685e+00 -1.478002496623850970e+00 -1.531995747259084162e+00 -1.890155241416034304e+00 -1.915608851720697947e+00 -2.135321919009515401e+00 -1.478373223741638487e+00 -1.269572048741924863e+00 -1.551312512372716945e+00 -2.499519525048159441e+00 -2.175246809635805523e+00 -1.714842642636097203e+00 -1.422840934574641558e+00 -1.615545251805502680e+00 -1.307201228051181330e+00 -1.633868583504743510e+00 -1.486568188606819385e+00 -1.917983533810585284e+00 -1.570673314625953720e+00 -1.635350645705641481e+00 -1.779343535225915707e+00 -1.569907617197944250e+00 -1.380728758236581699e+00 -2.382677974507955376e+00 -1.535652540205218575e+00 -1.670737423785510600e+00 -1.459413522010831299e+00 -1.919994271322372104e+00 -1.392277980233024293e+00 -1.726541462316853570e+00 -1.508657816649976002e+00 -1.455037553015379403e+00 -1.656873419225088018e+00 -2.064083674828259163e+00 -1.428851499341900588e+00 -1.601511269146020044e+00 -2.523307508687589351e+00 -1.333427618115097024e+00 -2.058778066103815974e+00 -1.795055414816562500e+00 -1.320111741020607132e+00 -1.474125682345875044e+00 -1.405308452758083693e+00 -1.811905857686378907e+00 -1.468752669608420103e+00 -1.316134605910316058e+00 -1.349279236660073433e+00 -1.440656031423749095e+00 -1.980325032607942237e+00 -1.155784477839008950e+00 -1.531361355630850962e+00 -1.488025932537318852e+00 -1.396364484050401034e+00 -1.507607789503006224e+00 -1.605390224041792102e+00 -1.857707576561857366e+00 -1.522871018536393839e+00 -1.640520405507010615e+00 -1.304277901422233432e+00 -1.498945295693040913e+00 -1.533710261701899613e+00 -1.732791478087582160e+00 -1.687702066054083572e+00 -1.484753599015461223e+00 -1.734286955212113401e+00 -2.008650051489354826e+00 -1.501314126554502026e+00 -1.401124701609294254e+00 -1.259836706285184960e+00 -1.415656581433259120e+00 -1.691102203709844876e+00 -2.448445994722963093e+00 -2.031457132465900539e+00 -1.900024802974317417e+00 -1.476087070670197621e+00 -1.644386698959581894e+00 -1.600784927504820931e+00 -1.388725451692651269e+00 -1.768386768727843172e+00 -1.526029712840839103e+00 -2.067970257283837654e+00 -1.233438424109287501e+00 -2.050400283668427637e+00 -1.583999533044178287e+00 -1.764292053113313052e+00 -1.704181184618849709e+00 -1.562442698785487361e+00 -1.579348149396224699e+00 -1.488040920443330917e+00 -1.468882086325755454e+00 -1.247436752652498981e+00 -1.437059328308047723e+00 -1.484259276347817069e+00 -1.646358124863703143e+00 -1.706633828458255842e+00 -1.548884989560437075e+00 -1.559655584484367141e+00 -1.649313886261703832e+00 -1.608239048912863289e+00 -1.406630003757074698e+00 -1.634738768239225148e+00 -1.673808559662324225e+00 -1.550476380545917854e+00 -1.467903128045673355e+00 -1.466879360470323190e+00 -1.922327594297362774e+00 -2.210995008260434158e+00 -1.780672633048612008e+00 -1.561301585621197585e+00 -1.391678405555254683e+00 -1.748223101543213698e+00 -1.444395585699598028e+00 -1.603324816934101671e+00 -1.571598790584148864e+00 -1.728812357996921900e+00 -1.325470839172321336e+00 -1.361769959723256873e+00 -1.562010685587787107e+00 -1.888963644214029847e+00 -1.382021223618699501e+00 -1.489753280635558452e+00 -1.620912601270967812e+00 -1.528562649185767564e+00 -1.462066680264853424e+00 -1.516876660105133778e+00 -1.324085858531890869e+00 -2.012233261347620594e+00 -1.898890640760315440e+00 -1.790434367072163635e+00 -1.358893236320033227e+00 -1.737125816455200145e+00 -1.564823175627890750e+00 -2.024781136075479715e+00 -1.597265250505828238e+00 -1.928335510999547253e+00 -1.727333421785081757e+00 -1.488044113060440932e+00 -1.300252781131695956e+00 -1.533233945477412874e+00 -1.445863750649406976e+00 -1.680864194397398537e+00 -1.650370603601897024e+00 -1.468813529915736105e+00 -1.471890694485398665e+00 -1.923782125266763510e+00 -1.509555703328684606e+00 -1.538225950717780677e+00 -1.510887586268847116e+00 -1.255391546239125189e+00 -1.340916521175461007e+00 -1.253176009458828011e+00 -1.512098123403581962e+00 -1.497295775785162819e+00 -2.342805195007774621e+00 -1.617252613193992383e+00 -1.529176900222954050e+00 -1.374108218125059455e+00 -1.437638142985018019e+00 -1.800509529638323336e+00 -1.696406978157873890e+00 -1.721376609600991037e+00 -1.467097656569202213e+00 -1.516358094298964510e+00 -1.875450025533658582e+00 -1.632919552159827203e+00 -1.761459221972498046e+00 -1.391477096647732781e+00 -1.396541634587956882e+00 -1.375320698960815324e+00 -1.531209659815746971e+00 -1.810194778019712736e+00 -1.984270349312211135e+00 -1.783428515118205659e+00 -1.275847212902326167e+00 -1.614316148499906900e+00 -1.718447584721241483e+00 -1.781607441447346396e+00 -1.391973599066075318e+00 -1.534935918160203583e+00 -1.658290267892444048e+00 -1.679459487332488843e+00 -2.162802345978892316e+00 -1.569912095727820978e+00 -1.720982873988121220e+00 -2.741951385811952413e+00 -1.989253028162122794e+00 -1.726660524783677708e+00 -2.068808760959360171e+00 -1.527614662245162291e+00 -1.245787070577231370e+00 -1.595284470808057797e+00 -1.980296486282866697e+00 -1.598385388809947960e+00 -1.389602529927138397e+00 -1.451631056400477515e+00 -1.620679544761426394e+00 -2.098008634607357425e+00 -1.868588801725074466e+00 -1.448276797405310123e+00 -1.564543392995630500e+00 -1.459579719550853971e+00 -1.762684490473403143e+00 -1.500052573362297359e+00 -1.648617302098994486e+00 -2.936743297788329876e+00 -1.578296649052797207e+00 -2.214878815217660613e+00 -1.928318434612262600e+00 -1.274973404119887244e+00 -1.411589255073278038e+00 -1.731719550232605487e+00 -1.499056596610353065e+00 -1.344002020313927792e+00 -1.390282210755024561e+00 -1.434846931234021516e+00 -1.283599345713279272e+00 -1.424026759750658844e+00 -2.066238219873504534e+00 -1.471686764511657586e+00 -1.890157342498216320e+00 -1.754594105977010710e+00 -1.602872778098614504e+00 -1.325139819174755873e+00 -1.324804608972781184e+00 -1.582889671040681900e+00 -1.647861763427417525e+00 -1.606719238802500449e+00 -2.616667110223700021e+00 -1.859091048207045738e+00 -1.572132075814010044e+00 -1.935757144667153984e+00 -1.501230543194424616e+00 -2.704529651793450284e+00 -1.519463474792334567e+00 -1.672783250319850312e+00 -1.611005884323564175e+00 -1.498211696105424373e+00 -1.521656102018124290e+00 -1.900115511350787045e+00 -1.615755168630321981e+00 -1.839414100831685106e+00 -2.293349298861186547e+00 -1.499825538590179086e+00 -1.304450895552243583e+00 -1.365192241457533706e+00 -2.176088279484991617e+00 -2.660572705945920102e+00 -1.645028595588189368e+00 -1.689630493294628666e+00 -2.164993708493611280e+00 -1.489761419692896549e+00 -1.389202491358187741e+00 -1.723482049650783665e+00 -1.502832355764509131e+00 -1.605652133843234797e+00 -2.152115371170435054e+00 -1.529574341794189385e+00 -1.406566191694214485e+00 -1.414736636885639109e+00 -1.185783359898990863e+00 -1.500989098394568844e+00 -1.834286628543291942e+00 -1.283523385115119542e+00 -1.588224478515872340e+00 -1.497309674315009609e+00 -1.528698688065387890e+00 -1.402969890745529247e+00 -1.954023415929254215e+00 -1.477942183545366772e+00 -2.241100634828742333e+00 -1.537498541248366157e+00 -1.708089586102985225e+00 -1.951740528523959295e+00 -2.543452381412149244e+00 -1.532830934027341829e+00 -1.344482359967863250e+00 -1.639342835651994124e+00 -1.693609565840801467e+00 -2.361768436634874124e+00 -1.335764079983367436e+00 -1.406905582100220320e+00 -1.599198790129702896e+00 -1.452999666471738394e+00 -1.654203712494449530e+00 -1.423182621995002339e+00 -1.514075945427059589e+00 -1.797945109567744559e+00 -1.832398273437726877e+00 -1.370389415787155452e+00 -1.536433721624664850e+00 -1.623460580521327135e+00 -1.341160221015934129e+00 -1.679932209372440477e+00 -1.847715313947388083e+00 -1.540786345758556664e+00 -1.828477820692281153e+00 -1.792501581371318320e+00 -1.418182715307374053e+00 -1.632125545784098852e+00 -1.305363472491902987e+00 -1.220939877726983314e+00 -1.560528162887672377e+00 -1.709617625076175429e+00 -1.612787254801526737e+00 -1.447293670291360801e+00 -1.266074957025750347e+00 -1.606682717352224898e+00 -1.969144120083944571e+00 -1.688211852298082905e+00 -1.359824609461764755e+00 -1.600811245923100756e+00 -1.633912546601073323e+00 -1.367040049129852219e+00 -1.424821996666317592e+00 -1.381007506426006337e+00 -1.653050873564523515e+00 -1.806973551116009880e+00 -1.573358401204108858e+00 -2.543819561105487015e+00 -1.522692509063578781e+00 -1.728155557638050954e+00 -1.442286300709570757e+00 -1.882679548818565696e+00 -1.393036940467571538e+00 -1.831613626339455347e+00 -1.187301635001972500e+00 -1.433863505807269512e+00 -1.349138932763044973e+00 -1.258714285397847688e+00 -1.727220436237989265e+00 -2.034909769122220435e+00 -1.409564133313101264e+00 -1.648004320015921564e+00 -1.250020879211871438e+00 -1.623633217363413372e+00 -1.426915288033044904e+00 -1.696552075530119552e+00 -1.712949225132624154e+00 -1.767515037583367699e+00 -1.262680719414293051e+00 -1.504616867783468370e+00 -1.805642168966045791e+00 -1.270860500183411679e+00 -1.684985563903683703e+00 -1.415851084691836403e+00 -2.202146755079691154e+00
-1.337627827162625849e+00 -1.841537937264219327e+00 -1.530828805704534501e+00 -1.232909416124233992e+00 -1.974347571366871001e+00 -1.490616202161902049e+00 -2.265909402426092623e+00 -1.573209309630691166e+00 -2.074107534522820817e+00 -1.193933216116426221e+00 -1.500721594004289949e+00 -1.692859309949990676e+00 -1.348483371760930138e+00 -1.606535840783345215e+00 -1.236931550133095747e+00 -2.363369696577826140e+00 -1.519391775800237321e+00 -1.443924151086952712e+00 -1.954458913650509722e+00 -1.904151329110766122e+00 -1.436564471492164818e+00 -1.429181651962228017e+00 -1.858198511607596082e+00 -1.516404796886854589e+00 -1.505312469122556562e+00 -1.760834322867443458e+00 -2.443531508680744313e+00 -1.347983113410220479e+00 -1.664722356372789980e+00 -1.459124899636343731e+00 -1.723097417325870850e+00 -1.816074226470813624e+00 -1.471199810813706765e+00 -1.855217480633449822e+00 -1.341301374350218456e+00 -1.405139146288752583e+00 -1.489891088996465829e+00 -1.542654626390463468e+00 -1.705972300768457517e+00 -1.191429943703095073e+00 -1.550357826250938320e+00 -1.389336175442913657e+00 -1.249542515914121799e+00 -1.679397815562639673e+00 -1.891230595122912028e+00 -1.253943881378744907e+00 -1.281017684696349912e+00 -1.570370146547238832e+00 -1.563855664118939837e+00 -1.994830619207975886e+00 -1.713534189779950534e+00 -1.498648826795180522e+00 -1.692716481587428268e+00 -1.724468181331966665e+00 -1.475681219598144800e+00 -2.058099204498542445e+00 -1.673361298680660747e+00 -1.828256151769563909e+00 -1.884007048635918835e+00 -1.576924519058470198e+00 -1.897984813269271376e+00 -1.525513623265198015e+00 -1.643602723467203042e+00 -1.679815542530575190e+00 -1.635444155719617543e+00 -1.498334952922803165e+00 -1.248609458974400788e+00 -1.522927408748147471e+00 -1.635772961823617644e+00 -1.553937203877456819e+00 -2.110858943216495032e+00 -1.795480124242329500e+00 -1.381698104766101443e+00 -1.848351754643406286e+00 -1.439079838567768110e+00 -1.456208499736152406e+00 -1.356863484491890537e+00 -1.398562304492902308e+00 -1.401883552112158204e+00 -1.636522397604269985e+00 -1.292089925709165810e+00 -2.060066851403563604e+00 -2.292949446257608326e+00 -1.219216639477581410e+00 -1.214471580443587495e+00 -1.360687530978973658e+00 -1.341535469107508094e+00 -1.723093769559051802e+00 -1.444057868149550838e+00 -1.212750756589153545e+00 -1.717927895694099760e+00 -1.314131945213659280e+00 -1.260635111855705537e+00 -1.573110683849722191e+00 -1.690117502425433349e+00 -1.579289502388009137e+00 -1.535524138496934032e+00 -1.524358743910041447e+00 -1.720202021814935645e+00 -1.215966579583228624e+00 -1.489225245945790643e+00 -1.413933338336801349e+00 -1.386634070137248154e+00 -1.886855965584492756e+00 -2.155465928433861311e+00 -1.740194566844692314e+00 -2.035343198916564234e+00 -1.651765902853563617e+00 -1.109223542042243604e+00 -1.479822454306234603e+00 -1.557178383444405734e+00 -1.583307383427334125e+00 -1.987679954421003981e+00 -1.431235590433767024e+00 -1.331110963534348768e+00 -1.537785984406093931e+00 -1.649711868577011575e+00 -1.418472676628831808e+00 -1.500051587363102179e+00 -1.374723368348526265e+00 -1.417603433592458773e+00 -1.363056258877345384e+00 -1.753246308765476158e+00 -1.836089575884038760e+00 -2.050350788615596276e+00 -2.149751967738904312e+00 -1.675046922150836171e+00 -1.454579961533124965e+00 -1.322296797112860745e+00 -1.989714669661156954e+00 -1.778664420264246093e+00 -1.310259553816218281e+00 -2.205457771173359394e+00 -1.786095434859598097e+00 -1.818589490995455638e+00 -1.646051489545812041e+00 -1.657278193865448390e+00 -1.632368031015081877e+00 -1.609817453812066201e+00 -1.774559943096751802e+00 -1.289963439020920255e+00 -1.571092279403860648e+00 -1.373479548742500889e+00 -1.556224665434811083e+00 -1.344076901472280650e+00 -1.420335840552683360e+00 -1.574812951223921287e+00 -1.544873553395317511e+00 -1.714342396052729756e+00 -1.556537534084060370e+00 -1.662583521859001712e+00 -1.323002394075479593e+00 -1.512188616318681511e+00 -1.440680777576065275e+00 -1.735599844662839342e+00 -1.233861194169659337e+00 -1.635935346897924081e+00 -1.820750629114104235e+00 -1.794424329614015434e+00 -1.653991304455986189e+00 -1.931797225435093246e+00 -1.529418962075667299e+00 -1.301793735324327850e+00 -1.571517755548636375e+00 -1.613342324507348602e+00 -1.385344607628699487e+00 -1.262914557679364558e+00 -1.571587770180241206e+00 -1.402889258109035087e+00 -1.864986364735652602e+00 -1.559850408196151728e+00 -1.786007923802114483e+00 -1.331731324237452219e+00 -1.091578593546872478e+00 -1.963900319593198551e+00 -1.254739674979600927e+00 -1.622367567251369103e+00 -1.537591881735235200e+00 -1.293244764812061964e+00 -1.260416296619568666e+00 -1.972304174432630619e+00 -2.006665772954224991e+00 -1.713672450979771611e+00 -1.710781813568297283e+00 -1.650653390383634900e+00 -1.506211046702509382e+00 -1.789981481867420010e+00 -2.017648027276345957e+00 -1.461021875955829552e+00 -2.041676967672486409e+00 -1.652030614093056515e+00 -1.455928324257228956e+00 -1.576507090967834479e+00 -1.554726880825026969e+00 -1.697561651390131932e+00 -1.867342666857346067e+00 -2.138251892267315046e+00 -1.657172593085903145e+00 -1.439501368749585897e+00 -1.498599592857060792e+00 -1.517035360459602966e+00 -2.094021260907000581e+00 -1.542283749849965080e+00 -2.090120049201098951e+00 -1.630032460653401127e+00 -1.516953064868407974e+00 -1.494983668877919003e+00 -1.805934662373848587e+00 -1.763410282958610686e+00 -1.463511429252937424e+00 -1.434550301435182140e+00 -1.478381555199513642e+00 -1.653765937047220413e+00 -1.322877079658727251e+00 -1.254405613733738711e+00 -1.268490067103283714e+00 -1.861500375884210801e+00 -1.405670809008380040e+00 -1.333483527386860157e+00 -1.750862633359512754e+00 -1.392506402287376099e+00 -1.863580207613459327e+00 -1.357531663864872673e+00 -1.358244228651780627e+00 -1.436079828717158113e+00 -1.591894808996431543e+00 -1.743661510309605589e+00 -1.702687771595517319e+00 -1.450755338013723028e+00 -1.327091903166804698e+00 -1.394852557802820581e+00 -1.855443966037141568e+00 -2.053455931070292007e+00 -1.814689029854371860e+00 -2.232806451266712067e+00 -1.524938793661868797e+00 -1.441830026988291102e+00 -1.308459829579002864e+00 -2.054284897103287655e+00 -1.316033663348739058e+00 -1.391926694283124988e+00 -1.586706582644612729e+00 -1.970466901683423533e+00 -1.727657731520667150e+00 -1.523723794799975106e+00 -1.867468320204737964e+00 -1.613924468243358445e+00 -2.038112279914907621e+00 -1.305306353648408635e+00 -1.685790950787223297e+00 -1.628554814250363414e+00 -1.650082238281757707e+00 -1.788710381156904949e+00 -2.042882357736929499e+00 -1.624758979730633657e+00 -1.209756570956503019e+00 -1.129810877037004335e+00 -1.303822239472878231e+00 -1.866833687058568891e+00 -2.154884844906486130e+00 -2.296679456797653174e+00 -1.314749368518422168e+00 -1.655939886815408046e+00 -1.916000111624232671e+00 -1.587938382687829941e+00 -1.500034486463246441e+00 -1.693548855692754040e+00 -2.108634373004077300e+00 -1.680804312131462641e+00 -1.829531011244075467e+00 -1.534463791215870954e+00 -1.592427535494679747e+00 -1.631959702469822915e+00 -1.514188374605704546e+00 -1.486741751477570705e+00 -1.760141491977175399e+00 -1.264347063111015634e+00 -1.573199835355595377e+00 -1.241934724441647209e+00 -2.020584294550261006e+00 -1.545186449883126478e+00 -1.435290191067928989e+00 -1.966852248739398457e+00 -1.233021121045575486e+00 -1.629482409932830667e+00 -1.599029230567772908e+00 -1.798847884054950441e+00 -1.383112855073548086e+00 -1.736964244948270952e+00 -1.648714279841390740e+00 -1.731858893372774988e+00 -1.862035897137017892e+00 -1.615703875698044856e+00 -1.677721607171237084e+00 -1.814471023963008189e+00 -1.759631192394502719e+00 -2.158569510420484949e+00 -1.192772945292941422e+00 -1.735356838379489952e+00 -1.740282299316186831e+00 -1.643525707276332071e+00 -1.309576448450824770e+00 -1.520967060507819379e+00 -1.508818527286673650e+00 -1.552104346172566540e+00 -1.439134516528402186e+00 -1.657150207150805521e+00 -1.602462918746435871e+00 -1.614795230960447414e+00 -1.575869777295589858e+00 -1.119997722217852321e+00 -1.171920876346990825e+00 -1.677896856014900351e+00 -1.816049946756771449e+00 -1.490230826982528622e+00 -1.567438567996707111e+00 -1.817985144028262834e+00 -1.736368792759219071e+00 -1.341103904389125301e+00 -1.802282774719363934e+00 -1.650063453292525573e+00 -2.039012712186187848e+00 -1.722630145054663942e+00 -1.212995218725883673e+00 -1.999503284092490674e+00 -1.928813714954086489e+00 -1.434427570745373304e+00 -1.897727155656661724e+00 -1.752360251720816109e+00 -1.306308659977467368e+00 -1.508992779248959026e+00 -1.780905382168139761e+00 -1.708765152379551067e+00 -1.225981999381485332e+00 -1.393358606675873634e+00 -1.504122832730174775e+00 -1.609534782645472895e+00 -1.548541724810003961e+00 -1.556475526464771608e+00 -1.401384352874424977e+00 -1.256849446664091596e+00 -1.797723923785687905e+00 -1.599742204799014411e+00 -1.783146073142620969e+00 -1.949726656745073949e+00 -2.091956318398315418e+00 -1.789528276122696937e+00 -1.399884574773606838e+00 -1.238650217012315036e+00 -1.536927712083466790e+00 -1.220772152213339012e+00 -1.598936680434456692e+00 -1.417091450912502104e+00 -1.741523652828179225e+00 -1.327310631403462171e+00 -1.533043074507452364e+00 -2.161396021234359477e+00 -1.552958396866298552e+00 -1.444752409615807309e+00 -1.689974837732217017e+00 -1.464665684457556960e+00 -1.325677875519171378e+00 -1.316135814168051699e+00 -1.864105521373848440e+00 -1.930082045300824722e+00 -1.578338449385334519e+00 -1.530859047541433648e+00 -1.764105606252512448e+00 -1.355378327452589460e+00 -1.350588322858467860e+00 -1.685868804907279195e+00 -1.609645003327316193e+00 -1.510458008095603155e+00 -1.381189282879595970e+00 -1.436287416332736600e+00 -1.739552827265621993e+00 -2.397622488524251416e+00 -2.058895202563949756e+00 -1.446728824138314717e+00 -1.313522676346832396e+00 -1.599302886436246407e+00 -1.300296911551739543e+00 -1.159560924214714017e+00 -1.332017959887623171e+00 -1.458794392630397008e+00 -1.720149415820943162e+00 -1.585198767285870503e+00 -1.417850739941891369e+00 -1.640206496279480231e+00 -1.710184469435522159e+00 -1.636119376166299100e+00 -1.354773313858236516e+00 -1.758962233706215850e+00 -1.671317418775492447e+00 -1.863812919802618095e+00 -1.549608328804292778e+00 -1.400475158295737099e+00 -1.472337976460982301e+00 -1.724387122351415780e+00 -2.294602805475030483e+00 -2.056382944825687620e+00 -1.440389161146824248e+00 -1.561692439918795694e+00 -1.403488086810301017e+00 -1.242354193783976379e+00 -2.197853424841050618e+00 -1.491716397044415610e+00 -1.398035412767887342e+00 -2.384480799615303237e+00 -1.506462442871557839e+00 -1.574194726459300142e+00 -1.573298772724152306e+00 -1.946779987259909195e+00 -1.322599865360219562e+00 -1.585591359141424794e+00 -1.238130734152113721e+00 -1.613011463700691150e+00 -1.491851960750251616e+00 -1.330848887556189908e+00 -1.744930058020582653e+00 -2.203000775014427148e+00 -1.494466012164767488e+00 -1.632529299059068739e+00 -1.667277828965778586e+00 -1.443715491007814711e+00 -1.346438039928183006e+00 -1.804621131663156186e+00 -1.320631166179288440e+00 -1.249593818629132214e+00 -1.605625319510267435e+00 -1.313731841097232511e+00 -1.504740299764713019e+00 -1.568072021166631025e+00 -1.814094149741230844e+00 -1.339554994258016052e+00 -2.115265838244975161e+00 -1.339593572210768357e+00 -1.471579955097198411e+00 -1.459179754033705034e+00 -1.337956350881013057e+00 -1.826057754742217654e+00 -1.841582878579483662e+00 -1.837527081166391740e+00 -1.543001848303309442e+00 -1.376039415747347894e+00 -1.291242062737577356e+00 -1.470840484391529479e+00 -1.226350660823413596e+00 -1.597238141367211428e+00 -1.272562914807238599e+00 -1.515151629882101503e+00 -2.135415217238984198e+00 -1.763314587785532073e+00 -2.563856915704387784e+00 -1.730408008592816183e+00 -1.993055093957013302e+00 -1.395609975103495382e+00 -1.472371161214973245e+00 -1.734160361142236706e+00 -1.883409693132225282e+00 -2.149234823999919719e+00 -1.848274510724112307e+00 -1.588577922272887966e+00 -1.554703182626842040e+00 -1.900152853283441079e+00 -1.754604444396979934e+00 -2.176258783956203757e+00 -1.387425740463230417e+00 -1.598419112895004490e+00 -1.816341777393136736e+00 -1.392660973121685242e+00 -1.592726393843994837e+00 -1.690893266763658254e+00 -2.380042325253476587e+00 -1.860832333202746325e+00 -1.448282832316608593e+00 -1.535392501399147180e+00 -1.360868158945530260e+00 -1.565845519615632675e+00 -1.207216231378731131e+00 -1.682368532870930133e+00 -1.759079625860982432e+00 -1.730545206023229143e+00 -1.479318673946007801e+00 -1.580389819293048781e+00 -1.695129993894440412e+00 -1.304351708553501910e+00 -1.449239742743082093e+00 -1.234542833303435838e+00 -1.477396894930846472e+00 -1.678464081155393250e+00 -1.980709307871850955e+00 -1.494196740010282909e+00 -1.672464868677111527e+00 -1.359678897230373051e+00 -1.667928153444302231e+00 -1.291237023438412068e+00 -1.686077746884962592e+00 -1.755977321128387336e+00 -1.528294984036102200e+00
-1.372101172271899650e+00 -1.673870471014875294e+00 -2.046680277620445132e+00 -2.114071596064954761e+00 -1.836126403704198440e+00 -1.560587922630376712e+00 -1.641797660193392128e+00 -2.021081759530023447e+00 -1.954397148776254367e+00 -1.513578711890140038e+00 -2.125866320700220413e+00 -1.656950808963786326e+00 -1.389947953950323889e+00 -1.303484888537458586e+00 -1.621677608098578860e+00 -1.400308535611296978e+00 -1.630386608516883218e+00 -1.670337770744416028e+00 -1.528929174961265458e+00 -1.695527208633527128e+00 -1.474939228983629169e+00 -1.613132392778270807e+00 -1.272677636264144763e+00 -1.243272618735187018e+00 -1.396866060163156398e+00 -1.947318969483186946e+00 -2.151968090329123395e+00 -1.437240709187634247e+00 -1.451506599898891192e+00 -1.298320130454439170e+00 -1.404666186968932085e+00 -2.434638074349724235e+00 -1.615107281256089822e+00 -2.141368183801517056e+00 -1.257464510013145409e+00 -1.811737667018795461e+00 -1.621683401514760980e+00 -1.697489455859090723e+00 -1.608121487211078282e+00 -1.397104577348847521e+00 -1.338235201548316988e+00 -1.404329709014192185e+00 -1.542375608223294670e+00 -1.985387109641038927e+00 -1.563667258975492746e+00 -1.677479635539545599e+00 -1.686937349102341166e+00 -1.511771766046676069e+00 -1.597798406498078805e+00 -1.402923381977741135e+00 -1.380731734741659000e+00 -1.557364530982006778e+00 -1.336030653663511147e+00 -1.487583104159514447e+00 -1.462738711178374063e+00 -1.553724278628047184e+00 -1.420306521148532841e+00 -1.753156853170815488e+00 -1.497415689739950206e+00 -1.540794871091781371e+00 -1.548199671610535733e+00 -1.530036028704937934e+00 -1.678162281790962940e+00 -1.515872624535302249e+00 -1.566053823119792909e+00 -1.601917871529363602e+00 -1.329547416851368569e+00 -1.382838926696819515e+00 -1.215981977340045539e+00 -1.477431398723186851e+00 -1.798739345982930171e+00 -1.439714928462551002e+00 -1.946548870324560809e+00 -1.155291825801453953e+00 -1.896156798861291293e+00 -1.616699921274719509e+00 -1.711076343977664393e+00 -2.604416672584233705e+00 -1.540232399495155446e+00 -1.699734372086864287e+00 -1.483193232839471465e+00 -1.403304159401489448e+00 -1.389350129748697871e+00 -1.583579579850004748e+00 -1.587800454517006798e+00 -1.708943648855316910e+00 -1.655619000309557887e+00 -2.189593573541146476e+00 -1.969767355980054813e+00 -1.387585527233473615e+00 -1.480668526037440591e+00 -2.060036163945537790e+00 -1.546493489965317325e+00 -1.498687643791259516e+00 -1.428017140925211370e+00 -1.459099343753272437e+00 -1.531575124576739722e+00 -1.442250321246753675e+00 -1.534751129466488173e+00 -1.272130362073261578e+00 -1.431676274841467533e+00 -1.629677699177179973e+00 -1.815226675633633713e+00 -1.368563690643269215e+00 -1.695802420288755830e+00 -1.227904638314686547e+00 -1.649765977396907779e+00 -1.791076898979373500e+00 -1.494481313228634090e+00 -1.686920211334804964e+00 -1.445000049191360603e+00 -1.903445036655979195e+00 -1.348182982809369435e+00 -1.711180088385974685e+00 -2.005600943845009088e+00 -1.925305068527025876e+00 -1.725048697838050371e+00 -1.232728848799828469e+00 -1.425485697603162905e+00 -1.357343993239251478e+00 -1.736108016619139160e+00 -2.044529361522634314e+00 -1.262932085751630851e+00 -1.861061587308165510e+00 -1.953776841799414576e+00 -2.015119051188445809e+00 -1.739169447484455233e+00 -2.178260419907532164e+00 -2.886582671880573603e+00 -1.858583268013097589e+00 -1.561341967203378811e+00 -2.596461305521143181e+00 -1.493883273674817769e+00 -1.828332351455977056e+00 -1.269499927844768061e+00 -2.057224204131561152e+00 -1.440052765012732605e+00 -1.502219520994232616e+00 -1.596564152490820510e+00 -1.480025015974645974e+00 -1.350562885665164359e+00 -1.618398317795241237e+00 -1.890022544082551548e+00 -1.899913621882828973e+00 -1.758667802315137862e+00 -2.196062455495257471e+00 -1.192667270030388860e+00 -1.409532022506331694e+00 -1.520598195987462153e+00 -1.655661466702232243e+00 -1.459232742075344369e+00 -1.578278452380305730e+00 -1.577324996836229065e+00 -1.388484030355502608e+00 -1.558898223884700451e+00 -1.830035166386659196e+00 -1.585046518640000235e+00 -2.159166688017783997e+00 -1.643515540685469789e+00 -1.481259929118594165e+00 -1.815942801426567943e+00 -1.526232058339670239e+00 -1.523487176282700473e+00 -1.838779945136575833e+00 -1.339529504398580650e+00 -2.360334161060030134e+00 -1.745920651429739179e+00 -1.453015905156524790e+00 -1.722740636039245654e+00 -1.341169063680740736e+00 -1.772649041010741167e+00 -1.554539106137587501e+00 -1.267832659787708094e+00 -1.908486892831623427e+00 -1.411602249725358416e+00 -1.557267926510781386e+00 -1.570987845036988517e+00 -1.152263252729055054e+00 -1.548427766277898021e+00 -1.342941878533117528e+00 -1.657971803669574529e+00 -1.581446807897524121e+00 -1.853964754744604981e+00 -1.480825940086993864e+00 -2.207755614421941903e+00 -1.311185926230294729e+00 -1.553021806358993562e+00 -1.199924331407074884e+00 -1.574703639589668747e+00 -1.506168935063126879e+00 -1.844418764136924294e+00 -1.597697810385148465e+00 -1.348436122669564474e+00 -1.358036252304709812e+00 -1.427613908210177751e+00 -1.594438360698609447e+00 -1.851132097588704450e+00 -1.486723073960100283e+00 -1.274362883854778916e+00 -1.662818604634382025e+00 -1.389994447387481236e+00 -1.621727671095762879e+00 -1.572120451665004914e+00 -1.419112007458734226e+00 -1.776112903385756558e+00 -1.453793040004995207e+00 -1.392341535926860052e+00 -1.462247111378329301e+00 -1.678744466285803316e+00 -2.441929911434016720e+00 -1.694140845104064264e+00 -1.539387650805186025e+00 -1.482770301981804373e+00 -1.354611052672645144e+00 -1.609397535973047910e+00 -1.897334609362878455e+00 -1.492301317023482676e+00 -1.341149063766024163e+00 -1.424608768281191873e+00 -2.260337674009903708e+00 -2.002565975043449242e+00 -1.709716842346792109e+00 -1.791690833124694571e+00 -2.148791936851999651e+00 -1.828510817664879440e+00 -1.685670627272517264e+00 -1.410807096410607864e+00 -1.446472621170408646e+00 -1.617854851103862623e+00 -1.733117060771407925e+00 -1.785324653006988171e+00 -1.494718372697618758e+00 -1.738571568456762639e+00 -1.532934417386607073e+00 -1.687163111078665789e+00 -1.300074549874758345e+00 -1.867884786628082550e+00 -2.012662912664174630e+00 -1.689360968749591851e+00 -1.720171145654987077e+00 -1.558263865218759259e+00 -1.904370435562167341e+00 -1.450136812405852904e+00 -1.297734026740517299e+00 -1.576086276552670418e+00 -1.497650406332915018e+00 -1.457411613288127850e+00 -1.299239140279605520e+00 -1.551096167789907554e+00 -1.512381521035549792e+00 -1.433008645003579495e+00 -1.585500127783723068e+00 -1.705734875498554848e+00 -1.881052275781261551e+00 -1.400038799352097296e+00 -1.399598007183473047e+00 -1.290491111870704977e+00 -1.482684259302422092e+00 -2.316420264040446320e+00 -1.629257760069857897e+00 -1.386097468091100904e+00 -1.855478575474143410e+00 -1.388500542087475420e+00 -1.407339830471544317e+00 -1.727898012252335969e+00 -1.379037024499638164e+00 -1.506053857792821971e+00 -1.627407080093856928e+00 -1.534001616264498491e+00 -1.299156757642291327e+00 -1.597994322859906502e+00 -1.283357822255656755e+00 -1.404460890629835479e+00 -1.602429669055304817e+00 -1.728383872097601026e+00 -2.029636449152539157e+00 -1.414023908857996226e+00 -1.464746407597632416e+00 -1.600643541759559030e+00 -2.222629622253614379e+00 -1.705301775818675480e+00 -1.315089735608038213e+00 -1.661769231413302128e+00 -2.249344295579917663e+00 -2.082324270313259174e+00 -1.612885865138755204e+00 -2.599200023724625996e+00 -1.706326776095229647e+00 -1.468321509367999322e+00 -1.424145430509163202e+00 -1.273688394197941554e+00 -1.580971599090185586e+00 -1.295854886723216026e+00 -1.409218972156803584e+00 -1.433496534053505522e+00 -1.414393117007138434e+00 -1.327048430849774974e+00 -1.372139936621070699e+00 -1.682906211948658637e+00 -1.754591427729954578e+00 -2.199433474535679167e+00 -1.573107441575285481e+00 -1.725941050331705640e+00 -1.846385938788600800e+00 -1.350312422944710544e+00 -1.939668455813265080e+00 -1.734710178136929848e+00 -1.686968137158389558e+00 -1.715070190897647118e+00 -2.115630142577965778e+00 -1.916633727175316215e+00 -1.630239494150485857e+00 -1.456428617629079048e+00 -2.065290783022307952e+00 -1.998464509372564368e+00 -1.969341696753128312e+00 -2.405884424240972042e+00 -1.682496885068720527e+00 -1.191309875989022160e+00 -1.555578147146175372e+00 -1.602724612421957184e+00 -1.902965173389376208e+00 -2.119549557161452658e+00 -1.501701453531841812e+00 -2.532976686131198196e+00 -1.366632542054686095e+00 -1.583539263182588863e+00 -2.675704973740378634e+00 -1.671227230311306711e+00 -1.992316558140597493e+00 -1.742479977386938161e+00 -1.765169906058706939e+00 -1.929763823677709045e+00 -1.270768752789255940e+00 -1.992265469957636093e+00 -1.509369835641046542e+00 -1.262081698217810688e+00 -1.584697618509760764e+00 -2.461214022862325379e+00 -2.147650386050345528e+00 -1.545020566360527203e+00 -1.483473861716812170e+00 -1.581524966821897138e+00 -2.785006087951205522e+00 -1.691862268624094279e+00 -1.744655714800309898e+00 -1.589011148383670413e+00 -1.993100927470221162e+00 -1.412776518439540219e+00 -1.642658068351180889e+00 -1.290586907540905992e+00 -1.498979201685906704e+00 -1.609277081178639657e+00 -1.313985456535786467e+00 -3.061735926259495866e+00 -1.300661175757416244e+00 -1.453151014697155574e+00 -2.189317271719330105e+00 -1.932046610869005088e+00 -1.365874534670223017e+00 -1.443125145124580344e+00 -1.607819381904408873e+00 -1.311469819016716443e+00 -1.159034133870142425e+00 -1.329721676010547249e+00 -2.000094976652745604e+00 -1.924021560461159464e+00 -1.604130443100142633e+00 -2.086151111133088154e+00 -1.540716905139057014e+00 -1.514058776365470482e+00 -1.557697811164376889e+00 -1.449897790669087527e+00 -1.711590191985121301e+00 -1.261934052779758675e+00 -1.820396685883679755e+00 -1.445286260776170062e+00 -1.668922918758881213e+00 -1.378051745738767098e+00 -2.045299707593524641e+00 -1.414570828786203771e+00 -1.642241533662903485e+00 -1.804467526925357168e+00 -1.764997050218000574e+00 -1.826902430245484377e+00 -1.418415970810320781e+00 -1.771884025340360269e+00 -1.457389424005883116e+00 -1.786360770253228480e+00 -1.376499339816930956e+00 -1.503644276558436133e+00 -1.544974296616541398e+00 -1.650346911800640415e+00 -1.481231573168859450e+00 -1.894678709761682178e+00 -1.605658262683495208e+00 -2.096658727280161116e+00 -1.781284300969434131e+00 -1.577106492309506169e+00 -1.464641799282600187e+00 -1.703572998963280849e+00 -2.399332343381142429e+00 -1.327697460175000677e+00 -1.450504632568346164e+00 -2.075671291340349889e+00 -1.622518087947949494e+00 -1.757619269951715024e+00 -1.797248907936996876e+00 -1.613263378359413025e+00 -1.607794920141941919e+00 -1.290786320004248200e+00 -1.637647267274928931e+00 -1.453627913378101599e+00 -1.603618010985623066e+00 -1.790878051576771490e+00 -1.724477539674623472e+00 -2.017344086664899727e+00 -1.712841641167062168e+00 -1.762646411156195470e+00 -1.478164308704074337e+00 -1.516292229191110286e+00 -1.702326362316976427e+00 -1.637273973624342904e+00 -1.964076164134811897e+00 -1.292378332448272271e+00 -1.678742038811043003e+00 -1.544434533963360723e+00 -2.210538463327917480e+00 -2.237235970616047176e+00 -1.510040833560333473e+00 -2.089176083815861062e+00 -1.718873059634140610e+00 -1.502346823138125398e+00 -1.895584195128816374e+00 -1.456496514765208694e+00 -1.714677922674185062e+00 -1.260996855457298560e+00 -1.231365944253585365e+00 -1.358602454752825928e+00 -1.287704794437223965e+00 -1.382032298437320117e+00 -1.847222022889321913e+00 -1.597838002415081338e+00 -1.571250187889159156e+00 -1.714958490772216848e+00 -1.627369723247881872e+00 -1.620076124828273345e+00 -1.482541129032399541e+00 -2.104099358408927589e+00 -1.552727064686152625e+00 -1.377632525603612379e+00 -1.574858191177896938e+00 -1.398897474876342972e+00 -1.261682159745960208e+00 -1.747810297939235369e+00 -1.360096763985467971e+00 -2.712002179235202259e+00 -1.786307054529949090e+00 -1.524661940012433714e+00 -1.639210864232466314e+00 -1.854611235332776387e+00 -2.096077508872061124e+00 -1.575545569783588506e+00 -1.429681615736170697e+00 -1.677083863705255418e+00 -1.517597257220742568e+00 -2.077663350114683727e+00 -1.497589068047662009e+00 -1.639800149239752036e+00 -1.570276326448480475e+00 -1.450478641677795277e+00 -1.192172843062642817e+00 -1.733454492997162699e+00 -1.579890787495161764e+00 -1.554151404330464281e+00 -1.641341274171324249e+00 -1.744681926908708158e+00 -1.966705235054681200e+00 -1.328057198939838202e+00 -1.808542982580559899e+00 -1.518889633404865824e+00 -1.456734842447363176e+00 -1.825142813543235265e+00 -1.704025081576545197e+00 -1.536780096816090957e+00 -2.075412268924626158e+00 -1.381944840087405035e+00 -1.567824146678188812e+00 -1.888101611730137908e+00 -1.746284809316740905e+00 -1.694794301070257525e+00 -1.522998424356571290e+00 -1.904455386730731892e+00 -1.374514016788603854e+00 -1.552834690650570559e+00 -1.520536327559983247e+00 -1.361862394083863448e+00 -2.071101351110300470e+00 -1.566374421604712630e+00 -1.797701492496732945e+00
-1.524863568198025376e+00 -1.357489388612293624e+00 -1.996928249253055343e+00 -1.553254237452691644e+00 -1.993068199024000009e+00 -1.560571867689226178e+00 -2.130241887909807286e+00 -1.563853092926511090e+00 -2.032308522863105260e+00 -1.419323820244381640e+00 -1.396772950350329889e+00 -1.582339015756518474e+00 -1.905921578606040390e+00 -1.485923200372035957e+00 -1.074808508423361619e+00 -1.381791492648585695e+00 -1.952164897311707170e+00 -1.830329108757948076e+00 -1.442593940624313564e+00 -1.624019018061350961e+00 -1.461053916414674969e+00 -1.433537268600620918e+00 -2.022143030244524020e+00 -1.662068684872680446e+00 -1.469845274900254850e+00 -1.584943837617619034e+00 -1.635118501452772488e+00 -1.735003563851539976e+00 -1.375285569228680282e+00 -1.779873541041412377e+00 -1.765724728094422602e+00 -1.246311766769022666e+00 -1.461935269097049295e+00 -1.972939291178110066e+00 -2.252283523215080407e+00 -1.422488842283806898e+00 -1.525416685054862498e+00 -1.451724032105065731e+00 -1.512163663093773147e+00 -1.664295409299334727e+00 -1.582159765442820332e+00 -1.488160044224599909e+00 -1.215570427403040998e+00 -1.341801654007214628e+00 -1.501725515256631116e+00 -1.806202240102807277e+00 -1.460938343304943210e+00 -1.627954552664259813e+00 -1.635069233145188372e+00 -1.223102231815781149e+00 -1.674746917842267369e+00 -1.986871123481530832e+00 -1.519615924653320960e+00 -1.602928830853735054e+00 -1.105059178296662559e+00 -1.940026189722348748e+00 -1.659104781271301343e+00 -1.590647593048815978e+00 -1.821724765758582887e+00 -1.543500902572445099e+00 -1.446070456136179239e+00 -1.723657798719161693e+00 -1.650470533729331946e+00 -1.530145214740747051e+00 -1.608191853195647170e+00 -2.100013097352658953e+00 -1.443878500501906803e+00 -1.439813347407609578e+00 -1.550147248890213270e+00 -1.483517458218874818e+00 -1.189687369582323129e+00 -1.574146758718119932e+00 -1.984785277889453692e+00 -1.635261081844924691e+00 -1.440712850873191009e+00 -1.895022794112795950e+00 -1.587203968890954053e+00 -1.484473220370654545e+00 -1.749249622931179804e+00 -1.711768358896785358e+00 -1.461741359926479245e+00 -1.493163603444832122e+00 -1.547574372727883674e+00 -1.521858714681923574e+00 -1.458896862682830697e+00 -1.937405766129174811e+00 -1.788530602318684437e+00 -1.493496015924373088e+00 -1.737719187476462368e+00 -1.522581733941577253e+00 -1.674362932016088878e+00 -1.488666164607818310e+00 -1.542454761223534199e+00 -1.429206796679243885e+00 -1.497334643180270319e+00 -2.865661927739930448e+00 -1.743953752470907448e+00 -1.993492139414420716e+00 -1.686825045368678833e+00 -2.180958665075786396e+00 -1.484193638876450283e+00 -1.277523492893016810e+00 -1.717576816199645640e+00 -1.622751716285409262e+00 -1.555429849928726016e+00 -1.668015374440955823e+00 -1.368262886170825476e+00 -1.207279721532284578e+00 -1.652339010412255282e+00 -1.826670815930122149e+00 -1.484860317872767066e+00 -1.606037575270125473e+00 -2.169119244409006608e+00 -1.819173303787023022e+00 -1.652711601795639806e+00 -1.162409730496877680e+00 -1.829335361816498917e+00 -1.710501678394609426e+00 -1.353119023713523328e+00 -1.305309349671075481e+00 -2.266123163211933633e+00 -1.464306300167518060e+00 -1.473822195513394995e+00 -1.634668307166286194e+00 -1.703740146671679501e+00 -1.456875894585971887e+00 -1.831433589485619517e+00 -1.695666956855273577e+00 -1.759653503820219456e+00 -1.543068715323545836e+00 -1.556103701858334576e+00 -1.681130340597208672e+00 -1.644078292896794080e+00 -1.799121694796613546e+00 -2.026438698606960909e+00 -1.443740948263949830e+00 -1.446268815800345608e+00 -1.388036143893052188e+00 -1.376170416207255665e+00 -1.774337186959060508e+00 -1.768928565547963405e+00 -1.588811888772506897e+00 -1.658967066356730191e+00 -2.033513310641319460e+00 -1.479089273947392869e+00 -1.645735029350401168e+00 -1.290500760045267592e+00 -1.604488251226594997e+00 -1.826727729494453945e+00 -1.879881940547581509e+00 -1.433663783491001764e+00 -1.441050120486740971e+00 -1.486319449585720154e+00 -1.788405070794391039e+00 -2.194502466504255178e+00 -1.810455339502337724e+00 -1.759575463551340757e+00 -1.504482513047835424e+00 -1.393031536892298528e+00 -1.662438391649802893e+00 -1.279458283931930618e+00 -1.330420902930072646e+00 -1.561771525100213331e+00 -1.946046252673145016e+00 -1.293668088141701311e+00 -1.166280158705314429e+00 -1.854263491067980940e+00 -1.705492761837568594e+00 -1.435870694909209266e+00 -2.039669339485123523e+00 -1.709986131532677867e+00 -1.934475289933237363e+00 -1.787438645912916568e+00 -1.896684981781953105e+00 -1.379890891037175882e+00 -2.032735883648998598e+00 -1.398578111366771015e+00 -1.646843960647399907e+00 -1.353748753732166410e+00 -1.804043315674495052e+00 -1.320676988264298135e+00 -2.008999236650639286e+00 -1.477214155969447162e+00 -1.960343423812832775e+00 -1.974174573727981663e+00 -1.824152236398737470e+00 -2.117018186617547926e+00 -2.111426362471071627e+00 -1.388978242513813521e+00 -1.313821376665534446e+00 -1.309892641267818236e+00 -1.575984486315249677e+00 -1.691669898214276158e+00 -1.385305790085622935e+00 -2.414595822691695925e+00 -1.504471613154177545e+00 -1.415987770911080412e+00 -1.627366017154560973e+00 -1.951955116082190189e+00 -1.341595915039868192e+00 -1.617659362272009016e+00 -1.854177062908815010e+00 -1.206633367347532459e+00 -1.897582903804492904e+00 -1.384675070224601789e+00 -1.523030331638131507e+00 -1.739648545163880788e+00 -1.456995266418697366e+00 -1.421228290358341084e+00 -1.507521483390787731e+00 -1.394002026067756361e+00 -1.781623814976152742e+00 -1.620378211056400231e+00 -1.507968549377898482e+00 -1.378212240012533396e+00 -1.383826663226703113e+00 -1.156546763741611139e+00 -1.951506381142013913e+00 -1.530544951395802267e+00 -2.085080600676014750e+00 -1.341220115070893115e+00 -1.482639557298006006e+00 -1.490700568161250184e+00 -1.850326217593429190e+00 -1.179119018147330555e+00 -2.423152986721768709e+00 -1.909487162829431872e+00 -1.963069232338214842e+00 -2.401075261594956878e+00 -1.407077492361622051e+00 -1.668031700185312216e+00 -1.222132255420975033e+00 -1.185688564790742472e+00 -1.617137338326766205e+00 -1.333951902754987318e+00 -1.439417881567661261e+00 -1.296924322235291749e+00 -1.349295507589705512e+00 -1.447203205968846440e+00 -1.597537055362782343e+00 -1.638078634656588317e+00 -1.451593301566526106e+00 -1.857009308630409139e+00 -1.511858113899640088e+00 -1.776299133935454799e+00 -1.803057520451301077e+00 -1.975021003826455512e+00 -1.522951264558132678e+00 -1.672001100243752481e+00 -1.402737986394686720e+00 -1.530843548531396481e+00 -1.952735851017358470e+00 -2.059584331654941369e+00 -1.225895370059556511e+00 -1.462542071141286426e+00 -1.487230965508557601e+00 -1.333295176397608195e+00 -1.413705583341743788e+00 -1.597770652392256796e+00 -2.096500192944124485e+00 -1.404960258292144326e+00 -1.267477313659950866e+00 -1.626624759197714543e+00 -1.437068251593733192e+00 -1.969161537853207911e+00 -1.760746893639205002e+00 -1.882963654793536223e+00 -1.544423828006991739e+00 -1.238703683660128618e+00 -1.264756303120703418e+00 -1.426155387390763529e+00 -1.618367466905708651e+00 -2.284199952141675816e+00 -1.282201165440018942e+00 -1.537538993537112875e+00 -1.764279993143337499e+00 -1.515289985825204244e+00 -1.462309102224976343e+00 -1.337045642077800744e+00 -1.569652679966665687e+00 -1.314243142543773057e+00 -1.391126372851841486e+00 -1.493275029980055013e+00 -1.868536792592119467e+00 -1.380063423146263402e+00 -2.216197303909283267e+00 -1.379024756793767015e+00 -1.739038978567846616e+00 -1.440216100580339553e+00 -1.770146932695267905e+00 -1.933284672654307812e+00 -1.424096757947426850e+00 -1.742051700153970817e+00 -1.678120882605070863e+00 -1.629391027915172874e+00 -1.761116882172657494e+00 -1.695939135859870994e+00 -1.718620853907946833e+00 -1.379197101099664868e+00 -1.560966386427705022e+00 -1.746121158983328314e+00 -2.199045549320980175e+00 -2.657676830113532063e+00 -1.798025100376259067e+00 -1.391224716609309020e+00 -1.854115107353624614e+00 -1.677486375167068999e+00 -1.543979998147424926e+00 -1.449441941076070828e+00 -1.588153868059244633e+00 -1.393926437928877604e+00 -1.556725920051279966e+00 -1.793793413621250998e+00 -1.366631898992970440e+00 -1.216549678398825218e+00 -1.422058748490219404e+00 -1.489043618176165928e+00 -1.570322525577819928e+00 -1.598754320813276619e+00 -1.560110667050765620e+00 -1.647621865126929652e+00 -1.484078451014579469e+00 -1.646711533324436427e+00 -2.142030392504483238e+00 -1.538577443117644883e+00 -1.544020751259901791e+00 -1.296746405069689967e+00 -1.556056592809222483e+00 -1.789579664945133208e+00 -1.947027431140412101e+00 -2.130510992154219796e+00 -1.402985014030199817e+00 -1.564137276820072753e+00 -1.824899621213611267e+00 -1.944875630186617688e+00 -1.781256092284448034e+00 -1.395671620230074073e+00 -2.129606933739442542e+00 -1.500057404004985440e+00 -1.540011188155753219e+00 -1.501975764354601228e+00 -1.809148676126657307e+00 -1.385351949296097285e+00 -1.403547143919260387e+00 -1.443103055142521463e+00 -2.089413749172431167e+00 -1.799374921556472939e+00 -1.364815928098046749e+00 -1.243851365731712288e+00 -1.943302062307032729e+00 -2.463180035686545644e+00 -2.607859335135890078e+00 -1.451204864150049456e+00 -1.360826391682819381e+00 -1.761947522919002695e+00 -1.161988141775309291e+00 -1.473643760229535360e+00 -1.708592724377360428e+00 -1.930725802107202682e+00 -1.593509270533234323e+00 -1.614646825702766852e+00 -1.527609491226165073e+00 -1.678984113806037737e+00 -1.256221377138053041e+00 -2.032931086249140762e+00 -1.520538137410799129e+00 -2.177162087824417558e+00 -1.843943514089416702e+00 -1.661929533280529725e+00 -1.358389183760492891e+00 -1.420013259916621973e+00 -1.608217276910729909e+00 -1.505247717103627592e+00 -1.645292024363598005e+00 -1.497648839696155143e+00 -2.003874193815334603e+00 -1.232605108691805285e+00 -1.462925735167504016e+00 -1.344547701526408678e+00 -1.557760354281277237e+00 -1.542754245512968359e+00 -1.639590382758639553e+00 -1.419175240482006828e+00 -1.384504851757722754e+00 -1.551278103144474008e+00 -1.710820698629237580e+00 -1.539999183608338429e+00 -2.157270433280001676e+00 -2.216434546123896343e+00 -1.631618285417488323e+00 -1.528262738398411091e+00 -1.576758243215190758e+00 -1.630103494691984123e+00 -1.310982802473991571e+00 -1.686996105516577416e+00 -1.341188980357791216e+00 -1.692658183212496947e+00 -1.695988420958324028e+00 -1.380234449970309418e+00 -1.525236365120844262e+00 -1.791869530607516303e+00 -1.324052019345191011e+00 -1.158454990378487537e+00 -1.658198934259971002e+00 -1.080306775704607425e+00 -1.760673537917297082e+00 -1.979869332342093280e+00 -1.593070587685613049e+00 -1.917078636324533125e+00 -1.761379682393907853e+00 -1.352343730198204641e+00 -1.723598840082917638e+00 -1.257620956300373516e+00 -1.560762110563941318e+00 -1.614906123905015312e+00 -1.364639589374379236e+00 -1.565567126457077851e+00 -1.729954015447355387e+00 -1.371681582109339992e+00 -1.321881913413437415e+00 -1.408781455395700100e+00 -1.596832440765693306e+00 -1.407880360932316943e+00 -1.413054014079400122e+00 -1.761836922153139362e+00 -1.386372434328626113e+00 -1.522537794468519889e+00 -1.504111984591861795e+00 -1.309394178197877734e+00 -1.980790788400663027e+00 -2.538257690530207888e+00 -1.868515063681094990e+00 -1.674494885115471510e+00 -1.609724851474630958e+00 -1.424052136517320211e+00 -1.436699560332142855e+00 -2.226616822436397136e+00 -1.510708218379669177e+00 -1.361397458707620300e+00 -1.560459967919416657e+00 -1.225289287955908968e+00 -1.738245237609322702e+00 -1.410855281331554689e+00 -1.678552160062148912e+00 -1.678739026375084098e+00 -1.480536802026314769e+00 -1.416351034507897344e+00 -1.551254610001869372e+00 -1.686073800156399738e+00 -1.528531270209565474e+00 -1.575120507178686458e+00 -1.866331662850776008e+00 -1.688300435697792423e+00 -2.041709667448247778e+00 -1.665154023975037312e+00 -1.685719482104218958e+00 -1.611822753232318384e+00 -1.849117574612913595e+00 -1.694106512443479540e+00 -1.923765102522510206e+00 -1.222367832073111726e+00 -1.726441197207818190e+00 -1.363069778620011663e+00 -1.533165422748240081e+00 -2.114223340894206160e+00 -1.462668619601818154e+00 -1.676361649284725530e+00 -1.472692660623618588e+00 -1.506429982824437408e+00 -1.207416024771494456e+00 -1.855429231431517501e+00 -1.946393325992730183e+00 -1.885956438940017854e+00 -1.293045049044450279e+00 -1.459680470571774968e+00 -1.568913283629998379e+00 -1.591134589995261805e+00 -1.684899288752663482e+00 -1.517399170058989277e+00 -1.760106649316992788e+00 -1.587259116923375402e+00 -1.608974370714255642e+00 -1.823459037000062066e+00 -1.541706253358134493e+00 -1.675573968248777135e+00 -1.217945846665701604e+00 -1.855256256274864013e+00 -1.430021680006359208e+00 -1.724056674997963556e+00 -1.637393160402677461e+00 -1.505268019930834589e+00 -1.354023284343967237e+00 -1.478452225889182792e+00 -1.374630235522766641e+00 -1.423821606360835990e+00 -1.801543148642501757e+00 -1.449256053726484028e+00 -1.450533841736362906e+00 -1.516451189717743953e+00 -2.207352119779091737e+00
-1.863444665942431744e+00 -1.415996769227122920e+00 -1.555464957652804570e+00 -1.591834172341130449e+00 -1.865905884449996721e+00 -1.359514481988752799e+00 -2.474592796353180191e+00 -1.584122681228191887e+00 -1.454217953651457451e+00 -2.244948178538151762e+00 -1.234313770246270758e+00 -1.264010796133638648e+00 -1.583496134650500542e+00 -1.475821868942572168e+00 -1.486935748574819360e+00 -1.736915239912755871e+00 -1.340542126302977977e+00 -1.913723630989534685e+00 -1.284715264547038327e+00 -1.572084568679632977e+00 -1.842499834095278954e+00 -1.510035313406288049e+00 -1.318100973114217922e+00 -1.295115884860787325e+00 -1.177319712881812475e+00 -1.513284996351572431e+00 -1.545392098556292337e+00 -1.998194250067961697e+00 -2.003303616719392277e+00 -1.406322906480825363e+00 -1.583412125192596109e+00 -1.809905315391643343e+00 -1.443376414945425568e+00 -1.578842910853617720e+00 -1.614293477611736360e+00 -1.530453655904566945e+00 -1.446716706028715826e+00 -1.651063438623573632e+00 -1.269500644741214712e+00 -2.273945466315560715e+00 -1.729176909647760496e+00 -2.008961025669023126e+00 -1.572201394875566871e+00 -1.330639686393450649e+00 -1.580528472039891996e+00 -1.789203782187294145e+00 -1.522746339997993692e+00 -1.511703777255712478e+00 -1.551553294182607345e+00 -1.348106473915516412e+00 -1.499276573882203589e+00 -1.255551768579632022e+00 -2.151276439399513407e+00 -1.554903401462507828e+00 -1.565449188709949757e+00 -1.441818840202165664e+00 -1.242486448147956057e+00 -1.236045832127726785e+00 -1.567388283996400178e+00 -2.140546117995999698e+00 -1.272106719063434754e+00 -2.256490914128469250e+00 -1.459307685858584280e+00 -1.608970399656827421e+00 -1.257375221313790981e+00 -1.805101536343728608e+00 -1.313774253473783737e+00 -1.790440755572077602e+00 -1.756550529676879968e+00 -1.542459921326695849e+00 -1.400638290159167187e+00 -1.676367750385721500e+00 -1.531032250326425537e+00 -1.234451302582441512e+00 -1.530574598417396182e+00 -1.502930152005077513e+00 -1.835366735893903423e+00 -1.360164982047253890e+00 -1.364559422498089925e+00 -1.864001462441091661e+00 -1.627624991905938234e+00 -1.458741854449015607e+00 -1.225060443364914153e+00 -1.734864721519643105e+00 -1.548988684777422353e+00 -1.830124371932786875e+00 -1.688398602072455290e+00 -1.831824757472488852e+00 -1.462301474486700892e+00 -1.433630329992165331e+00 -1.492588810851074532e+00 -2.361594073475371758e+00 -1.565754799228268102e+00 -1.344111357266403184e+00 -1.598409656945230850e+00 -1.939604219767765425e+00 -1.782071231045036175e+00 -1.472838013545205715e+00 -1.937934493590595331e+00 -1.369333721264354375e+00 -1.453821569402069525e+00 -1.315806559856592672e+00 -2.247314094496095649e+00 -2.020545383225101688e+00 -1.877390576695257662e+00 -2.023087061393971098e+00 -1.614954959492300501e+00 -1.351043721116021556e+00 -1.634181029653229311e+00 -1.400421458537238095e+00 -1.682084548397545953e+00 -1.831759470458906858e+00 -2.192350244068397735e+00 -1.947079494499201369e+00 -1.858865935831763627e+00 -2.036166368147450445e+00 -1.819052522817550921e+00 -1.389289462772960837e+00 -1.431812883385856994e+00 -1.389519868640552991e+00 -1.795351953168751624e+00 -1.855342344533412735e+00 -2.064425420219233143e+00 -1.238364712238209542e+00 -2.395608907021922196e+00 -1.595312706399921954e+00 -1.423820998451447384e+00 -1.473836602536865215e+00 -1.556472051542005186e+00 -1.505862810208955516e+00 -1.440675972391441073e+00 -1.570050607822651045e+00 -1.442860543860014166e+00 -1.402347530693026201e+00 -1.188087525097670571e+00 -1.529643462127267428e+00 -1.419233412466111233e+00 -2.002694544697483980e+00 -1.495145177760296207e+00 -1.574634572726454573e+00 -1.882487569624757828e+00 -1.336443534240135067e+00 -1.474751606544937310e+00 -1.508243456340543798e+00 -1.526159172822587395e+00 -1.790532910772488551e+00 -1.864192578339500583e+00 -1.331796097973556581e+00 -1.640178404941676105e+00 -1.203937068645954067e+00 -1.487361894551191721e+00 -2.556297914416735040e+00 -2.218066051541747630e+00 -1.705685538065033979e+00 -1.652278252211542675e+00 -1.250153869935267892e+00 -1.788808980125146331e+00 -1.241603539179935600e+00 -1.346069960339537852e+00 -2.091904201716025202e+00 -1.411994440841110032e+00 -2.095796656856430573e+00 -1.672569326165334269e+00 -1.246229299011250680e+00 -1.335377454629772531e+00 -1.148353648225053369e+00 -1.913350559947045948e+00 -1.330575860537938526e+00 -2.106435706355321624e+00 -1.691509174126637927e+00 -1.229835192240593678e+00 -1.749150845567220447e+00 -1.685256040113370046e+00 -1.544575560707224238e+00 -2.055577105841669194e+00 -1.650849136606020728e+00 -1.760622025424501746e+00 -1.493178457675312654e+00 -1.262680200282268350e+00 -1.488710034210211308e+00 -2.103637322462361681e+00 -1.449470528648711731e+00 -1.340263188382925907e+00 -1.219065854321939035e+00 -1.516966188535435522e+00 -1.947664513954119991e+00 -1.521668072955034035e+00 -1.401985262214121564e+00 -1.743101150849321046e+00 -2.013457823042813288e+00 -1.405847437681096990e+00 -1.585218382010783467e+00 -1.804982579057625491e+00 -1.717598042798459401e+00 -1.490665049224916938e+00 -2.158751993976234740e+00 -1.513843595177757795e+00 -1.401997468659154755e+00 -1.800256215738777144e+00 -1.383356002074764834e+00 -1.660210830694884176e+00 -1.694641118629198084e+00 -1.957859387930428241e+00 -1.377092867483496796e+00 -1.580826779170699137e+00 -1.912298763755094111e+00 -1.368370963448253264e+00 -2.337723132531026149e+00 -1.826811950549225516e+00 -1.518452731754103890e+00 -1.675494897845879683e+00 -2.451794750631277608e+00 -1.635130078769884143e+00 -2.025589339221079754e+00 -1.589601101122216864e+00 -1.606268713419562566e+00 -1.343508490192546256e+00 -1.709994747251491143e+00 -1.384795875573410218e+00 -1.596388919090875547e+00 -1.625820585515471484e+00 -2.047771569277645476e+00 -1.581263596943365712e+00 -1.886749183294325061e+00 -1.560057857142922000e+00 -1.701693389061794681e+00 -1.555678370881755201e+00 -1.342721674210948457e+00 -1.561092791028246385e+00 -1.506897549033420658e+00 -1.294181808018183943e+00 -1.754827685374405588e+00 -1.254433358030818457e+00 -1.505294259885791464e+00 -1.950651025788316062e+00 -1.563554916247917204e+00 -1.844189847060283105e+00 -1.358816877319404925e+00 -1.810047895348466440e+00 -1.909196490154201120e+00 -1.747855495008617144e+00 -1.165369544256544154e+00 -2.050330679075196727e+00 -1.336351700417696797e+00 -1.429234496552681755e+00 -1.539450104992603485e+00 -1.500886067350563069e+00 -1.710553120932436055e+00 -1.440065632450716837e+00 -1.525839146846224015e+00 -1.583578115852805279e+00 -1.552909472859576701e+00 -1.358861385653976184e+00 -1.321982756258307967e+00 -2.532959864985797616e+00 -1.512018370108057841e+00 -1.505318213043294717e+00 -1.624024618413606680e+00 -1.751504880728997904e+00 -1.533098292014963837e+00 -1.528324461622129871e+00 -1.649130267336958999e+00 -1.578816807952865497e+00 -1.882225888563421767e+00 -1.801303020446606284e+00 -1.342910122157864539e+00 -1.985432024036178689e+00 -1.514363497760886412e+00 -1.689522105771640303e+00 -1.148178153007433533e+00 -1.743768087466202044e+00 -1.596807740373559881e+00 -1.235291919345798517e+00 -1.241147074220574797e+00 -1.726700366759622796e+00 -1.510411394377427330e+00 -1.546077437121483156e+00 -1.586326016454229881e+00 -1.175068323633679190e+00 -1.589475102512657001e+00 -1.301157202936174651e+00 -1.906138745093515885e+00 -1.973865938397005415e+00 -1.507233469480466104e+00 -1.688800474308214339e+00 -1.524712999825238446e+00 -1.445462208338746501e+00 -1.564431504267015161e+00 -1.667530475651427535e+00 -1.538969550917655305e+00 -1.898928583377071933e+00 -1.626203044724071844e+00 -1.657810450796501245e+00 -1.229389227869510881e+00 -1.543395442061364475e+00 -1.800384634311029242e+00 -1.932584599909958012e+00 -1.254377939822525434e+00 -1.285315766864899123e+00 -1.492195676711329577e+00 -1.875793026704926314e+00 -1.936988033720902669e+00 -1.995333318719782145e+00 -1.248473733721067402e+00 -2.091616407526529109e+00 -1.498195766921308625e+00 -1.635804097981545580e+00 -1.799439395043988643e+00 -1.641997823676519364e+00 -1.436087986989523779e+00 -1.456963146815131838e+00 -1.599791423727360717e+00 -2.186096530159553630e+00 -1.412501346502211819e+00 -1.730816486114336250e+00 -1.509762861871730699e+00 -1.796916325470072184e+00 -2.064834650934702864e+00 -1.761815980560970107e+00 -1.684254070184991736e+00 -2.412942226848219907e+00 -1.561078526997164095e+00 -1.408379410855467917e+00 -1.645560143632412098e+00 -1.304536818371157425e+00 -1.414314676646307944e+00 -1.469782048787889872e+00 -1.531944742972551454e+00 -1.520082537681021861e+00 -1.539695899007271551e+00 -1.612225834868394214e+00 -1.473010061298638984e+00 -1.809420877565371732e+00 -1.337465414847812895e+00 -1.306388708424921274e+00 -2.083937012180427484e+00 -1.282112224996816430e+00 -1.673452814732069305e+00 -1.372532253760436971e+00 -1.503011769948137566e+00 -1.374695714277688330e+00 -1.575795062732684215e+00 -1.522962242746514150e+00 -1.564100986147294092e+00 -1.876799103212118736e+00 -1.397615391730398837e+00 -1.675389376160585364e+00 -1.249126959395976177e+00 -1.742277950050441282e+00 -1.193626507803586589e+00 -2.113679206219679418e+00 -1.650176618020669839e+00 -1.743743564176233107e+00 -1.572370348453746791e+00 -2.091798296592739081e+00 -1.342140796858741991e+00 -1.524424482765047939e+00 -1.516519403392203147e+00 -1.646853631698172116e+00 -1.711663208939131708e+00 -1.687800796606845344e+00 -1.980371778807037852e+00 -1.411850835047511632e+00 -1.476830187740040046e+00 -1.191090658130109281e+00 -1.466452312299824756e+00 -1.231381991368020179e+00 -1.564808841398455774e+00 -1.768501591704998877e+00 -1.383264669984498152e+00 -1.552001476919431244e+00 -1.599011261897645975e+00 -1.423779530700872042e+00 -2.044381928600798926e+00 -1.376144475162528025e+00 -1.184197642535995909e+00 -1.622267182023925169e+00 -2.254887801140778247e+00 -2.237474788980908791e+00 -1.514033223921381399e+00 -1.723370036716015408e+00 -1.606543638726816381e+00 -1.468798640109053810e+00 -1.369205109206898863e+00 -1.337022087259664538e+00 -1.723400848027108134e+00 -1.706646964278987877e+00 -1.728678574070251717e+00 -1.365504206115095487e+00 -1.246972102243401492e+00 -1.718770933383895638e+00 -1.392240403490590195e+00 -1.403984418405046508e+00 -2.167813783530220473e+00 -2.020386220299073443e+00 -1.694108868207178320e+00 -1.880120304007189436e+00 -1.150624609620052530e+00 -1.722636189084508107e+00 -1.905459329045116279e+00 -2.140879885175016817e+00 -1.593003881800420185e+00 -2.253568519468608145e+00 -1.747240502572132037e+00 -1.589167395497700142e+00 -1.758349027399537912e+00 -1.861914213352205083e+00 -1.664675710862842273e+00 -1.398752671857256047e+00 -1.383217731450306909e+00 -2.259307999885456830e+00 -1.740570025932606235e+00 -1.361984931858643666e+00 -2.160476729792487838e+00 -1.360612666555844008e+00 -1.759596324405891199e+00 -1.707602401024336025e+00 -1.239958339874256410e+00 -1.644734903891001299e+00 -1.727524287425353355e+00 -1.767349136785879793e+00 -1.896281578916160226e+00 -1.496810086975530529e+00 -1.268856520647045683e+00 -1.794194740315246950e+00 -1.447289274427634442e+00 -1.153792123440473771e+00 -1.277407861233807340e+00 -1.775948494011068135e+00 -1.769344513339824676e+00 -1.527953916707091686e+00 -1.633566139501721359e+00 -1.518001372850805719e+00 -1.410606821761470009e+00 -1.868007725699231125e+00 -1.413686351781664241e+00 -1.509833159905591637e+00 -1.302319591778120511e+00 -1.751765448518915802e+00 -1.245681371517815661e+00 -1.738359011972349544e+00 -1.549816441854513283e+00 -1.432463362329702505e+00 -1.811894087611540360e+00 -1.742674529353238855e+00 -1.545637135339575030e+00 -2.730923693774155225e+00 -1.437125026344032719e+00 -1.198492851310800411e+00 -1.480355010080797840e+00 -1.378647514622934889e+00 -2.255526406425162111e+00 -1.547886651957078197e+00 -1.340668691682262104e+00 -2.011120033951049102e+00 -2.239424606872626011e+00 -1.188655221772230597e+00 -1.440994718467695668e+00 -1.988821882253289930e+00 -1.511611593640450169e+00 -2.079081926989537976e+00 -1.814639712503197000e+00 -1.493860413601326043e+00 -1.593294147176457010e+00 -1.586925159486209491e+00 -2.106749011972882002e+00 -1.466123930673603803e+00 -1.643124526108808325e+00 -2.244687611586838827e+00 -1.632377939400931455e+00 -1.692975498561060999e+00 -1.591575245495645774e+00 -1.384275082623009467e+00 -1.272133342234209152e+00 -1.416007777660160949e+00 -1.589646243599115882e+00 -1.782527181928428295e+00 -2.118930182384863414e+00 -1.657776103325638406e+00 -1.558362826108208310e+00 -1.574873334665966018e+00 -1.328803326307930188e+00 -1.687335789492639071e+00 -1.882511993200494782e+00 -1.633119075531304754e+00 -1.480690587018019810e+00 -1.453643906895035087e+00 -1.382784967295071832e+00 -1.375471096242285807e+00 -2.115120405853828434e+00 -1.382154667296618067e+00 -1.553083173890138946e+00 -1.364257371990533763e+00 -1.957798599075035728e+00 -1.470638151804100513e+00 -1.214343874674860269e+00 -1.409354239419749799e+00 -1.427347996585143219e+00 -1.678663754805328701e+00 -1.372493582279527891e+00
-1.636024381355844604e+00 -1.517072875569358326e+00 -1.584039929335355312e+00 -1.589005617583153729e+00 -1.392767778421511338e+00 -1.801848907200854333e+00 -1.404366460515660053e+00 -1.694882382776896401e+00 -1.930789326262804195e+00 -1.396767571504676120e+00 -1.684333720453146999e+00 -1.489104816544036369e+00 -1.294417524685553600e+00 -1.848070670419958539e+00 -1.576165652926501570e+00 -1.563075700958254100e+00 -1.610345065141757681e+00 -2.090050119426703379e+00 -1.474552593807135548e+00 -2.153011522515709597e+00 -1.285776603874376978e+00 -1.615785586017138620e+00 -1.564733420150043131e+00 -1.238921611371501807e+00 -1.796432759542491375e+00 -1.838600540158207286e+00 -1.717519646548297585e+00 -1.333497496384601355e+00 -1.445638836320403353e+00 -1.808764400592854704e+00 -1.284662059337754236e+00 -1.197804991452461998e+00 -1.690590415979874805e+00 -1.242557715008202779e+00 -1.556777626992789765e+00 -1.589966922363827528e+00 -1.734228228733807553e+00 -1.884529938701365204e+00 -1.395507632378092611e+00 -1.489359582792093573e+00 -1.323164673642155398e+00 -1.910245870408508129e+00 -1.423547362658650783e+00 -1.969574807230464852e+00 -1.798040126338982692e+00 -2.121245921625599884e+00 -1.319472112275808851e+00 -2.217251728861216797e+00 -1.759388340780276616e+00 -1.615624459495086818e+00 -1.483144759982889527e+00 -1.322168576552207320e+00 -1.836006128369043866e+00 -1.354811786082475322e+00 -1.390335044415727195e+00 -1.541299636269452877e+00 -1.453214846561077245e+00 -2.365342393644933150e+00 -1.743862382361816676e+00 -1.680128133918658451e+00 -1.287591724049212072e+00 -1.344476623566364326e+00 -1.214375996935444402e+00 -1.387211909275626986e+00 -1.444286144608320832e+00 -1.344403580519779373e+00 -1.666961820699046637e+00 -1.573105198969634300e+00 -1.396195395941927764e+00 -1.510215540630724718e+00 -1.575777350456373460e+00 -1.824685261343778730e+00 -1.463864208909083864e+00 -1.530196911102714497e+00 -1.574044492882309187e+00 -2.175118392020599423e+00 -1.435815051443723345e+00 -1.137379499889169310e+00 -1.205364769981785100e+00 -1.708711013117801159e+00 -1.947475757096958304e+00 -1.363223987776662760e+00 -2.471712883048943432e+00 -1.957389247116694264e+00 -1.578319805656449359e+00 -1.972455350700698107e+00 -1.566900200072552263e+00 -2.031120159595738439e+00 -1.652380775244580047e+00 -1.527224484627259793e+00 -1.236420145214845112e+00 -1.489222222269503515e+00 -1.376021036970471512e+00 -1.424794978610976148e+00 -1.628510335737703318e+00 -1.575928135147106612e+00 -2.347485276915795893e+00 -1.839835905734184207e+00 -1.853369457592955794e+00 -1.868281308863549706e+00 -1.825185144689546846e+00 -2.313613059129068894e+00 -2.197391201558840823e+00 -1.641076226147174522e+00 -1.747708404329467058e+00 -1.362593925391298422e+00 -2.141597415246923042e+00 -2.153294041057341346e+00 -1.858798508625944201e+00 -1.821114514493431535e+00 -1.531216381137971760e+00 -2.126048413473605514e+00 -1.537188539484289240e+00 -1.789153429950550045e+00 -1.358811568862595909e+00 -1.595872783722504407e+00 -1.473416594363774035e+00 -1.926065738472536371e+00 -1.384788253184715545e+00 -2.287154122328895589e+00 -1.600613137721098811e+00 -1.282362916303618983e+00 -1.643835487767126402e+00 -1.549209563958596991e+00 -1.399602230672404968e+00 -1.495262663793651914e+00 -1.450190239586643060e+00 -2.021360956726268920e+00 -1.586013744044010965e+00 -1.722725865393874845e+00 -1.487360352138966890e+00 -1.691877710054539019e+00 -1.353995679773505101e+00 -1.365637932497869578e+00 -1.870398301961541554e+00 -1.475051152561176249e+00 -1.736477267272205305e+00 -1.368021807991569583e+00 -2.028130098901622880e+00 -1.885917904790304744e+00 -2.158820593190101000e+00 -1.408461465446673389e+00 -1.568330999589896635e+00 -1.336774485214787589e+00 -1.891765209160356509e+00 -1.779858300709594499e+00 -2.096089677653372618e+00 -1.531195500105443141e+00 -1.427297825447607860e+00 -1.726307580544394371e+00 -1.283378783335832551e+00 -1.704757171640818303e+00 -1.693356271022483650e+00 -1.587872940612467421e+00 -1.676265975633768779e+00 -1.754973712785843132e+00 -1.437421912426018578e+00 -1.415424724044648475e+00 -1.550531292300554309e+00 -1.478248971626903607e+00 -1.980279438754065868e+00 -1.454455545699094188e+00 -1.458591134587589488e+00 -1.615340540896139654e+00 -1.453272878929881662e+00 -1.854218000976119773e+00 -1.496710024302575048e+00 -1.666800530085095211e+00 -1.345355118135923789e+00 -1.609907897447370173e+00 -1.635303169596946216e+00 -1.502998942541718064e+00 -1.302495737506279783e+00 -1.336396600098792575e+00 -1.704070535804242947e+00 -1.212985132103566732e+00 -1.661566682935774253e+00 -1.475570139338783004e+00 -1.871548812190221067e+00 -1.437358258228975227e+00 -1.519139462841421873e+00 -1.191073574741021268e+00 -1.467410570386654012e+00 -1.845436646840437289e+00 -1.627706331118606187e+00 -1.832562034191113742e+00 -1.451348799696090985e+00 -1.364075974677564362e+00 -1.500115666896190803e+00 -1.786275611364398941e+00 -1.749802529308698062e+00 -1.536923235078442751e+00 -2.197169218992368389e+00 -2.215171718240958931e+00 -1.844622800544914121e+00 -1.235800801726354869e+00 -2.194051516315598249e+00 -1.341514532994908082e+00 -1.302610177044886353e+00 -1.754339122596763945e+00 -1.484199741482590484e+00 -1.664594352230045038e+00 -1.559014634225230456e+00 -1.351781860771782862e+00 -1.386590184873306431e+00 -1.896518051670132321e+00 -2.018776510056079943e+00 -1.344126275066328091e+00 -2.108528384636831898e+00 -1.303748926864037649e+00 -1.635197984352333878e+00 -1.762689146381134275e+00 -1.561698734065464000e+00 -1.263869849675465895e+00 -1.760303634576110277e+00 -1.591600936677203038e+00 -1.595278526662102569e+00 -1.729079934350840508e+00 -1.544023969147644060e+00 -1.995971528271400786e+00 -1.368432551442923639e+00 -1.389446355467779615e+00 -1.333293040557904874e+00 -1.757869559474110721e+00 -1.595825488539776904e+00 -1.477846211272963117e+00 -1.434368354653389854e+00 -1.568141838922587183e+00 -1.290114059336493479e+00 -1.896249734340940130e+00 -1.853285740460322906e+00 -1.367563014968922630e+00 -1.711839556045360533e+00 -2.016652803267358962e+00 -1.297412189333987609e+00 -1.535286345312824263e+00 -1.568992772198569474e+00 -1.261599521531414636e+00 -1.747395316500912177e+00 -1.693510340453184826e+00 -1.732661580815496594e+00 -1.468680986352156159e+00 -1.572981205809485195e+00 -1.782569804002099412e+00 -1.360504890842231251e+00 -1.886915647717064326e+00 -1.266542390572510168e+00 -1.806501351039040193e+00 -1.668704391355512406e+00 -1.421718434356649796e+00 -1.635413881827681104e+00 -1.678704048076414601e+00 -1.805914542119605004e+00 -1.648706042959808382e+00 -1.543675128325951773e+00 -1.274582276146768667e+00 -2.350327819954961761e+00 -1.465655778928925512e+00 -1.441738850363494473e+00 -1.658965835012696566e+00 -1.916112345689036101e+00 -1.616578228981237375e+00 -1.874692156860329417e+00 -1.406738145928561723e+00 -1.441086368765222669e+00 -1.638224667609865515e+00 -1.302433948333207248e+00 -1.443801700957243694e+00 -2.097199486639885535e+00 -1.543229007339720127e+00 -1.333584781726207424e+00 -1.632063828342205758e+00 -1.638267646412148615e+00 -1.398689091717123967e+00 -1.562851193191643562e+00 -1.312026202678260978e+00 -1.428621971884004527e+00 -1.715842430451820277e+00 -1.738101872740533960e+00 -1.801813433152418487e+00 -1.721237514300733018e+00 -1.414494035389573412e+00 -1.295739316139033148e+00 -1.439069227038223708e+00 -1.541712505563658908e+00 -1.730102522065468662e+00 -1.486077016534974371e+00 -1.605507145432323091e+00 -1.391131259028278500e+00 -1.419415733040455319e+00 -1.348859632825671451e+00 -1.543107706892221875e+00 -1.568090397402505554e+00 -1.458261053454576128e+00 -1.676818812787095991e+00 -1.515303415726307446e+00 -1.341063304220736718e+00 -1.191078248374353166e+00 -1.690307617519981376e+00 -1.665203055199401039e+00 -1.864354419188452239e+00 -1.406312765073521431e+00 -1.458153175103290566e+00 -1.450288748855724785e+00 -1.747987712107190061e+00 -1.320999336835731119e+00 -1.687012651788796447e+00 -1.542731922361267216e+00 -1.679964884619446819e+00 -1.480098187436161838e+00 -1.511438237626336667e+00 -1.682568177797249875e+00 -1.582470245900104322e+00 -2.224188553565508375e+00 -1.605884539179015080e+00 -1.906177678570692757e+00 -1.495016156227645165e+00 -1.351465225581817808e+00 -1.658192791322240511e+00 -1.610052619441584953e+00 -1.520747945691188319e+00 -1.282158177148321032e+00 -1.680129738663401540e+00 -1.351314377333111105e+00 -1.905780232929004336e+00 -2.002372044999915168e+00 -1.653602901595779606e+00 -1.482037425053626567e+00 -1.494634420936828079e+00 -1.444973048519621051e+00 -1.570945041484033133e+00 -2.076756130780781806e+00 -1.321495901881469148e+00 -2.018830027936452609e+00 -1.709505880469995187e+00 -1.484294288131252415e+00 -2.513177336377362625e+00 -1.511594649314331962e+00 -1.500286316442373646e+00 -2.066294637910503607e+00 -1.360514535565625627e+00 -1.603257718661249553e+00 -1.776300721766402413e+00 -1.310467829538795925e+00 -1.690940099881641734e+00 -1.510415849566437929e+00 -1.405054220750458605e+00 -1.403880676918354276e+00 -1.829954372231869630e+00 -2.114379803599867991e+00 -1.293242220881862137e+00 -1.389540433453786639e+00 -1.599811890499561073e+00 -1.472349336074011195e+00 -1.846269882253583017e+00 -1.683706543120560006e+00 -1.362889616237049850e+00 -1.720998905219779385e+00 -2.156343698250335894e+00 -1.732509391984618841e+00 -1.668708583755131869e+00 -1.432170336763185947e+00 -1.455255563874281455e+00 -1.949324833359965758e+00 -1.473016751718681849e+00 -2.063665071937936357e+00 -1.577620265692838419e+00 -1.232922811058523305e+00 -1.515328151064749163e+00 -1.782724068487264502e+00 -1.672528087535125385e+00 -1.579766934019664726e+00 -1.912663780317111151e+00 -1.780437137226518418e+00 -1.498589496687829037e+00 -1.537295286868275657e+00 -1.437201457984079056e+00 -1.460043546919507218e+00 -1.489526850238951372e+00 -1.285702474936314843e+00 -1.588114145033935776e+00 -1.496856437008590834e+00 -1.359899984045854104e+00 -2.049067679599479330e+00 -2.474017315758506363e+00 -1.485901714681769903e+00 -1.614685702480862739e+00 -1.582178158795116696e+00 -1.629314216680373129e+00 -2.141866831084688005e+00 -1.616855320355829795e+00 -1.386834530515603792e+00 -1.186274209862345774e+00 -1.737053581149696324e+00 -2.351396537304581091e+00 -1.281032982618030891e+00 -1.929341157706839782e+00 -1.458832822148601771e+00 -1.534711765930908189e+00 -1.496864612234519498e+00 -2.173937051817555588e+00 -1.673017810770056402e+00 -1.682376476306117752e+00 -1.341069865236541148e+00 -1.393447589627941685e+00 -1.456951529842253290e+00 -1.724251550843331815e+00 -1.491572120784462996e+00 -1.438438168784063720e+00 -1.235229898390092229e+00 -1.236708136916854439e+00 -1.303814817616805843e+00 -2.057369513634085934e+00 -1.613649631107474391e+00 -1.545161275175987781e+00 -1.463811671214477528e+00 -1.921455324387665531e+00 -1.503538272003589249e+00 -1.827565380452439214e+00 -1.333990213777247469e+00 -1.587277163223310916e+00 -1.522124626999738384e+00 -1.851972735709838114e+00 -1.414103374271073577e+00 -1.399995834514887738e+00 -1.873622436425766313e+00 -1.803290246622518023e+00 -1.424334607850437751e+00 -1.482430770974389356e+00 -2.680128403940681192e+00 -1.782691857295829241e+00 -1.664295243520856893e+00 -1.575263929705473576e+00 -1.411407127841832754e+00 -1.923335638962248240e+00 -1.406483120057454794e+00 -1.467417228219161762e+00 -1.262635987260365855e+00 -1.797108510185986052e+00 -1.485272385308219700e+00 -1.351732335389723927e+00 -2.133447023873640269e+00 -1.471876403676038336e+00 -1.436263039904743799e+00 -1.384137599926832385e+00 -1.453305218950197819e+00 -1.453739382149355386e+00 -1.947759931579386317e+00 -1.746247062965734287e+00 -1.988882006307623573e+00 -1.576242559008289357e+00 -1.569233101875628700e+00 -1.793950770932000394e+00 -1.270105365237281791e+00 -1.701117300112892305e+00 -1.226276138539089899e+00 -1.569060573071545006e+00 -1.489122338721441396e+00 -1.378959610346785825e+00 -1.206955651909982219e+00 -2.092100063138981003e+00 -1.456794487938565474e+00 -1.393493102223170022e+00 -2.080213126650914290e+00 -1.637324094337474278e+00 -1.542898131656040617e+00 -1.711592299981375298e+00 -1.489179519205620750e+00 -1.700615818888399300e+00 -1.692027359886879356e+00 -1.333176355886673825e+00 -1.992887081433411200e+00 -1.410324259591795304e+00 -1.478064544064553232e+00 -1.828335213049402386e+00 -2.025033965536884306e+00 -2.035833768162617741e+00 -1.359716925793040376e+00 -2.334749057669456729e+00 -2.227653888237439261e+00 -2.002227430578435996e+00 -1.688057780509120143e+00 -1.157725662211878559e+00 -1.569644274597681299e+00 -1.473297390187473965e+00 -1.326823205254010540e+00 -1.454040587348966573e+00 -1.687257158932192080e+00 -1.620786111853415923e+00 -1.611873992009134282e+00 -1.331323500446248254e+00 -2.149544665194606630e+00 -1.803557809362242859e+00 -1.485970589051571755e+00 -1.518296854198851520e+00 -1.592716068552226583e+00 -1.545276216385367940e+00 -1.276178112307374546e+00 -1.495797945688167596e+00 -1.410990891934689628e+00
-1.506362264470027190e+00 -1.685838764603814877e+00 -1.612244030323692012e+00 -2.038291381331785779e+00 -1.317952896015879505e+00 -1.258133064669218149e+00 -1.314751066510010835e+00 -1.423192853313690609e+00 -1.458405863049125450e+00 -1.476733799052292184e+00 -1.687726945402802547e+00 -1.560188854225699862e+00 -1.320908750686115907e+00 -1.724979578137951108e+00 -1.462784551996541005e+00 -1.586040704014730185e+00 -1.645396482649958969e+00 -1.283300898746305263e+00 -2.325575150729848328e+00 -1.567870559316822066e+00 -1.940643572411581586e+00 -1.512024023727068123e+00 -1.429768991414204438e+00 -1.878110305558378323e+00 -1.350305471757105247e+00 -1.337591742733580169e+00 -1.629839112044218830e+00 -2.130088996982599348e+00 -1.340422166093400147e+00 -1.814482145174608929e+00 -1.474792905001490961e+00 -1.936156227440850142e+00 -1.668266190719769115e+00 -1.287369288324030858e+00 -1.477376659833291583e+00 -1.662370759293178679e+00 -1.389916462025095445e+00 -1.381174815760572105e+00 -1.514540998022087415e+00 -1.416392228634497874e+00 -1.687481124213889849e+00 -1.693868880851517433e+00 -1.512164263504316652e+00 -1.351843742455539177e+00 -1.160791798774049255e+00 -1.552123251135945958e+00 -1.361668971114095461e+00 -2.164521783232752128e+00 -1.278302798641027360e+00 -2.818430704068416670e+00 -1.551285818827212948e+00 -1.779398034492145175e+00 -2.064127351332657234e+00 -2.383928309202249185e+00 -1.598650470809519719e+00 -1.179511558150259765e+00 -1.549197383255851657e+00 -1.522046799810099493e+00 -1.640388702126010845e+00 -1.472266369464628299e+00 -1.903300770220925697e+00 -1.672912170858036784e+00 -1.459851153644368127e+00 -1.507776603855441655e+00 -1.179874954177067004e+00 -1.707712283914298412e+00 -1.386691776531032705e+00 -1.632618056548198027e+00 -1.803457791738996452e+00 -1.595424121428387298e+00 -1.840417929504455596e+00 -1.494427222245603204e+00 -1.790024900679853648e+00 -1.564142546719268001e+00 -1.335454905492496458e+00 -1.442988909691650168e+00 -1.334004868679127709e+00 -1.513493054374369207e+00 -1.840912835673152781e+00 -1.427761805017416119e+00 -2.192935184640091517e+00 -1.309133317681243414e+00 -1.465286794935936276e+00 -1.574644232853269710e+00 -2.192900785019864962e+00 -2.048633774503819005e+00 -1.167719023813329704e+00 -1.615689300388743810e+00 -1.763248838451604517e+00 -1.498968196172333123e+00 -1.191731733348857514e+00 -1.701929197068162480e+00 -1.663241160546861552e+00 -1.376848174110070211e+00 -1.202038901917434455e+00 -1.626000691873306980e+00 -1.532576610945143747e+00 -1.743117022506611269e+00 -1.438721089198315539e+00 -1.530814247248170945e+00 -1.542573369650184434e+00 -1.608525065599991422e+00 -1.574578704280287900e+00 -1.515898678206721861e+00 -1.288776073820362633e+00 -1.655869157877310816e+00 -1.723371371891926795e+00 -2.022610643306571365e+00 -1.428371988588888808e+00 -1.950917404123428955e+00 -1.592564774000016392e+00 -1.488348104785178760e+00 -1.561163137941411927e+00 -1.902196903798628380e+00 -1.802734254249523271e+00 -1.351117885613218661e+00 -1.645131683832045555e+00 -1.650019784736837858e+00 -1.639918416397892820e+00 -1.375555462191776490e+00 -1.637871145800416706e+00 -1.716096745799609913e+00 -1.811963483350763182e+00 -1.916668575098786631e+00 -1.567142690100787661e+00 -1.405839663632529879e+00 -1.744792698257349395e+00 -2.358861663280372056e+00 -1.506819853379574470e+00 -1.539639310011587492e+00 -2.097019652942025303e+00 -1.754079914960939179e+00 -1.824771529795470970e+00 -1.299980452660611352e+00 -1.437080337620694870e+00 -1.290997414417288214e+00 -1.330294604824284521e+00 -1.503169090047835166e+00 -1.992651972429583029e+00 -1.518019088815614426e+00 -1.616557753925868646e+00 -1.972952936325594431e+00 -1.270603899821974858e+00 -1.599012814703983487e+00 -1.611412244536574612e+00 -1.458602248872800100e+00 -1.279883560477816706e+00 -2.131654010528680754e+00 -1.661210261544865174e+00 -1.876002840432188234e+00 -1.307112189353488052e+00 -1.817964700278473789e+00 -1.524154273240824642e+00 -1.682553498413739357e+00 -1.691273142344787317e+00 -1.881571239010613406e+00 -1.519689836737623700e+00 -1.798720324146688032e+00 -1.913029925820616484e+00 -1.441937729159662673e+00 -1.498866189031750284e+00 -2.210826896351721693e+00 -1.627452460165580650e+00 -1.586005774338712149e+00 -1.392164658499236873e+00 -1.536478065687082895e+00 -1.348183310319871930e+00 -1.988953718020715522e+00 -1.325858621550412897e+00 -1.692845626736258602e+00 -1.534415617140153731e+00 -1.449603452300750828e+00 -1.136160464093966649e+00 -1.531701142730625298e+00 -1.448703837989383514e+00 -1.563321098166555068e+00 -1.463937487354120659e+00 -1.575831491065995849e+00 -1.622902905190639400e+00 -1.456615398859009369e+00 -1.856107170847660637e+00 -1.515639027295630603e+00 -1.868771073597846666e+00 -1.351533048994858710e+00 -1.446748091678609960e+00 -1.501139452966183230e+00 -1.806929579517393858e+00 -2.279292119655823790e+00 -1.592712189394589251e+00 -1.224908470993497200e+00 -1.552853342282133786e+00 -2.037047910721905275e+00 -1.367186304362762783e+00 -1.691216872628201973e+00 -1.718144406546581404e+00 -1.492839879160640981e+00 -1.666451649747580310e+00 -1.895173321839468628e+00 -1.531321962265481007e+00 -1.749307184859242748e+00 -1.552196176252113036e+00 -1.362069779822065119e+00 -1.650731089557461617e+00 -1.640232423892604263e+00 -1.958352827184782541e+00 -1.611644852867279321e+00 -1.339562589745708632e+00 -2.029684012292058970e+00 -1.643223914421919174e+00 -1.610631749893601805e+00 -1.835560820308123287e+00 -1.613317999940675485e+00 -1.536389278593977226e+00 -1.813857592545287778e+00 -1.659632620775581824e+00 -1.663037518199615317e+00 -1.711650020928654925e+00 -1.519066968385333061e+00 -1.704296476628887946e+00 -1.747539159135147013e+00 -1.586001749872018474e+00 -1.798914000452789264e+00 -1.885441431105665533e+00 -1.354825684167245914e+00 -1.398840884624556358e+00 -1.706139020657356786e+00 -1.358002845646710144e+00 -1.362487013815590675e+00 -1.567845954267641284e+00 -1.372165826746901462e+00 -1.991677737430648687e+00 -1.833188521434003793e+00 -1.439381430192387734e+00 -1.731860214236377704e+00 -1.654618367326973649e+00 -1.751600233476555024e+00 -1.580157187287472009e+00 -1.808321595064244836e+00 -1.425659204316250817e+00 -1.637561761908198132e+00 -1.434569030328896488e+00 -1.562157462518197093e+00 -1.618281646988751099e+00 -1.819701865932504603e+00 -1.805461537305502295e+00 -1.587764815694758358e+00 -1.518240715819190179e+00 -1.517774179477115570e+00 -1.710763747510794852e+00 -1.428994659063673733e+00 -1.675492185176110649e+00 -1.633157983232689903e+00 -1.610021353597722582e+00 -2.366653155896215388e+00 -1.777245454701545491e+00 -2.083395873282706923e+00 -1.610428576512275667e+00 -1.567964416443248910e+00 -2.062829902669103266e+00 -1.603756736942448580e+00 -1.510339123054927901e+00 -1.800193194492324178e+00 -1.929991000858203520e+00 -1.551180203017929582e+00 -1.480162737280354968e+00 -1.290001519977999056e+00 -1.768352541606325712e+00 -2.323424717865691935e+00 -1.658856492558186568e+00 -1.331653611718910168e+00 -1.547656298146829812e+00 -1.726711237795260034e+00 -1.866007240343449336e+00 -1.319027618178978845e+00 -1.329555195224122244e+00 -1.379884122996476448e+00 -1.312785796239883673e+00 -1.254794410717997355e+00 -1.366264163931534714e+00 -2.324098527558192462e+00 -1.351949925426404908e+00 -1.685688286134842562e+00 -1.528880258142939264e+00 -1.208786464719642018e+00 -1.520345096683586306e+00 -1.685210411345940518e+00 -1.280973263947594143e+00 -1.443565504320891479e+00 -1.383912849454135952e+00 -1.659880240467763945e+00 -1.601437190440564429e+00 -1.308320453762451097e+00 -1.618569705129738079e+00 -1.662411118019562872e+00 -2.004983639381924476e+00 -1.359375269434319966e+00 -1.869183822037500331e+00 -1.446117221107295014e+00 -1.910848737836996714e+00 -1.511959740176786138e+00 -1.668827702825034009e+00 -1.738741405669650186e+00 -1.858621458079950495e+00 -1.496054831521031359e+00 -1.219339211062009820e+00 -1.404039270094704861e+00 -1.278139058706317499e+00 -1.369306693478688386e+00 -2.351650882878463911e+00 -1.275647784765207016e+00 -1.411871407820573854e+00 -1.236652995492484530e+00 -1.642951698516758929e+00 -1.362452714980191715e+00 -1.771655429353234945e+00 -1.537543228985924548e+00 -1.619546208391926312e+00 -1.321813372604613068e+00 -1.546905157454503632e+00 -1.600837497456569780e+00 -1.567592806051883558e+00 -1.766121122922824194e+00 -1.877974196379548655e+00 -1.210381559653259886e+00 -1.295225047830259824e+00 -1.536563888656210297e+00 -1.515578828350557794e+00 -1.384874077465413356e+00 -2.091520565763679507e+00 -1.679976288160509590e+00 -1.661901636455917597e+00 -1.512774411892280346e+00 -1.361653866088891718e+00 -1.490010959408039071e+00 -1.389557506909589346e+00 -1.428931163046706532e+00 -1.324577298615152721e+00 -1.285486286985041193e+00 -2.351130109563103865e+00 -1.689720306400914085e+00 -1.675438808205822694e+00 -1.487720189077881505e+00 -1.481709603753426530e+00 -2.002230218955320051e+00 -1.457813119407823210e+00 -1.450777393576509589e+00 -1.419782711685490861e+00 -1.504384972207801763e+00 -2.040232874339912961e+00 -1.578899430001398319e+00 -1.863698484818989698e+00 -1.505639694671724316e+00 -1.768623032224204472e+00 -1.751349287461196225e+00 -1.791521456335343210e+00 -1.277353543177743855e+00 -1.452086969315747433e+00 -1.411774702153494099e+00 -1.539750705579027823e+00 -1.776027134431512389e+00 -1.596364306226091712e+00 -1.384595982546930504e+00 -1.755400518212538508e+00 -1.355656241168229137e+00 -1.430014059113551950e+00 -1.822518066297513784e+00 -1.743545177434649984e+00 -2.393166663709767050e+00 -1.772612853041323877e+00 -1.466568674895836200e+00 -1.449791823915443700e+00 -1.808482355189388713e+00 -1.693089208401227452e+00 -1.849061312875122320e+00 -1.470402489812306035e+00 -1.770292655008446792e+00 -1.495837337824269531e+00 -1.686875483619241445e+00 -1.397536265818048129e+00 -2.122416553612400669e+00 -1.354384957078227147e+00 -1.498365727023615479e+00 -1.503866060800715720e+00 -2.123500830999666800e+00 -1.260809069026430862e+00 -1.340550234971084054e+00 -1.600074575445943115e+00 -1.300285136617495230e+00 -1.770325182696392829e+00 -1.611728203150643912e+00 -1.817227317930020458e+00 -2.003120117344517670e+00 -1.418442340082583852e+00 -1.473675232395240009e+00 -1.715477283488970883e+00 -1.486984327341095424e+00 -1.552099180806767897e+00 -2.092369982059635980e+00 -2.064498402448399883e+00 -1.342656269386779844e+00 -1.473833979690096552e+00 -1.168796012641871274e+00 -1.871243223654765364e+00 -1.361774800474202962e+00 -1.799169272886740556e+00 -2.078187560708578463e+00 -1.435566929367171340e+00 -1.554174218588290524e+00 -1.539903087866204778e+00 -1.437690143142798416e+00 -1.204701077069563642e+00 -1.849032473913001295e+00 -1.629796995074437760e+00 -1.726673614459481643e+00 -1.719798117503949175e+00 -1.780965584120605794e+00 -1.633101960824830945e+00 -2.153374199310815751e+00 -1.253728015839674859e+00 -1.404385306708992642e+00 -2.006174408360256400e+00 -2.002569687938118737e+00 -1.892419626367844110e+00 -1.346423017548333601e+00 -1.392262786791748308e+00 -1.548592835895276298e+00 -2.194871322086023202e+00 -1.495281276397830927e+00 -1.626752577021177260e+00 -1.476322249588262192e+00 -2.152843843226271314e+00 -2.117450459935092510e+00 -1.312166049121057609e+00 -1.649780845596706236e+00 -1.472245245575489525e+00 -1.046235448616375407e+00 -1.639229736434185680e+00 -1.586830912263787363e+00 -1.424755615756033711e+00 -1.684896790834513602e+00 -1.610799779556622235e+00 -1.769177698863421133e+00 -1.483288165694650163e+00 -1.932276554763048715e+00 -1.801843196762215271e+00 -1.634067580942742515e+00 -1.710482740107206689e+00 -1.273549580584775631e+00 -2.055776920515409945e+00 -1.599120408671562243e+00 -1.552998627015909072e+00 -1.778376734614983690e+00 -1.523215260816165983e+00 -1.650875591218408545e+00 -1.443525325799646541e+00 -1.536020543608793476e+00 -1.556881460076286139e+00 -1.412422768563855291e+00 -1.558801920351698733e+00 -1.456495807311085855e+00 -1.730878120609147031e+00 -1.432666250747035575e+00 -1.115382489343400341e+00 -1.556057493815250714e+00 -1.221329863014459560e+00 -1.695641624038404682e+00 -1.495409256808926779e+00 -1.434845204907340133e+00 -1.779839123382138233e+00 -1.606123821772968085e+00 -1.840040610220665895e+00 -1.576851987141595801e+00 -1.392879778482445374e+00 -1.633455210817425396e+00 -1.381096515852325179e+00 -1.707088617834231048e+00 -1.652648248286106680e+00 -1.333894671855570646e+00 -1.354675255811993884e+00 -1.582994135807666236e+00 -1.736873953938234516e+00 -1.416291285505173914e+00 -1.578879492008936181e+00 -1.842297168909162730e+00 -1.570867098713570220e+00 -1.656652306774509364e+00 -1.435814740439186998e+00 -1.665834344366074804e+00 -1.477020153467996755e+00 -1.502859591727879973e+00 -1.923551827682551174e+00 -1.730168422797175865e+00 -1.439646778779228642e+00 -1.648287193335068679e+00 -1.636574584644475250e+00 -1.554115935876159149e+00 -1.479347072434739729e+00 -1.455860989402919303e+00 -1.068492326988267793e+00 -1.607731887330328346e+00
-1.404006229927102778e+00 -1.523825116333579643e+00 -1.740937735808874454e+00 -2.241365535717524171e+00 -1.424473490733159320e+00 -1.581518595636557389e+00 -1.417666311278488189e+00 -1.984764540074576811e+00 -1.886878540498779788e+00 -1.215815971392665729e+00 -1.385083276704682120e+00 -1.408810827354559647e+00 -2.111749464215973759e+00 -1.451290301693962004e+00 -1.481203854599737912e+00 -2.502584442732862957e+00 -1.708039837042492293e+00 -1.667800657883665494e+00 -1.327851942161638155e+00 -1.529468817593044427e+00 -1.983353467445349239e+00 -1.893322787220505399e+00 -1.304334425069478165e+00 -1.310441756199703489e+00 -1.502777703021677569e+00 -1.814889904299082479e+00 -1.320404319106609492e+00 -1.536355811552691630e+00 -1.686371208122008802e+00 -1.492192084308021638e+00 -1.361036270070703047e+00 -1.806045788525709295e+00 -1.813882106949219031e+00 -1.740207198468547212e+00 -1.360486382844847020e+00 -2.192342946551928851e+00 -1.181546665628950166e+00 -1.753404431663223351e+00 -1.537915939040837232e+00 -2.212292299980323396e+00 -1.269355770435707242e+00 -1.561332011082668059e+00 -1.531572006863267221e+00 -1.708924503576012999e+00 -1.667408723241743607e+00 -1.514512316686781990e+00 -1.262012059533080377e+00 -1.660271595756578122e+00 -1.709538979760564903e+00 -1.679567988503566811e+00 -1.555701777659682872e+00 -1.452214564795305973e+00 -1.623535615894340811e+00 -1.339407348237375395e+00 -1.456953433848629853e+00 -1.876136924702142217e+00 -1.466000330998728174e+00 -1.641187131782370301e+00 -1.584768042891972151e+00 -1.399655263498491120e+00 -1.763777838504918094e+00 -1.615861843869066172e+00 -1.829924314274157693e+00 -1.702124167878170446e+00 -1.472510229344346833e+00 -1.763736968197767041e+00 -1.764826859950140436e+00 -1.582143434860106890e+00 -1.328074127765261014e+00 -1.524829567943510877e+00 -1.439101483243335977e+00 -1.751212412340404256e+00 -1.442011820518104503e+00 -1.522893190975064481e+00 -2.058409039880466640e+00 -1.775567036167066570e+00 -1.849639619504954702e+00 -1.779803679682935957e+00 -1.993723697331628575e+00 -1.508521757362517590e+00 -1.819167699735523058e+00 -1.472670497501336939e+00 -1.479526624256682021e+00 -1.648528693272150347e+00 -1.165450235416884084e+00 -1.398941344800889386e+00 -1.280398537682812199e+00 -1.843678515123714501e+00 -1.497161530895848802e+00 -1.439353360636606904e+00 -1.992845459703791011e+00 -1.387640545026093575e+00 -1.093692598307777208e+00 -1.480515009531784720e+00 -1.386624645952517554e+00 -2.249953763814924290e+00 -1.757200884499091842e+00 -1.622022869325752348e+00 -1.439523433322883683e+00 -1.604975642056919227e+00 -1.488153885185206748e+00 -2.006227229152856673e+00 -1.660817160917275936e+00 -1.306258381402340518e+00 -1.542129367086352287e+00 -2.122926270913670255e+00 -2.310398105973789029e+00 -1.655765641817581013e+00 -1.615274822904410490e+00 -1.837015708295625771e+00 -1.179750731293120802e+00 -1.605876407035335518e+00 -1.319133026234541317e+00 -1.435885261806874924e+00 -1.361716080319562927e+00 -1.925974641210027816e+00 -2.042165232875854386e+00 -1.720199994798611742e+00 -1.912410491483015118e+00 -2.093045245639298724e+00 -1.226926977813922903e+00 -1.531018315039856637e+00 -1.361818252171535182e+00 -1.682423158586713763e+00 -1.546036844021072776e+00 -2.199789865955602775e+00 -1.388389739038063064e+00 -1.487250675822463064e+00 -1.651182473794209793e+00 -1.475140682090805733e+00 -1.510893744970605024e+00 -1.280834508463538857e+00 -1.644586825414863229e+00 -1.968009193475090512e+00 -1.532300365344738680e+00 -1.435275560645442816e+00 -1.230352465769404269e+00 -1.350190837253639087e+00 -1.701243837444970541e+00 -1.339277820360099902e+00 -1.649196655237202824e+00 -1.449135963312548236e+00 -1.603893340646661780e+00 -1.344140013005892920e+00 -1.675112788197846481e+00 -2.319363392284356618e+00 -1.505811984061265818e+00 -1.612232287523990726e+00 -1.374768538574074661e+00 -1.791650512024888453e+00 -1.622244755169524266e+00 -1.752187169763430585e+00 -1.537141305388164625e+00 -1.679937668790248306e+00 -1.332159337934941457e+00 -1.552715783681923201e+00 -1.214268540518760098e+00 -1.881239344306764094e+00 -2.600357718467327217e+00 -1.478847324325389678e+00 -1.383845956999292914e+00 -1.590220069261731428e+00 -1.707387242384410975e+00 -1.489927872355849114e+00 -1.736472521148982651e+00 -1.516030982546672234e+00 -1.343096458205536914e+00 -1.632994778971403438e+00 -1.457819550333909309e+00 -1.419925890291209747e+00 -1.940090595167951903e+00 -1.652961739305595978e+00 -1.637256791816429802e+00 -1.353006226817701441e+00 -1.879421704250364478e+00 -1.187404846795192537e+00 -1.548082632425335836e+00 -1.869200795064523080e+00 -1.978561462586732933e+00 -1.700694959320797617e+00 -1.259783693711891361e+00 -2.115179405869995310e+00 -1.729973682032024396e+00 -1.566135762308065393e+00 -1.735702667255532461e+00 -1.795437906590974908e+00 -1.402281837048899193e+00 -1.749939287952265055e+00 -1.553824301021274445e+00 -1.469952994201993990e+00 -1.265532416395940718e+00 -1.624717541212722383e+00 -1.764283733237185015e+00 -1.277051182897558812e+00 -1.422202072426188346e+00 -1.741621007305372171e+00 -1.508781088222153510e+00 -1.615477042162416499e+00 -1.337940428756541511e+00 -1.403324678229873834e+00 -1.466303416900018863e+00 -1.361912945831251998e+00 -1.785928635677181298e+00 -1.795960378413134384e+00 -2.333253406325294321e+00 -1.570607652418102074e+00 -2.644611112685244958e+00 -2.406605054831375323e+00 -1.420166916366482068e+00 -1.637009298552562608e+00 -2.090155609465907283e+00 -1.535864407883712923e+00 -1.265747863960842379e+00 -1.526351765642602221e+00 -1.613929538331574598e+00 -1.991312834637672946e+00 -1.399033716709523034e+00 -1.741453470140664317e+00 -1.509737940181327343e+00 -1.227321399546217551e+00 -1.818740912457168513e+00 -1.341320249208182602e+00 -1.773758441644943673e+00 -1.437892631486364259e+00 -1.777241902895054126e+00 -1.874009171054405787e+00 -1.926572978970138461e+00 -1.219573647639658365e+00 -2.012620960494330813e+00 -1.759376123206631393e+00 -1.478290459541207635e+00 -2.106814270964001867e+00 -1.447949652945079047e+00 -2.034642890127442261e+00 -1.122071410251670454e+00 -1.779752365791888558e+00 -1.895470832239257275e+00 -1.710833541505689670e+00 -1.601051893992855302e+00 -1.456152688368574033e+00 -1.285449952431290566e+00 -1.562325225213187840e+00 -1.696246011007610743e+00 -1.342474388493189563e+00 -1.827371019417032283e+00 -1.504074047607155684e+00 -1.391590668727281432e+00 -1.432597937057103810e+00 -1.515436962311841995e+00 -1.684930660288477933e+00 -1.945624196631518421e+00 -1.884598345277863851e+00 -1.828618294399357191e+00 -1.369574793068862428e+00 -1.377867390969092387e+00 -1.401210200841785269e+00 -1.454410551731386558e+00 -1.386950230445881171e+00 -1.746674227706970672e+00 -1.666867049533212075e+00 -1.254571018384608383e+00 -1.499421884514041015e+00 -1.461793623858745228e+00 -2.029469714677517800e+00 -1.467623956222199322e+00 -1.503421701973921332e+00 -2.012584960209285789e+00 -2.021819943139042230e+00 -1.623373623398824517e+00 -1.586716261050179266e+00 -1.301861145563504296e+00 -1.571569800840386888e+00 -1.458036607193385237e+00 -1.303341349678451389e+00 -1.335039966632469044e+00 -1.926870521837422023e+00 -1.505628319327993125e+00 -1.408611980340365610e+00 -1.561337941992212874e+00 -1.373995035333704706e+00 -1.395680820574317194e+00 -1.565373066544025971e+00 -1.452034777333966797e+00 -1.537502173126102267e+00 -1.538708193925001355e+00 -1.533957224274975717e+00 -1.281176965935086454e+00 -1.267138726400806492e+00 -1.847545653888141626e+00 -1.713924703674887251e+00 -1.742680242200444596e+00 -1.670247927523364595e+00 -1.511825223421939590e+00 -1.697830538411228440e+00 -1.615581382859718751e+00 -1.542614665242197480e+00 -1.552221051041740685e+00 -1.638425416694929915e+00 -1.961682539410291692e+00 -1.397906463357130535e+00 -1.462734835079497975e+00 -1.560626624397156048e+00 -1.678336491971017530e+00 -1.154012711934000901e+00 -1.572554645646340399e+00 -1.125257694179624179e+00 -1.439508454783917868e+00 -1.669498781354283423e+00 -1.800617778600874130e+00 -1.516640204103576695e+00 -1.731400287145578476e+00 -1.423222686864686448e+00 -2.000656650041592322e+00 -1.488486617188614414e+00 -1.926145670949845012e+00 -1.508235311915148147e+00 -1.415811386566892427e+00 -1.770980112075374757e+00 -2.129722278993896989e+00 -1.410456399722764820e+00 -1.613492635817062038e+00 -1.979251303788137406e+00 -1.503196539258360831e+00 -1.727169789159684887e+00 -2.357958782154415900e+00 -1.361470910522905697e+00 -1.613887552951095428e+00 -1.543867504471488017e+00 -2.327109701454091795e+00 -1.284414980504914316e+00 -1.265501845028021322e+00 -1.889305651111779394e+00 -1.406096279617824241e+00 -1.349789005201633030e+00 -1.551117233710082255e+00 -1.620579754205135670e+00 -1.408479839384689347e+00 -1.293715628692115871e+00 -1.291587693413593918e+00 -1.429344873209614342e+00 -1.354948186868961901e+00 -1.349451262455734435e+00 -1.241740888571384760e+00 -1.278691141409222576e+00 -1.594773845800548040e+00 -1.459839393467408764e+00 -1.327132479402524545e+00 -3.331789994493131513e+00 -1.990166961608095253e+00 -1.712686761410245229e+00 -1.446137978142941982e+00 -1.529065999265968756e+00 -1.552264789215612950e+00 -1.824915083160385532e+00 -1.439476817681778931e+00 -1.529857201627526919e+00 -1.365848154873965381e+00 -1.654284506385039322e+00 -1.433976597389496233e+00 -1.828753205484336508e+00 -1.466584424388200691e+00 -1.599706859286425864e+00 -1.874438005904220939e+00 -1.759071059233461076e+00 -1.547177484626500954e+00 -1.439057031202905845e+00 -1.897998104334792213e+00 -1.292874364340604876e+00 -1.818623840278543069e+00 -1.230977810338503842e+00 -1.458370007053237272e+00 -2.123281914693403660e+00 -1.324072650615419011e+00 -1.613156338769687004e+00 -1.425846437224532304e+00 -1.383381247714948969e+00 -1.818532094828324563e+00 -1.705028501420780662e+00 -1.850645172837310337e+00 -1.326271263000168954e+00 -1.699558998408221777e+00 -1.301581753009051434e+00 -1.381347142612987966e+00 -1.746082952520657372e+00 -1.689387317647865983e+00 -1.530668278529286219e+00 -1.361817232538307776e+00 -1.723988747567223312e+00 -1.403374568627179908e+00 -1.396342730667187837e+00 -1.675411249962064808e+00 -1.225757785910366549e+00 -1.391716468598894529e+00 -1.782523250964336503e+00 -2.032411247254235942e+00 -2.330849864359533008e+00 -1.409053143454602974e+00 -1.638825465207425225e+00 -1.520272749519460120e+00 -2.166604971393248480e+00 -1.492307226136908138e+00 -1.637381280811551543e+00 -1.353381068368917139e+00 -1.788124318612538621e+00 -1.686746628608724929e+00 -1.417257234542215416e+00 -1.594215672786370774e+00 -1.536135020792122274e+00 -1.612385809743260623e+00 -1.767241034348919992e+00 -1.979606237878793307e+00 -1.244412811354605797e+00 -1.273240044022585726e+00 -1.609948154327138559e+00 -2.299808172492546987e+00 -1.647953605421184964e+00 -1.748682592512709855e+00 -1.464773944421746910e+00 -1.289955546034691869e+00 -1.689553995468201286e+00 -1.473450493285058505e+00 -1.272684521257022361e+00 -1.457827020338975821e+00 -1.576655708774449494e+00 -1.542319445127588562e+00 -1.448000797006002704e+00 -1.918314572244778748e+00 -1.797365198777075346e+00 -2.472894739896398963e+00 -1.864939052006236553e+00 -1.506048079892116309e+00 -1.457035939186931639e+00 -1.406069756603012255e+00 -1.469401598772471118e+00 -1.331489737963923670e+00 -1.355818156592430546e+00 -2.099901155424291677e+00 -1.916123912109169547e+00 -1.221212800599568826e+00 -1.613736305289251050e+00 -1.220827799528561242e+00 -1.422160593973995635e+00 -1.568928351617843386e+00 -1.347200167758149547e+00 -1.315329165086001062e+00 -1.335838605977082372e+00 -1.315904614596552724e+00 -1.543230762548699397e+00 -1.533194502461814546e+00 -1.598347138793655198e+00 -2.144926533339594155e+00 -1.244092280747146617e+00 -1.579591040620185405e+00 -1.673046282327209866e+00 -1.633640787529362370e+00 -1.916731325583401757e+00 -1.592438837319761991e+00 -1.314873618830862734e+00 -1.715190601771236389e+00 -1.517638929604233855e+00 -1.308502683632535302e+00 -1.883659505900824760e+00 -1.594674514526804643e+00 -1.722836575032249407e+00 -1.595980915876225703e+00 -1.919748455961546529e+00 -1.536430016391662656e+00 -2.006039860431854560e+00 -1.893944643835059560e+00 -1.375825637001551804e+00 -1.768085480310024771e+00 -1.997082322525841835e+00 -2.391224602564205437e+00 -2.269513076078152114e+00 -1.203211303024392054e+00 -1.553332007644854684e+00 -1.840161217740145627e+00 -1.459421447678720174e+00 -1.704805248524358996e+00 -1.362323887362726804e+00 -1.331500709534862992e+00 -1.323417246255814250e+00 -1.570501880815037277e+00 -1.776307065504009852e+00 -1.952409459144834436e+00 -1.653206808896089175e+00 -1.623112027740175156e+00 -1.532909724851042377e+00 -1.609274792713856428e+00 -2.084288122463619608e+00 -1.599088253974875640e+00 -1.610120512421679528e+00 -1.606069592138525737e+00 -1.465939308624170989e+00 -1.945395269011475303e+00 -1.378911782071474024e+00 -1.509581166085415482e+00 -1.348271742076485369e+00 -1.712679700397341298e+00 -1.377271405073786426e+00
-1.535342916286193793e+00 -1.551123566205022009e+00 -1.418402825211963147e+00 -1.573414346307744349e+00 -1.782851911639158571e+00 -1.874012061301919552e+00 -1.419447768456459924e+00 -1.399077117163915585e+00 -2.302479912002096452e+00 -1.905293051609784349e+00 -1.543160445343918941e+00 -1.996095782549004438e+00 -1.428582351363621994e+00 -1.314685172000096935e+00 -1.596321175040646523e+00 -1.527440383356191145e+00 -1.435295350632662670e+00 -1.610877974658164735e+00 -1.893191341984059584e+00 -1.841838109292485592e+00 -1.559422169337824293e+00 -2.018285047337824878e+00 -1.753723691215202996e+00 -1.377808687095869233e+00 -1.900037564426840131e+00 -1.876482096928256071e+00 -2.076115470275747832e+00 -1.369457482267526949e+00 -1.572045855805070502e+00 -1.399081609065433662e+00 -1.717268539438815411e+00 -1.710647823715137017e+00 -1.535918080970679611e+00 -1.433480830831415531e+00 -1.358455052460618040e+00 -1.536150449748736602e+00 -1.801786707982030666e+00 -1.401057455003586361e+00 -1.614628487717636895e+00 -1.426216503165827820e+00 -1.789765671596687646e+00 -1.922730917404082751e+00 -1.619632864937160299e+00 -2.099550851740848767e+00 -1.538933125009958047e+00 -1.404719392175850290e+00 -1.314716478351475981e+00 -1.860209799598018465e+00 -1.196848832293340603e+00 -1.450162766825916050e+00 -2.187993860189101802e+00 -1.364776293070628421e+00 -2.188841291273028400e+00 -1.455066381187025470e+00 -1.779444724787194287e+00 -1.547105884279104115e+00 -1.476277095777241977e+00 -1.446053346665788553e+00 -1.725616535954751729e+00 -1.943437894731183890e+00 -2.019319220868166287e+00 -1.700148142691499054e+00 -1.827499979387253948e+00 -1.853238354851986402e+00 -1.755036863251053347e+00 -1.513597670566416920e+00 -1.907059845285286714e+00 -1.624115638637198211e+00 -1.713139751402040556e+00 -1.675007404135384625e+00 -1.915502341569506051e+00 -1.379720812149120235e+00 -1.628758545217410703e+00 -2.426043534210037933e+00 -1.907067090825436795e+00 -1.714800063836210420e+00 -1.758842363804004050e+00 -1.791719814988010917e+00 -1.274424926778845668e+00 -1.292277933904615539e+00 -1.785389574632530341e+00 -1.223376750289532966e+00 -1.605564874589452184e+00 -1.711759851289320400e+00 -1.623062397656104050e+00 -1.483147053424149098e+00 -1.253759506019081149e+00 -1.330849931426584476e+00 -1.624169032237885890e+00 -1.725573921747650008e+00 -1.148502120956938155e+00 -1.588562866787487149e+00 -1.538584514341057030e+00 -1.614343372744698968e+00 -2.045566179928407280e+00 -1.585404571243733463e+00 -1.727167880783138765e+00 -1.326988314873857489e+00 -1.735610700166106524e+00 -1.911798679515523958e+00 -1.907023130168578717e+00 -1.320652762993683949e+00 -1.589119477955697191e+00 -1.617321940118022772e+00 -1.652470346302817639e+00 -1.821809221574991922e+00 -1.509894288306716126e+00 -1.587723315636096366e+00 -1.380275924416238809e+00 -1.694117734556857435e+00 -1.529339246369944005e+00 -1.299536289783581600e+00 -1.493572264862660370e+00 -2.524180251388313145e+00 -1.512129922206871369e+00 -1.672490330850134210e+00 -1.901795441205907933e+00 -1.471404167151355136e+00 -1.871344668577767045e+00 -1.649519381109234129e+00 -1.408649332758032058e+00 -2.550728622904559817e+00 -1.412722828678145248e+00 -1.697269052320049543e+00 -1.730255804704438516e+00 -1.648445009098424618e+00 -1.561121735059613602e+00 -1.821478563900071901e+00 -1.598185215256798575e+00 -1.481711704107695926e+00 -1.786953789363889822e+00 -1.354561796259842854e+00 -1.271990648017039316e+00 -1.969365561660309183e+00 -1.515030921717740897e+00 -1.503221435272280804e+00 -1.714460718745828949e+00 -1.664517551950515095e+00 -2.977307411868344023e+00 -1.476063099343271068e+00 -1.453958394653185771e+00 -1.505517864882653489e+00 -1.392815037706374826e+00 -2.065144837755505058e+00 -1.243379674119885481e+00 -1.294129085049034567e+00 -1.694640227050816739e+00 -1.635673276522850328e+00 -1.817250862483670959e+00 -1.569055173102190892e+00 -1.783759862389822981e+00 -1.300540418209647164e+00 -1.579076768073044201e+00 -2.341615658350271190e+00 -1.691369312873159725e+00 -1.332808821268094412e+00 -1.407185894687320582e+00 -1.377240833315664936e+00 -1.648660685947798354e+00 -1.617714552924617522e+00 -1.676544446089399010e+00 -1.892504258903232151e+00 -1.435328360103760970e+00 -1.980525461110204555e+00 -1.678160596235686475e+00 -1.218417238151091597e+00 -1.694054032401036247e+00 -1.689223849416185974e+00 -1.462964642424338768e+00 -1.694491310112775428e+00 -1.476689999479015247e+00 -1.434732426655298543e+00 -1.859718964984120593e+00 -1.413254434935722337e+00 -2.449985087955890872e+00 -1.415289006388613879e+00 -1.494346532822381057e+00 -1.684705248027343227e+00 -1.390450816790482103e+00 -1.599018583343350119e+00 -1.878983555960237251e+00 -1.373822506377960107e+00 -1.922318365145116559e+00 -1.609402081619698555e+00 -1.464455822888137693e+00 -1.481554033735816844e+00 -1.468477479532288577e+00 -1.289124666453653534e+00 -1.527800521049916815e+00 -1.497138824376832655e+00 -1.542180974223295031e+00 -2.697880974029718271e+00 -1.458982572182698556e+00 -1.539310494603516766e+00 -2.290732993671154016e+00 -1.953059274120412470e+00 -1.409154536066727914e+00 -1.381394166265358603e+00 -2.276629271415368194e+00 -1.501101873636602413e+00 -1.749198048183449483e+00 -1.877056794533886741e+00 -1.586071159410225917e+00 -1.840539296452379014e+00 -1.637344729675021426e+00 -1.601492222172936186e+00 -1.957747797447832561e+00 -1.529515531018016850e+00 -1.499188267960781085e+00 -1.901253924836186382e+00 -1.567773277903149687e+00 -1.355892269359700419e+00 -1.335132251269311787e+00 -1.562312845822455110e+00 -1.490300991009162024e+00 -1.570847647578336836e+00 -2.164597291106590937e+00 -1.658223651628603967e+00 -2.130627089878794234e+00 -1.278877836362228626e+00 -1.194547734349235002e+00 -1.810618771466703247e+00 -1.287960340713387053e+00 -1.861564073785858309e+00 -1.605379307659224875e+00 -1.225853745012900120e+00 -1.676827584712011099e+00 -1.572298258842545593e+00 -1.692338413613072134e+00 -1.293138503607595302e+00 -1.586315133927164389e+00 -1.441744536488181350e+00 -1.438478707265435252e+00 -1.233592916780479332e+00 -1.485329231831576280e+00 -1.506901704050767066e+00 -1.507058541502234394e+00 -1.442869141373756658e+00 -1.739866870036508972e+00 -1.641408209056727019e+00 -1.925447458124989852e+00 -1.484583472547067018e+00 -1.947374269589137397e+00 -1.690737160167303799e+00 -1.391724308233386331e+00 -1.993171966914966786e+00 -1.933383775610215016e+00 -1.646486497878975497e+00 -1.594442363989917455e+00 -1.584517165212444567e+00 -1.834829022198834814e+00 -1.734172472409169163e+00 -1.362845593043973791e+00 -1.573441136111379812e+00 -1.935125702882936727e+00 -1.727526408272622938e+00 -2.311133422528349080e+00 -1.416034717681158295e+00 -1.575213840306882052e+00 -1.195504501104427630e+00 -1.813704621330957778e+00 -1.512900285633035358e+00 -1.667760613952205428e+00 -1.674186672966257117e+00 -1.447811079829064873e+00 -1.688819017790658350e+00 -1.475742651503536340e+00 -1.482110994163590156e+00 -1.769404328079158706e+00 -2.066733848532247286e+00 -1.759161406145612450e+00 -1.653612531017929932e+00 -1.734261353963022945e+00 -1.396946626215838982e+00 -1.670473135203982551e+00 -1.483726821408709817e+00 -1.483245237684644113e+00 -2.314819522773733151e+00 -1.605567450687847453e+00 -1.766868951218371731e+00 -1.408051739038683969e+00 -1.356926486381695440e+00 -1.747870242952731745e+00 -1.459069995469701952e+00 -1.563635382231822968e+00 -1.435097543276760090e+00 -1.514425882247624422e+00 -1.990227474742820357e+00 -1.496924658024320731e+00 -1.691762314202936546e+00 -1.843884717483683877e+00 -1.520069977043355447e+00 -2.204354843918105544e+00 -1.489491655880451848e+00 -1.510916413166080829e+00 -1.676281074613414024e+00 -1.662531168483099675e+00 -1.720318224159404163e+00 -1.428354989968602551e+00 -1.622332255095308096e+00 -1.402029989758721618e+00 -1.315227536786278018e+00 -1.418958770515683865e+00 -1.682569491063169664e+00 -2.080566199391275628e+00 -1.484869371274071037e+00 -1.347444055123022677e+00 -1.422093475653041894e+00 -1.977648365427162158e+00 -1.286983051589634997e+00 -2.284162760957907157e+00 -1.679970848564445340e+00 -1.583413489340506963e+00 -1.458044037288286798e+00 -1.498215860967855084e+00 -1.671322399387531688e+00 -1.531510721280853415e+00 -1.517574135646680755e+00 -1.509158446447162572e+00 -1.515156921002251744e+00 -1.537969635149970538e+00 -1.421376405564400036e+00 -1.604011873147285661e+00 -1.606606891103348422e+00 -1.331699419077958968e+00 -1.599156866185260206e+00 -1.199471791381785835e+00 -1.580674381564755482e+00 -1.748236621258026702e+00 -2.128456609252602938e+00 -1.565440182433384120e+00 -1.691235214548509669e+00 -1.230205144955608620e+00 -1.387853459652084176e+00 -1.410200112451716947e+00 -1.473526728256009832e+00 -2.117382685680380128e+00 -1.425092627940785839e+00 -1.397694843552891086e+00 -1.283907366805895123e+00 -1.997761314721856030e+00 -1.796798048713259544e+00 -1.860068811205456862e+00 -1.596217798426597723e+00 -1.890390874129263654e+00 -1.204644947421790180e+00 -1.566873575233128646e+00 -1.149484045158076118e+00 -1.893039792928602916e+00 -1.294272255548539308e+00 -1.834101194764796272e+00 -1.883610560054857830e+00 -1.583290465136713454e+00 -1.927469857224353600e+00 -1.756297309108848292e+00 -1.823503138890343322e+00 -1.533329950525022856e+00 -1.485301967862748818e+00 -1.575201648710607749e+00 -1.643814013005733266e+00 -1.873397019035329958e+00 -1.679389682529100369e+00 -1.242379985167814116e+00 -1.583218813427844429e+00 -1.620347291478385410e+00 -1.683870196128709695e+00 -1.493254845552999699e+00 -1.610244281054037607e+00 -1.574201654876275835e+00 -1.636963141928920562e+00 -2.327904246159442359e+00 -1.310177071040991681e+00 -1.409946794879811671e+00 -1.715444347026769734e+00 -1.835107466097012585e+00 -1.818430475162092996e+00 -2.195577183030535284e+00 -1.388473922375493164e+00 -1.445485174209835577e+00 -1.313894672535464991e+00 -1.698536414182054255e+00 -1.617895189729533278e+00 -1.740427985238216957e+00 -1.280752066145478762e+00 -1.790354012041678100e+00 -1.239029581463289453e+00 -2.044801495040884376e+00 -1.905751994850173547e+00 -1.896511725477450838e+00 -1.325583594729143888e+00 -1.849937431224229822e+00 -1.982933484125731116e+00 -1.440269164234381893e+00 -1.379896782769630015e+00 -1.386635613343530471e+00 -1.579830073860375883e+00 -2.001235931842820115e+00 -1.466823114200489275e+00 -1.612352983602620915e+00 -2.016487201972835042e+00 -1.248899864112394953e+00 -1.801685178411845945e+00 -1.705962846314641901e+00 -2.001932431442416060e+00 -1.266385514198549389e+00 -1.479946810020344339e+00 -1.959216438964540119e+00 -1.892549604712469691e+00 -1.789893638275624088e+00 -1.499649613029587769e+00 -1.894198642736031779e+00 -1.568012215261963549e+00 -1.776269117756693383e+00 -1.480017516559631874e+00 -1.525387513813302176e+00 -1.452121391927182259e+00 -1.396226901622118932e+00 -1.457889210247473866e+00 -1.477055251121854651e+00 -1.871357821147136891e+00 -2.681049631659949029e+00 -1.861465552130753931e+00 -1.887105932536719433e+00 -1.416702569222658692e+00 -1.381182238484717217e+00 -1.684431907296193964e+00 -1.201079228731201987e+00 -1.955304930798829943e+00 -1.338070468473611996e+00 -1.887915617471819241e+00 -2.132337259352249603e+00 -1.729559551904885861e+00 -1.517213279422415129e+00 -1.744034515940037666e+00 -1.704648849298342927e+00 -1.677997468687065341e+00 -1.458376695187369787e+00 -1.489408454030380913e+00 -1.736735337577786531e+00 -1.774136360316130201e+00 -1.932649444404050953e+00 -1.635917260571884801e+00 -1.803541804921608538e+00 -1.423222615018348458e+00 -1.748139605924534212e+00 -1.555582577408179068e+00 -2.317714728776920641e+00 -1.601565095032522423e+00 -1.596663315022614382e+00 -2.426995431294324934e+00 -1.768663900611828321e+00 -1.293376065341677927e+00 -1.404109917427667220e+00 -1.842154329807158319e+00 -1.396991737519293508e+00 -1.779549908864125785e+00 -1.564313876263319525e+00 -1.323501668983817936e+00 -1.788870359872231308e+00 -1.558076833866971711e+00 -1.880614454173494599e+00 -1.474297371452303107e+00 -1.689290914904854279e+00 -1.536332456094056997e+00 -1.424075423334724588e+00 -1.480605360754036148e+00 -1.602942627944282217e+00 -2.170318406211702023e+00 -1.581158873908537821e+00 -1.205141227434577411e+00 -1.548967939852408771e+00 -1.758630470040003058e+00 -1.458734934329264155e+00 -1.308410343713202861e+00 -1.832475969865695831e+00 -1.655453442034938938e+00 -1.383318705188540720e+00 -1.298150505929083431e+00 -1.362267054389343812e+00 -1.593718791580923000e+00 -1.509702631301038878e+00 -1.647696376720697131e+00 -1.473571849450305171e+00 -1.475966455938680477e+00 -1.454455390354926436e+00 -1.561738207165629833e+00 -1.521644979174926027e+00 -1.456502682510045110e+00 -1.529917850176343963e+00 -1.635226243300873072e+00 -1.277439062520412172e+00 -1.468748967756816848e+00 -1.502929968202951105e+00 -1.662151506599899742e+00 -1.593697261241232566e+00 -1.556254014850952050e+00 -1.597101667504767564e+00 -1.177748605623670120e+00 -1.404122662585203685e+00 -1.593457459586500091e+00
-1.313477822269760953e+00 -2.461179337996581840e+00 -1.757387904206793916e+00 -1.651987534493526866e+00 -2.177844107329234724e+00 -1.951994237959552736e+00 -1.847182704745472082e+00 -1.468428489178934315e+00 -1.779638695407668614e+00 -1.417639769732016886e+00 -1.761762763371684581e+00 -1.183164924022010789e+00 -1.362361791300718217e+00 -1.352149437190943271e+00 -1.206498469505930204e+00 -1.221804401811819929e+00 -1.932611405401492455e+00 -1.556664801702494660e+00 -1.874353258876187978e+00 -1.642664053845655836e+00 -2.228037312749024057e+00 -1.392715557676919014e+00 -1.822928562778455275e+00 -2.222136039726089862e+00 -1.468639992964642538e+00 -1.832572434042855525e+00 -1.210512267880109016e+00 -1.873576810726765851e+00 -1.324255386253394784e+00 -1.893770732220009245e+00 -1.838936857365832234e+00 -1.337586080611562700e+00 -1.413981585461748791e+00 -1.724951063554233333e+00 -1.598637253024168814e+00 -1.590848690975907420e+00 -2.033032816143941268e+00 -1.678011376499825680e+00 -1.790270148441246656e+00 -1.905880243806082674e+00 -1.411150367454404808e+00 -1.614792421343159479e+00 -2.005928181326258386e+00 -1.977114166314504207e+00 -1.572667024192667906e+00 -1.594172825308446173e+00 -1.379285435529246318e+00 -1.940272838805768840e+00 -1.448395896648050352e+00 -1.619850175098389577e+00 -1.956248691065958223e+00 -1.890603810168504539e+00 -2.088851962985803112e+00 -1.638316329672504734e+00 -1.968590875129651252e+00 -1.607677505151137831e+00 -1.695033312934410841e+00 -2.224935008508968082e+00 -1.365804691803568449e+00 -1.797104672450265506e+00 -2.135835520828035072e+00 -1.597995241401688915e+00 -1.779223381938778603e+00 -1.570399558949480356e+00 -1.660738254718836737e+00 -1.385046525507791726e+00 -1.345055664555672381e+00 -1.974308590603992108e+00 -1.673111468617787478e+00 -1.891652088773131402e+00 -2.460656622553409001e+00 -1.553079681966039960e+00 -1.762120268014990110e+00 -2.232010349415330275e+00 -1.590435071072544115e+00 -1.589702016747708946e+00 -1.654737406860028237e+00 -1.416790695406910494e+00 -1.381021532174622202e+00 -1.640509680468659637e+00 -1.442633200554334971e+00 -1.416660918825773052e+00 -1.514484520414280722e+00 -1.492779600541761287e+00 -1.639502758838507823e+00 -1.585295629133122386e+00 -1.999591807336021487e+00 -1.625148953466322821e+00 -1.545249968049801303e+00 -1.734806970284728855e+00 -1.370997068587654910e+00 -1.255742007263839444e+00 -2.101714460675888851e+00 -1.864537616415931520e+00 -1.479863030560793380e+00 -1.257361262009836445e+00 -1.600421623382544567e+00 -1.352661158066040814e+00 -1.510022676361872707e+00 -1.238346533953389672e+00 -1.418808623668856184e+00 -1.286823643781578319e+00 -1.666929021283179990e+00 -1.496523814421512499e+00 -1.438339416808923854e+00 -1.491614139337033684e+00 -1.508825117912692582e+00 -1.716264931586767517e+00 -1.870219179907526508e+00 -1.372509755843052570e+00 -1.481574841186504399e+00 -1.516236443924645627e+00 -1.572127835176433397e+00 -1.920821262996358580e+00 -1.373190332230803667e+00 -1.607042046027035154e+00 -1.589812415956592728e+00 -1.346076612028412223e+00 -1.661571149598454644e+00 -1.357285386854598652e+00 -1.278975467987270243e+00 -2.015597389338082746e+00 -1.972380850684723352e+00 -2.005052064659119004e+00 -2.165639667356661135e+00 -1.439639862586876040e+00 -1.360988192180053069e+00 -1.721210236831757667e+00 -1.462978630454846440e+00 -1.455670419344694988e+00 -1.789528799189663566e+00 -1.441694498644449984e+00 -1.704033534211227163e+00 -1.306949573327849556e+00 -1.489934928428167549e+00 -1.746684374220689007e+00 -1.418374926026054528e+00 -1.440501610133372967e+00 -1.426376464964440816e+00 -1.530365887778880607e+00 -1.814180503097455155e+00 -1.242645300895966809e+00 -1.825218813569258636e+00 -1.563226282240650189e+00 -1.661085027292604543e+00 -1.178676059646349250e+00 -1.699876870154671593e+00 -1.598793617542888512e+00 -1.381855518755510381e+00 -1.504582739622769783e+00 -2.427614651470123341e+00 -1.600865371345346677e+00 -1.644471555620748759e+00 -1.721935154765340314e+00 -1.432741679112181643e+00 -1.516266509197066625e+00 -2.325675392974941413e+00 -1.333494442882335651e+00 -1.271261710364127939e+00 -1.914295336594404207e+00 -1.386328361907425366e+00 -1.535310747952688626e+00 -1.334740064298990392e+00 -1.481663108676819052e+00 -1.629683703113104398e+00 -2.065747509055017250e+00 -1.680570928769015815e+00 -1.421816386546162603e+00 -2.152900951907787075e+00 -1.473507784722227543e+00 -1.535143445509831617e+00 -1.586425512193085474e+00 -1.747061939488045335e+00 -2.910374740382243086e+00 -1.584034477126530005e+00 -1.701269308307149286e+00 -1.755670196334205180e+00 -1.473685304758576509e+00 -1.417074160555280127e+00 -1.516090460723417133e+00 -1.809614903285851506e+00 -1.694051433980728882e+00 -1.784709665854370408e+00 -1.552743926650165029e+00 -1.747363848605802739e+00 -1.630262207314786549e+00 -1.280001733336772363e+00 -1.592961003311461621e+00 -1.513679121126067395e+00 -1.446120663133581008e+00 -2.433118037795568789e+00 -1.975572523210193054e+00 -1.432295248753280292e+00 -1.561627160208228782e+00 -1.756589353358924299e+00 -1.379721918440330430e+00 -1.712667793777899350e+00 -1.556518216012695133e+00 -1.960516240714358593e+00 -2.622873319325687014e+00 -1.963493210103562925e+00 -1.760474656896854118e+00 -1.722012332430687964e+00 -1.888843423938355581e+00 -1.445269369907330903e+00 -1.985546758861262528e+00 -1.516202509520474528e+00 -1.556337588427066265e+00 -1.934970902997740883e+00 -1.540161482909363500e+00 -1.434843131883660083e+00 -1.772513400395576921e+00 -1.924581315955633309e+00 -2.001574696010981480e+00 -1.426579012884936937e+00 -1.517848601408377851e+00 -2.580730856223489855e+00 -1.467384020627524599e+00 -1.740349373728619975e+00 -1.661929617693559624e+00 -1.508311697615503544e+00 -1.525652201981761769e+00 -1.770864651236527365e+00 -1.619642816730661572e+00 -1.668574087227487901e+00 -1.926794339088594432e+00 -1.712180986066905053e+00 -1.600176324621080726e+00 -1.393814448990998933e+00 -1.695916150118093491e+00 -1.492612209495157050e+00 -1.564350204384183485e+00 -1.935896072889396580e+00 -1.588006238300188055e+00 -1.321321815516919074e+00 -1.458042329426698647e+00 -1.533032254187630672e+00 -1.800035920421542590e+00 -1.597273130576535749e+00 -1.437821266650502805e+00 -1.679150954159886799e+00 -2.206693992187513942e+00 -1.708194010811850516e+00 -1.798533369424534234e+00 -1.643998846792381840e+00 -1.648635391232137648e+00 -1.353693297144202834e+00 -1.728452968488150443e+00 -1.233165899532477683e+00 -1.356004255108208545e+00 -1.410533901400760515e+00 -1.453041839745383923e+00 -1.883218782057841212e+00 -1.210759053889268966e+00 -1.497978136393392834e+00 -1.652789635538859159e+00 -1.650617982585367960e+00 -1.728301549304796403e+00 -1.504363518173470027e+00 -1.455105822987563746e+00 -1.439600758179574447e+00 -1.584011532908099706e+00 -1.784718748609170014e+00 -1.693247847903740055e+00 -1.634523670051733601e+00 -1.800103646092027221e+00 -2.290711746858056674e+00 -1.766988574403467682e+00 -1.966404981422141152e+00 -1.779372310568282822e+00 -1.517380139706519637e+00 -1.467752445149612228e+00 -1.149768384989987791e+00 -1.388762712378478925e+00 -1.591998154037336244e+00 -1.404575252623057269e+00 -1.516911043133290837e+00 -1.857354272860126443e+00 -1.747709465536031903e+00 -1.409898150326582833e+00 -1.217361405245696915e+00 -1.441229212894768130e+00 -1.388227029435116000e+00 -1.467730090359278483e+00 -1.458302761564564953e+00 -1.618479601131779910e+00 -1.976547661738527806e+00 -1.661906690384794549e+00 -1.556627025432971045e+00 -1.783698086837034458e+00 -1.603492078166002255e+00 -1.317307517927185367e+00 -1.587778164241840262e+00 -1.423722622885623013e+00 -1.630694865255038151e+00 -1.624479534248688406e+00 -2.181324596452612674e+00 -1.430264696696754712e+00 -1.404921235616806596e+00 -1.538239285234057840e+00 -1.717423298043571744e+00 -1.541768889558534195e+00 -1.730637842753931510e+00 -1.952339445574793775e+00 -1.632986876539858745e+00 -1.759654755323168285e+00 -1.764623587392987414e+00 -1.390131741823767975e+00 -1.405143610933024645e+00 -2.252704085782890164e+00 -1.405572259528424350e+00 -1.882323695465220936e+00 -1.500949852627696757e+00 -1.785532152789579774e+00 -1.435226443424988618e+00 -1.735340908087460221e+00 -1.415248207641809808e+00 -1.820826223644525177e+00 -1.584578147629193801e+00 -1.740473741948883157e+00 -1.870149302385637702e+00 -1.361192389905967248e+00 -1.627110482689970272e+00 -1.704819323101752770e+00 -1.764284286924197254e+00 -1.547335443733087956e+00 -1.872028627338228723e+00 -1.968743511116330502e+00 -1.816208769496062025e+00 -1.553339659092712211e+00 -1.831688484272306461e+00 -2.185474299033522083e+00 -1.593839537141981788e+00 -1.789664421391309546e+00 -1.310468473305562931e+00 -1.625948422729726728e+00 -1.377984690052978412e+00 -1.375855151168479118e+00 -1.571032773327218024e+00 -1.350558287055512618e+00 -2.077334221549306026e+00 -1.389993585066914950e+00 -1.350651925052235081e+00 -1.152260981957283548e+00 -1.789846957548490991e+00 -1.643038873407738354e+00 -1.518815547886071204e+00 -1.893932429521850036e+00 -1.784062161807079105e+00 -1.620228087325948696e+00 -1.774383777958811415e+00 -1.671335676294485539e+00 -1.529925519232838482e+00 -1.508106714592496900e+00 -1.457616418180153417e+00 -1.479557110557921273e+00 -1.703226979406885722e+00 -1.207571527281673829e+00 -1.875000748913614235e+00 -1.455434501505177503e+00 -1.696932878964416025e+00 -1.403527535331363429e+00 -1.329405227670963807e+00 -1.562025057071219081e+00 -1.750325760327672731e+00 -1.279462660617625591e+00 -1.696402969270100369e+00 -1.968736650641768504e+00 -1.290575128052186216e+00 -2.227077133571195855e+00 -1.454044047814114116e+00 -1.615000994792741063e+00 -1.505912322427510164e+00 -1.771522136128310221e+00 -1.934476768792816381e+00 -1.662598989249713943e+00 -1.627538494706981975e+00 -1.542708377937711095e+00 -1.796098525085222386e+00 -1.381561240776463695e+00 -1.550531009724798626e+00 -2.354766134799919364e+00 -1.569978706611139696e+00 -1.633746714480639461e+00 -1.226627127977240272e+00 -1.508715954266030446e+00 -1.852504702343768406e+00 -1.474651544389943059e+00 -1.384836200583345667e+00 -1.296864597025799704e+00 -1.860431094679859676e+00 -1.653870122960779954e+00 -1.758617346735237730e+00 -1.392553575761631635e+00 -1.432867999146524518e+00 -2.260942842499649164e+00 -1.763890908036859662e+00 -1.764751763302300658e+00 -1.534241841880560564e+00 -1.640882892806621252e+00 -2.021357913437000775e+00 -1.180836777897644518e+00 -1.316728117446493318e+00 -1.011050590546732186e+00 -1.458168507748431875e+00 -1.625404062009567108e+00 -1.669326517745666871e+00 -1.567785165647610723e+00 -1.609772440908523894e+00 -2.386794791793432680e+00 -1.517745358322363236e+00 -2.091150375370806724e+00 -1.814187848802230718e+00 -1.819514225875590752e+00 -1.583595030158785999e+00 -1.890203658055712221e+00 -1.732860471157331217e+00 -1.123742506196393931e+00 -1.319994383986591080e+00 -1.627298406971779965e+00 -1.385255239384784343e+00 -1.615647315569702425e+00 -1.567421877650642781e+00 -1.718215362461377849e+00 -1.754310826253753230e+00 -2.163902291047569371e+00 -1.637314571705407618e+00 -1.692275753132624905e+00 -1.321640915251956372e+00 -1.347803254556956709e+00 -1.331642494336078064e+00 -1.312147200198484187e+00 -1.932792027124613066e+00 -1.745793205240450341e+00 -1.314418510564475895e+00 -1.826947308512276269e+00 -1.203374929924705183e+00 -2.136637944266809974e+00 -1.460341246279640348e+00 -1.595312868006048657e+00 -1.572417670612693108e+00 -1.534694105027248012e+00 -1.750430272082605487e+00 -1.524027399368919289e+00 -1.365592541983626340e+00 -1.742396585747683302e+00 -1.270853454855410458e+00 -1.765091302764709269e+00 -1.585628970927494219e+00 -1.584962104238162084e+00 -1.283154173297199607e+00 -1.326430831251190767e+00 -1.467364701288745410e+00 -1.614103599600831496e+00 -1.544021201439698343e+00 -1.448626601510903944e+00 -1.798218747128943029e+00 -1.474920474441961060e+00 -2.024790000870537732e+00 -1.699576914389554050e+00 -1.543737311093464015e+00 -2.000581368944911898e+00 -2.093197710150821678e+00 -1.889863912336762652e+00 -1.460416190559138183e+00 -2.072335906844416709e+00 -1.999147545746921439e+00 -1.305716604056230690e+00 -1.377978347436367601e+00 -1.585752318975668373e+00 -1.767616029491358542e+00 -1.363977594463675835e+00 -1.673656501836167099e+00 -1.588509957555743757e+00 -1.730531667089131975e+00 -1.382054291257943213e+00 -1.515278859604733075e+00 -1.242795182287903089e+00 -1.488659962847842744e+00 -1.154508407226257916e+00 -1.478025909085052714e+00 -1.604624722875542808e+00 -1.957198774767047622e+00 -1.670142739642629603e+00 -1.290805496010377640e+00 -1.541869005073168708e+00 -1.709890171190699526e+00 -1.510655927444191304e+00 -1.598489806688470960e+00 -1.455804796417312197e+00 -1.930443285168794709e+00 -1.321342428240845468e+00 -1.588399406851545237e+00 -1.529262831794838462e+00 -1.678190427074788715e+00 -1.536408265971775267e+00 -1.519353002338390546e+00 -1.497541461575423005e+00 -2.822461767915279918e+00 -1.263211265923926963e+00
-1.676447691147012087e+00 -1.684708292969542276e+00 -1.194205918849941650e+00 -1.699972632311256504e+00 -1.635002001350907008e+00 -1.738679969451511376e+00 -1.207094128970077396e+00 -1.779042575830403816e+00 -1.869725342097327658e+00 -1.880730862363844791e+00 -1.576956733855996662e+00 -2.090967468344345548e+00 -1.766936935730190061e+00 -1.754247072217486769e+00 -1.330889540669893512e+00 -1.694320142932884687e+00 -1.697062636186230211e+00 -1.395676552124477832e+00 -1.823703826626334346e+00 -1.290354208107366674e+00 -1.302387548586401378e+00 -1.650860442895643265e+00 -1.628504428067662824e+00 -1.313953922488594106e+00 -1.519111426110263396e+00 -1.604802125243298239e+00 -1.454726658340036005e+00 -1.774344539185226832e+00 -1.472813763102907014e+00 -1.581086531011899554e+00 -1.569644127695863700e+00 -1.944174449443487607e+00 -1.248689247443431016e+00 -1.800537295749932820e+00 -1.649909720531589574e+00 -1.579246278014509342e+00 -1.186401216965896399e+00 -2.266490810730127148e+00 -1.970615543067500530e+00 -1.480876837925007683e+00 -1.528526198044146911e+00 -1.401726387719082201e+00 -1.729684109650526214e+00 -1.524088193019613291e+00 -1.911567891714372802e+00 -1.596676108971810004e+00 -1.566043655336679885e+00 -1.611738554303234094e+00 -1.519589709811253853e+00 -1.657235375090265084e+00 -1.569301702277345445e+00 -1.640353732065541914e+00 -1.749609442406168558e+00 -1.501753040832353392e+00 -2.016521510517879534e+00 -1.681908802563022665e+00 -1.620516900006320427e+00 -1.598463692712506656e+00 -1.534425030494861231e+00 -1.577953120555154243e+00 -1.587381281870440919e+00 -1.855717659849913881e+00 -1.616888385051574728e+00 -1.607259190695711881e+00 -1.721674240471297246e+00 -2.091234865952961375e+00 -2.127852241234180486e+00 -1.844713629321148574e+00 -1.706778885861126360e+00 -1.964226413572863095e+00 -1.556467131984392349e+00 -1.285078214018630094e+00 -1.340336857398187309e+00 -2.097903185167315332e+00 -1.582986906677251948e+00 -1.294071665029022267e+00 -1.429641985397425819e+00 -1.591988120839434639e+00 -1.707754294609237000e+00 -1.561100847923315493e+00 -1.664621840522105156e+00 -1.578449743954792428e+00 -1.773513157538397333e+00 -1.643721100459783369e+00 -1.295128255090641556e+00 -1.235691180621817820e+00 -1.516394946548180744e+00 -1.464802909934249442e+00 -1.685386695520792566e+00 -1.959564109969276435e+00 -1.255584098214549416e+00 -1.283608681012081476e+00 -1.754318373524975438e+00 -1.670869080683123231e+00 -1.483952299358809679e+00 -1.301823752503469933e+00 -1.483788163792138626e+00 -1.439508387050000282e+00 -1.686540894774617882e+00 -1.237911846996015974e+00 -1.615914730343608330e+00 -1.754748607627390378e+00 -1.823572293587310433e+00 -1.311779651984050776e+00 -1.485326007391295500e+00 -1.408085160086429921e+00 -1.592209921192022204e+00 -1.417576205858586569e+00 -1.571747438347399273e+00 -1.303639584929998874e+00 -1.756626445010026183e+00 -1.819824828509416736e+00 -1.243228469543915304e+00 -1.598441073039369220e+00 -1.711895711857689850e+00 -1.424616266087482597e+00 -1.226614914540389067e+00 -1.629457639413286252e+00 -1.619071471179077237e+00 -1.554605362155618842e+00 -1.801466083370379279e+00 -1.604258198513951905e+00 -1.500271766628104242e+00 -1.416788687270001956e+00 -1.490049649735720294e+00 -1.603943324522095093e+00 -1.803973106780148772e+00 -1.322969901005092153e+00 -1.613357320489276381e+00 -1.402241187942411704e+00 -1.883725542740221748e+00 -1.331662244472755274e+00 -1.922670430189787893e+00 -1.774286686447140049e+00 -1.316798968797890712e+00 -1.463844643366459808e+00 -1.646668284093429246e+00 -2.272612559259707510e+00 -1.794853476070522369e+00 -1.569220430088587692e+00 -1.833888732602969807e+00 -1.740530104447031601e+00 -1.986371859911967297e+00 -1.527408684074784029e+00 -2.056616108139356580e+00 -1.481063727901887450e+00 -1.862163834615631508e+00 -1.846866617930425836e+00 -2.054272260174722753e+00 -1.908507324241506264e+00 -1.385754616839035558e+00 -1.473362655691920597e+00 -1.764818761018796867e+00 -1.560294560229193106e+00 -1.405149610589442766e+00 -1.744422413959198392e+00 -2.303502024041641061e+00 -1.392916409655410082e+00 -1.448801437608378206e+00 -1.987907906763866750e+00 -1.412801955764236395e+00 -1.445347763428990628e+00 -1.598635481435743522e+00 -1.522005891588844362e+00 -2.044892632909477648e+00 -1.324043315788410391e+00 -1.958261206734011717e+00 -1.742016547905318236e+00 -1.605705254701422113e+00 -1.965440925232263769e+00 -2.088395504324658702e+00 -1.406047424038798344e+00 -1.446066034408126644e+00 -1.678537311180433367e+00 -1.695328221652567136e+00 -1.225242401749607302e+00 -1.388348292525104277e+00 -1.672634288294250871e+00 -1.364410502888046883e+00 -2.025783806843980628e+00 -1.615895226364350901e+00 -1.567942702692819656e+00 -1.658989626524527194e+00 -1.336801140874006144e+00 -1.527800495879906073e+00 -1.488106196164741712e+00 -1.957754484060973965e+00 -1.483733612870979268e+00 -1.389910980391922957e+00 -1.349112514996802181e+00 -1.767874176696190958e+00 -1.420841974599241331e+00 -2.114104990755395708e+00 -1.475458678985436256e+00 -1.661540435673617422e+00 -1.362140340118310533e+00 -1.447886466701255426e+00 -1.172622233688137783e+00 -1.417982422673676135e+00 -1.411933673242165455e+00 -1.648859087725742745e+00 -1.265526795710887109e+00 -1.339017117293878512e+00 -1.623515410931382075e+00 -1.419767001197852485e+00 -2.322219206350235599e+00 -1.650390148332572471e+00 -1.425590487217910152e+00 -1.686060897156016036e+00 -1.180899948199690686e+00 -1.527824574361616783e+00 -1.574893422456528080e+00 -1.444099862247717914e+00 -1.803661812254538699e+00 -1.627780625621997768e+00 -1.566361157974491825e+00 -1.421734828000676742e+00 -1.383395482714104174e+00 -1.759159665301826214e+00 -1.454542259925166725e+00 -1.694098124955344176e+00 -1.145892631066765199e+00 -1.432834057438523434e+00 -1.516981641553715843e+00 -1.603536846133468918e+00 -1.574427605821059561e+00 -1.582702489093219977e+00 -1.393886126186892671e+00 -1.931931607696012909e+00 -1.238410495362144648e+00 -1.523974969189348716e+00 -1.638111811854395805e+00 -1.390834527303545176e+00 -1.628525945014233756e+00 -2.077305013594528571e+00 -2.006090842494436810e+00 -1.856575217304162528e+00 -1.836046679814531846e+00 -1.527983694265187875e+00 -1.686605950033905676e+00 -1.649512803803994565e+00 -1.698439507908153789e+00 -1.691646244387265963e+00 -1.487117447523433222e+00 -1.423013127661148403e+00 -1.725107443833975962e+00 -2.068495809034760491e+00 -1.416963277197334614e+00 -1.505686660884198558e+00 -1.337885485739027658e+00 -1.475123500059515536e+00 -1.545994079599081195e+00 -1.151292442026459195e+00 -1.569387687209009785e+00 -1.706300799050789463e+00 -2.208832668668972321e+00 -1.666767520386167600e+00 -1.990386462181804594e+00 -1.776949500906950252e+00 -1.272793304076159648e+00 -1.435756926240923992e+00 -1.512658828774860131e+00 -1.172228964857496170e+00 -1.950797365309958176e+00 -1.687761545859025381e+00 -1.599920777305112285e+00 -1.756318985104666108e+00 -1.464185885206200632e+00 -1.556323978682011111e+00 -1.418811944218558718e+00 -1.408342442201045319e+00 -1.370881596057693663e+00 -1.850127935550285541e+00 -1.406176977839716624e+00 -2.026820864674188538e+00 -1.562851188634915456e+00 -1.475955277362101636e+00 -1.690459077482455275e+00 -1.781636320013547214e+00 -2.638481475284488287e+00 -1.449303846611408764e+00 -1.729113172256163455e+00 -1.296530636846324969e+00 -1.779440883203510904e+00 -1.678468150595756381e+00 -1.770695067858793381e+00 -1.375394388254923550e+00 -1.442773725615388969e+00 -1.926579994868407475e+00 -1.431770251369938185e+00 -1.546316478377715242e+00 -1.401822498347612189e+00 -2.331431959546646837e+00 -1.362612868259153176e+00 -2.132143783543324123e+00 -1.855568862818578246e+00 -1.435241016778775691e+00 -1.677002229946515710e+00 -1.447483697914541345e+00 -1.664453389119963767e+00 -2.100733767330526192e+00 -1.589942888878229210e+00 -1.334456781985891904e+00 -1.160463000270625988e+00 -1.569243553996222174e+00 -1.349217611814238493e+00 -1.896467384198506245e+00 -1.784700736930472598e+00 -1.872914281019965488e+00 -1.302785839462593520e+00 -1.414064979837587499e+00 -2.051864715791274829e+00 -2.095686263386490555e+00 -1.921813929139744026e+00 -1.725540238851175578e+00 -2.000896581058265511e+00 -2.153226747780745853e+00 -1.716180112713021400e+00 -1.422083186557553391e+00 -1.824742905267967119e+00 -1.450621732566788502e+00 -1.967399876461992214e+00 -1.540179003801054547e+00 -1.527149396485638189e+00 -1.215973845398046205e+00 -1.531204390506505364e+00 -1.375572893124458407e+00 -1.348136696503983600e+00 -2.015900933368767856e+00 -1.551483836324723864e+00 -1.451055750864393090e+00 -1.890730870751223813e+00 -1.818887186844841741e+00 -1.398507661670635116e+00 -1.727814568699288511e+00 -1.439868469765120951e+00 -1.354126434452595618e+00 -1.925074937093403937e+00 -1.329545658374063910e+00 -1.780252307419221802e+00 -1.503120245615419792e+00 -2.425498706147118710e+00 -1.557898735897214060e+00 -1.515262478261934387e+00 -1.664104940815919864e+00 -1.709798026955655192e+00 -1.475735925088067724e+00 -1.613727642426880049e+00 -1.390916378897965933e+00 -1.535243456061862410e+00 -1.985176693589495667e+00 -1.829387483215594967e+00 -1.921276724153325288e+00 -1.645417086644532789e+00 -1.729924807617831961e+00 -1.956123929998839772e+00 -1.776911063366223731e+00 -1.262449890763914784e+00 -1.550263890739730366e+00 -1.427416659308964109e+00 -1.238491317608088949e+00 -1.838106869621461303e+00 -1.549575719705671428e+00 -1.653859864373349531e+00 -1.317023713642869742e+00 -1.681308266581682309e+00 -1.690850415506054638e+00 -1.340285909553429411e+00 -1.411208602910147158e+00 -1.543623380150281221e+00 -1.808854674924951222e+00 -1.718846003055187754e+00 -1.432953158380909198e+00 -1.524444055428160194e+00 -2.161297391332010154e+00 -1.672671846867866297e+00 -1.279889306606069255e+00 -1.608561554722295117e+00 -1.882660908955452461e+00 -1.283266943038896102e+00 -1.605079948864668760e+00 -1.604765512842887265e+00 -1.697703443667553547e+00 -2.085371041597238406e+00 -2.165238929430776338e+00 -1.399605396008455793e+00 -1.361311693999050165e+00 -1.189524341430231225e+00 -1.280937074936927544e+00 -1.714214938670340027e+00 -2.074772149456129977e+00 -1.378346540224038685e+00 -1.623117442799038690e+00 -1.503973732069929348e+00 -1.965154925783245465e+00 -1.393223111735428121e+00 -1.665892421705095661e+00 -1.461596575979306589e+00 -1.644727179375249815e+00 -1.742057212147436474e+00 -1.309556233173986062e+00 -1.716882774669599820e+00 -1.570735939164411565e+00 -2.240550159480798165e+00 -1.367557194724438041e+00 -1.527269647663636931e+00 -1.786352375068684939e+00 -1.794182097372167828e+00 -1.420894925538630282e+00 -1.717414764278961892e+00 -1.577698702548137266e+00 -1.565243523549579185e+00 -1.455850905269270967e+00 -1.748227823041379470e+00 -1.875134739446739918e+00 -1.363045305616622738e+00 -1.573561594315749490e+00 -2.257088082044461430e+00 -1.566155237616589924e+00 -1.714339147595664858e+00 -2.285542737681872882e+00 -1.371355185084286443e+00 -1.604823972539098698e+00 -1.686399051131017846e+00 -1.554939800993672350e+00 -1.256127376659700534e+00 -1.319695460286756994e+00 -1.548044907248077751e+00 -1.268918992776714827e+00 -2.260260694477185694e+00 -1.906447051064811937e+00 -1.382781910711069706e+00 -1.621710445849726456e+00 -1.247535249955732617e+00 -2.130711605103542627e+00 -1.217439893173500876e+00 -1.291614629094928413e+00 -1.439033162787552778e+00 -1.656722139074474409e+00 -1.637750171992619963e+00 -1.532207184951942303e+00 -1.646187911721735064e+00 -1.312229522312249319e+00 -1.487125027329415428e+00 -1.947133036128912975e+00 -2.079458569450221006e+00 -1.536544417982544486e+00 -1.535954471134669541e+00 -1.910955295803409060e+00 -1.978117961177616957e+00 -1.230164524890247968e+00 -1.760348560759110725e+00 -2.060987262194370562e+00 -2.093928657359322543e+00 -1.492397267916638626e+00 -1.750296997805031340e+00 -1.612947676048802403e+00 -2.120602922788176414e+00 -1.641465972544234431e+00 -1.753676328348646507e+00 -2.402886327743730899e+00 -1.777501145280933503e+00 -1.559336283470810880e+00 -1.804713404695738266e+00 -1.676160375109066791e+00 -1.811756391223751539e+00 -1.375403153106549370e+00 -1.660394999179802378e+00 -1.689583471411204130e+00 -1.574831847821354769e+00 -1.293634098062690141e+00 -1.578898523607989324e+00 -1.939426121252996627e+00 -1.112735964642112885e+00 -1.507374601100981648e+00 -1.648447309668367389e+00 -1.485618674910228476e+00 -1.535825170872702650e+00 -1.452757235856980467e+00 -2.233624181007103360e+00 -1.718296822613481600e+00 -1.175258043072019642e+00 -1.611900273417570917e+00 -1.611469773007300876e+00 -1.585224229669456752e+00 -2.093554172699505500e+00 -1.631166824793228054e+00 -2.043164510632823117e+00 -1.878847975711724905e+00 -1.514716762143024420e+00 -1.254641373424390194e+00 -1.352075220208519779e+00 -1.882548504112539156e+00 -1.192148297616548280e+00 -1.312560413952008398e+00 -1.747686665604317069e+00 -1.323933059997025152e+00 -1.729182319822923031e+00 -1.642175803876019469e+00 -1.382129548238998806e+00
-1.652231720665867654e+00 -1.449592944651474369e+00 -1.551237273307708664e+00 -1.436819384479366413e+00 -1.544673441315087770e+00 -1.717407200451128046e+00 -1.459446449265790591e+00 -2.100389241075337754e+00 -1.662400940950333528e+00 -1.366194996184357358e+00 -1.269988223033249763e+00 -2.116063075596418486e+00 -1.580407233737704642e+00 -1.515325559346309747e+00 -1.642195122460530454e+00 -1.457132014254431729e+00 -1.639390787580672360e+00 -1.469728817699230250e+00 -1.774874833035794408e+00 -1.631532205610545239e+00 -1.703743929331776208e+00 -1.596576485424457514e+00 -1.331032472601815009e+00 -2.086091359648498234e+00 -1.386915106996421621e+00 -1.660053896120739614e+00 -1.336788970947896393e+00 -1.164536162930392749e+00 -1.511542290665186083e+00 -1.457649704211940067e+00 -1.711997794182442245e+00 -1.572365844907829047e+00 -1.677670407007712639e+00 -1.845389209593074398e+00 -1.529816504462691240e+00 -1.664576570265492217e+00 -1.395825178296208557e+00 -1.577882870204760923e+00 -1.672484655438051693e+00 -1.484074642625084817e+00 -1.598752601731873391e+00 -1.310105239310870751e+00 -1.496176339162528901e+00 -2.726583201300174064e+00 -1.590444975863391175e+00 -1.942805392621522076e+00 -1.740743326143513237e+00 -2.301558445270714959e+00 -1.857152075545781988e+00 -1.612887675409795829e+00 -1.253807577116978322e+00 -1.652466209433265387e+00 -1.551735296593888869e+00 -2.345872295560752274e+00 -1.658609050937999374e+00 -1.393234050986158712e+00 -1.719690797848459685e+00 -1.832104846304588142e+00 -1.760345593774333972e+00 -1.312342683833265689e+00 -1.395534310913583376e+00 -1.430867633300966446e+00 -2.377302324462965188e+00 -1.865477816359191854e+00 -1.366648432904246091e+00 -2.175103572168065824e+00 -1.782774910845930316e+00 -1.764604769841997545e+00 -1.899270085975919731e+00 -1.330558812247278677e+00 -1.691410634932934753e+00 -1.775271998338686430e+00 -1.330538539828767464e+00 -1.350450625215247724e+00 -1.412091728907249433e+00 -1.615986263297786607e+00 -1.917381800597813157e+00 -1.569624911916820409e+00 -1.440413107628951250e+00 -1.393986592673453373e+00 -1.630338997386998834e+00 -1.653072406039231002e+00 -1.252028017914732727e+00 -1.673227570792931163e+00 -1.956140888883421525e+00 -1.449634060246287159e+00 -1.323196646223010253e+00 -1.330152166808792780e+00 -1.533385362548013831e+00 -1.468321713110211757e+00 -1.353938798151667733e+00 -1.414561318478665841e+00 -1.466005062139281057e+00 -1.943776917678094129e+00 -1.727489092454855157e+00 -1.459937059762857148e+00 -1.517275725371549644e+00 -2.064059290203331898e+00 -1.472608946205568703e+00 -1.857715010033872405e+00 -2.190025407788843026e+00 -1.918032916572501412e+00 -1.562065099912944843e+00 -1.482602210652546271e+00 -1.831838121750194226e+00 -1.419003525925973674e+00 -1.594388888407053395e+00 -1.956631351174532352e+00 -1.299884301853668989e+00 -1.599106391506559310e+00 -1.711464848210342504e+00 -1.795801545253254972e+00 -1.801708611607893973e+00 -1.489894962633295794e+00 -1.388366240016071673e+00 -1.854464852810314257e+00 -1.831022180805275346e+00 -1.381400263097754655e+00 -1.785198348281018532e+00 -1.621197547638224323e+00 -2.290311164648908271e+00 -2.236879547946633462e+00 -1.676798258317596879e+00 -2.133888903080380928e+00 -1.713866743053236164e+00 -1.812218387727327462e+00 -1.515512173199647039e+00 -1.248996880742538451e+00 -1.380652950155869751e+00 -1.938196115894097016e+00 -1.387152465267540880e+00 -1.464834052843510870e+00 -1.514048874639301490e+00 -1.794757864356591570e+00 -1.547180426114689755e+00 -1.253896578037052123e+00 -1.413772430804782099e+00 -1.339396285129025754e+00 -1.817464191802385276e+00 -1.970706031369417577e+00 -1.411118229607008834e+00 -1.780914022319330936e+00 -1.392834281577645994e+00 -1.718598281875466149e+00 -1.316591100175009244e+00 -1.645630041662570875e+00 -1.131220833970988382e+00 -1.747311043552693732e+00 -1.580273694244669791e+00 -1.444467211920558158e+00 -1.596739120018901392e+00 -1.562484019408779234e+00 -1.291229155288289299e+00 -1.669279220793006502e+00 -1.714781194077458881e+00 -1.732656696797610030e+00 -1.801892591147148615e+00 -2.055729515550340558e+00 -1.724280775185182080e+00 -1.505717223047449593e+00 -1.398611469445359079e+00 -1.837693872082955870e+00 -1.554272177001966515e+00 -1.304896197909188205e+00 -1.616547460678718462e+00 -1.909602149770704749e+00 -1.948896237025254718e+00 -1.649995890045704794e+00 -1.117900209454022020e+00 -1.489850039051899611e+00 -1.664600584178484333e+00 -1.322947654535690409e+00 -1.614179466573922417e+00 -1.105824515824598064e+00 -1.495507663540939891e+00 -2.117744764900586940e+00 -1.487952124988791702e+00 -1.613866401285951602e+00 -1.434073446724273726e+00 -1.520528244960896780e+00 -1.851777844333098777e+00 -1.408771812241509380e+00 -1.318336883737921461e+00 -2.315633172872136658e+00 -1.807644074305929660e+00 -1.322043862725255314e+00 -1.725421245322084518e+00 -2.061461119423883215e+00 -1.836748630989042175e+00 -1.296812932398534013e+00 -2.147751763307987005e+00 -1.573314925153676214e+00 -1.525675058994947930e+00 -1.502755578858621099e+00 -1.499426795533191026e+00 -1.374995120010024108e+00 -1.902467053381178719e+00 -2.678977666270266234e+00 -1.607494830298698441e+00 -1.514432221225644026e+00 -1.380744992231597301e+00 -1.559518950916078950e+00 -1.376996143058222710e+00 -1.321912038919495602e+00 -1.249511486380365799e+00 -1.936739587014947972e+00 -1.740235400304744218e+00 -1.809665832301728283e+00 -1.867962130446797708e+00 -1.641704770790447521e+00 -1.636626970038733031e+00 -1.317855278979757516e+00 -1.188273480934347148e+00 -1.620347554108257482e+00 -1.293326237684496061e+00 -1.639702983951113024e+00 -1.973570813860696660e+00 -1.701812862658048875e+00 -1.690198798147819481e+00 -1.901241566311355546e+00 -1.921630610569778908e+00 -1.677451327325550690e+00 -2.071472675243776429e+00 -1.588080847269092155e+00 -2.031396434355145164e+00 -1.562935730201473028e+00 -1.757485982586751705e+00 -1.686200614311253343e+00 -1.731287269642659776e+00 -1.856519396511363329e+00 -1.613970811920127923e+00 -1.592148557805535658e+00 -1.555217237616802750e+00 -1.552214590751442191e+00 -1.421548220286779518e+00 -2.389229238414343204e+00 -1.669638789990595562e+00 -1.558052944527926087e+00 -1.882084411362015430e+00 -1.490595850675051404e+00 -2.512683676362388319e+00 -1.413914734049831923e+00 -1.906282338849891733e+00 -1.600575769641876089e+00 -1.866521565199200650e+00 -1.656892690973335469e+00 -1.672260633941571983e+00 -1.809800006360208879e+00 -1.376470894380277477e+00 -1.871646164612944752e+00 -1.299312146863977002e+00 -1.370756743572799641e+00 -1.832940084694790306e+00 -1.779294214754454817e+00 -1.620690205215761459e+00 -1.477429739854569712e+00 -1.374561061565147346e+00 -1.683256801377831291e+00 -1.610398494204860143e+00 -1.477330373097589300e+00 -1.767297979707867617e+00 -2.161904088140873981e+00 -1.656124778701160594e+00 -1.578309439545651172e+00 -1.433223841716593006e+00 -1.696192703987274619e+00 -1.328431156874809504e+00 -1.443371987558798031e+00 -1.460780949740738022e+00 -1.522168399068971167e+00 -1.760359709729462985e+00 -1.323570794438189369e+00 -1.547884240819794810e+00 -1.587216255926397146e+00 -1.513005434573952535e+00 -1.862260437870386864e+00 -1.882370179215218320e+00 -1.313484564130620091e+00 -1.776674782780260919e+00 -1.354201769503360353e+00 -1.411686742848357490e+00 -2.148859207370791502e+00 -1.599840828393107595e+00 -1.838090081664871533e+00 -1.456458819810232397e+00 -1.497539736970662450e+00 -2.201837656739320526e+00 -2.251918006865077260e+00 -1.707803430721914317e+00 -1.516724858938149900e+00 -1.851660799899475629e+00 -1.545570760506667973e+00 -1.547993933510096065e+00 -1.412381675873244591e+00 -1.760425937808431707e+00 -1.371210799897107924e+00 -1.481647731302331739e+00 -1.424194657105700923e+00 -1.814611419179929630e+00 -1.261206799607194728e+00 -1.339922083961994970e+00 -1.777152529489390620e+00 -2.362319043174952782e+00 -1.472671557976530821e+00 -1.674747027586945380e+00 -2.317723215894854860e+00 -1.463578710952888162e+00 -1.499704366987383963e+00 -1.780459597849314957e+00 -1.653150574636728987e+00 -1.260591076228030794e+00 -1.506416758875548156e+00 -2.091032955702929019e+00 -1.787285122099457446e+00 -1.496452837108401379e+00 -2.457136253788975377e+00 -1.739344055072192807e+00 -1.541358605786726343e+00 -1.626820725988532113e+00 -1.409349035292148056e+00 -1.607569705128612192e+00 -2.043288326657314968e+00 -1.554723889533200287e+00 -2.459802040698350289e+00 -1.742999149903674549e+00 -1.345094511297920903e+00 -1.329607629649552480e+00 -1.482605731676046146e+00 -1.522874210975290410e+00 -1.193918174903093155e+00 -1.237989690153704192e+00 -1.390305496632185944e+00 -1.234747459005498316e+00 -1.160697644989607591e+00 -1.487571582681884719e+00 -1.381784317841192156e+00 -1.919250196641831385e+00 -2.045304390603149169e+00 -1.386486798450333957e+00 -1.474234424630620710e+00 -1.398198484293481814e+00 -1.759917005836146409e+00 -1.176010081113185723e+00 -1.549256161102776863e+00 -1.586786896119126933e+00 -1.420558038355236530e+00 -1.377451526170515583e+00 -1.269253528693354394e+00 -1.212568060923689739e+00 -1.563490123972170576e+00 -1.470139251886783294e+00 -1.298355250575235154e+00 -1.451017837094490837e+00 -1.809264465490628471e+00 -1.413564949266672421e+00 -1.852292816467481895e+00 -1.883633773220765750e+00 -1.587395446470214466e+00 -1.615178296127979918e+00 -1.838870081384318400e+00 -1.384363878936172298e+00 -1.541604501532996663e+00 -1.882219983529501262e+00 -1.296079323974969943e+00 -1.399404477939698133e+00 -1.425247605658262806e+00 -2.108063570129161679e+00 -2.033774587593838667e+00 -1.323588312755823670e+00 -1.861178199426870794e+00 -1.431342392011140774e+00 -1.575444882913331179e+00 -1.568900034138642319e+00 -1.916841738871618572e+00 -1.706151463692452186e+00 -1.219329054945442969e+00 -1.794652106940983094e+00 -2.642832257229523307e+00 -1.732315908869876298e+00 -1.359909954350340566e+00 -1.544787096118451997e+00 -1.347792069487014910e+00 -1.461757149527813215e+00 -1.318106752244939228e+00 -1.783456269096946656e+00 -1.637947384848709609e+00 -2.039238390085369002e+00 -1.386353636452401394e+00 -1.723778803806753412e+00 -1.357104326361238789e+00 -1.597847143064956121e+00 -1.441545889131702340e+00 -1.897518862752569646e+00 -1.453300325418113381e+00 -1.435671273141805537e+00 -1.785000895260574261e+00 -1.612342799106785796e+00 -1.331341814130725831e+00 -1.388178986276341842e+00 -1.338000550157576685e+00 -1.821308740667416881e+00 -2.708935957127207139e+00 -1.996710160585905225e+00 -1.468058556468041065e+00 -1.551752410672033067e+00 -2.439154420365070131e+00 -1.673362771146727157e+00 -2.111246773227757778e+00 -1.851794303901041605e+00 -1.231464453472635556e+00 -1.559963478458673336e+00 -2.228902857992235198e+00 -1.570131542953842718e+00 -1.233172617269166382e+00 -2.104067623566177492e+00 -1.680934451782095662e+00 -1.430163103004084890e+00 -1.699730875803891372e+00 -1.541493702436426583e+00 -1.614349387800894986e+00 -1.882698393579109730e+00 -2.051788173035633100e+00 -1.962147582430829429e+00 -1.448812463391339733e+00 -1.826958965913020982e+00 -2.148090503396613116e+00 -1.421366207063516685e+00 -1.291588444873096542e+00 -1.673547854941470181e+00 -1.163980314173320707e+00 -1.362031101322425553e+00 -1.646162544522143945e+00 -1.862306455324642451e+00 -1.785589641483667611e+00 -1.473701799019812908e+00 -1.235506939364271695e+00 -1.218013583955067647e+00 -1.596793960130000078e+00 -1.615638019828834038e+00 -1.901872989861083774e+00 -1.551935008612745692e+00 -2.007187633926105885e+00 -1.898995748965426333e+00 -1.674515450991592269e+00 -1.317588636979907468e+00 -1.501251202065446044e+00 -1.582615770034277336e+00 -2.270142563690983550e+00 -2.148586038738204973e+00 -1.144846838613618800e+00 -1.654306579923525700e+00 -1.774586824153348452e+00 -1.473890219528709578e+00 -1.507336073542841159e+00 -1.722964425061112470e+00 -2.054428036598815677e+00 -1.942978997985063572e+00 -1.665638876672092428e+00 -1.713941094014789668e+00 -1.449669950216087688e+00 -1.367284449070398145e+00 -1.591048000376811267e+00 -1.425535880513997267e+00 -1.800363224729682132e+00 -1.422938146698234485e+00 -1.559131622431349617e+00 -1.272450431058804732e+00 -1.561519558379362183e+00 -1.073820075435452326e+00 -1.311052746565811278e+00 -1.935868440748714558e+00 -1.388918935105825980e+00 -1.742729216775430245e+00 -1.301940719041694727e+00 -1.471296962163918254e+00 -1.505551051843075028e+00 -1.722642757121369161e+00 -1.613020317255462022e+00 -1.523408988101562889e+00 -1.287478649323265278e+00 -1.933610494054148088e+00 -1.417168094900013164e+00 -1.924654474753450195e+00 -1.419809754206220243e+00 -1.208705171188178218e+00 -1.295420499703756168e+00 -1.738557045506319731e+00 -1.719269033199434027e+00 -1.365706767333297877e+00 -1.934366128237978710e+00 -1.716854951992356604e+00 -1.649875498293792875e+00 -1.369820054958698297e+00 -1.986707679014599881e+00 -2.022588514825241379e+00 -1.677795990184634878e+00 -2.279091351506714602e+00 -1.900125381767018062e+00 -1.418790955507734264e+00 -2.038906015316185538e+00
-1.691494217593066729e+00 -1.463665823292906953e+00 -1.308730704930045396e+00 -1.670718347262402981e+00 -1.660890676284776823e+00 -1.524512023147726492e+00 -1.628587158896857678e+00 -1.680931935669692567e+00 -1.243702267802452743e+00 -1.744501576117947428e+00 -1.202951139421418070e+00 -1.803096955404515978e+00 -1.447056967121133297e+00 -1.422003462394502371e+00 -1.605436820064833459e+00 -1.962396547103281819e+00 -1.359344422432196664e+00 -1.533073670849253389e+00 -1.625860838630076577e+00 -1.783858915364702424e+00 -1.553731805050936332e+00 -1.736328758235642589e+00 -1.482067099613422201e+00 -1.492577374512856325e+00 -1.412050906475259771e+00 -1.512082449506848114e+00 -1.435151480881927677e+00 -1.712756914287159038e+00 -1.436196395213077626e+00 -1.871376608732774560e+00 -1.842567041911953307e+00 -1.779642344996996917e+00 -1.450377803302599578e+00 -1.904305914086702689e+00 -1.839730565224317660e+00 -1.569929755084741529e+00 -1.991088017423188417e+00 -1.986689601672140926e+00 -1.544389630694197102e+00 -1.551800506131582269e+00 -1.633874703309905474e+00 -1.582594139002665878e+00 -1.463719008803134658e+00 -1.466721538138781700e+00 -1.347715157530955610e+00 -1.556319154928885728e+00 -1.577191611712636110e+00 -1.459829375650115502e+00 -1.441988610510912316e+00 -1.898055015098683906e+00 -1.960449782684554609e+00 -1.597602779235796522e+00 -1.686480606613654176e+00 -1.299985403412632357e+00 -1.945650493888581245e+00 -1.603287815240421077e+00 -1.780480344575706919e+00 -1.470265533034998073e+00 -1.435019280293556632e+00 -1.555888247470557761e+00 -1.536504606676863283e+00 -1.412760855312632291e+00 -1.813025581451588542e+00 -1.266148315106543354e+00 -1.811458125797444918e+00 -1.844062596363194695e+00 -1.680376887536312980e+00 -1.738687237125027929e+00 -1.931751709385091331e+00 -1.416336357263166645e+00 -1.456179695440355637e+00 -1.511341114341728353e+00 -1.913591275080833265e+00 -1.783204405822594873e+00 -1.847342407870562919e+00 -1.736880289183849513e+00 -1.734265298703829616e+00 -1.957588739644556153e+00 -1.853592459747021470e+00 -1.388997307084281152e+00 -1.658048947691601160e+00 -1.962690851684642190e+00 -1.536937188346907179e+00 -1.626710417641555217e+00 -1.469445629742512027e+00 -1.877260595211882377e+00 -2.505559169047367085e+00 -1.675868379151444154e+00 -2.125160405666879360e+00 -1.508276382259336579e+00 -1.770666807432234036e+00 -1.267877391139521803e+00 -2.207900409251536633e+00 -1.400568961933447820e+00 -1.965001513395544297e+00 -1.564628609291422556e+00 -1.853419601672307904e+00 -1.884288743222304996e+00 -1.801391161126008722e+00 -1.397458827571448570e+00 -1.452795888408777270e+00 -1.470583173801305987e+00 -1.334495252341961535e+00 -1.487038819789120225e+00 -1.933387747134301060e+00 -1.426696857707469679e+00 -1.599863444994731987e+00 -1.409713050988295358e+00 -2.027965077086474999e+00 -1.467447707391419165e+00 -1.450589309180753350e+00 -1.272269526909395543e+00 -1.533881801302429793e+00 -1.704798149045960720e+00 -1.761937113273806865e+00 -1.658633174911071206e+00 -1.491584954571894883e+00 -1.777440988979145819e+00 -1.631224441577391548e+00 -1.950732871318339612e+00 -1.614349448426926514e+00 -1.285450063983171853e+00 -1.697303106329465017e+00 -1.579723963216015825e+00 -1.772960507178150902e+00 -1.798688348475097065e+00 -2.837289518011766543e+00 -1.422845136819653744e+00 -1.208547998770324927e+00 -1.376898207835988597e+00 -1.491782595002872469e+00 -1.451038272757321446e+00 -1.298751278726687719e+00 -1.660847552886575151e+00 -1.449674748992265005e+00 -1.339861128655813305e+00 -1.377027310587269016e+00 -1.596347228336075341e+00 -1.739669818433239312e+00 -1.361539431089640262e+00 -1.427336229751159147e+00 -1.712642537513156649e+00 -1.412243390349151584e+00 -1.432884865215658721e+00 -1.934255406612967132e+00 -1.418977190707403135e+00 -2.865592109709008017e+00 -1.493975634291001109e+00 -1.249766268140464653e+00 -1.485513842911168503e+00 -1.884819962901886026e+00 -1.626557844619545223e+00 -1.287621613175704560e+00 -2.051060560615277417e+00 -1.546575234728025494e+00 -2.303127352000585493e+00 -2.045602222309445217e+00 -1.644737796156667375e+00 -1.610221403236536286e+00 -2.534913270320719114e+00 -1.411022727001228994e+00 -1.603723095000560983e+00 -1.758264718873695953e+00 -1.518827117635949575e+00 -1.402138786300840323e+00 -1.305220820796717751e+00 -1.669512605812944805e+00 -1.998016731145174862e+00 -2.203033198141151949e+00 -1.482860284101442438e+00 -1.785228632043295294e+00 -1.718514324035728125e+00 -1.667474092995434809e+00 -1.479699923315106247e+00 -1.347390970499523943e+00 -1.253078646229282000e+00 -1.604636039548187565e+00 -1.694411625717961112e+00 -1.844566129843879354e+00 -1.662729095132422952e+00 -1.550449661336166018e+00 -1.598672300755045406e+00 -1.796903788176843042e+00 -1.306417748367588949e+00 -1.481407574375989800e+00 -2.072158331789095698e+00 -1.709735890624962895e+00 -1.440048943615643173e+00 -1.544363512672928040e+00 -1.930031175366518914e+00 -2.003234735718072201e+00 -1.537118919122784755e+00 -1.966497295490380992e+00 -1.190845632075879790e+00 -1.347797723055607522e+00 -1.647090887161589023e+00 -1.594000852375473398e+00 -1.761435007799574404e+00 -1.201599260736942565e+00 -1.236153960609123192e+00 -1.299350194154500704e+00 -1.527917833896484279e+00 -1.706655653600674505e+00 -1.502870787243480333e+00 -1.389569077807003783e+00 -1.392606309851088797e+00 -1.304916615063325569e+00 -1.572162478851912626e+00 -1.740202798624955527e+00 -2.048343455646724376e+00 -1.339391583530802787e+00 -1.457932705410902585e+00 -1.823105686742753972e+00 -1.781922628195265812e+00 -1.634486314264844919e+00 -1.408477679692349493e+00 -1.579191826320651248e+00 -2.029619277693557322e+00 -1.727079569503620737e+00 -1.710797728597336587e+00 -1.587101110097857370e+00 -1.419681931549189535e+00 -1.379238778650915487e+00 -1.308616679766539059e+00 -1.244896632483477372e+00 -1.215268080211377333e+00 -2.413006577081149739e+00 -1.725944671380306383e+00 -1.533047692414152730e+00 -1.376562919775423444e+00 -1.616075870398968384e+00 -1.237567959782949423e+00 -1.697231445795083893e+00 -1.382291736975567842e+00 -1.692300670998822198e+00 -1.871728457292385794e+00 -1.934594974481229634e+00 -1.637338908675946669e+00 -1.825112270217626786e+00 -2.136961013949169708e+00 -1.435993067358482200e+00 -1.283658746110902804e+00 -1.416172473082575989e+00 -1.914431163782948975e+00 -1.651221620797664880e+00 -2.035762677726249859e+00 -1.830904756752425255e+00 -1.617755239268769740e+00 -1.276825586724495754e+00 -2.003817895051093867e+00 -1.384638580951033537e+00 -1.455152750507083148e+00 -1.554861999111962767e+00 -1.625932594253520547e+00 -1.246386653462191241e+00 -1.601697514584739190e+00 -1.619453429060671024e+00 -1.253723859553057984e+00 -1.395317986186719095e+00 -1.426527386220478144e+00 -1.428293526506412059e+00 -1.698407173200829456e+00 -1.476376957266501311e+00 -1.491490182222872773e+00 -1.404936583338120659e+00 -1.377447288900895295e+00 -1.972887568294465988e+00 -1.496847358032770137e+00 -1.485592702712671631e+00 -2.274935428701108542e+00 -1.699761281167747828e+00 -1.531811336798514667e+00 -1.488472934595968411e+00 -1.330577001539102300e+00 -1.490477094350034726e+00 -1.624495690493488631e+00 -1.559691015771743405e+00 -1.652542076127846205e+00 -1.534589082744558297e+00 -1.378688184028381558e+00 -1.466441942305590995e+00 -1.389046909815947028e+00 -1.454947985899243790e+00 -1.403525414594020360e+00 -1.308143878186821318e+00 -1.688471966592048457e+00 -1.984191653126830657e+00 -1.470522254855239463e+00 -1.330998040717377373e+00 -1.520260019240012417e+00 -1.295799979382897815e+00 -1.755165921905015081e+00 -1.140824118602642656e+00 -2.396557537920280812e+00 -1.801809277661688080e+00 -1.577113339339202724e+00 -1.216250859411436291e+00 -1.314591464432535828e+00 -1.430443779995655751e+00 -1.796965273087946846e+00 -1.312109937320488751e+00 -2.075099833733625943e+00 -1.596560131457464005e+00 -1.797551400836222335e+00 -1.813731504617875911e+00 -1.873505450963322216e+00 -1.669493781102325380e+00 -1.509238444931034984e+00 -1.457441987099238778e+00 -2.062479587137721282e+00 -1.384660296475517027e+00 -1.558506613318248801e+00 -1.590512683787657533e+00 -1.672132593700387027e+00 -1.598070307317053684e+00 -1.343187990634033380e+00 -1.291773362473613185e+00 -1.840338120944420730e+00 -1.382486358644583468e+00 -1.515078986874935696e+00 -1.300306857581644993e+00 -1.634753146713251892e+00 -1.711162554142028114e+00 -1.362213949727594686e+00 -1.280437485370758521e+00 -1.313773117457647022e+00 -1.553185408787624011e+00 -1.811438945619785024e+00 -1.496792336031653736e+00 -1.739217732494848789e+00 -1.871494032989984513e+00 -1.863253868050610107e+00 -1.734238888733476536e+00 -1.245061447906498309e+00 -1.495325464470823595e+00 -1.403222465714208056e+00 -1.801251775334707261e+00 -1.664098986507606792e+00 -1.319287915535466427e+00 -1.858273231505252143e+00 -1.354490165299311100e+00 -1.624807648207966970e+00 -1.457554624907670293e+00 -1.825381725402926314e+00 -1.417293515309796081e+00 -1.501375918263771814e+00 -1.578166432493504301e+00 -1.530065567056305031e+00 -1.756389827062922793e+00 -2.408874318743027931e+00 -1.917544344843489457e+00 -1.525560190709934760e+00 -2.435837137797715268e+00 -2.118678648143256460e+00 -1.787583585366370853e+00 -1.647775845294766173e+00 -2.369354668816089138e+00 -1.424157002496776236e+00 -1.529175348362868725e+00 -1.410763077027449075e+00 -1.560399330105953775e+00 -1.870410158681549806e+00 -1.333627542119470322e+00 -1.530278998807542701e+00 -1.300774019187336483e+00 -1.575966551822279182e+00 -1.652402423687105326e+00 -1.290486876234999469e+00 -2.068076997324317823e+00 -1.721766786541332861e+00 -1.290037025909407609e+00 -1.403293669354358064e+00 -1.441354886042324424e+00 -3.256072866029652957e+00 -1.563596868398271722e+00 -1.492977246790325951e+00 -1.817793137397519576e+00 -2.829314396998952930e+00 -1.483466686293698489e+00 -1.565708431755216790e+00 -1.645279717490307547e+00 -1.682745476068734591e+00 -1.668904478867913044e+00 -1.391295130531560842e+00 -1.510692583158622870e+00 -1.563959361253123515e+00 -1.634759673196788166e+00 -1.309594260807609212e+00 -2.876296292822899225e+00 -2.299029278236406348e+00 -1.290410030449669065e+00 -1.377440006891189617e+00 -1.673306935347661506e+00 -1.875716325522482020e+00 -1.461050153957741848e+00 -1.504489760820328925e+00 -1.682723209748266724e+00 -1.334759599257887785e+00 -1.247327699952101687e+00 -2.229807725131406571e+00 -1.777380400609400279e+00 -1.249583414570229589e+00 -1.380037921432901271e+00 -1.248585164695927174e+00 -1.497714162385634262e+00 -1.472308815214737665e+00 -2.266695821036061709e+00 -1.517297563938081240e+00 -1.546793916473714336e+00 -1.635910380296287769e+00 -1.443795045400832366e+00 -1.758156162884390916e+00 -1.854612479602322894e+00 -1.331307271673600967e+00 -1.347092714375961675e+00 -1.220341560893724253e+00 -2.092622014401869013e+00 -1.212258902218637191e+00 -1.241040925488523738e+00 -1.759267504872699117e+00 -2.272346484351480900e+00 -1.392486019168799549e+00 -1.528880551172582702e+00 -1.399955188225623370e+00 -1.756332639752639757e+00 -1.937395056795879533e+00 -1.816745939378636265e+00 -1.655743050119555582e+00 -1.316724566256701756e+00 -1.427530587684339380e+00 -2.143761560989313697e+00 -1.296958288728639497e+00 -1.392387751332153201e+00 -1.471540082178386832e+00 -1.673151688289410854e+00 -1.613632780026804436e+00 -1.642168606052794022e+00 -1.569560704054208999e+00 -1.570171011386227944e+00 -1.271427171847188564e+00 -1.266963976797266689e+00 -1.292151283461306033e+00 -1.715820481762833083e+00 -1.727033720561334196e+00 -1.694699025299868822e+00 -1.577709015495872835e+00 -1.664973375696907620e+00 -1.557119648992007388e+00 -2.328840371277291155e+00 -1.483665158574071219e+00 -1.880437107234868011e+00 -1.565787412286910207e+00 -1.494037868103289757e+00 -1.309149765881986838e+00 -1.863565628474037617e+00 -1.342196876059037480e+00 -1.321377888645308030e+00 -1.827091991351574185e+00 -1.741674253593440636e+00 -1.256744965079574339e+00 -2.478501388914438053e+00 -1.518660061479584655e+00 -1.907499978752951408e+00 -1.535208613298127522e+00 -1.588549513593626061e+00 -1.274976775565321407e+00 -1.464841061059913185e+00 -1.690364684542562834e+00 -1.657868806120226468e+00 -1.330231484855967761e+00 -2.189373232117434398e+00 -2.848038296959251259e+00 -1.317479492449484813e+00 -1.837659634884452720e+00 -1.718550485078019552e+00 -1.249031973414063135e+00 -1.668282862414665502e+00 -1.573838468343677244e+00 -1.827820545794386131e+00 -1.518715485211729499e+00 -1.935602087707455343e+00 -1.998535501856459895e+00 -2.521915204547577893e+00 -1.550203785404871581e+00 -1.786657579310229060e+00 -1.573348157777298528e+00 -1.887061375286273490e+00 -1.468464613099911720e+00 -1.200304657001807440e+00 -2.019908401311159452e+00 -1.418687098010702474e+00 -1.518013368469200319e+00 -1.405639325817702234e+00 -1.323971453620357730e+00 -1.377237691244366680e+00 -1.669601425964216901e+00 -1.801434732535379890e+00 -1.916172150607332592e+00 -1.572748889131949435e+00 -1.359483802402222663e+00
-1.962144839362715443e+00 -1.778429083176692460e+00 -1.606696837669198574e+00 -1.233796019678275790e+00 -1.734755563393701738e+00 -1.460975014355380353e+00 -1.681669982082335535e+00 -2.068860761128871850e+00 -1.311215197313144065e+00 -2.023129904874166218e+00 -1.379518998078307135e+00 -1.974066821619703482e+00 -1.379866545316583260e+00 -1.822724519550597888e+00 -1.585973325833953895e+00 -1.860105307162378097e+00 -1.751730788050734011e+00 -1.755703134225074624e+00 -1.523338548170363183e+00 -1.467634211856603699e+00 -1.689930817374009964e+00 -1.699410919111494112e+00 -1.495270221481333373e+00 -2.234258175925772694e+00 -1.556237361888938908e+00 -1.581897446746645786e+00 -1.703564244155861385e+00 -1.307027152368510858e+00 -1.436231313720381930e+00 -1.662015464657856434e+00 -1.399825702674613259e+00 -1.553540290480638131e+00 -1.734614312253907498e+00 -1.734093224455032445e+00 -1.561976408543488626e+00 -1.328997516534064172e+00 -1.425547942996641337e+00 -1.728941993866555560e+00 -1.523517154331110124e+00 -1.388410712191512131e+00 -1.377936549216797424e+00 -1.400710799210908242e+00 -1.373003288391998922e+00 -1.882618918665233565e+00 -2.189075006691994396e+00 -1.553977108479611902e+00 -1.181678349086997759e+00 -1.208241430645759840e+00 -1.329704214585977429e+00 -1.708570561137876087e+00 -2.205635766768589523e+00 -1.584680724663923623e+00 -1.381494578237410620e+00 -1.491293952024220326e+00 -2.330942097758175180e+00 -1.580802526842173705e+00 -1.645827944092901118e+00 -1.516059948328902118e+00 -1.446297386054661516e+00 -2.073726267336279072e+00 -1.608866483663093261e+00 -2.139631535189764122e+00 -1.133587743395921610e+00 -1.504028274522997588e+00 -1.676351361384120553e+00 -1.471119971185375741e+00 -1.542385019139194346e+00 -1.389527105226508796e+00 -1.879681896707716904e+00 -1.442125076763376867e+00 -1.304783876838992107e+00 -1.289028469061862969e+00 -2.145958737880775846e+00 -1.390796676609074245e+00 -1.822247535381062766e+00 -1.642101442277289269e+00 -1.957713169892407512e+00 -1.299073979292915126e+00 -1.512077423845731294e+00 -2.118937602371524953e+00 -1.668593176845508452e+00 -1.538786712950908742e+00 -1.284834026522994055e+00 -1.605533150980084311e+00 -2.051976507731710253e+00 -1.687842182451697814e+00 -1.887947333559840679e+00 -1.220569206144969776e+00 -1.508738309950089729e+00 -1.434446545772402049e+00 -1.670513099827784620e+00 -2.157462177874286624e+00 -1.471102258543462771e+00 -1.751452911688758496e+00 -2.010262754446960898e+00 -1.473917422202850824e+00 -2.449762889484441430e+00 -1.078514060898365212e+00 -1.515528852555005912e+00 -1.221555313360390693e+00 -1.789243345135575369e+00 -2.159304597049438446e+00 -1.857529082850340130e+00 -1.407956422220265624e+00 -1.354942488969822278e+00 -1.590107832809191768e+00 -1.251162118737449092e+00 -1.533020328596929716e+00 -1.953303979639006593e+00 -1.711348272330423637e+00 -1.389792600169425185e+00 -2.009021183681071410e+00 -1.942993931510435202e+00 -1.673965559224984911e+00 -1.550471103641942960e+00 -1.883132689233879331e+00 -1.810910907655882696e+00 -1.616134435905722144e+00 -1.439417645193910911e+00 -1.619272463396717487e+00 -1.862664333218765345e+00 -1.714664640736190293e+00 -1.266262327934875032e+00 -1.757257635564569709e+00 -1.302929549819855204e+00 -2.102651257101975979e+00 -1.913387915954678720e+00 -1.468840468544835964e+00 -1.689323972224183290e+00 -1.534113685187090015e+00 -1.975464734593147087e+00 -1.559885391085880757e+00 -1.980310270314940446e+00 -1.727172101116914993e+00 -2.100478026500355533e+00 -1.720839827571753355e+00 -1.350416376692401332e+00 -1.581961218752641063e+00 -1.909946380194241566e+00 -2.158672915645065693e+00 -1.392809780562405342e+00 -1.418142509307655841e+00 -1.420118143757000295e+00 -1.448347427031330570e+00 -1.527373475862984886e+00 -1.284708108319141395e+00 -1.335181886662703210e+00 -1.594990721005057566e+00 -1.425775898201057323e+00 -1.615977752626757580e+00 -1.534401917539118143e+00 -1.339497696465605792e+00 -1.854088330516926897e+00 -2.023671781821843929e+00 -1.962261312541033975e+00 -1.402310547684801234e+00 -1.720090851192000336e+00 -2.073292945107330976e+00 -1.701356487824555064e+00 -1.666692737515029998e+00 -1.641518723142797231e+00 -1.282241635178897665e+00 -1.416014101490943755e+00 -1.572647483330413820e+00 -1.514777440018050036e+00 -1.516998197215970068e+00 -1.175688081732831680e+00 -1.873217596341074431e+00 -1.443919018592624059e+00 -2.028443090795479797e+00 -1.963552416901779951e+00 -1.709286227260430557e+00 -1.714975996807390324e+00 -1.677253668156344357e+00 -2.011536765547135897e+00 -1.424420051816076338e+00 -1.517619897229226078e+00 -1.294806378962380045e+00 -1.414165121690669213e+00 -1.390196548206599880e+00 -1.403429018981500187e+00 -1.502087621458769506e+00 -1.447094693167933155e+00 -1.533406255964399945e+00 -1.677758181650211178e+00 -1.528194094692703064e+00 -1.511068035681164545e+00 -1.542938770999457088e+00 -2.164066829678382486e+00 -1.487907842258543223e+00 -1.217831105808723002e+00 -1.750765168205955291e+00 -1.806043338031678269e+00 -1.364276125620208724e+00 -1.821942173559805589e+00 -1.783452680867024354e+00 -1.466586522879639309e+00 -1.665034177683796246e+00 -1.642113532459475334e+00 -1.795933918882331559e+00 -1.920765771617021000e+00 -1.838239569484622082e+00 -1.362400721952751859e+00 -1.652613383448551909e+00 -1.491184883667167949e+00 -1.409851871066596374e+00 -1.413586756838120628e+00 -1.978935628796316681e+00 -1.832600462441549949e+00 -1.918673054038935177e+00 -1.888126943507977051e+00 -1.452985002471158804e+00 -1.419080118333718499e+00 -1.492801962189361120e+00 -1.453239580631168204e+00 -2.277018228682463619e+00 -1.523660358389382852e+00 -1.760694612590401498e+00 -1.509159740198099176e+00 -1.655478766764513221e+00 -1.338599374749254611e+00 -1.271768158383078440e+00 -1.454107903759813913e+00 -1.757691559405504478e+00 -1.373496425303154078e+00 -1.418701268209191735e+00 -1.585250632106552704e+00 -1.861121562346510050e+00 -2.330286563634714980e+00 -1.647354195925665676e+00 -1.541520750387952665e+00 -1.664350410601346919e+00 -1.458770361659813997e+00 -1.722094543008629408e+00 -1.641872222004861381e+00 -1.362714993051213686e+00 -1.657392079451422529e+00 -1.427872696112201023e+00 -1.518649945161991255e+00 -1.598387797690187462e+00 -2.190219403329223269e+00 -2.219292949568708817e+00 -1.507048495708102731e+00 -1.582336020564845347e+00 -1.331294860565916727e+00 -1.536062541940026671e+00 -2.438200582720255305e+00 -1.740691488735064851e+00 -1.980536717979897832e+00 -1.678025509595681086e+00 -1.251471856144072303e+00 -1.659082261030803807e+00 -1.378849408456666481e+00 -1.650035372695056290e+00 -1.432820442127888061e+00 -1.913470851473910272e+00 -1.622454074037615213e+00 -1.352054304475216462e+00 -1.577830878319016916e+00 -2.015647706891263269e+00 -1.994567452812740393e+00 -1.668261677788166697e+00 -1.719844217418361243e+00 -1.234006711172704440e+00 -1.837732645280669708e+00 -1.486341074859749645e+00 -2.019455536637431603e+00 -1.271967853316422481e+00 -1.888680340504233612e+00 -2.122860042946791648e+00 -1.243856876796890942e+00 -1.348938940976480927e+00 -1.762405327671749955e+00 -1.880029989291150727e+00 -1.893013846703811343e+00 -1.333158741159633509e+00 -1.620619928670527621e+00 -1.855376597766108526e+00 -1.333658538107457714e+00 -1.272249447890873020e+00 -1.745255948294658799e+00 -1.574123890134714543e+00 -1.778661003197413271e+00 -1.480473052911186027e+00 -1.479626082013189015e+00 -1.587739181078167361e+00 -1.943444782329717846e+00 -2.334171239219823502e+00 -2.234792546469643870e+00 -1.613048485944859500e+00 -1.273523428587549855e+00 -1.589365523922988910e+00 -1.614480782916640100e+00 -1.830811735144348029e+00 -1.562424237126277760e+00 -1.726077278388038483e+00 -2.215816106777666050e+00 -1.801461268807888150e+00 -2.271645927218459260e+00 -2.114966184251228842e+00 -1.831231834805972403e+00 -1.339025443145571481e+00 -1.313996237003905332e+00 -2.321689474487911742e+00 -2.198507563093647477e+00 -2.248836686209131130e+00 -1.864954573794011194e+00 -1.779979137571411352e+00 -1.432871977076830561e+00 -1.361671561526823115e+00 -1.460419218382934092e+00 -2.078495837208520491e+00 -1.672199318557433534e+00 -1.769221659244534450e+00 -1.590933058535854538e+00 -1.509821985613526429e+00 -2.049474366993511154e+00 -1.738069697179538409e+00 -1.642085645879037603e+00 -1.411741697742702417e+00 -1.308116706449225175e+00 -1.594666641403493790e+00 -1.547416763217105418e+00 -1.923404369523622259e+00 -1.733209052203582567e+00 -1.173443413626918286e+00 -1.607000443079265484e+00 -1.537760329346649968e+00 -1.447417987950639917e+00 -1.516363703731090418e+00 -1.504094035341625446e+00 -1.457149417037074457e+00 -1.666757055248651920e+00 -1.909331251515631989e+00 -1.974546760102305454e+00 -1.318933428109962058e+00 -1.714346349714880535e+00 -1.789306694802899278e+00 -1.331407542966618562e+00 -1.692694017777876647e+00 -1.538006999166248390e+00 -1.916447986496483846e+00 -1.299426132675620460e+00 -1.386093620370502322e+00 -1.338180918955961918e+00 -1.264089717240785227e+00 -1.599166446879364267e+00 -1.467278676112054203e+00 -1.529995314177893695e+00 -1.430027158353803118e+00 -1.616758012871984729e+00 -1.480778965187396379e+00 -1.705800660373682387e+00 -1.345990365771121189e+00 -1.600658773188188944e+00 -1.691299566695885215e+00 -1.237026809235205027e+00 -1.449642403086480735e+00 -1.197165581645120547e+00 -1.370375997048233874e+00 -1.903052648329273788e+00 -1.429119683063869717e+00 -1.301741502152507168e+00 -1.802083654873656293e+00 -1.737609604114491946e+00 -1.838964802353262096e+00 -2.464482952747044209e+00 -1.453246519427448202e+00 -1.565704294582807687e+00 -1.824779462456678436e+00 -1.934867385394877237e+00 -1.669480799884081712e+00 -1.258524413238637063e+00 -1.505088922992512401e+00 -1.950485177195711461e+00 -1.464071625105231256e+00 -1.368356925846612837e+00 -2.323559401318990414e+00 -1.245830081555432844e+00 -1.596388028087398325e+00 -1.521206814775092120e+00 -1.504309187355979738e+00 -2.207866301356610439e+00 -1.587671583382482154e+00 -1.595790124206495353e+00 -1.814673699633058801e+00 -1.463255864885892432e+00 -1.250764466083762461e+00 -1.648575367389557345e+00 -1.860674442894481473e+00 -1.210191658453931396e+00 -2.358310395521625580e+00 -1.212843095309050323e+00 -1.487816256760903011e+00 -1.645525161381186763e+00 -1.351704132736564645e+00 -1.705200938345377004e+00 -1.638725951501011302e+00 -1.703799503893879796e+00 -1.911221564687808350e+00 -1.093705070165456039e+00 -1.821172049697706408e+00 -1.411204815809638191e+00 -1.355412029980050503e+00 -1.111229017846800504e+00 -1.643453066900842252e+00 -1.275077342669201030e+00 -1.558545998304297520e+00 -1.676977915277771514e+00 -1.329944809763782487e+00 -2.120233387416786908e+00 -2.020116183197667059e+00 -1.345955153818008343e+00 -1.331639785588237812e+00 -1.588879248705132197e+00 -1.677180567590443427e+00 -1.667850158191596988e+00 -1.963435262063916165e+00 -1.419875784996932344e+00 -1.383869643361023805e+00 -1.385101863642912434e+00 -1.658662407407589967e+00 -2.009969922613054738e+00 -1.317175415048108089e+00 -2.593815200113294139e+00 -1.281097422285139675e+00 -1.424671513467715922e+00 -1.432017742701428453e+00 -1.553530484192024330e+00 -1.764279560877055175e+00 -1.656104711464403412e+00 -1.770733511996441134e+00 -1.484735617468935009e+00 -1.789718424171244049e+00 -1.527387909272232669e+00 -1.571088602107465260e+00 -1.664511191606569573e+00 -1.695367139693521263e+00 -1.255219270907029117e+00 -2.175813523477453160e+00 -1.612714081332775162e+00 -1.211863237860115072e+00 -1.714381024787358099e+00 -1.645672614605971251e+00 -1.571862086258507540e+00 -1.640287908879193068e+00 -1.612160937863049481e+00 -1.406199773577607948e+00 -1.399328546313168609e+00 -1.708784427299197661e+00 -1.397719005810412529e+00 -1.801111834787089805e+00 -2.047373080303811488e+00 -1.563139230300706561e+00 -1.845406106501632948e+00 -1.991955687735581293e+00 -1.498755946722135635e+00 -1.305526040821930689e+00 -1.676745657520236854e+00 -1.499433148902159285e+00 -1.795795697156412407e+00 -1.285646446595008374e+00 -2.514125216365096005e+00 -1.567681375559434986e+00 -1.446534110502159187e+00 -1.480675602427336646e+00 -1.540255937915895101e+00 -1.677467592399564333e+00 -1.686322781927771519e+00 -1.757798381636007212e+00 -1.997502582199783383e+00 -1.344259745653917149e+00 -1.583730022867418263e+00 -1.552080055065122588e+00 -1.552200800440874717e+00 -1.724935828299678509e+00 -1.834634785320762296e+00 -1.525539955975889539e+00 -1.613808154044924503e+00 -1.679912667644841040e+00 -1.489500620947179943e+00 -1.526128064417573205e+00 -1.756704997261443690e+00 -2.066680495931152439e+00 -1.588017381212192713e+00 -1.829255941904065930e+00 -1.815025331183512058e+00 -1.505652784808060085e+00 -1.346606390253704877e+00 -1.366219677811308042e+00 -1.727767863105835966e+00 -1.559499146989145713e+00 -1.726335579332649584e+00 -1.497558426604288284e+00 -1.477134159406769509e+00 -1.366567691870959722e+00 -2.077987361362399810e+00 -1.269627675996719773e+00 -1.585181992695385178e+00 -1.307770609585318766e+00
-1.588098365069033679e+00 -1.598197275642380122e+00 -1.336741401047918831e+00 -1.490438260931494341e+00 -1.455773118115247566e+00 -1.597204264829674480e+00 -1.549721993808093723e+00 -1.520720802758073864e+00 -1.379527393995284124e+00 -2.035113796395246144e+00 -1.269362544696883033e+00 -1.542192302787794400e+00 -2.386512450228609250e+00 -2.048187785460890087e+00 -1.480002959793003114e+00 -1.582142630801036010e+00 -1.786556206858106677e+00 -1.526105936591880097e+00 -1.425201285738035617e+00 -1.953745335205119504e+00 -1.756429906157938925e+00 -1.931238022184199599e+00 -2.619941592917774287e+00 -2.185213172352899136e+00 -1.875538561070642984e+00 -1.401847458059286566e+00 -1.378083740075161767e+00 -2.142703033354143471e+00 -1.629626865877418007e+00 -1.457434981060331314e+00 -1.778948557723831314e+00 -1.441372921701774112e+00 -1.559446874285064677e+00 -1.344672033947208023e+00 -2.248988131402687163e+00 -1.384370405771772061e+00 -2.194159402250159818e+00 -1.526817096781571736e+00 -1.591668844592413423e+00 -1.195345962528135297e+00 -1.348106677250094254e+00 -1.272975247272388533e+00 -1.309913785803672681e+00 -1.927220781303823571e+00 -2.231397560358874266e+00 -1.645076268893480798e+00 -1.748972575741960522e+00 -1.266836962354382257e+00 -1.263826351108761736e+00 -1.822669750202106975e+00 -1.758130341695450793e+00 -1.654534069261778484e+00 -1.797563215225070454e+00 -1.622278552919294015e+00 -1.246554652289254328e+00 -1.582047986945667173e+00 -1.351078910074494210e+00 -1.601659173933130953e+00 -1.268138816902344423e+00 -2.191528244446032225e+00 -1.763481959157182200e+00 -1.576816068345665345e+00 -1.436326897032904615e+00 -1.930251569437888337e+00 -1.816781190006742763e+00 -1.354009293020098870e+00 -1.429367967483314628e+00 -1.611224700001971044e+00 -1.554443723757214624e+00 -1.661013469420127731e+00 -1.516941913596452141e+00 -1.435185127213053136e+00 -1.351039518197129974e+00 -1.382056665777019688e+00 -2.152339170204995433e+00 -1.420553699171004602e+00 -2.415866930294452875e+00 -1.460223782112528124e+00 -1.517028639876593310e+00 -1.456952724037160252e+00 -1.590948234103124470e+00 -2.088751096418442366e+00 -1.440643917468617419e+00 -1.693845694660946144e+00 -1.598693949316698948e+00 -2.024276955780075049e+00 -1.691085107956445066e+00 -1.681191214411378754e+00 -1.683214755962463283e+00 -1.603173838908600768e+00 -1.522182492860826963e+00 -1.347966096512125400e+00 -1.257825466511189427e+00 -1.795846829467015127e+00 -1.699395249224375570e+00 -1.188931731125205893e+00 -1.583413570413177762e+00 -1.422909804319799409e+00 -1.428365477769774738e+00 -2.007011366741721314e+00 -1.707046018357684325e+00 -1.520009095101643171e+00 -1.474304975702347864e+00 -1.276898281693466419e+00 -1.313672817365524992e+00 -1.411901230743970892e+00 -1.402862448637837822e+00 -1.561042422974080468e+00 -1.572077914749639316e+00 -1.460082990107053114e+00 -1.509489007960309603e+00 -1.934587363225871659e+00 -1.699594184406412856e+00 -1.740485563370294031e+00 -1.379487101677217664e+00 -1.773376263801913932e+00 -1.491628906536240695e+00 -1.967308563836598134e+00 -1.685831929505531512e+00 -1.757039830190087137e+00 -1.402853287053667186e+00 -1.672243928425218185e+00 -1.577087900729424730e+00 -1.433633855939298485e+00 -1.743226877906318473e+00 -1.404611520211572318e+00 -1.287699706142313438e+00 -1.855654218094034968e+00 -1.573692904206209331e+00 -1.518004764504096160e+00 -2.440937038898289835e+00 -1.454978325154497876e+00 -1.704567889182341922e+00 -1.731372641250049416e+00 -1.425299352741091763e+00 -1.893109059277853889e+00 -1.247137105631280996e+00 -1.488520186872710926e+00 -1.383071861700394090e+00 -1.550748790014080170e+00 -1.376445663945609299e+00 -1.495917572427382103e+00 -1.607506047432232688e+00 -1.584755412927958407e+00 -1.298329885653383364e+00 -1.892716009193864846e+00 -1.824124435341594630e+00 -1.393451640473466258e+00 -1.934542845271960188e+00 -2.025416762358757783e+00 -1.985719082490532417e+00 -1.486445460854211031e+00 -1.871666592075290625e+00 -1.384617092601839294e+00 -1.579847104366112642e+00 -1.369847754944212515e+00 -2.609456009891877315e+00 -1.762982616167833472e+00 -1.438471162224973066e+00 -1.394154632318439058e+00 -1.612208242959798810e+00 -1.558823400454271813e+00 -1.463639354080106481e+00 -1.861383292038732762e+00 -1.229224936035226978e+00 -2.109512545366378777e+00 -1.626753595869139035e+00 -1.638056388012790299e+00 -1.437845960067893669e+00 -1.710763500754888256e+00 -1.562438310165917388e+00 -1.583114832190012811e+00 -1.145405794453575377e+00 -1.554062339679345151e+00 -1.248377769491730183e+00 -1.384499549558877884e+00 -1.413759082818180746e+00 -1.434288269194762266e+00 -1.470742543355771037e+00 -2.174955174361564048e+00 -1.398997111122053383e+00 -1.478013236189199331e+00 -1.599621340382350043e+00 -1.660131943193112303e+00 -1.933705995377627884e+00 -1.789488556891725590e+00 -1.643617729894720547e+00 -1.864779806520922900e+00 -1.276156284499049276e+00 -1.520667093395059233e+00 -1.551636399623326446e+00 -1.690124711162817039e+00 -1.659507305633871166e+00 -1.465113746731872002e+00 -1.797865798002070914e+00 -2.152834263885901933e+00 -1.117838443791460801e+00 -1.463739126884351593e+00 -1.736453488189174665e+00 -1.506458696717516643e+00 -1.707385071596320358e+00 -2.087296980728603479e+00 -1.537920521551511932e+00 -2.244465030980922204e+00 -1.751067064393712069e+00 -1.692781571626794657e+00 -1.450649838980020867e+00 -1.342825665985795336e+00 -1.493690322447322805e+00 -1.637970948557506912e+00 -1.613959712078824271e+00 -1.438645810699437311e+00 -2.125587367901351499e+00 -1.792933735240388904e+00 -1.877227741575806075e+00 -1.447292576537121178e+00 -1.459420782203952438e+00 -1.692689190446765135e+00 -1.639670738468280264e+00 -1.580681992789250812e+00 -1.679842446520982691e+00 -1.569593440337804680e+00 -1.390207479864652207e+00 -1.624964379714579632e+00 -1.731105138846943836e+00 -1.605741098854212234e+00 -1.726742300830977905e+00 -1.335047305971994280e+00 -2.217230051548348069e+00 -2.140889490967609277e+00 -1.372189431201072729e+00 -1.503199238997995346e+00 -1.534893567599851849e+00 -1.391377844791045870e+00 -1.717636091739168869e+00 -1.968397949195032082e+00 -1.548519669901563978e+00 -1.649540194307298036e+00 -1.427206261100490314e+00 -1.491524297123269172e+00 -1.460104477421920288e+00 -1.664296433684044230e+00 -1.689977449506347096e+00 -1.341259354757541544e+00 -1.317807862117691631e+00 -1.405898586710012887e+00 -1.856138213375718049e+00 -1.348746540987437292e+00 -1.357018018972964812e+00 -1.848435087901060259e+00 -2.043362898337082179e+00 -1.820124646802562252e+00 -1.817220626147459051e+00 -1.575983384673646182e+00 -1.480359305677379167e+00 -1.271838652969023098e+00 -1.642579006246809081e+00 -2.404633168943292709e+00 -1.659755647407384682e+00 -1.645446822608275461e+00 -1.677674156002274541e+00 -1.692161782667418679e+00 -1.868280311539648464e+00 -1.752131228746981240e+00 -1.733932993531456246e+00 -1.800851705947343229e+00 -1.757372020144717384e+00 -1.255433314220838481e+00 -1.252634463720716962e+00 -1.693421004302144039e+00 -1.851770381843514279e+00 -2.257720662952296120e+00 -1.417828003608886389e+00 -1.843167212247204256e+00 -1.313430097213779124e+00 -1.172881455560458974e+00 -1.374629370816396579e+00 -1.628221985473793376e+00 -1.230363389807277219e+00 -2.397093572690367935e+00 -1.657359221573139640e+00 -1.466531689977610853e+00 -1.549647508979036470e+00 -1.555150357683227069e+00 -1.566881555726241881e+00 -1.660427705459694536e+00 -1.466269165010446462e+00 -1.329548004220004964e+00 -1.676275293051940452e+00 -1.631320836349762216e+00 -1.449982739085073469e+00 -1.407433840507141820e+00 -1.584551325068631833e+00 -1.751871865387230498e+00 -1.884345988220614387e+00 -1.720259191992751013e+00 -1.393375141638725001e+00 -1.741618437880607662e+00 -1.973627671771364556e+00 -1.733953709025512824e+00 -1.167639402017678352e+00 -1.415184012570243954e+00 -1.957334578788936463e+00 -1.740832622750972059e+00 -1.534455646778250859e+00 -1.823650986011902120e+00 -1.514518947100976565e+00 -1.575074332295688162e+00 -1.469042531549713315e+00 -1.870792717892659107e+00 -1.601771047796757719e+00 -1.741550692702929615e+00 -1.457111625036528579e+00 -1.506001141448147562e+00 -1.788599466072654298e+00 -1.640277605815378070e+00 -1.995921043007704121e+00 -1.871088347530180496e+00 -1.491848295144233338e+00 -1.826102200949264898e+00 -1.635909345213995891e+00 -2.088248656964383443e+00 -2.032152765289641394e+00 -1.908100143067097409e+00 -1.851366657255390624e+00 -1.288496015816399387e+00 -1.862056446093317108e+00 -1.484530370846668834e+00 -1.645810932872195487e+00 -1.278946940578988167e+00 -1.408640738091859523e+00 -1.783600855658515005e+00 -1.509602616712023115e+00 -3.107346610122728503e+00 -2.206823663103644861e+00 -1.526413853100150098e+00 -2.096886176167190641e+00 -1.735923697659424336e+00 -1.586934499577661306e+00 -1.731049277374818729e+00 -1.993002229048673302e+00 -1.886485602884301560e+00 -1.632503048507621290e+00 -1.433924138461263542e+00 -1.328644031413410032e+00 -1.224332584278088776e+00 -2.180430304899073857e+00 -1.883307381452574480e+00 -1.617960317122357328e+00 -1.511544566020356584e+00 -1.278133112845935004e+00 -1.463216151100490414e+00 -1.702796830653157345e+00 -1.508630211627434603e+00 -1.278727649223612595e+00 -1.499790728199210221e+00 -1.479783925715079329e+00 -1.427512328553464105e+00 -1.632049617566758482e+00 -2.441841477853586628e+00 -1.603053491616278414e+00 -1.591076728351665359e+00 -1.728112877867403085e+00 -1.361305576427948472e+00 -1.359520211887822461e+00 -1.479611022032495615e+00 -1.992726677696960103e+00 -1.407488350627498663e+00 -2.031630314054928554e+00 -1.678975975796193953e+00 -1.353111527844870432e+00 -1.843367905355141723e+00 -1.650883245269403776e+00 -1.458503970191302512e+00 -1.225849443516641601e+00 -1.676762275796925161e+00 -1.585305686616161669e+00 -1.765282255911963416e+00 -1.864782046842997421e+00 -1.720706057148660317e+00 -1.384355209110980311e+00 -1.571959471846009482e+00 -1.894366061412222413e+00 -1.585135397269895607e+00 -1.892507943441777085e+00 -1.345105023107067810e+00 -1.410747558001011814e+00 -1.697086304019346459e+00 -2.192237472836378931e+00 -1.473269668062217264e+00 -2.014308087098164446e+00 -1.707762515832278227e+00 -1.575323960961263481e+00 -1.461994223525067582e+00 -1.425445264845688342e+00 -2.459155008373626217e+00 -1.602540115482255612e+00 -1.173288425495979004e+00 -1.546804348386876526e+00 -1.526459131862346386e+00 -1.645711134795579289e+00 -1.725323309147662076e+00 -1.248622300871622848e+00 -1.466161704128755350e+00 -1.413871591763780744e+00 -2.208005611398074386e+00 -2.012354173025392434e+00 -1.252995947496098994e+00 -1.673346356155910541e+00 -1.512875376555969931e+00 -2.063764254103988449e+00 -1.846572638770223040e+00 -1.220076672204357227e+00 -1.441038833553912379e+00 -1.603929393867474129e+00 -1.328089630368597396e+00 -1.292885842325039780e+00 -1.200453258417572888e+00 -1.364555738895176340e+00 -1.495271795349643273e+00 -1.712018019035404626e+00 -1.374759208003187405e+00 -1.758174831105299596e+00 -1.238830109149078984e+00 -1.513351169298640331e+00 -1.691422152816139945e+00 -1.633176884469364598e+00 -1.574620944569838477e+00 -1.535010962645900534e+00 -1.810971950376563777e+00 -1.294989664270850938e+00 -1.399880578496627948e+00 -1.152780627300733940e+00 -1.849446902649074076e+00 -1.645672995149138895e+00 -1.848298644315776285e+00 -1.185251000630078488e+00 -1.795996168627631784e+00 -1.673549605114923899e+00 -1.590761812600923308e+00 -1.532461135509453287e+00 -1.793498806383388322e+00 -1.676630311503676030e+00 -1.995675391215506966e+00 -1.800283329679259525e+00 -1.319433739566679531e+00 -1.668299434220136934e+00 -1.455910436336376179e+00 -1.332142771347019305e+00 -1.388220300111925765e+00 -1.364668770691612742e+00 -1.496282055605967276e+00 -1.744106190628799569e+00 -1.713446278296021363e+00 -1.754187795773939351e+00 -2.085098761392767397e+00 -1.806856994905894576e+00 -1.700583775911383766e+00 -1.565972449968443314e+00 -1.486054860425391810e+00 -1.645737447849634494e+00 -1.362285948913400713e+00 -1.444699614408991639e+00 -1.434878385100411435e+00 -2.351485540574387301e+00 -1.202293590957241864e+00 -1.366800351115630363e+00 -1.714798352368646750e+00 -1.401169119573561828e+00 -1.933302903922077487e+00 -2.087802463117141905e+00 -1.484109952898100104e+00 -2.080794881110771044e+00 -1.159909284029309484e+00 -1.719746037866282107e+00 -1.612398067127084555e+00 -1.557380065162593752e+00 -1.392539114306425851e+00 -1.356236145322819331e+00 -1.361192681101495827e+00 -1.698267502818885388e+00 -1.478998137710515026e+00 -1.417768399239279331e+00 -1.525374692954492462e+00 -1.460588629983289533e+00 -1.382551213675845103e+00 -1.633625319498461126e+00 -1.587938393416387317e+00 -1.505685401433783710e+00 -2.063980510465997398e+00 -1.907794426193614390e+00 -1.547212561476489334e+00 -1.246003645826097017e+00 -1.323028530418342896e+00 -1.495349088603221688e+00 -1.951786406386494255e+00 -1.153341196437385419e+00 -1.917744032838030854e+00 -1.704144559008039295e+00 -1.809091890683113490e+00
[truncated: 6,110,000 more chars]
