# Supplementary material for: Impact of solvent forces and broken symmetry on the assembly of designed proteins at a liquid-solid interface
Source: Nat Commun. 2026 Mar 13;17:2446. doi: 10.1038/s41467-026-69170-0 (PMC12987978; doi:10.1038/s41467-026-69170-0)
Supplement: Supplementary file 9 — Source data [file 41467_2026_69170_MOESM9_ESM.zip › Source Data/figure-s5_large-domains_fft.txt]

-1.391427504527898540e+00 -1.683683819722792352e+00 -1.733390119147701691e+00 -1.417432477263758539e+00 -1.292771604587834577e+00 -1.398393896061960184e+00 -1.453369161485677408e+00 -2.227622527056527080e+00 -1.864120611396978822e+00 -1.992988190528379944e+00 -1.759507940062348119e+00 -1.744483826179742403e+00 -1.568922682993213913e+00 -1.437509278984967498e+00 -1.914864935414136493e+00 -1.604074066197314963e+00 -1.753515644078870173e+00 -1.475800392527725657e+00 -1.379656068336007069e+00 -1.534984340661168067e+00 -1.871834367882352135e+00 -1.480411158881727474e+00 -1.622601611305203084e+00 -1.449551741067276245e+00 -1.712600381603865074e+00 -1.428701574879752467e+00 -2.085118547938483058e+00 -1.727638119343801071e+00 -1.817707881802637315e+00 -2.356702323946543665e+00 -1.776988544633821610e+00 -1.791133602590833318e+00 -1.515684405398434409e+00 -1.852668937509062141e+00 -1.630576402298932193e+00 -1.472591197054737844e+00 -1.618344376975004106e+00 -1.420808302052066541e+00 -1.544749628818519183e+00 -1.888568192734180196e+00 -1.754505003770023608e+00 -1.690121839571653961e+00 -1.601746776111778070e+00 -1.467068626574573154e+00 -1.312680510793845734e+00 -1.701715714645632094e+00 -1.957363067584694916e+00 -1.883224564340693741e+00 -1.648307334310654015e+00 -1.619487869411424974e+00 -2.388220307197109982e+00 -2.225682593517807728e+00 -1.573803176224087830e+00 -1.557320362599811325e+00 -1.464517069884283096e+00 -1.485032597169804625e+00 -1.784845318809616943e+00 -2.229307051387493299e+00 -1.981215122873613899e+00 -1.703484928799448683e+00 -1.720448880672894365e+00 -1.744545730719911480e+00 -1.772684422158119499e+00 -1.468814204552097991e+00 -2.168237165013660928e+00 -1.375027274151158885e+00 -1.415275227483057119e+00 -1.941983850275399215e+00 -1.184199273454489276e+00 -1.546354086884604628e+00 -1.419645700377369257e+00 -1.595209657484184529e+00 -2.124197231240586792e+00 -1.662475674064332942e+00 -1.493963836452781635e+00 -1.806307818984168367e+00 -1.352329677031581578e+00 -1.846667280666532518e+00 -1.779822014213466197e+00 -1.441293973033744846e+00 -1.877431639065119562e+00 -1.239110438193600450e+00 -1.624707115439145477e+00 -1.293563176087563438e+00 -1.865280930663599346e+00 -1.539330023035071049e+00 -2.063752705518383745e+00 -1.420956922568377134e+00 -1.776457772495242615e+00 -1.118382881972691312e+00 -1.467592508337973722e+00 -1.490333218108869984e+00 -1.226476434530158865e+00 -1.366619659630279093e+00 -1.618944518909587904e+00 -1.182955419142709630e+00 -2.000702077129646650e+00 -1.373479752925957253e+00 -1.454171305527480529e+00 -1.700048114518790898e+00 -1.238880723924772109e+00 -1.473987921446972216e+00 -1.720998517221711266e+00 -3.416821565566618535e+00 -1.652221652335905677e+00 -1.305792003146261981e+00 -1.251762694988021840e+00 -1.793949758702580999e+00 -1.625089559409303996e+00 -2.413391960638374023e+00 -1.540483050910608664e+00 -1.610914478321392895e+00 -1.498333316904855828e+00 -1.628200269019662416e+00 -1.323073858320006124e+00 -2.430309265828316967e+00 -2.003820964685378847e+00 -1.858156680858361387e+00 -1.829641357598832840e+00 -1.592219932977798180e+00 -1.472127984565360315e+00 -1.653524122546723651e+00 -1.380980962212798646e+00 -1.492089159043666013e+00 -1.757484574645381770e+00 -1.743749527879247641e+00 -1.605743905004797467e+00 -1.930162048151301768e+00 -1.361050495881672262e+00 -2.101887892220643650e+00 -1.866599403311176131e+00 -1.835470316328622786e+00 -1.808775019418207286e+00 -1.918762724813624310e+00 -1.743026392515460099e+00 -1.699643783780196316e+00 -1.415189224443299754e+00 -1.450635478928241184e+00 -1.264550601941077934e+00 -1.418325467055246314e+00 -2.352213211489516009e+00 -1.623660900823250985e+00 -1.549890972591281946e+00 -1.113010623043474645e+00 -1.682369962511566008e+00 -1.751893072404902219e+00 -1.450227828995546808e+00 -1.587622597273033342e+00 -1.550674114282331484e+00 -1.718028534583072364e+00 -1.556078126101787307e+00 -1.875900421304018240e+00 -1.695803290755012238e+00 -1.400912233189540279e+00 -2.033150028915246210e+00 -1.262268582823593777e+00 -1.458104189651940441e+00 -1.568873756778169870e+00 -1.535163969718861932e+00 -1.623874194890359224e+00 -1.517680836438816794e+00 -1.549388484253050091e+00 -1.494210155507342597e+00 -1.682935742702933446e+00 -1.290405995452763355e+00 -1.590723881346905788e+00 -1.567536178766299582e+00 -1.546068870068283863e+00 -1.603231064088405100e+00 -1.351920774915429835e+00 -1.813679599260404673e+00 -1.656993182699975531e+00 -2.084711060497662860e+00 -1.423496587714044415e+00 -1.451442880365960253e+00 -1.600711338961323893e+00 -1.665084566110343722e+00 -1.742714692914964170e+00 -1.672989813013686433e+00 -1.411405558201329624e+00 -1.636766600794799853e+00 -2.048124360962906287e+00 -1.448816705787672410e+00 -1.366290826181945306e+00 -1.612582265512720658e+00 -1.315977989809188342e+00 -1.420633769361079768e+00 -2.606002050727335817e+00 -2.023232381757749998e+00 -2.068052845439612764e+00 -1.839074323352304585e+00 -1.375303063053930686e+00 -1.568989313989655132e+00 -2.280300384454720053e+00 -1.615853315994323358e+00 -1.228919419397302981e+00 -2.448654785573920023e+00 -1.919466324422288928e+00 -1.359313890290675175e+00 -1.530530657477051415e+00 -1.432516678730832105e+00 -1.668181284911902651e+00 -1.725732039104045379e+00 -1.619615664076023531e+00 -1.327448226523224362e+00 -1.694758540442993455e+00 -1.800990062993201413e+00 -1.952898239886247334e+00 -1.472852849194986824e+00 -1.701506790369108124e+00 -1.760595732022641302e+00 -1.492505330950858466e+00 -1.272554447284644619e+00 -1.926815998654358264e+00 -1.783399519133024747e+00 -1.454859091882774180e+00 -1.516008940474253164e+00 -1.724234827365592970e+00 -2.195905226315990166e+00 -1.581923512554850753e+00 -1.301922420934820357e+00 -1.604824179639640969e+00 -1.498154503531369475e+00 -1.456324704959418570e+00 -1.690014868255997671e+00 -1.561799233933897080e+00 -1.630063719495485230e+00 -1.427275103747268625e+00 -1.579377546987252190e+00 -1.377743041006714853e+00 -1.862666887592498766e+00 -1.750785612663776636e+00 -1.476475192077719045e+00 -1.773734014600762077e+00 -1.911158513935076630e+00 -1.742525589257634788e+00 -1.861011294072193900e+00 -1.570460106856423455e+00 -2.635971582030915528e+00 -1.986126775746433371e+00 -3.000297846203914265e+00 -1.503141361320811553e+00 -1.492194567270203720e+00 -1.631302936465380604e+00 -1.567782037326918898e+00 -1.833324199179658720e+00 -1.314976695432043208e+00 -1.503436677938704946e+00 -1.573672298070268205e+00 -1.757491388818629208e+00 -1.848804701051803612e+00 -1.757491388818629208e+00 -1.573672298070268205e+00 -1.503436677938704946e+00 -1.314976695432043208e+00 -1.833324199179658720e+00 -1.567782037326918898e+00 -1.631302936465380604e+00 -1.492194567270203720e+00 -1.503141361320811553e+00 -3.000297846203914265e+00 -1.986126775746433371e+00 -2.635971582030915528e+00 -1.570460106856423455e+00 -1.861011294072193900e+00 -1.742525589257634788e+00 -1.911158513935076630e+00 -1.773734014600762077e+00 -1.476475192077719045e+00 -1.750785612663776636e+00 -1.862666887592498766e+00 -1.377743041006714853e+00 -1.579377546987252190e+00 -1.427275103747268625e+00 -1.630063719495485230e+00 -1.561799233933897080e+00 -1.690014868255997671e+00 -1.456324704959418570e+00 -1.498154503531369475e+00 -1.604824179639640969e+00 -1.301922420934820357e+00 -1.581923512554850753e+00 -2.195905226315990166e+00 -1.724234827365592970e+00 -1.516008940474253164e+00 -1.454859091882774180e+00 -1.783399519133024747e+00 -1.926815998654358264e+00 -1.272554447284644619e+00 -1.492505330950858466e+00 -1.760595732022641302e+00 -1.701506790369108124e+00 -1.472852849194986824e+00 -1.952898239886247334e+00 -1.800990062993201413e+00 -1.694758540442993455e+00 -1.327448226523224362e+00 -1.619615664076023531e+00 -1.725732039104045379e+00 -1.668181284911902651e+00 -1.432516678730832105e+00 -1.530530657477051415e+00 -1.359313890290675175e+00 -1.919466324422288928e+00 -2.448654785573920023e+00 -1.228919419397302981e+00 -1.615853315994323358e+00 -2.280300384454720053e+00 -1.568989313989655132e+00 -1.375303063053930686e+00 -1.839074323352304585e+00 -2.068052845439612764e+00 -2.023232381757749998e+00 -2.606002050727335817e+00 -1.420633769361079768e+00 -1.315977989809188342e+00 -1.612582265512720658e+00 -1.366290826181945306e+00 -1.448816705787672410e+00 -2.048124360962906287e+00 -1.636766600794799853e+00 -1.411405558201329624e+00 -1.672989813013686433e+00 -1.742714692914964170e+00 -1.665084566110343722e+00 -1.600711338961323893e+00 -1.451442880365960253e+00 -1.423496587714044415e+00 -2.084711060497662860e+00 -1.656993182699975531e+00 -1.813679599260404673e+00 -1.351920774915429835e+00 -1.603231064088405100e+00 -1.546068870068283863e+00 -1.567536178766299582e+00 -1.590723881346905788e+00 -1.290405995452763355e+00 -1.682935742702933446e+00 -1.494210155507342597e+00 -1.549388484253050091e+00 -1.517680836438816794e+00 -1.623874194890359224e+00 -1.535163969718861932e+00 -1.568873756778169870e+00 -1.458104189651940441e+00 -1.262268582823593777e+00 -2.033150028915246210e+00 -1.400912233189540279e+00 -1.695803290755012238e+00 -1.875900421304018240e+00 -1.556078126101787307e+00 -1.718028534583072364e+00 -1.550674114282331484e+00 -1.587622597273033342e+00 -1.450227828995546808e+00 -1.751893072404902219e+00 -1.682369962511566008e+00 -1.113010623043474645e+00 -1.549890972591281946e+00 -1.623660900823250985e+00 -2.352213211489516009e+00 -1.418325467055246314e+00 -1.264550601941077934e+00 -1.450635478928241184e+00 -1.415189224443299754e+00 -1.699643783780196316e+00 -1.743026392515460099e+00 -1.918762724813624310e+00 -1.808775019418207286e+00 -1.835470316328622786e+00 -1.866599403311176131e+00 -2.101887892220643650e+00 -1.361050495881672262e+00 -1.930162048151301768e+00 -1.605743905004797467e+00 -1.743749527879247641e+00 -1.757484574645381770e+00 -1.492089159043666013e+00 -1.380980962212798646e+00 -1.653524122546723651e+00 -1.472127984565360315e+00 -1.592219932977798180e+00 -1.829641357598832840e+00 -1.858156680858361387e+00 -2.003820964685378847e+00 -2.430309265828316967e+00 -1.323073858320006124e+00 -1.628200269019662416e+00 -1.498333316904855828e+00 -1.610914478321392895e+00 -1.540483050910608664e+00 -2.413391960638374023e+00 -1.625089559409303996e+00 -1.793949758702580999e+00 -1.251762694988021840e+00 -1.305792003146261981e+00 -1.652221652335905677e+00 -3.416821565566618535e+00 -1.720998517221711266e+00 -1.473987921446972216e+00 -1.238880723924772109e+00 -1.700048114518790898e+00 -1.454171305527480529e+00 -1.373479752925957253e+00 -2.000702077129646650e+00 -1.182955419142709630e+00 -1.618944518909587904e+00 -1.366619659630279093e+00 -1.226476434530158865e+00 -1.490333218108869984e+00 -1.467592508337973722e+00 -1.118382881972691312e+00 -1.776457772495242615e+00 -1.420956922568377134e+00 -2.063752705518383745e+00 -1.539330023035071049e+00 -1.865280930663599346e+00 -1.293563176087563438e+00 -1.624707115439145477e+00 -1.239110438193600450e+00 -1.877431639065119562e+00 -1.441293973033744846e+00 -1.779822014213466197e+00 -1.846667280666532518e+00 -1.352329677031581578e+00 -1.806307818984168367e+00 -1.493963836452781635e+00 -1.662475674064332942e+00 -2.124197231240586792e+00 -1.595209657484184529e+00 -1.419645700377369257e+00 -1.546354086884604628e+00 -1.184199273454489276e+00 -1.941983850275399215e+00 -1.415275227483057119e+00 -1.375027274151158885e+00 -2.168237165013660928e+00 -1.468814204552097991e+00 -1.772684422158119499e+00 -1.744545730719911480e+00 -1.720448880672894365e+00 -1.703484928799448683e+00 -1.981215122873613899e+00 -2.229307051387493299e+00 -1.784845318809616943e+00 -1.485032597169804625e+00 -1.464517069884283096e+00 -1.557320362599811325e+00 -1.573803176224087830e+00 -2.225682593517807728e+00 -2.388220307197109982e+00 -1.619487869411424974e+00 -1.648307334310654015e+00 -1.883224564340693741e+00 -1.957363067584694916e+00 -1.701715714645632094e+00 -1.312680510793845734e+00 -1.467068626574573154e+00 -1.601746776111778070e+00 -1.690121839571653961e+00 -1.754505003770023608e+00 -1.888568192734180196e+00 -1.544749628818519183e+00 -1.420808302052066541e+00 -1.618344376975004106e+00 -1.472591197054737844e+00 -1.630576402298932193e+00 -1.852668937509062141e+00 -1.515684405398434409e+00 -1.791133602590833318e+00 -1.776988544633821610e+00 -2.356702323946543665e+00 -1.817707881802637315e+00 -1.727638119343801071e+00 -2.085118547938483058e+00 -1.428701574879752467e+00 -1.712600381603865074e+00 -1.449551741067276245e+00 -1.622601611305203084e+00 -1.480411158881727474e+00 -1.871834367882352135e+00 -1.534984340661168067e+00 -1.379656068336007069e+00 -1.475800392527725657e+00 -1.753515644078870173e+00 -1.604074066197314963e+00 -1.914864935414136493e+00 -1.437509278984967498e+00 -1.568922682993213913e+00 -1.744483826179742403e+00 -1.759507940062348119e+00 -1.992988190528379944e+00 -1.864120611396978822e+00 -2.227622527056527080e+00 -1.453369161485677408e+00 -1.398393896061960184e+00 -1.292771604587834577e+00 -1.417432477263758539e+00 -1.733390119147701691e+00 -1.683683819722792352e+00
-1.378007756791755911e+00 -1.802150781487539266e+00 -1.468584183663276033e+00 -1.488798847259126479e+00 -1.514632901291560252e+00 -1.491969512495709749e+00 -1.408555091065794018e+00 -1.948925477122853911e+00 -1.791370251376986911e+00 -1.476978567761664696e+00 -2.188088389325832051e+00 -1.644644217801342290e+00 -1.425895701012587891e+00 -2.114493619912813038e+00 -1.437838016961273890e+00 -1.491291821397677797e+00 -1.676571722884452553e+00 -1.453110913242650515e+00 -1.754026992996676082e+00 -1.710225826951920602e+00 -1.547649764057681843e+00 -1.926096033134065744e+00 -1.306766760604171296e+00 -2.153051373062918827e+00 -1.176819365838567721e+00 -1.315162519970112909e+00 -1.593952487677253949e+00 -1.838072109262311349e+00 -2.291075177657764250e+00 -1.534459332761000772e+00 -1.404748710599330375e+00 -1.198104829403268123e+00 -2.053279512414628805e+00 -1.329809884560793964e+00 -1.662797021162526923e+00 -1.853548765352258654e+00 -1.761623056015282796e+00 -1.260133923232741537e+00 -1.740405413302642978e+00 -1.432961670289602862e+00 -1.803771552996631389e+00 -2.619627278332204323e+00 -2.025885565319634818e+00 -1.356101195453890629e+00 -1.328441528572137820e+00 -1.609226507539521567e+00 -1.745368211109501244e+00 -1.843534918869065065e+00 -1.475420866547900056e+00 -1.779544572528575674e+00 -1.697194689655715294e+00 -1.308994324380233110e+00 -2.378152606010851322e+00 -1.640418004270510322e+00 -1.551260818418529253e+00 -2.049841156493254601e+00 -2.265896360636951989e+00 -1.543507850171112805e+00 -2.088239416432469131e+00 -1.996163971697547224e+00 -1.679415472457372882e+00 -1.196249553511400165e+00 -1.796763396974154769e+00 -1.613956209288219146e+00 -1.750262456054906046e+00 -1.304725490069209348e+00 -1.540455608515574504e+00 -1.418329340927092508e+00 -1.619029637963648849e+00 -1.815184067916084887e+00 -1.956152764909973030e+00 -1.712471858583445083e+00 -1.580003940181238464e+00 -1.601569216831535192e+00 -1.993174573270672933e+00 -1.377183164934189241e+00 -1.456424933204368832e+00 -1.403602080043100386e+00 -2.320769480214893488e+00 -1.694487655354645517e+00 -1.614902501937880430e+00 -1.901614918064589155e+00 -2.230672982129261239e+00 -1.400448570119828151e+00 -1.679021881190636334e+00 -1.884674971773623975e+00 -1.273379103432687343e+00 -2.062079709251332549e+00 -1.874561286390404424e+00 -1.502842068182747681e+00 -1.993086529196463896e+00 -1.636340238834867344e+00 -1.300208672427922485e+00 -1.419109045862484431e+00 -1.274363000966237891e+00 -2.018215577143041006e+00 -1.682012484041499389e+00 -1.447539304415910832e+00 -1.615235275350759059e+00 -2.078856766572929615e+00 -1.593801097003664013e+00 -1.381169029585102681e+00 -1.957223124911309897e+00 -1.458753955006260039e+00 -1.190947598435102561e+00 -1.519498082102391789e+00 -1.959765688520183957e+00 -1.413180160084928527e+00 -1.384639089243782317e+00 -1.631454665098023504e+00 -1.670516800527968027e+00 -1.424754933417335279e+00 -1.544240577911396572e+00 -1.635074813031194285e+00 -1.973488466292791177e+00 -1.844964989611731276e+00 -1.476529782906564892e+00 -1.200409095669632720e+00 -1.483910987879088816e+00 -1.481552797445176539e+00 -1.332211864395711931e+00 -2.036508666284320146e+00 -2.433546434648789614e+00 -1.553673905438140768e+00 -1.362793529886070054e+00 -1.440671985608029226e+00 -1.861003774638361641e+00 -1.844443012927262870e+00 -1.560736983440613734e+00 -1.397124684305655729e+00 -1.452748312032690947e+00 -1.667766190358294542e+00 -1.832048568227238272e+00 -1.491749733471994688e+00 -1.375489857083964207e+00 -1.708774790006437616e+00 -1.491213850572205679e+00 -1.861218718775799807e+00 -1.318029119954485573e+00 -1.680118103730787960e+00 -1.998868794164792684e+00 -1.600900290327307074e+00 -1.326097917006411331e+00 -1.415528509360402420e+00 -1.723879792048818693e+00 -1.720425850287916392e+00 -2.063582767657680783e+00 -1.147857754432269894e+00 -1.803758392117724485e+00 -1.503511011844520739e+00 -2.122220341504511776e+00 -1.874157591003968282e+00 -1.545535038255037463e+00 -1.352564354538932090e+00 -1.644543753849207368e+00 -1.440290082736049193e+00 -1.855888715005945544e+00 -1.862187221601763865e+00 -1.455285628465766923e+00 -1.800979924995496528e+00 -1.404784729015247091e+00 -1.799731550854562379e+00 -1.478175679450004276e+00 -1.573706616809951164e+00 -1.294959096994355852e+00 -1.817494424651733498e+00 -1.719188736056675104e+00 -1.773332411009786114e+00 -1.681764301494244052e+00 -1.958468966475099604e+00 -1.791292334488840954e+00 -1.762762401149649660e+00 -1.575991081471023403e+00 -1.356502974687233687e+00 -1.895202902711803139e+00 -1.379619848263436310e+00 -1.156224620722762664e+00 -1.498312132238633465e+00 -1.579975895449506673e+00 -1.951603009758626106e+00 -1.167936699234221720e+00 -1.393252469920325698e+00 -1.374176748264429815e+00 -1.604797755758105016e+00 -1.991935208838731874e+00 -1.810915911782264187e+00 -1.760331095205830643e+00 -1.879927683229979829e+00 -1.747215236522340120e+00 -1.813434788974451983e+00 -2.087405555177337835e+00 -2.020440084416271986e+00 -1.701055525916127520e+00 -1.266690932075446696e+00 -1.706926630612479290e+00 -1.432787057798378783e+00 -1.602837937513555966e+00 -1.394081333021212510e+00 -1.971389188746783816e+00 -1.736237054123743739e+00 -1.719958983741979086e+00 -1.455332038443482912e+00 -1.379271039926272868e+00 -2.068342432823921495e+00 -1.719179828036738522e+00 -1.865800268982353849e+00 -2.010199037407975009e+00 -1.588953860153820230e+00 -1.370363443223917566e+00 -1.244157215421976659e+00 -1.730708511211899614e+00 -1.988349548747837314e+00 -1.537722108323955839e+00 -1.305854083543075195e+00 -1.328939083164031976e+00 -1.577185751792824941e+00 -1.444927084021111030e+00 -1.512277050879409668e+00 -1.538163237898478419e+00 -1.877636270703447297e+00 -2.086037859104046710e+00 -1.985768476869770094e+00 -1.363569334602869443e+00 -1.284361260252800507e+00 -1.546841823818321915e+00 -1.957584471427296968e+00 -2.192301012082539025e+00 -2.078581641426460180e+00 -1.548688073252233899e+00 -2.291259421358622372e+00 -1.792169544471156062e+00 -1.633608540831804179e+00 -1.947105650668608634e+00 -1.682915376304489286e+00 -1.542046481513916767e+00 -1.424196237436361923e+00 -1.137174799482561838e+00 -1.830708913102994773e+00 -1.954167871838226489e+00 -1.632320980700317836e+00 -1.476176374605037367e+00 -1.986608238100923796e+00 -1.448218364388061952e+00 -1.308781240606199159e+00 -1.785651896400830108e+00 -1.435025751832493590e+00 -1.446652877895641565e+00 -1.686450148736704069e+00 -1.274923606371004325e+00 -1.330747018891438094e+00 -1.985897836901518110e+00 -1.537942936080010758e+00 -1.938593203444175295e+00 -1.712354744900306036e+00 -1.545451688106640686e+00 -1.286689934744240427e+00 -1.537731850754974205e+00 -1.725901016554456380e+00 -1.416146926716625343e+00 -1.329883473362675650e+00 -1.760144152776649040e+00 -1.821966180260605084e+00 -1.544505455360709822e+00 -1.210889435530708047e+00 -1.647483367150781586e+00 -1.545058381029823513e+00 -1.526230957701758317e+00 -1.333514985542049169e+00 -1.467566458633050797e+00 -1.700049593666999925e+00 -1.287225051704131484e+00 -1.081336340000073726e+00 -1.295554406882704512e+00 -1.529897022583688759e+00 -1.585281136461503371e+00 -1.906891029258117376e+00 -1.695352894668593624e+00 -1.736015275368204103e+00 -1.496519725645773624e+00 -1.204790375640861555e+00 -1.753091011111107322e+00 -1.495286341820903253e+00 -1.489906576769140845e+00 -1.487407797005798837e+00 -1.532334441740157649e+00 -1.709061095579637701e+00 -1.391036246074762728e+00 -1.667630885021615939e+00 -1.555732762623758036e+00 -1.558207939730385183e+00 -2.021362441792911024e+00 -1.434976953248274789e+00 -1.395098336166327613e+00 -1.456197215551906066e+00 -1.542241786715117025e+00 -1.791095406597352557e+00 -1.680337354812882378e+00 -1.606072843622509128e+00 -1.764120331242667650e+00 -1.692590867041397829e+00 -2.714124171490091442e+00 -1.821275131743854692e+00 -1.937847462423268885e+00 -1.563043491700662146e+00 -1.859720546675625918e+00 -1.564300267239169484e+00 -1.481031643381742313e+00 -1.775504649789452660e+00 -1.522643952029304693e+00 -1.849769539231820747e+00 -2.002602300311798977e+00 -1.470141413981990164e+00 -1.996343957306399908e+00 -1.474234632311773652e+00 -1.330478906968826536e+00 -1.772491952503651103e+00 -1.662652910618276136e+00 -1.396336462144097235e+00 -1.359247320231549150e+00 -1.739223214707655396e+00 -1.494152476533536111e+00 -1.695969991976973290e+00 -2.038887083226772479e+00 -1.445847005777402883e+00 -1.531252138796566298e+00 -1.243676234085086207e+00 -1.379606465538817828e+00 -1.558169829034057319e+00 -1.461903651198899423e+00 -1.959207547375663161e+00 -1.767747115251791623e+00 -2.066170737121806322e+00 -1.906575898353160881e+00 -1.237234748951724139e+00 -1.820382523211158121e+00 -1.497584608127874084e+00 -1.818076218642550312e+00 -1.946357379436329138e+00 -1.366346581667023052e+00 -1.986766384807329811e+00 -2.049784206604276626e+00 -1.294990970742877057e+00 -1.513955679430243340e+00 -1.546504073490418518e+00 -2.088535736661205178e+00 -1.920270914418645170e+00 -1.927737535080598974e+00 -1.466018690385902268e+00 -1.436283457043330269e+00 -1.466744294318841346e+00 -1.548689660865426143e+00 -2.019842162136259667e+00 -1.767390267738988552e+00 -1.296801063743321825e+00 -1.368387050711874053e+00 -1.548760083882489980e+00 -2.229083136827366474e+00 -1.356467234251054865e+00 -1.593391763698574159e+00 -1.417154827237849135e+00 -1.597782117809388502e+00 -1.489850779605054187e+00 -1.675059954305366805e+00 -1.955210230530775473e+00 -1.431782010150327578e+00 -1.400694214495028511e+00 -2.478550735132329486e+00 -1.747303100353142291e+00 -1.890308969924714644e+00 -1.323871710931221468e+00 -1.884167660065259930e+00 -1.289748806216237442e+00 -1.700104405234408533e+00 -1.491676054543659369e+00 -1.276866237322014319e+00 -1.727487600680331692e+00 -1.520757495413087801e+00 -1.604031471607151760e+00 -1.336687851891663614e+00 -1.450332340481672366e+00 -1.459767030760236395e+00 -1.552995135873257881e+00 -1.549361122925341894e+00 -1.316994887390349867e+00 -1.479182849963105895e+00 -1.511066665597246228e+00 -1.721001100473701362e+00 -1.326264938447774488e+00 -1.649233463136769329e+00 -1.859446919108833862e+00 -2.448681056418640534e+00 -1.256250028162852805e+00 -1.443137745013069129e+00 -1.560647070252315860e+00 -2.076409213369784013e+00 -1.736056710973494344e+00 -1.782300960479936469e+00 -1.732481466976064866e+00 -2.274120680615956402e+00 -1.473777074747872229e+00 -1.511238641013746387e+00 -1.317196435177821146e+00 -1.753092259397571295e+00 -1.840056542620066793e+00 -1.868009724013073081e+00 -1.333688969486406917e+00 -1.930963667276173856e+00 -1.604281024530592958e+00 -1.199895908673448197e+00 -2.092326870394793481e+00 -2.376396658966898556e+00 -1.372018527210310479e+00 -1.561951140455895448e+00 -1.916237071856883301e+00 -1.291385543012488757e+00 -1.541478410764883566e+00 -1.756505380159516960e+00 -1.941457156788108929e+00 -1.610034618738639400e+00 -1.857856645651412730e+00 -1.864003588463978289e+00 -1.468300605979082851e+00 -1.697190169319408692e+00 -1.491579152308264877e+00 -1.404761621610188138e+00 -1.548680846801534505e+00 -1.131627003338271820e+00 -1.835871932876866230e+00 -1.379714172987628329e+00 -1.735653101542318000e+00 -1.574136934609114524e+00 -1.345245194215555440e+00 -1.786317271164979958e+00 -1.535237690467826432e+00 -1.442155797720341193e+00 -2.276465293458971306e+00 -1.508107439973265684e+00 -1.572715680741529454e+00 -1.531989905283611453e+00 -1.656089867756334932e+00 -1.735221540198849111e+00 -1.284226173363309798e+00 -1.575968638598351790e+00 -1.704770279852791726e+00 -1.282096122735855381e+00 -1.617686849426831941e+00 -1.553352635697139217e+00 -1.550341714676360949e+00 -1.624888998020697972e+00 -2.254227320532662393e+00 -1.336190091662361912e+00 -1.597209546157034588e+00 -1.267491922626963863e+00 -1.775829664414614317e+00 -1.364893462636818766e+00 -1.466409968474184478e+00 -1.750777293164054171e+00 -2.099081714702202284e+00 -1.996373455386192486e+00 -1.549437706514096957e+00 -1.616831207226641087e+00 -1.448270725413301818e+00 -1.408246798421167734e+00 -1.590154073219746556e+00 -2.181199940424767281e+00 -2.041133714115317410e+00 -1.603034843898605288e+00 -1.901389115129332952e+00 -1.623897318428637604e+00 -2.351227180745228740e+00 -1.487963326002154529e+00 -1.518662195647293656e+00 -1.744171548041659969e+00 -1.515784668977964822e+00 -1.917028456016666382e+00 -1.500984687551252472e+00 -2.365342953816124361e+00 -1.976009370961739897e+00 -1.770845059389955178e+00 -1.439488025469029653e+00 -1.361980223986906768e+00 -1.529958836958136947e+00 -1.491462234546193866e+00 -1.455317436969517875e+00 -1.188660352037002710e+00 -1.602200687190704409e+00 -1.659801352748643710e+00 -1.339175376792554717e+00 -1.608446383424431358e+00 -1.387984949277814906e+00 -1.478745541552873188e+00 -1.542914571962013426e+00 -1.486794598330963391e+00 -1.338238048663925817e+00 -1.562868604735554001e+00 -1.972038020811306636e+00 -1.667658943466753696e+00 -1.673436614014832458e+00 -1.970231274586900838e+00 -1.160785853326959938e+00
-1.895929267463501766e+00 -1.307364139521727919e+00 -1.259900563310033528e+00 -1.627937147085418257e+00 -1.608978925238681468e+00 -1.687459254826765731e+00 -1.538905680316058122e+00 -1.365170557830947429e+00 -1.971466874402208580e+00 -1.424657358877546631e+00 -1.727685087718217494e+00 -1.413077037568629235e+00 -1.260697564682763616e+00 -1.505305620694015634e+00 -1.402852553530878010e+00 -1.764718933579403570e+00 -1.301920622688732321e+00 -1.563281056748935693e+00 -2.137412823373224580e+00 -1.751671478711738672e+00 -1.488176301051491235e+00 -1.806466345748795277e+00 -1.732388342800157410e+00 -1.704125463022657661e+00 -2.005152162020797046e+00 -1.561894958938032207e+00 -1.436542751905888204e+00 -1.968722699396546094e+00 -1.467163146742529012e+00 -1.499061703546844537e+00 -1.887141718082984587e+00 -1.346404528309719906e+00 -1.428833503069970368e+00 -1.613185718583550976e+00 -2.211588625110160855e+00 -1.476940879624700553e+00 -1.427351318954299897e+00 -1.936294164163630871e+00 -1.400113048411256278e+00 -1.533103431280228968e+00 -1.871506350369084304e+00 -1.545720370711415992e+00 -1.847775448429396006e+00 -1.365333717215994946e+00 -1.488686364680088303e+00 -1.668056421912162079e+00 -1.289172083892692777e+00 -1.591912689386757673e+00 -1.684735003810577059e+00 -1.405572283851637572e+00 -1.970893915808718200e+00 -2.253472598562263229e+00 -1.330472778778951426e+00 -2.112751545644375284e+00 -1.463595848133648847e+00 -1.240067762150447228e+00 -1.058951670496069308e+00 -1.335464433999921541e+00 -1.935723890254941626e+00 -1.690289575953692669e+00 -1.633895880654977484e+00 -1.490204296955215169e+00 -1.797312425354279597e+00 -1.506168704548968451e+00 -1.755942957566380080e+00 -1.624397247040805681e+00 -1.374546348447042377e+00 -1.361178969672353745e+00 -1.381558875359082617e+00 -1.914242418933096657e+00 -1.732398065988278946e+00 -1.528165091008747867e+00 -1.313249877114383013e+00 -1.707564430817753331e+00 -1.826514055885299026e+00 -1.532947589753041795e+00 -1.327489494241538948e+00 -1.352310391983156723e+00 -1.701860734418915833e+00 -1.547674423090216855e+00 -2.171644272298685951e+00 -1.643002026241878299e+00 -1.495561790085885967e+00 -1.815743512816053729e+00 -1.512161355511492333e+00 -1.805188068224243603e+00 -1.322280975202013042e+00 -1.574236634723175543e+00 -2.193038588256101651e+00 -1.508459950476066291e+00 -1.370263360581805534e+00 -1.630921365981912396e+00 -1.513467845017668179e+00 -1.737989213213704476e+00 -1.633366770476592622e+00 -1.572966787447052539e+00 -1.606795159640254322e+00 -1.631926271741848344e+00 -1.436747611379900924e+00 -2.058891781335303151e+00 -1.870185128683285125e+00 -1.409955103166872226e+00 -1.985977340895641818e+00 -1.564814027001733221e+00 -1.740568883934104694e+00 -1.443765463790352310e+00 -1.521186481217721376e+00 -1.548177816445893251e+00 -1.689824742941082203e+00 -1.621122601993852275e+00 -1.420210575461845037e+00 -1.710790640240378746e+00 -1.525517046657188347e+00 -1.733309870822770993e+00 -1.444288308194195292e+00 -1.759963342123909591e+00 -1.738880491916357851e+00 -2.269381042874150101e+00 -1.439265150129825699e+00 -1.430739993236297192e+00 -1.750494014937491905e+00 -1.328520253953689556e+00 -1.633660243294016379e+00 -1.619958315418908112e+00 -1.439691605965234489e+00 -1.861374096364434294e+00 -1.968262716940377022e+00 -1.415564286470624600e+00 -1.741903414615368240e+00 -1.633027538079645069e+00 -1.710076260626341549e+00 -1.517675314887764415e+00 -1.903806175794122035e+00 -1.299125905032161743e+00 -1.702318459222113889e+00 -2.106335979252475621e+00 -1.513803479560259735e+00 -2.138208164967138281e+00 -1.524015439169833064e+00 -2.043817104334856083e+00 -1.289233465407515489e+00 -1.941293429314733032e+00 -1.529084305102207164e+00 -1.271774243766298884e+00 -1.453590853671279381e+00 -1.865380014417025833e+00 -1.652241286480833571e+00 -1.654268542304835110e+00 -1.593716304121992167e+00 -1.486417046745190929e+00 -2.201848975350915172e+00 -1.425413793854310995e+00 -1.947689369589456820e+00 -1.746943420469628361e+00 -1.280729883725879592e+00 -1.797034582474981601e+00 -1.557963468414702346e+00 -1.379502734225520166e+00 -1.580228955223918819e+00 -1.813136561151033277e+00 -1.977525435689652999e+00 -1.831178539428350183e+00 -1.224964699210719488e+00 -1.614455218462927277e+00 -2.118999321249575907e+00 -1.992845643103924314e+00 -1.478670953279452638e+00 -1.789531873530135098e+00 -2.036003261769609551e+00 -1.589988835798883393e+00 -1.372738175382955284e+00 -1.582983307548880614e+00 -1.497222407829401636e+00 -1.273952662446072415e+00 -1.454560231597026743e+00 -1.557978298393714711e+00 -1.430160731230193827e+00 -1.838495109232408220e+00 -1.516625407641933210e+00 -1.587136363531079120e+00 -1.748431094561032184e+00 -1.317646239487746840e+00 -2.267957932893134743e+00 -1.524044129633200573e+00 -1.371616166568735862e+00 -1.585991043624672692e+00 -2.094693754674960662e+00 -2.428751209346223572e+00 -1.240635124651122245e+00 -1.391378028365950037e+00 -1.533626550750304851e+00 -1.806237712937657003e+00 -1.424128964836934630e+00 -1.617504228688651846e+00 -1.603143939492527981e+00 -2.015111456926914624e+00 -1.575788021004586703e+00 -1.563090555864588893e+00 -1.861207432705527243e+00 -1.357108722295484071e+00 -1.434144403388114108e+00 -1.629877236016388675e+00 -1.468457183565388569e+00 -1.963576401210896494e+00 -1.577970503263254276e+00 -1.701015455968051704e+00 -2.157393679247886720e+00 -1.757340893822301631e+00 -1.390722407645884395e+00 -1.414977730286223423e+00 -1.027935766975210496e+00 -1.512091440556408317e+00 -1.588635301664893085e+00 -1.433008407263577144e+00 -1.478754241861343521e+00 -1.894518384544198630e+00 -1.431308562346973456e+00 -1.395417279139419264e+00 -1.540642658420221300e+00 -1.572157366563563974e+00 -1.608540623038357875e+00 -1.665501089740569762e+00 -2.059620392869322636e+00 -1.563463176283333977e+00 -1.621635858917054973e+00 -1.572316584224982883e+00 -1.534290347607510929e+00 -1.491976864755248933e+00 -1.524051638386597407e+00 -1.411531822823424820e+00 -1.560893058489578156e+00 -1.971985972339346027e+00 -1.596082221091853270e+00 -1.427317524169654073e+00 -2.443344216515508371e+00 -1.433252691069018647e+00 -1.519809317025363704e+00 -1.694926126383760057e+00 -1.887105336512673759e+00 -1.516611171375714218e+00 -2.027362002520818329e+00 -1.496473764659673744e+00 -1.460372314268395311e+00 -1.427629790811304700e+00 -1.754900790501798813e+00 -1.959964217508542550e+00 -1.882066725210380209e+00 -1.588843194322544061e+00 -1.574166718710439117e+00 -1.517763994671600392e+00 -1.274964189064721420e+00 -1.849068902841987549e+00 -1.659338366256295272e+00 -1.539419947087877327e+00 -1.710407715881631319e+00 -1.378520720873618766e+00 -1.471642994434794849e+00 -1.504550444411254739e+00 -1.757909842257782573e+00 -1.919780063140772208e+00 -1.555295358646382464e+00 -1.569990048151740591e+00 -1.620798970284424989e+00 -1.632515292796822282e+00 -1.547292155327668173e+00 -1.989709788589184347e+00 -1.823387583343431650e+00 -1.440952959578431614e+00 -1.679656239668045004e+00 -1.537781941719828405e+00 -1.688832465450456288e+00 -2.014000462247219847e+00 -1.637524604472530676e+00 -1.672762057143331926e+00 -1.724146023392032712e+00 -1.303628725512331776e+00 -1.901620446644154638e+00 -1.822772456607607783e+00 -1.408805208317410962e+00 -2.014410938807750906e+00 -2.450366909387465597e+00 -1.603523325918790654e+00 -1.594651800370610939e+00 -1.929506322175132738e+00 -1.334009852715941191e+00 -1.840886449061658547e+00 -1.361326909179052080e+00 -1.609863526432223413e+00 -1.732999321929263203e+00 -1.505037763623458202e+00 -1.557480911162672399e+00 -1.849032116630179079e+00 -1.611040909634957163e+00 -1.684858231549148488e+00 -1.563806632251860007e+00 -1.431190301089699135e+00 -1.339123102710434221e+00 -1.610670885098763438e+00 -1.122879887816405020e+00 -1.228735450138329632e+00 -1.384185808444212018e+00 -1.806830524604574606e+00 -1.517427778437256292e+00 -1.466842863128263064e+00 -1.779552607796693442e+00 -1.530888732870748337e+00 -1.269599213191568099e+00 -2.376738458935290677e+00 -1.590350680964998986e+00 -1.776954290417763982e+00 -1.654550147066706778e+00 -1.453938510178184318e+00 -1.344329158945441582e+00 -1.288991121410744567e+00 -1.571697260907574334e+00 -1.803358674608888101e+00 -1.716541662987631112e+00 -2.053689678843521271e+00 -1.459731489537384963e+00 -1.295967823375058892e+00 -1.453956601974126350e+00 -1.651980133987497990e+00 -1.460711392662878527e+00 -1.769211051953102576e+00 -1.326907096871886793e+00 -1.459692316548483193e+00 -1.412788898409114591e+00 -1.471355222547304997e+00 -1.704537509272143314e+00 -1.647164113357250326e+00 -2.003101634348340987e+00 -1.487112793584437043e+00 -1.476222919439989623e+00 -1.440501281354223950e+00 -1.539991645788524322e+00 -2.190337161870146598e+00 -1.699789440679993824e+00 -1.748949130363828264e+00 -1.792007321642052675e+00 -1.525210817542056896e+00 -2.131862471871513343e+00 -1.737402079971985813e+00 -1.493302808296695261e+00 -1.606652083330040170e+00 -1.603197402637474678e+00 -1.762900730933064208e+00 -1.399107671596809821e+00 -1.526600378644793921e+00 -1.459151352381905520e+00 -1.721004804878015326e+00 -1.543590402468920653e+00 -1.738081663264053445e+00 -1.436356521797380603e+00 -1.414507418307948239e+00 -1.742255355724971810e+00 -1.852602269108976518e+00 -1.865084970488827487e+00 -1.601042974314159206e+00 -1.754319696079538859e+00 -1.526001948991433821e+00 -1.336976434858312857e+00 -1.509135541295625549e+00 -1.668919057799564287e+00 -1.865558035064863285e+00 -1.569112926329341740e+00 -1.851567907295034621e+00 -1.638052336599136405e+00 -1.767692228824015110e+00 -1.805270610243975060e+00 -1.575439374641618206e+00 -1.940017866627552934e+00 -1.479569444809099910e+00 -1.618875837609812685e+00 -1.323446506133924894e+00 -1.777026219571720356e+00 -1.627264802553178402e+00 -1.289426670416359499e+00 -1.550016591246371922e+00 -1.486285060476107978e+00 -1.614469473907567787e+00 -1.303871937047184071e+00 -1.625668368314511225e+00 -1.690171361474691825e+00 -1.590563752558786126e+00 -1.954246426832755956e+00 -1.976441108069824315e+00 -1.538019320545953361e+00 -1.518263760284533692e+00 -1.470961099395300398e+00 -1.753860087080922670e+00 -1.440120359098620906e+00 -2.126979709908513261e+00 -1.817026880387713206e+00 -1.747467722290064085e+00 -1.995038042140112822e+00 -1.474001802927038307e+00 -1.813661807426355743e+00 -1.916607576961407933e+00 -1.426285405092767800e+00 -1.500773620279394427e+00 -1.359583840595330884e+00 -1.390786109095535350e+00 -1.694878460437337919e+00 -1.553222545760935880e+00 -1.659933310705171694e+00 -1.371276081281018744e+00 -1.330755024889689775e+00 -1.519959840487738800e+00 -2.012284959891601943e+00 -1.219221409607030404e+00 -1.392522789417709239e+00 -1.716421869098196051e+00 -2.009042457707754359e+00 -1.665972907572073503e+00 -1.206927017074346020e+00 -1.605755019615599855e+00 -1.680016657840891270e+00 -1.727932651499390904e+00 -1.455688572039057105e+00 -1.872494242426473221e+00 -1.415643441994121954e+00 -1.501820835631339168e+00 -1.822238163651008991e+00 -1.384057477161983130e+00 -1.613197191339610370e+00 -1.751342504027722402e+00 -1.496440637036161370e+00 -2.311739481220217662e+00 -1.648249472344494260e+00 -1.747706437631721510e+00 -1.294156582908671416e+00 -1.399482310384839057e+00 -1.592175144888288596e+00 -1.797212665262948317e+00 -2.055948476482708287e+00 -1.430023097741140781e+00 -1.754116407413955692e+00 -1.438547892315101384e+00 -1.642211595511902544e+00 -1.688879317059814422e+00 -1.807483033677916628e+00 -1.448354256175761634e+00 -1.365227087776539561e+00 -1.664131160701154410e+00 -2.018321833024205869e+00 -1.184554809813840315e+00 -1.459540979009268380e+00 -1.345535566585973175e+00 -1.527958105750514051e+00 -1.618888848046542206e+00 -1.354462541748558957e+00 -1.530281348924180884e+00 -1.824454803468002817e+00 -1.610360164227967239e+00 -1.448623184521847573e+00 -1.399991360439520660e+00 -1.574592033172975691e+00 -1.494246861820155425e+00 -2.114560088949664518e+00 -1.884910417455887055e+00 -1.565981927421912889e+00 -1.974477593126075403e+00 -1.956901539924849276e+00 -2.196685585174101174e+00 -1.622099471106441149e+00 -1.370484429185081510e+00 -1.544788153475459280e+00 -1.358886004293866190e+00 -1.844530962991593137e+00 -2.154493262126333519e+00 -1.341666714108734615e+00 -1.303890031858233822e+00 -1.602413913469920903e+00 -1.554923385394686441e+00 -1.868230791080793152e+00 -1.817554001912248474e+00 -1.790200422226695620e+00 -1.379117613456071867e+00 -1.596662658672783675e+00 -1.607892242730204702e+00 -1.631526952217553950e+00 -1.382145585552521094e+00 -1.635907354520214740e+00 -1.441898950574015847e+00 -1.309519866416203770e+00 -2.024501129706916203e+00 -1.362349144034475268e+00 -2.194492575701853632e+00 -1.866735024210158578e+00 -1.528827958081612204e+00 -1.342030124889508347e+00 -1.476687410025592673e+00 -1.632804108578967517e+00 -1.310466302949532036e+00 -1.860800905330804778e+00 -1.997140931718369705e+00 -1.793514260641160707e+00 -1.375462705644558969e+00 -1.518600145776819677e+00 -1.731884981517739508e+00
-1.733825529992067516e+00 -1.416282940052458139e+00 -1.181335541580329718e+00 -1.450803139222982763e+00 -1.278339639435729591e+00 -1.938515122436053728e+00 -1.497604998913279806e+00 -1.638539265065859230e+00 -1.607994342197683668e+00 -1.756659224327795865e+00 -1.714416196126625547e+00 -1.854238305058319769e+00 -1.453203880700154826e+00 -2.350745464734518730e+00 -1.499296880051969039e+00 -1.516433474003657356e+00 -1.542300893399846995e+00 -1.255268921337707066e+00 -1.998501010817212986e+00 -1.434338254607085528e+00 -1.368868798545756826e+00 -1.235813299605661442e+00 -1.796930351726036879e+00 -1.350043115652370895e+00 -1.494086610186828423e+00 -1.462247176637223589e+00 -1.400541602818984988e+00 -2.229975497874662871e+00 -1.448099128266596258e+00 -1.559766077666755013e+00 -1.669002158511533995e+00 -1.578664655408631212e+00 -1.249629251795096652e+00 -1.807258594732130907e+00 -2.114039478802721916e+00 -1.783539254442612298e+00 -1.897809788156006983e+00 -2.384321516154597642e+00 -1.737147247296108032e+00 -1.694584292577453466e+00 -1.819170510645841121e+00 -1.562725832306872009e+00 -1.744346075454603406e+00 -1.802591725515874543e+00 -1.390864577890387865e+00 -1.755637497827784443e+00 -1.722054135386739349e+00 -1.479746949230717146e+00 -1.725955076808375788e+00 -1.681398431897383805e+00 -1.421263851321419081e+00 -1.719604896207238776e+00 -1.438977417197142561e+00 -1.560252992025880303e+00 -1.580395386464195973e+00 -1.493375517735035629e+00 -1.495592750071306876e+00 -1.414861701432440499e+00 -1.425549446413292065e+00 -1.319934255104584730e+00 -1.301811697295402359e+00 -1.498011336555966633e+00 -1.725700221179335969e+00 -1.573455754969987463e+00 -1.440372637901383479e+00 -1.388195258370874985e+00 -1.884320657700967017e+00 -1.556740736951636617e+00 -1.266362535007984569e+00 -1.620076148557564322e+00 -1.428951363194433943e+00 -1.548997239349258592e+00 -2.138589492616968624e+00 -1.585392196823711686e+00 -1.691548868811846518e+00 -1.315130514171219733e+00 -1.314055356522241258e+00 -1.839770627196965380e+00 -1.794794587014182596e+00 -1.727956343698599850e+00 -1.371060849820155303e+00 -1.419011402871449556e+00 -1.289505483766413940e+00 -1.566014280801407921e+00 -1.656529550082743496e+00 -1.347152878845490065e+00 -1.358627306829548687e+00 -1.399101427188438329e+00 -1.892169321440520413e+00 -2.001309569407236921e+00 -1.363360595215239890e+00 -1.368197654798544827e+00 -1.288476807134578239e+00 -1.667091910013360767e+00 -1.700597836359602155e+00 -1.661588734300832648e+00 -1.513762042926651175e+00 -2.080514064846265665e+00 -1.599241495422645487e+00 -1.500327568133109413e+00 -1.833450078485291401e+00 -1.814797419133870271e+00 -1.223021808186664616e+00 -1.931160015405473107e+00 -1.931087968857819304e+00 -1.243214409212680005e+00 -1.478874599653724253e+00 -1.383756902642732767e+00 -1.470853001561605922e+00 -1.398289291685836710e+00 -1.329405288704484267e+00 -1.589574625815027842e+00 -1.498541641674418390e+00 -1.606837642724440185e+00 -1.884369760915378667e+00 -1.736420439712246466e+00 -1.331467097340755412e+00 -2.052062099851037935e+00 -1.835361574001426854e+00 -1.401632621976810489e+00 -1.111481919891532444e+00 -1.679946235515751285e+00 -1.470034579861227542e+00 -1.832730436187266054e+00 -1.493486225407298251e+00 -1.409481139596467703e+00 -2.767523676632089646e+00 -1.668923504724365348e+00 -1.617929741250376807e+00 -1.296330453506128855e+00 -1.318006262029102649e+00 -1.422224385091753529e+00 -1.873316118899374993e+00 -1.481524421565102001e+00 -1.957098856792213182e+00 -1.679314624867172423e+00 -1.510048884065496200e+00 -1.721488943984931907e+00 -1.520824949736603982e+00 -1.961128005739311231e+00 -1.343887562852567719e+00 -1.772340720164311545e+00 -1.425157615133019195e+00 -1.419234411563232934e+00 -1.405522959524947657e+00 -1.874684273276682855e+00 -1.617259419375940421e+00 -2.619836874712725194e+00 -1.453126684948722991e+00 -1.738749114596690681e+00 -1.476038081396169321e+00 -1.516419353872715758e+00 -1.738030506122659746e+00 -1.795159600057586680e+00 -1.600176581024211897e+00 -1.499852173712475700e+00 -1.384040790296357626e+00 -1.275492797161411174e+00 -1.352797458885581561e+00 -1.459609629414634568e+00 -1.286379595390333641e+00 -1.908293618813780679e+00 -2.202792601072761425e+00 -1.549205117773044815e+00 -1.449655548393739890e+00 -1.922115634952236363e+00 -1.223567720654277435e+00 -1.646788547225135568e+00 -1.386529166025443960e+00 -1.690662318679707399e+00 -1.624761774589386754e+00 -1.292098708699755516e+00 -1.464569998088889768e+00 -1.928347404864869885e+00 -1.432793607066455088e+00 -1.477032142234119716e+00 -1.645240655429139887e+00 -1.271160636692528323e+00 -1.556773713555229088e+00 -1.387435077115195314e+00 -1.787398043284746496e+00 -1.734965723022947159e+00 -1.380804527802244275e+00 -1.643077002549359955e+00 -1.271652824444222674e+00 -1.985528682752146556e+00 -1.770213412841022294e+00 -1.474843292060349809e+00 -2.206660061121528127e+00 -1.984694228701508578e+00 -1.421633253375359507e+00 -1.971557994368877242e+00 -1.507851950532751673e+00 -1.370740021457667712e+00 -1.422764085066772655e+00 -1.629261535500847957e+00 -1.225214796394277439e+00 -2.084701022895757649e+00 -1.434458583791138997e+00 -1.865408691780475081e+00 -1.485095574898399162e+00 -2.003183621892702604e+00 -2.015287770201284800e+00 -1.664616214309929010e+00 -1.399143149479455062e+00 -2.443510415895080001e+00 -1.961018755398409530e+00 -1.839299375950530502e+00 -1.318215420339852839e+00 -1.990909359181119775e+00 -1.347809412271274265e+00 -1.425338293590130201e+00 -1.482000914652040313e+00 -1.288075255924211682e+00 -1.600326959020075934e+00 -1.718169254633673315e+00 -1.356535968413716819e+00 -1.863004903074098273e+00 -1.450765770643611452e+00 -1.790473674759504474e+00 -1.962714744083271512e+00 -1.433260312575550532e+00 -1.455181791938567670e+00 -1.656589879095485163e+00 -2.347639478303455096e+00 -1.541381629276274978e+00 -2.144178990254203221e+00 -1.741572310938841905e+00 -1.479961849538391716e+00 -1.351485873860360565e+00 -1.543933750910267078e+00 -1.423471292806574473e+00 -1.514535435449356759e+00 -1.378641015589951779e+00 -1.927504649420846539e+00 -1.512903773386774287e+00 -1.705001865145436168e+00 -1.710167227643038856e+00 -1.549813836941446255e+00 -1.400128306111261711e+00 -1.478884511521283418e+00 -2.165101869926143952e+00 -1.845890609534292182e+00 -1.307053969955983774e+00 -1.577949516961373089e+00 -1.683272822771482380e+00 -1.278042025443756113e+00 -1.390010280230308704e+00 -1.407749572668102189e+00 -1.874381953904429299e+00 -1.361608608428671374e+00 -1.522495519632049543e+00 -1.568854713379000954e+00 -1.553646768698233815e+00 -1.486407926060411944e+00 -1.904804189849730767e+00 -1.866163738222353707e+00 -2.287605047814717185e+00 -1.542471841977423042e+00 -1.487793117906472506e+00 -1.850895416989297715e+00 -1.759220567838579719e+00 -1.705465302989341847e+00 -1.590191034197890430e+00 -1.322520693768181044e+00 -1.612172006075463848e+00 -1.526342824144731214e+00 -1.626719606197636114e+00 -1.572945642265016764e+00 -1.706099687474637028e+00 -1.535451856349683064e+00 -1.759064666482826667e+00 -1.261691224801483102e+00 -1.574689889766728523e+00 -1.930580336359966731e+00 -2.130701374351452682e+00 -1.717796506613439966e+00 -1.498296406585339913e+00 -1.924798187217078294e+00 -1.487541695297080135e+00 -1.509342103563525272e+00 -1.305860864772032226e+00 -1.129812216769441324e+00 -1.676678219607375286e+00 -1.416733519292277865e+00 -1.610022006830806651e+00 -1.398333940592493718e+00 -2.118020551006662089e+00 -1.851790362577456994e+00 -1.436591400685331088e+00 -1.282384790992203483e+00 -1.630591639334644460e+00 -1.965706359444224338e+00 -1.490703902542899861e+00 -1.630785196613633969e+00 -1.317523061159364017e+00 -1.918485756392465547e+00 -2.279319234417828355e+00 -1.756766719773948271e+00 -1.436199738015575766e+00 -1.326696001139083370e+00 -2.000353629768520491e+00 -1.522894305667539694e+00 -1.497815376789440878e+00 -1.413609403557049893e+00 -1.674939252511053578e+00 -1.836481411243021000e+00 -1.920178918715978567e+00 -1.470833570415127856e+00 -1.618774704939729636e+00 -1.355335434290817931e+00 -1.511040046627482702e+00 -1.490313455840613477e+00 -1.909447896438018599e+00 -1.707475626597247054e+00 -1.469729199557116006e+00 -1.424360976290738767e+00 -1.265461996366351149e+00 -1.493869157081297194e+00 -1.592802542643189545e+00 -1.304464738358279696e+00 -1.446958203262395770e+00 -1.977803221608032791e+00 -1.212381220858435915e+00 -1.431561491731541791e+00 -1.837348994651716527e+00 -1.496359257090899897e+00 -1.559121138837031628e+00 -1.470189570078564989e+00 -1.472871464492223392e+00 -1.843718089549783778e+00 -1.794014881099102343e+00 -1.558969301565428900e+00 -1.765325073492277852e+00 -1.699820114631172663e+00 -1.625676731042673628e+00 -1.635202796441792339e+00 -1.469411470917832085e+00 -2.931417743721482783e+00 -1.424087838469411560e+00 -1.659626928877104390e+00 -1.602481868733346193e+00 -1.772631587762913741e+00 -2.199822780281536438e+00 -2.452475646949336952e+00 -1.604895956569018178e+00 -1.504275338422830899e+00 -1.598251128709987867e+00 -1.876092233418839239e+00 -1.454145098683747417e+00 -1.701900289337539673e+00 -1.525464585993709044e+00 -1.486569629476651277e+00 -1.456493902131015705e+00 -1.575703133757155650e+00 -1.840897340995786280e+00 -1.111523592009316497e+00 -1.316858804595340215e+00 -1.569459887108770157e+00 -1.430745469847899631e+00 -2.085383038897360652e+00 -1.899738262376131193e+00 -1.587951170349248153e+00 -1.764288118823004847e+00 -2.065783399218318994e+00 -1.542504489620995400e+00 -1.482465606889009635e+00 -1.333944874717176932e+00 -1.347124808877136815e+00 -1.403612012924480457e+00 -1.382997896467012211e+00 -1.839154118430611051e+00 -1.820365284911090287e+00 -1.509566890271971662e+00 -1.640691961962926104e+00 -1.490962538496150014e+00 -1.558705681195410309e+00 -1.913954916458118438e+00 -1.778132156719316237e+00 -1.448113895465349632e+00 -1.550698767561029756e+00 -1.620120307312194585e+00 -1.280068430816246883e+00 -1.403510939808388258e+00 -1.477225957345934315e+00 -2.089586579834399771e+00 -1.794155945148365960e+00 -2.053202579222563440e+00 -1.779109431923640017e+00 -1.819357216361542129e+00 -1.536017106886604200e+00 -1.538849368744350965e+00 -1.753208454053403198e+00 -1.632646270460238691e+00 -2.311755164333038959e+00 -1.546352947870740291e+00 -1.638854686275158068e+00 -1.367574741382668213e+00 -1.651598078478205611e+00 -1.788089677468315042e+00 -1.492406199701594272e+00 -1.933888148019675679e+00 -1.491271378908413547e+00 -1.602576974467318394e+00 -1.725344872872183410e+00 -1.823081718355541003e+00 -1.734050108224281406e+00 -1.611208402530107442e+00 -1.759946036474939302e+00 -1.544914155635813913e+00 -1.468586836775976234e+00 -1.558345287591156092e+00 -1.638382325491569924e+00 -1.691775663465292068e+00 -1.555440045973812246e+00 -1.413141751355448950e+00 -1.877652876594538167e+00 -1.546692215247182256e+00 -2.002413883537707662e+00 -1.693845311172857748e+00 -1.537735152525159688e+00 -1.735317313409065143e+00 -1.624845951901214169e+00 -1.681884327139338664e+00 -1.405879843843480526e+00 -1.781295393058792920e+00 -1.681042519752398379e+00 -1.657210247982658480e+00 -1.188616316516451832e+00 -1.684787790842376065e+00 -1.752434659880525825e+00 -1.514661557512501755e+00 -1.687414478937645068e+00 -1.398465130751270102e+00 -1.448346117346068995e+00 -1.775533894677168822e+00 -1.333618070789159615e+00 -1.553194137955313581e+00 -1.383583415195910105e+00 -1.324722054561010554e+00 -1.977182716739148027e+00 -1.312948619790758720e+00 -1.735153413941493250e+00 -1.356961544992226099e+00 -1.981277781535368820e+00 -1.819759207899410924e+00 -1.916375921835961504e+00 -1.938140301661743115e+00 -1.755053190635258886e+00 -1.483611128911166421e+00 -2.317048192244386406e+00 -1.434149730213860163e+00 -1.708278096071976337e+00 -2.042279416570180306e+00 -1.694157761077886626e+00 -1.367413688718876363e+00 -1.305543207930561334e+00 -1.653902073929698568e+00 -1.412831890001923441e+00 -1.768206903210752357e+00 -1.745318531932025241e+00 -1.517342728845856081e+00 -1.771937497144192131e+00 -1.423942525364831679e+00 -1.712163396283068462e+00 -1.833421002086718765e+00 -2.368538834447161179e+00 -1.474223720099150370e+00 -1.305480941491355518e+00 -1.371455630969110384e+00 -1.286677016252878447e+00 -1.954710244787396523e+00 -1.726156215029479135e+00 -1.332045447868092092e+00 -1.556525857331511054e+00 -1.601511581019630981e+00 -1.383955279124448046e+00 -1.513457108791727013e+00 -1.486098722136943939e+00 -1.452475214340800846e+00 -1.141244819753314044e+00 -1.778381672276151182e+00 -1.638304155287163999e+00 -1.459865612370479848e+00 -1.336280378713199823e+00 -1.311268652762725084e+00 -1.556596567532894992e+00 -1.567256696936386806e+00 -1.562888299253546442e+00 -1.870689868887890350e+00 -1.645027383027022783e+00 -1.701627162768988288e+00 -1.483528709612019769e+00 -1.317516723748088703e+00 -1.846739935364715812e+00 -2.148195769337911010e+00 -1.447340762405394887e+00 -1.627143355052024232e+00 -1.502516140539982725e+00 -1.314086453093961770e+00
-2.237152992469756629e+00 -1.517952243774235654e+00 -1.762010162920133460e+00 -1.335381101528449133e+00 -1.835677959858312391e+00 -1.981404997971344173e+00 -1.368559683016955963e+00 -1.776615218736268265e+00 -2.326898727665944300e+00 -1.580269856633622183e+00 -1.840663019902527342e+00 -1.777159436515575841e+00 -1.577271643852631078e+00 -1.463195498456331123e+00 -1.476636557810428574e+00 -1.717149397704236469e+00 -1.642021378260798414e+00 -1.788041032552909027e+00 -1.750475484004970550e+00 -1.418537513308324671e+00 -1.552434461179368785e+00 -1.593496258605747951e+00 -1.298848855439500793e+00 -1.234630749475242206e+00 -1.499598118420036874e+00 -2.551144449527174896e+00 -1.438678708109736304e+00 -2.010666615964879167e+00 -1.355463891197937754e+00 -1.288721445174805691e+00 -1.630460426587164502e+00 -1.532542260252194088e+00 -1.435477925136528610e+00 -1.449537958676306859e+00 -1.263015012310880758e+00 -2.134634278110300709e+00 -2.189000763513437420e+00 -2.100682537003450534e+00 -1.494500706074181284e+00 -1.524551417396621478e+00 -1.457604767812884283e+00 -1.850140410406766023e+00 -1.769089231852439159e+00 -1.702657723424093161e+00 -1.788764749057087711e+00 -1.582410391034858588e+00 -1.462051864585167005e+00 -1.874120966561820589e+00 -1.450357167683764326e+00 -1.875595862171585804e+00 -1.219783205678066196e+00 -1.238312708780689553e+00 -1.456671834228089768e+00 -1.819958792634493561e+00 -1.580860635703646322e+00 -2.663898159455476033e+00 -1.750320710851831274e+00 -1.852468360882409515e+00 -1.512269566417415279e+00 -1.436721567644948072e+00 -1.791630836339389354e+00 -1.242998041106943674e+00 -1.934284428766626540e+00 -1.814653411130926042e+00 -1.474543967734558203e+00 -1.317840353653584540e+00 -1.487951378598495022e+00 -1.523900865987247943e+00 -2.621572561036762394e+00 -1.460703655723299965e+00 -1.735738436838471843e+00 -1.628529858608004588e+00 -1.597259342953524897e+00 -1.916913393269858989e+00 -1.189734549466977320e+00 -1.690889648881597873e+00 -1.955933024183973634e+00 -1.549137779345976185e+00 -1.560143506583296924e+00 -1.487136257322847932e+00 -1.579116732845337490e+00 -1.753447241265353673e+00 -1.284628376410135830e+00 -1.581116686965309714e+00 -1.636790276717723147e+00 -1.685855761822306231e+00 -1.444346272202566395e+00 -1.266901259102403365e+00 -1.637097311892654616e+00 -1.547772398957263817e+00 -1.839791907871834997e+00 -1.250876854187269016e+00 -1.716402101107482370e+00 -1.601623358249794071e+00 -1.969694820184460626e+00 -1.424455807112499306e+00 -1.448333752544900044e+00 -1.610824160069310729e+00 -1.521896933724140810e+00 -1.613447994771347815e+00 -1.623197008545027797e+00 -1.543836891669796429e+00 -1.398804215228477421e+00 -1.873825697139860358e+00 -1.485592227177939595e+00 -1.537730984060899475e+00 -1.648850510234769251e+00 -1.835368801596051647e+00 -1.727172999162578382e+00 -1.546878476473211528e+00 -1.391647704062682678e+00 -1.698988931166390381e+00 -1.335323462757681101e+00 -1.795263952987357969e+00 -1.985535963898576561e+00 -1.637516419502091258e+00 -1.386562274833792907e+00 -1.327986365389200119e+00 -1.192384306621347090e+00 -1.927917900124275441e+00 -1.537420229730214860e+00 -1.464090074213113324e+00 -1.659492769913955446e+00 -1.704784777734528189e+00 -1.620336528828530298e+00 -1.635989239843660403e+00 -1.578813491838479521e+00 -1.530456239426408738e+00 -1.951185164787209825e+00 -1.566337951876047851e+00 -1.792100029650826931e+00 -1.324108857358434310e+00 -1.457471019023308667e+00 -1.608930560451178993e+00 -1.583861966047567238e+00 -1.561257298860413867e+00 -2.040588708980858534e+00 -1.708558707607489735e+00 -1.688368540536474560e+00 -1.320238807212785748e+00 -1.556878673510683209e+00 -2.611782981310251550e+00 -2.117433522017575953e+00 -1.601796760977910461e+00 -2.350779802214966629e+00 -1.364093481114766693e+00 -1.473928345273398888e+00 -2.963689185270568238e+00 -1.468466209643538134e+00 -1.576645645195444922e+00 -1.677493958109539829e+00 -1.325624013493869935e+00 -1.513189601610513746e+00 -1.583696780284348238e+00 -1.931967753681604449e+00 -1.510458666849758158e+00 -1.637678723252250723e+00 -1.720521020228662934e+00 -1.510823248220096726e+00 -1.630835097095955089e+00 -1.309535684766949037e+00 -1.656124479576867703e+00 -1.480396308379837489e+00 -1.503056005442127141e+00 -1.552511252321437496e+00 -1.557001604502417091e+00 -1.866774439757559856e+00 -1.620994866310786930e+00 -2.568131590756585148e+00 -1.958446483542285455e+00 -1.367741543800184312e+00 -1.451589810168735895e+00 -1.314228798028315381e+00 -1.731070137609092008e+00 -1.430160649524774730e+00 -1.406198145500761498e+00 -1.517539774877912695e+00 -1.409078713744138289e+00 -1.312192090833277813e+00 -1.523581769369315886e+00 -1.546861803938533342e+00 -1.872020348309145765e+00 -1.705497322607959498e+00 -1.546299992849803129e+00 -1.392435407186752627e+00 -1.712173733172628332e+00 -1.545511736081222498e+00 -1.702640237366409570e+00 -1.373790947467680379e+00 -1.771247149175130486e+00 -1.318136031045643808e+00 -1.520136555886244745e+00 -1.538340889015954227e+00 -1.685413217116191742e+00 -1.429705813340635068e+00 -1.758177173887877309e+00 -1.954614517831766651e+00 -1.898914192767061859e+00 -1.647161797209832468e+00 -1.539054366701385401e+00 -1.739502187552566914e+00 -1.496025055179583063e+00 -1.466521513130615295e+00 -1.775872572988560716e+00 -2.103419609740089680e+00 -1.803756676372016310e+00 -1.710923742005324044e+00 -1.415730275797357329e+00 -1.500999248659976582e+00 -1.376108616537893292e+00 -1.795644548824606446e+00 -1.380443329291656251e+00 -1.913093075263512244e+00 -1.470722715039538775e+00 -2.127019839564290304e+00 -2.371811112949575584e+00 -1.655770361539888880e+00 -1.902790396003898321e+00 -1.347236868289250822e+00 -1.552216503741645326e+00 -1.766458918550324775e+00 -1.941434327471500465e+00 -1.648800094331896338e+00 -1.481622083861735328e+00 -1.623784418500972437e+00 -1.413753692753454194e+00 -1.306730800505835122e+00 -1.718497133326984283e+00 -2.302075786951501168e+00 -1.725985875357489263e+00 -1.509578310419651181e+00 -1.482932977652471118e+00 -1.873490138044829001e+00 -1.554579545159250120e+00 -1.921560250334644060e+00 -1.226493425161812256e+00 -2.040546471550213514e+00 -1.510750388788399956e+00 -1.704453785883720984e+00 -1.582362703348809907e+00 -1.853822049476544054e+00 -1.798888969874438359e+00 -1.550639179969041548e+00 -2.497247973450855696e+00 -1.493440194948767674e+00 -2.305044600152614809e+00 -1.495763589932683102e+00 -1.957319152951963126e+00 -1.610740688861612924e+00 -1.631006980113915539e+00 -1.504009834373916110e+00 -1.718037512768467501e+00 -1.765934401544557719e+00 -1.655915820434769481e+00 -1.198583307393788822e+00 -1.926410590022318958e+00 -1.833773761975198813e+00 -1.438820959511585507e+00 -2.124673951970055263e+00 -1.399331399112615282e+00 -2.058976760108256254e+00 -1.600358098151876574e+00 -1.625055839519325307e+00 -1.633140757122909292e+00 -1.897787579995755536e+00 -1.522981263334618696e+00 -1.580849896326765203e+00 -1.309763281263865764e+00 -1.512799640703196058e+00 -1.453422565337143535e+00 -1.497892942969632601e+00 -1.577372744604227828e+00 -1.557043436661152080e+00 -1.140579523328649536e+00 -1.594975486079680538e+00 -1.924707212211764551e+00 -1.679578904828743502e+00 -1.858774663002869421e+00 -1.359456441498103629e+00 -1.246320455998298993e+00 -1.939507110326726513e+00 -1.496779395124612888e+00 -1.577902423589614633e+00 -1.488167066769755076e+00 -1.934512063837903639e+00 -1.818240112996891256e+00 -1.866871580354668714e+00 -1.818508333221714901e+00 -1.948307643648120591e+00 -1.774033807897102744e+00 -1.284257848757892617e+00 -2.250898854519995940e+00 -2.214227853456452788e+00 -2.081433339244973091e+00 -1.692651707833460861e+00 -1.651011928145187824e+00 -1.417779044469476890e+00 -1.487307471131741554e+00 -1.966723998999874823e+00 -1.730346383751223405e+00 -1.586079594059349729e+00 -1.239017075590931771e+00 -1.315740715905663327e+00 -1.387219457462024685e+00 -1.387231166618587030e+00 -1.769978149746679108e+00 -1.693052506688018211e+00 -1.600056598585454903e+00 -1.500929029973927742e+00 -1.704511812144374749e+00 -1.539470631670263323e+00 -1.364555760619766023e+00 -2.313261048409507303e+00 -1.796747406553328208e+00 -1.800509969223593743e+00 -1.463996013014354780e+00 -1.656992811720376491e+00 -1.625896496113530043e+00 -1.428984115225037321e+00 -1.689599800638844629e+00 -1.516405875322770491e+00 -1.518080529812693813e+00 -1.810190611994857868e+00 -1.719816343571020534e+00 -1.351032881244125683e+00 -1.476554412429010865e+00 -1.513330158175873796e+00 -1.538242668374812716e+00 -1.685569809058447222e+00 -1.816753116580408944e+00 -1.699152715381402112e+00 -2.834345955629731240e+00 -1.978374234371626184e+00 -1.191711590713588453e+00 -2.431561512665873170e+00 -2.060731760930864631e+00 -1.609478845397472213e+00 -1.569557959873860487e+00 -1.231800639619022864e+00 -1.347155120115004934e+00 -1.408511496115994577e+00 -2.054820261172108697e+00 -1.701468069827889229e+00 -1.498702357996017032e+00 -2.004525019581308243e+00 -1.467465609409175364e+00 -1.598238594099856469e+00 -1.352488762052370896e+00 -1.585757905907771104e+00 -1.751375912926575351e+00 -1.508312174562307373e+00 -1.822814936905241323e+00 -1.725009470148898494e+00 -1.782420997815896690e+00 -1.279471959763373023e+00 -1.646346718303636436e+00 -1.564525280984063516e+00 -1.560832592846915778e+00 -1.329860176005952743e+00 -1.254277943762683423e+00 -1.632008621570375517e+00 -1.580567534282997677e+00 -1.493423359959924035e+00 -1.033185094958240180e+00 -1.654551941857745456e+00 -1.547582986749535872e+00 -1.800273451235251621e+00 -1.475945122192251713e+00 -2.285903263504620586e+00 -1.570886027281737762e+00 -1.828008737454596799e+00 -1.531695825533122113e+00 -1.918803261946100625e+00 -1.776429684373604712e+00 -1.393826913886931251e+00 -1.547487084544575620e+00 -1.382099204458412167e+00 -1.365391969378030090e+00 -1.650615250703001857e+00 -1.674556159889616147e+00 -1.563394153383990570e+00 -1.565795009428033513e+00 -2.297336309846032432e+00 -1.378040891047450645e+00 -1.343891277356503711e+00 -1.774846903458491276e+00 -1.663440889484185448e+00 -1.496957949176723535e+00 -1.769648882595847850e+00 -1.521346635510371526e+00 -1.742793302434926694e+00 -1.321635661782805782e+00 -1.513958261447651443e+00 -1.589273581682156378e+00 -1.437127739585700281e+00 -2.111840926594060530e+00 -1.341071051266732539e+00 -1.628404713753614841e+00 -1.600044399899503311e+00 -1.789374234700738420e+00 -1.568382099637795957e+00 -2.346357878034782907e+00 -2.605080182977677961e+00 -1.507365961784167041e+00 -1.605035817989343805e+00 -1.373862170054922061e+00 -1.837610111149901471e+00 -1.663030696186889479e+00 -2.273753359353040349e+00 -1.271608875269355732e+00 -1.520921234916749354e+00 -1.281152482194842568e+00 -1.216885998916370504e+00 -1.455413179959598180e+00 -2.033016712821484884e+00 -1.447775774805641236e+00 -1.358249806178218666e+00 -1.669716329962628532e+00 -1.340126464264102424e+00 -1.299269943940888350e+00 -2.263625949714824337e+00 -1.724341479548896494e+00 -1.962539929876109257e+00 -1.523365867067710822e+00 -1.487597707517262169e+00 -1.896495061657340386e+00 -1.557746343327540473e+00 -1.461062350361137296e+00 -1.315377599417191901e+00 -1.519248613024245298e+00 -1.813120385634737541e+00 -1.410658188213660624e+00 -1.250164766906432856e+00 -1.717178064968379214e+00 -1.977857334209097040e+00 -1.451480992592599772e+00 -1.437535592095828818e+00 -1.487576871370488218e+00 -1.522333590159813843e+00 -1.557534141716004461e+00 -1.606001225495733431e+00 -1.503461481351739959e+00 -1.989953707875478539e+00 -1.325569727548308263e+00 -1.253469153572416062e+00 -1.693593434739677717e+00 -1.678498325717984185e+00 -1.656402357439949791e+00 -1.898593327162217070e+00 -1.600422588160246296e+00 -1.625676832045488185e+00 -1.274487154160599323e+00 -1.992633678795271868e+00 -1.564361276652353805e+00 -1.883974984054757051e+00 -1.795480432748599586e+00 -1.859352665694687712e+00 -1.451768918814937637e+00 -1.618298998186523896e+00 -1.509890099525756479e+00 -1.803755525404741711e+00 -1.359754973924772292e+00 -1.287638154352472863e+00 -1.934715334263353403e+00 -2.550077728170895952e+00 -1.454517949524882336e+00 -1.651822391994440586e+00 -1.472296581125198678e+00 -1.685538938586089941e+00 -1.656785195620614104e+00 -1.404522297937721875e+00 -1.320644174729944886e+00 -1.926421005867864356e+00 -1.321015828012770843e+00 -1.465559721074971788e+00 -2.249846504917412560e+00 -1.776407313128651744e+00 -2.196372805085462510e+00 -1.738972984082881368e+00 -1.560788610279948418e+00 -1.389253026279971381e+00 -1.649465722334994666e+00 -1.483340365317908027e+00 -1.789031414530592112e+00 -1.415035064658995534e+00 -1.670472004909298258e+00 -1.724317328317579445e+00 -2.601576074113282289e+00 -1.248897575180933028e+00 -1.700431813088002730e+00 -1.480682517478158378e+00 -1.968713372416886154e+00 -1.416671224150205299e+00 -1.399896924498324591e+00 -2.151885973044168843e+00 -1.486514958500597228e+00 -1.770316931449904985e+00 -1.673491744720853047e+00 -1.719388052251896504e+00 -1.494969461712241987e+00
-1.501863063447747004e+00 -1.642292576800805870e+00 -1.920807151528361567e+00 -1.324404749407833259e+00 -1.539045545500675738e+00 -1.553980043906826536e+00 -1.692309087437400272e+00 -1.423520689646420756e+00 -1.479993947985252190e+00 -1.720992678717518487e+00 -1.524987603942740577e+00 -2.218909696559979938e+00 -1.763243301353815795e+00 -1.872207183954296195e+00 -1.670394284879239910e+00 -1.435823016382458350e+00 -1.509904146449518869e+00 -1.725196483375214029e+00 -1.139663172799936453e+00 -1.687580690595315680e+00 -2.068280385353717943e+00 -1.761449014573266858e+00 -1.597700438721704641e+00 -2.259106149151060006e+00 -2.621308265038243324e+00 -2.663593239778956789e+00 -1.668735901593504156e+00 -1.635262866881536326e+00 -2.100506116474710083e+00 -1.618423329300719304e+00 -1.795677880020069894e+00 -1.444275254493042837e+00 -1.707277530824076406e+00 -1.542305160490322402e+00 -1.393760517504711416e+00 -1.693153840935320176e+00 -1.683800516105328438e+00 -1.993974976795395149e+00 -1.796856019196065857e+00 -1.824942978574647823e+00 -1.819685532247297788e+00 -1.159448790483894598e+00 -1.326045218917797364e+00 -1.792233270959216807e+00 -1.649919581948470881e+00 -2.052003825181536900e+00 -2.555120728579253875e+00 -2.344598742844232309e+00 -1.716221576090609657e+00 -1.921981476275275380e+00 -1.543784597700463390e+00 -1.924515276386254525e+00 -1.732962088855380722e+00 -1.593007206930002528e+00 -1.945540636225109532e+00 -1.726600869397801219e+00 -1.686647532664265370e+00 -1.623930023470537831e+00 -1.471144557971498790e+00 -1.284447646105339125e+00 -1.844219673632570888e+00 -1.732732164785703244e+00 -2.034290972907770279e+00 -1.747098549130125855e+00 -1.804013366508491645e+00 -1.961002912366697215e+00 -1.699385525625908278e+00 -1.534158787364458654e+00 -1.531642136714994606e+00 -1.498726986373442926e+00 -1.604313465127974458e+00 -1.535865540074919267e+00 -1.392949603076565346e+00 -1.695655044133249412e+00 -1.751933422358556092e+00 -1.794785759446714479e+00 -1.454468589603145512e+00 -1.763853095980742580e+00 -2.458004183845613255e+00 -1.510366609120122439e+00 -1.541746212162160568e+00 -1.988898462801342193e+00 -1.540839466024969351e+00 -1.808446698300922195e+00 -1.571855142193768540e+00 -1.545001647121980515e+00 -1.576060216785548418e+00 -1.820897289554853637e+00 -1.619112318623977753e+00 -2.224902783730129396e+00 -1.689727832499887228e+00 -1.429989736044467330e+00 -1.746819441397856165e+00 -2.029055923773930736e+00 -1.391153586785329077e+00 -1.732555915044883710e+00 -1.662083617617856612e+00 -1.796148004304232604e+00 -1.260363180532825700e+00 -1.394756312910429452e+00 -1.461558895389165835e+00 -1.725044405802766967e+00 -1.311535027794200614e+00 -1.724412045203570276e+00 -1.531190988502382666e+00 -1.335785000909180287e+00 -1.398520877105816629e+00 -1.152341870347997288e+00 -1.613521878328666670e+00 -1.624176245967958065e+00 -1.763265321628910920e+00 -1.673324781983279719e+00 -2.261048270583558839e+00 -1.904275130053946663e+00 -1.641344247055239736e+00 -1.729377798839208946e+00 -1.234429308002035208e+00 -1.171112049508929109e+00 -1.777836154301810634e+00 -1.671582644071117230e+00 -1.878835560139588523e+00 -1.464270229468331408e+00 -1.288188613832650598e+00 -1.296862368800301146e+00 -1.903947724973490851e+00 -1.512192090140394685e+00 -1.762116231471245298e+00 -1.517875915753059468e+00 -1.482475206920052635e+00 -1.657083740473818345e+00 -1.768885871953932654e+00 -1.443352210079107856e+00 -1.722589382447919704e+00 -1.661439676749996375e+00 -1.813831666061823222e+00 -1.363800777201255698e+00 -1.364765644120137678e+00 -1.666936064732199574e+00 -1.660919183487825190e+00 -1.340745266329748775e+00 -1.430448532610373080e+00 -1.340046766964057667e+00 -1.322527005102946962e+00 -1.606843035438193956e+00 -1.379081376675220350e+00 -1.600812395579987335e+00 -1.876848061837124382e+00 -1.615311383909641352e+00 -1.722498591375335675e+00 -1.130634308318003933e+00 -1.210003013729894938e+00 -1.794180933812580481e+00 -1.761446896052257127e+00 -1.415869647781195617e+00 -1.800257759479497732e+00 -1.814594413848323873e+00 -1.950716554040744954e+00 -1.234919877929546050e+00 -1.548782593456155654e+00 -2.311956204783947477e+00 -1.305677177406556755e+00 -2.216924114737157669e+00 -1.479037943351610984e+00 -1.755849382497255196e+00 -1.931470476682465076e+00 -1.348807496707398412e+00 -1.456800047010841315e+00 -1.677465567430728388e+00 -1.674862951738942618e+00 -1.660488633237660494e+00 -1.910279587823302094e+00 -1.626014001835335732e+00 -1.573204761691680220e+00 -1.508069864100677560e+00 -1.830776673253798670e+00 -1.688606553668166255e+00 -1.687860757584576099e+00 -1.498969171699676250e+00 -1.450091793308298183e+00 -1.465514049314929013e+00 -2.007821159686815626e+00 -2.192604689363472747e+00 -2.368538579798555865e+00 -1.615802105443320036e+00 -1.784584629042239357e+00 -1.654667479605269165e+00 -2.090752985046948176e+00 -1.187262101711351825e+00 -1.305297119055940369e+00 -1.561782173886600900e+00 -1.461365758269768556e+00 -1.793418592577088466e+00 -1.979199413050807710e+00 -1.508050144049471575e+00 -1.176099385966766553e+00 -1.642640511774149603e+00 -1.349494107987235125e+00 -1.748954863470170817e+00 -1.630516896882588940e+00 -1.968309206937242317e+00 -1.386483665715511737e+00 -2.838562959357119553e+00 -1.614713364104301219e+00 -1.423016170279128190e+00 -1.777214259975152144e+00 -1.267521410199370369e+00 -1.927083338449017358e+00 -1.603617921374516531e+00 -1.365776743863842402e+00 -1.293937057545204272e+00 -1.350996878587410910e+00 -1.792514725148706578e+00 -1.645988017167436812e+00 -1.693853721382966748e+00 -1.330045614373517759e+00 -1.958075664247253878e+00 -1.626772892956292349e+00 -1.301651931538668538e+00 -1.718094122468662777e+00 -1.546775723674442382e+00 -2.185857462278815166e+00 -1.617749287931020685e+00 -1.401604521669030046e+00 -1.571314082074565022e+00 -1.295021031167629788e+00 -1.438768756682622607e+00 -1.576141891902812064e+00 -1.464222561332491956e+00 -1.924406902225368921e+00 -1.495212736641549967e+00 -2.351931214104006074e+00 -1.824540453393352690e+00 -1.587354698397728692e+00 -1.448583005572411375e+00 -1.464484731921068095e+00 -1.844720436624204707e+00 -2.091464576729549218e+00 -1.575149035770170736e+00 -1.684584660404763401e+00 -1.541456989118851206e+00 -1.689832279289620542e+00 -1.577829001813593868e+00 -1.459800261143990197e+00 -1.255698682722623083e+00 -1.648478620879569645e+00 -2.095819957870412420e+00 -1.822746788151303532e+00 -1.685109107059725275e+00 -1.700133891409812747e+00 -1.682458772579148665e+00 -1.845906266131447371e+00 -1.625523428832231776e+00 -1.619403922078330060e+00 -2.080460090625946723e+00 -1.341952755929852081e+00 -1.325510262501691461e+00 -1.564623479704070119e+00 -2.581523839984987134e+00 -1.280606227810952236e+00 -1.338277136608118534e+00 -1.818960516393298033e+00 -1.273329030223950165e+00 -1.653666958565989553e+00 -2.520163799327361343e+00 -1.666373268724281598e+00 -1.608937977289232268e+00 -1.201149327155694779e+00 -1.502498733195589020e+00 -1.893630917204736974e+00 -1.593470512759653124e+00 -1.498943482465691091e+00 -1.775334884319612616e+00 -1.792997375069565358e+00 -1.590858437749175458e+00 -1.556250912334039560e+00 -1.231884737853513601e+00 -1.959518294824574181e+00 -1.102825796813340808e+00 -1.432161627318121910e+00 -1.634374893800686790e+00 -1.337437736521323473e+00 -1.901621683418059261e+00 -1.537913190819312659e+00 -1.644372172620359729e+00 -1.719446126396869667e+00 -1.956716901933215125e+00 -2.420417417546525840e+00 -1.292275623851938171e+00 -1.518061122810310692e+00 -2.366725862086160426e+00 -1.774698909171408934e+00 -1.428645177048998072e+00 -2.057813033576241679e+00 -1.835088057767866765e+00 -1.585232539050544842e+00 -1.523786182451356774e+00 -1.471037166027674425e+00 -1.563743702192566420e+00 -1.471672177122200553e+00 -1.481193372676490538e+00 -1.967952193484763246e+00 -1.773940983694791251e+00 -1.733288843130373014e+00 -1.613739137978867033e+00 -2.420293268254174457e+00 -1.634767230232622826e+00 -1.383094626573158736e+00 -1.492640393728889681e+00 -2.003498077100138719e+00 -1.603624103673096046e+00 -1.441161202533116636e+00 -2.417268830331078977e+00 -1.796112185257329852e+00 -1.339725962704442219e+00 -1.337125930238555416e+00 -1.367686171037716614e+00 -1.466191421783168636e+00 -1.577957392174193618e+00 -1.676506900401752986e+00 -2.271520735885775188e+00 -1.556496302436967349e+00 -1.543664237986341670e+00 -1.471890948486163531e+00 -1.437447366391934933e+00 -1.753132818457195485e+00 -1.781513681417818740e+00 -1.576926772704356550e+00 -1.713820673681734963e+00 -1.509565971352268221e+00 -1.761217084804277189e+00 -2.053794440492064943e+00 -1.299568502787005864e+00 -1.560833154362603725e+00 -2.080663011476891811e+00 -1.604991333014049060e+00 -1.503429623227420464e+00 -1.902317747750218668e+00 -1.590806059138297979e+00 -1.474808348845096928e+00 -1.860276552839416286e+00 -1.204077186469937999e+00 -1.714731196064660956e+00 -1.366848767104121842e+00 -1.785374675875011308e+00 -1.570200230115573081e+00 -1.587791045313852845e+00 -1.311163391546662949e+00 -1.298878522563011728e+00 -1.314333746763948430e+00 -1.839181468532927521e+00 -1.426298720507293005e+00 -2.050427547513386184e+00 -1.354793385656843929e+00 -1.611555754290580067e+00 -1.494121914499449533e+00 -1.578291609098722459e+00 -1.608771702131535752e+00 -2.475545470896808542e+00 -1.918917478023983936e+00 -1.713617214881115292e+00 -1.688829139519769207e+00 -1.488253089946999230e+00 -1.137665814968069622e+00 -1.548994356606640643e+00 -1.395868780559583300e+00 -1.572984721558696064e+00 -1.366604725951582999e+00 -1.885060044264365020e+00 -1.343180780696292098e+00 -1.242351702036120109e+00 -2.001231526341772149e+00 -1.488924374254976035e+00 -1.648549385237989107e+00 -1.719876068693913185e+00 -1.538211455476244272e+00 -1.520873049132721810e+00 -1.508180306346821320e+00 -1.259384644914561591e+00 -1.754088540991739054e+00 -1.857200937993315426e+00 -1.351910050182892009e+00 -2.017527786148221480e+00 -1.540150005293502211e+00 -1.510010680085217327e+00 -1.476396514395063697e+00 -1.459325423079729456e+00 -1.379355030811054927e+00 -1.648052505721964156e+00 -1.724463564613118116e+00 -1.287093498767762023e+00 -1.569528924400612535e+00 -1.408952202779722551e+00 -1.546934095666699260e+00 -1.663213491062699223e+00 -2.169163482519401498e+00 -1.375795161139792055e+00 -1.336524245829478375e+00 -1.205354081395898058e+00 -1.558696007960266083e+00 -2.009356801354309496e+00 -1.366096436832600292e+00 -1.449846233847952748e+00 -1.477245750583883854e+00 -1.640581697572248698e+00 -1.606745774412710714e+00 -1.722013220036796799e+00 -1.629191948812994228e+00 -1.710616587898687646e+00 -2.164642096578753616e+00 -1.733754505014913239e+00 -1.941099960818390535e+00 -1.723817365900019549e+00 -1.604626144721436498e+00 -1.680233741655072777e+00 -1.529156065733728420e+00 -1.686596996174891450e+00 -1.561042919743987456e+00 -1.563335033043110389e+00 -1.481545680531065168e+00 -1.514332009283614777e+00 -1.440390331624516795e+00 -1.519451100293964796e+00 -1.499571202552073990e+00 -1.657458580515185798e+00 -1.515131809982245503e+00 -2.169286874159013667e+00 -1.423737084303180245e+00 -1.179694463475506883e+00 -1.373586971529918488e+00 -1.278472394295140369e+00 -1.568490989901927479e+00 -1.415047243866819127e+00 -1.641080571369638585e+00 -1.798069120974853163e+00 -1.415422560102349570e+00 -2.284830890281943638e+00 -1.512786132817061757e+00 -1.599566744918436756e+00 -1.562804878304572487e+00 -1.301298915536049927e+00 -1.604225071562467519e+00 -1.327511463821520854e+00 -1.776296521388029515e+00 -1.997688530052831091e+00 -2.111425327277904884e+00 -1.847030389028393671e+00 -1.565391417274610397e+00 -1.566920959312483541e+00 -1.746167838559146812e+00 -1.207261116894501995e+00 -2.382900757260475011e+00 -2.154796569943973505e+00 -1.607282734350011566e+00 -1.528659498017611362e+00 -1.706451037929311187e+00 -1.200787522752268188e+00 -1.544990544900872509e+00 -1.912169718716081546e+00 -1.559621542894486845e+00 -1.620234748870224450e+00 -1.573652150816753137e+00 -1.737737631948039763e+00 -1.437984425942277600e+00 -1.870497816882993325e+00 -1.633119593833602945e+00 -1.603351047431849086e+00 -1.281851513799761477e+00 -1.346394557672856651e+00 -1.733893702411336335e+00 -1.440728000696808841e+00 -1.909309100500944822e+00 -1.990531435872247235e+00 -1.856489204071682053e+00 -1.388471511130056291e+00 -1.684494730706367127e+00 -1.616237923947585031e+00 -1.636283934485378122e+00 -1.831942629874247608e+00 -1.515754925257707830e+00 -2.043777413954058542e+00 -1.754479783424963468e+00 -1.464361852226159222e+00 -1.538617021937918272e+00 -2.360770839112512398e+00 -1.343430102188954312e+00 -1.474933418275495178e+00 -1.457153916678640027e+00 -1.397622468137140084e+00 -1.370903510865198793e+00 -2.160898890018678742e+00 -1.321907470862370149e+00 -1.491166805867000900e+00 -1.839065385254061713e+00 -2.016268750682791211e+00 -1.638989078494994089e+00 -1.760490861377215666e+00 -1.410063170869520155e+00 -1.581534458333325288e+00 -2.209842024582227449e+00 -2.754799656222949089e+00
-1.988332395752028692e+00 -1.364317598163984124e+00 -1.439823360487607173e+00 -1.278031006573738804e+00 -1.533753891292541027e+00 -1.320817325058363245e+00 -2.054736906392080620e+00 -2.156231029928874499e+00 -1.696884919617520193e+00 -1.543843301135379154e+00 -1.650313927028342897e+00 -1.432209726839234643e+00 -1.870799247718245351e+00 -1.740419060620073788e+00 -1.590586291719425116e+00 -1.483775531048684426e+00 -1.726535146518415997e+00 -1.259213178790662413e+00 -1.638736990184908704e+00 -1.284496414575476697e+00 -1.817780297861377958e+00 -1.681369031738708442e+00 -1.561192861174640623e+00 -1.775782653239861508e+00 -2.017874440390801993e+00 -1.797807059852275957e+00 -1.256317574696006911e+00 -1.786557578855555217e+00 -1.255059073941463987e+00 -1.872476644641074106e+00 -1.933409339669530880e+00 -1.462263456532615802e+00 -1.678243050756151877e+00 -2.455495917081402801e+00 -1.711907326240244887e+00 -1.550465167663297006e+00 -1.524583777179357558e+00 -1.578281840400454161e+00 -1.551857801401444359e+00 -1.233014877265302456e+00 -1.535689298167566497e+00 -1.504858122237373141e+00 -1.650449084799645139e+00 -1.765673490918741484e+00 -1.680703536698034517e+00 -1.492085688825580458e+00 -1.456773967052832353e+00 -1.291776493630057088e+00 -1.892702516494413345e+00 -1.388832690058902974e+00 -1.885306325472879685e+00 -1.711336010665071905e+00 -1.604446359671082289e+00 -1.765279606694051928e+00 -1.153424837228039568e+00 -1.750020595089674114e+00 -1.909073155555112589e+00 -1.333059974020259997e+00 -1.323176546966878586e+00 -1.811762442626948744e+00 -2.597149083419520110e+00 -1.464812003623214398e+00 -1.904442319904418479e+00 -1.344703378522938308e+00 -1.194018378105301759e+00 -1.544453265107419648e+00 -2.086321882151388252e+00 -1.483810200346099339e+00 -1.830623395145637655e+00 -1.804886552788631748e+00 -1.590722812157367549e+00 -1.432156635780562626e+00 -3.069169501772428976e+00 -1.813116024923316472e+00 -1.581920556565318936e+00 -1.793578055753961564e+00 -1.979993642412102517e+00 -1.530536008834260553e+00 -1.260911676682582527e+00 -1.633444793477771606e+00 -1.607354337969921998e+00 -1.771530153851701428e+00 -1.684479570787230651e+00 -1.347145413743140674e+00 -1.338016458642687478e+00 -1.581838404339539039e+00 -1.306468125608656106e+00 -1.674774494489027710e+00 -1.482507414775203980e+00 -1.177664953238578782e+00 -1.167517843388337084e+00 -2.114152994782843908e+00 -1.272779348950983547e+00 -1.677324700865938434e+00 -2.005835640630723393e+00 -1.327748211021759550e+00 -1.483820230670725326e+00 -1.339353373605678854e+00 -1.688821163812033399e+00 -1.362978771071582385e+00 -1.276495544914506119e+00 -1.475298705620409212e+00 -1.393791204232306846e+00 -2.129532096213366810e+00 -1.860285988115526257e+00 -1.670974264634460971e+00 -2.428878628641820470e+00 -1.798136096519284743e+00 -1.184857139935736825e+00 -2.020620937366737202e+00 -1.897176839270717563e+00 -1.466290075025964867e+00 -1.718165973900373178e+00 -1.657979970389993785e+00 -1.427587958950991220e+00 -1.490042984721404284e+00 -1.420091291391276878e+00 -2.046526266261671001e+00 -1.555438758702293311e+00 -1.330291149369914550e+00 -1.381494408580914879e+00 -1.935094267282871261e+00 -1.836537617091655417e+00 -1.457155555543717451e+00 -1.855363718145266905e+00 -2.041507379301936265e+00 -1.404206637174647998e+00 -1.836171998020591500e+00 -1.427698221045112570e+00 -1.354241463585804661e+00 -1.424711718926360504e+00 -1.878482178751632814e+00 -1.394900324107007927e+00 -1.208891803651305219e+00 -1.656105293597618378e+00 -1.584287242516043248e+00 -1.456763428327980447e+00 -1.955605467032766720e+00 -1.633780222711726848e+00 -1.579564729398262646e+00 -1.739850435715321719e+00 -1.527086530432232525e+00 -1.765183954106819275e+00 -1.354370796010586186e+00 -1.748463234571430824e+00 -1.615289557952902078e+00 -1.153490186118273364e+00 -1.742204884928599595e+00 -1.208673201232397520e+00 -1.320696694804557314e+00 -1.439739373945023937e+00 -1.677026891685591048e+00 -1.996219603512980001e+00 -1.335040097312709451e+00 -1.559774530024376160e+00 -1.945496851507347857e+00 -1.487101126569524201e+00 -1.538280827724764599e+00 -1.911896274657926886e+00 -1.311079488017201200e+00 -1.611100000351291417e+00 -1.620758379234281898e+00 -1.159038851069210008e+00 -1.326996739158396554e+00 -2.107081530793798674e+00 -1.680727085344474681e+00 -1.453242746714184186e+00 -1.577740243046077628e+00 -2.003932908806016044e+00 -1.779534226998459978e+00 -1.509692447305105878e+00 -1.914403439069839452e+00 -1.586259096021420456e+00 -1.844293169050141623e+00 -1.205502742569172225e+00 -1.289361225810413236e+00 -1.866002248814978115e+00 -2.096791462297153075e+00 -1.837954804581345636e+00 -1.228801205630694504e+00 -1.748611983476475951e+00 -1.663136229083772788e+00 -1.402268565382079890e+00 -1.716762492257251305e+00 -1.462633596121401203e+00 -1.611386789643717066e+00 -1.972121980656470708e+00 -1.278123239314770565e+00 -1.516101753806060382e+00 -1.499551376239738554e+00 -1.710134278663664409e+00 -1.575340015333140942e+00 -1.504670751080271707e+00 -1.492116979231071561e+00 -1.571677103848113655e+00 -1.260887667301385129e+00 -1.338931277998789193e+00 -1.566819045988550707e+00 -1.757386529311052881e+00 -1.713665600871750572e+00 -1.815097004844953510e+00 -1.456260707275404576e+00 -1.317821229445541587e+00 -1.382814588978142467e+00 -1.830214008258800540e+00 -1.441698581746416963e+00 -1.400648366507030840e+00 -1.675011083497784714e+00 -1.647211267814073565e+00 -1.162774312738616089e+00 -1.449469980354281429e+00 -1.901608586858875682e+00 -1.657170462882498585e+00 -1.461539070969410936e+00 -1.558435822099599966e+00 -1.889176907604463107e+00 -2.053790265385897928e+00 -1.453643878109649679e+00 -1.769836848991831468e+00 -1.276545078677736145e+00 -1.799162949417205448e+00 -1.410768021857536247e+00 -1.895879718332607489e+00 -1.457437818169646349e+00 -1.604904593815400515e+00 -1.350107426483481143e+00 -1.480228688381532320e+00 -1.858847273993078142e+00 -1.389032079042394896e+00 -1.385528203406135805e+00 -1.424849398445213300e+00 -1.554410835402907587e+00 -1.294869425927561490e+00 -1.677403708043444075e+00 -2.071185420862866167e+00 -1.558473346834992501e+00 -1.300203259011850632e+00 -1.530250686585768571e+00 -1.856656408912658707e+00 -1.674379184221668204e+00 -1.574250363159001020e+00 -1.668690084650975125e+00 -1.660474307931762761e+00 -1.469433077784495500e+00 -1.306135620593248392e+00 -1.498249997755185525e+00 -1.753484265896673389e+00 -1.919946238414767858e+00 -1.471260913079672772e+00 -1.906407057783588321e+00 -1.452843470263930348e+00 -1.355051626304634604e+00 -1.949618423415194979e+00 -1.440110920813670425e+00 -1.418351237240963458e+00 -1.439100037170325308e+00 -1.887644971003822558e+00 -1.745835207142793610e+00 -1.607302625392730056e+00 -1.536540135336129875e+00 -1.699491863209134701e+00 -1.626045236432126284e+00 -1.645337638653424861e+00 -1.391103125545666286e+00 -1.580755246374903722e+00 -1.801212234299551573e+00 -2.135708942294222368e+00 -1.379180808606763842e+00 -1.627324150562382554e+00 -1.561274647789812953e+00 -1.509345177790017978e+00 -2.283958978014672514e+00 -1.381031299682793811e+00 -1.775688838620347321e+00 -1.981814523869793732e+00 -1.484701413931803549e+00 -1.875819151097405824e+00 -1.670254487129456678e+00 -1.645751548781822837e+00 -1.410995761095234835e+00 -1.486086365594650349e+00 -1.340192562189945757e+00 -1.791022654807547632e+00 -1.707096131515326354e+00 -1.622593216991193188e+00 -1.488953843336670246e+00 -1.385093266224618924e+00 -1.575599496052507265e+00 -1.198256754306344707e+00 -1.633083298879781431e+00 -1.862357047495913465e+00 -1.539603631069899725e+00 -1.463489950719037758e+00 -1.665679736464977134e+00 -1.710357721728930747e+00 -1.274833818057835799e+00 -1.413282964264071406e+00 -1.611424936523987661e+00 -1.992789022818497902e+00 -1.906832928569508256e+00 -1.682590811544947496e+00 -1.228856586605277634e+00 -1.433250810694288280e+00 -1.403160399212764808e+00 -1.506044016269338037e+00 -1.868985596262727533e+00 -1.805731000870739011e+00 -1.565359244772328795e+00 -2.064308606205233154e+00 -1.497462486457281861e+00 -1.311495851332831197e+00 -1.724313969008563596e+00 -1.763382749246235059e+00 -1.612842427232343390e+00 -1.128665974947896888e+00 -1.395122804882944267e+00 -1.633391416715502586e+00 -1.282464240078361684e+00 -2.223684540523686248e+00 -1.636494943254067191e+00 -1.140526302904517397e+00 -2.183528996522675847e+00 -1.409163103036753739e+00 -1.466906221958961698e+00 -1.306986346451315173e+00 -1.421647382586982200e+00 -2.081115366429924673e+00 -1.803425780579194448e+00 -1.398191462267601937e+00 -1.795882817539372622e+00 -1.610429819654549455e+00 -1.454394212676156206e+00 -1.456985343478165884e+00 -1.841804736764273587e+00 -1.772775944916956448e+00 -1.724595568258740608e+00 -1.233613303843244857e+00 -1.192042397074413618e+00 -1.250822259111678880e+00 -1.407833505999044554e+00 -1.420909649456160606e+00 -1.796726531894025758e+00 -1.429820328453043299e+00 -1.781669627500907849e+00 -1.320882279292684869e+00 -1.093147961005280555e+00 -1.367422630875946510e+00 -2.273692198329293923e+00 -2.045479102609895961e+00 -1.617380383029973778e+00 -1.476742324403343298e+00 -1.583068890292555153e+00 -1.391776585185900084e+00 -1.441343814475581242e+00 -1.484544487774755117e+00 -1.408188469021262268e+00 -1.523972968169086561e+00 -1.921791925810194979e+00 -1.487580859254836518e+00 -1.425862355278647131e+00 -1.599629769526386136e+00 -1.528232794099075864e+00 -1.970041453114609764e+00 -1.522214559837299808e+00 -1.531989100469834497e+00 -1.898961397030320297e+00 -1.247433646886344061e+00 -1.740818184384123501e+00 -1.857705231982539784e+00 -1.285230009182426913e+00 -1.440409279469588633e+00 -1.436961933537547198e+00 -1.556633628986932694e+00 -1.930852830755136695e+00 -1.494627354859963786e+00 -1.444774557897187339e+00 -1.232326204574112349e+00 -1.755761810232390419e+00 -1.559548272080699460e+00 -1.537247005055097260e+00 -1.699867069062456437e+00 -1.797690689134866293e+00 -1.880366614813967052e+00 -1.157738892762043115e+00 -1.809948494318712076e+00 -1.775539087333144472e+00 -1.498952687619475865e+00 -1.378545828943695151e+00 -1.590923932118151418e+00 -1.985492960299469978e+00 -1.368093030779428787e+00 -1.655480293181023965e+00 -1.415525445793722525e+00 -2.458775184304182293e+00 -1.695260591392765637e+00 -1.425653588873130095e+00 -1.740418494909551139e+00 -1.872769532316586494e+00 -1.618425932575958015e+00 -1.901973498711544641e+00 -1.440662688275949677e+00 -1.769298458420302200e+00 -1.342350938995154452e+00 -1.316131921507443403e+00 -1.680839852822114233e+00 -1.541856197887259139e+00 -1.345774639457471888e+00 -1.897382002466187156e+00 -1.649980156262259579e+00 -2.520581888856908037e+00 -1.540746186145945718e+00 -1.289984171027554360e+00 -1.748060376606173527e+00 -1.550056497638768294e+00 -1.692786578156881827e+00 -1.572109883687313969e+00 -1.590357571671812797e+00 -1.884340807924901107e+00 -1.985814535570746608e+00 -1.864947496008396932e+00 -1.488864383852140039e+00 -1.227040867573425009e+00 -1.640516336307042966e+00 -2.034513614041514540e+00 -2.082012147425107429e+00 -1.195060949314642684e+00 -1.376395197988457664e+00 -1.575780183196217266e+00 -1.866895206328832657e+00 -2.664065445819017608e+00 -1.520928260936900145e+00 -1.492954632685221661e+00 -1.288313689555843355e+00 -1.253167061716592423e+00 -1.517689624466709519e+00 -1.867115091650878744e+00 -2.320677950285267688e+00 -1.598078086885967197e+00 -1.796577235392541549e+00 -1.498287046992560878e+00 -1.938432526284947999e+00 -1.572457058689594733e+00 -1.893170499882097513e+00 -1.162061155075574392e+00 -2.145420392601468773e+00 -1.307399584280886984e+00 -1.680451904825085663e+00 -2.285561255828426841e+00 -1.649615700688463305e+00 -1.513877869227480577e+00 -1.534908226219352523e+00 -1.159372077933072065e+00 -2.116125479387829689e+00 -1.632574185664119382e+00 -1.622578474427522233e+00 -2.021340203631597277e+00 -1.783503450998206397e+00 -1.511869941966235364e+00 -1.352170356299849496e+00 -1.717684116003903805e+00 -1.447234113803036459e+00 -1.611297002161782066e+00 -1.455693428143964407e+00 -1.521775357228530856e+00 -1.665749204094731706e+00 -1.566258024159004281e+00 -2.149484343440874579e+00 -1.279111822493345318e+00 -1.311462928627830982e+00 -1.336993135290122758e+00 -1.425343079095904297e+00 -1.654826483207664900e+00 -1.520492661542466761e+00 -2.004808436714234254e+00 -1.497329235241816825e+00 -1.726694156995174367e+00 -1.264093016461729224e+00 -1.284572568529423808e+00 -1.730389212030345458e+00 -1.671958155237346588e+00 -1.451711650933110720e+00 -1.497891573640485863e+00 -1.641698587909080631e+00 -1.861980846568605408e+00 -1.525030509556710934e+00 -1.451307007484227585e+00 -1.514609087365496265e+00 -1.448921298275745118e+00 -1.728878287878344411e+00 -1.352358876951235578e+00 -1.586775343880383105e+00 -1.617933638154250620e+00 -1.624744678706443235e+00 -1.677835859771815041e+00 -2.148554317697174643e+00 -1.450515234770731965e+00 -1.746109393872432580e+00 -1.795805137522801687e+00 -1.584144064476062042e+00 -1.315942868474229588e+00
-1.479584667017401545e+00 -1.641751871247032923e+00 -1.502076426488168082e+00 -1.585020127431411074e+00 -2.529896884259597911e+00 -1.884680065130785565e+00 -1.593994768797828421e+00 -1.853492207108429657e+00 -1.371064675002274136e+00 -1.660035870075382114e+00 -1.366723646624013355e+00 -2.194514738905393614e+00 -2.028188267363935093e+00 -1.685488053228709759e+00 -1.625220593259144808e+00 -1.592491318669529310e+00 -1.629247857502273522e+00 -1.467066405492219783e+00 -1.590009399368514931e+00 -1.629067739878478527e+00 -1.444644766929690904e+00 -1.570547997612001367e+00 -1.988479964595587512e+00 -1.777691996380760919e+00 -1.416846912343643350e+00 -1.968697450760525935e+00 -1.556240749536369039e+00 -1.555319098427849323e+00 -2.039087685947093220e+00 -1.270557760945301595e+00 -1.390285788187800575e+00 -1.841904106501708327e+00 -1.430201658509624441e+00 -1.874127493674107026e+00 -2.506946966796155252e+00 -1.594790239254285202e+00 -1.272118452094989305e+00 -1.977062746737471066e+00 -1.410437058153726220e+00 -1.404246762961966821e+00 -1.375616697786627318e+00 -1.913143672044948396e+00 -1.326728519321633382e+00 -1.697871218924029035e+00 -1.417236846430758312e+00 -1.501660868682059613e+00 -1.255901550583445214e+00 -1.725553819683400381e+00 -1.480597021589157514e+00 -2.681439672688318510e+00 -1.256630916831577682e+00 -1.585113133818722986e+00 -1.631216167761716518e+00 -1.536582929823068877e+00 -1.538687632645236558e+00 -1.334450403693316023e+00 -1.910342665620312630e+00 -2.065649718657694756e+00 -1.380793648238337390e+00 -1.518327206300276178e+00 -1.516402950940104022e+00 -1.401244023695286334e+00 -1.881076072528593546e+00 -1.331013331010984624e+00 -1.815923391994022751e+00 -1.645593251463825624e+00 -1.488415145250557181e+00 -1.584472405640118264e+00 -1.375556092970068311e+00 -1.657814707475341987e+00 -1.743173909885820771e+00 -1.609906581817371007e+00 -1.626794811159040455e+00 -1.979044965715345938e+00 -1.316847964706569618e+00 -1.606974965049394743e+00 -1.427849466524469646e+00 -1.414942298910689678e+00 -1.756415241014924300e+00 -1.467556708361604123e+00 -1.573414978518486773e+00 -1.492584328971313656e+00 -1.671970143541155362e+00 -1.392546444098708980e+00 -1.452781069198234798e+00 -1.415287172266982196e+00 -1.377520675500771619e+00 -2.189516493485168525e+00 -1.834813559206232236e+00 -1.370511824184756033e+00 -1.546936646469949883e+00 -1.807183816434043910e+00 -2.109586684905214060e+00 -1.441532386085177864e+00 -1.401184866930486272e+00 -1.433421252635301402e+00 -1.640749607774938612e+00 -1.969216435270474186e+00 -1.895046057912738835e+00 -1.410517531170228045e+00 -1.774187908065361530e+00 -1.453515272416750825e+00 -1.687256108751417960e+00 -1.463955891018676514e+00 -2.106101038464061492e+00 -1.500717670808795923e+00 -1.561675588503844914e+00 -2.265943726825880855e+00 -1.899458221732220009e+00 -1.365927654066361185e+00 -1.655395758254239569e+00 -1.401938667131461536e+00 -1.622819565478345272e+00 -1.717163075056602484e+00 -1.253345851872599281e+00 -1.809991218336816754e+00 -2.018140178252708861e+00 -1.696619728970091279e+00 -1.681089484924530142e+00 -1.562148064029274863e+00 -1.590028544934117383e+00 -1.383840164424140262e+00 -1.411344651912263437e+00 -1.952352751906930806e+00 -1.537785574699398250e+00 -1.694404022035616464e+00 -1.517795383031415479e+00 -1.570445175625110545e+00 -1.476351664883239101e+00 -1.381058779102671163e+00 -1.967590301322389212e+00 -1.456462735427254573e+00 -1.625883653965074505e+00 -1.611356961797201892e+00 -1.460048897789856914e+00 -1.668102537478920011e+00 -1.919551790270527913e+00 -1.349079482545511244e+00 -1.797576591716932182e+00 -1.903475992565982100e+00 -1.292627757038680159e+00 -1.533201173615002633e+00 -1.208186811377915504e+00 -1.417102773717360709e+00 -1.237080265603907492e+00 -1.470758751411170628e+00 -1.362324173058917065e+00 -1.346930076828899647e+00 -1.341764308260066985e+00 -1.669028641207187302e+00 -2.017666866391652380e+00 -2.000662999727319757e+00 -1.874632567774050518e+00 -1.639914337982381287e+00 -1.615030454157142081e+00 -1.564631400171117459e+00 -1.827756814796673401e+00 -2.036937883871689170e+00 -1.550575788229833218e+00 -1.822026775079965022e+00 -1.919406475478431018e+00 -1.805322653423719226e+00 -1.535511474438163493e+00 -1.637355708714997915e+00 -1.664168059633005958e+00 -1.933415593165137336e+00 -1.647298158340669616e+00 -1.847932136076276821e+00 -1.856062489082973332e+00 -1.540885884281964824e+00 -2.160846493078672381e+00 -1.391801624543254068e+00 -1.900576528960131517e+00 -1.918834757539882752e+00 -1.245772985905531760e+00 -2.398280300384171948e+00 -1.949744914303983778e+00 -1.715106894917070246e+00 -1.570621587718386003e+00 -1.832749800850473454e+00 -1.500767789585575773e+00 -1.516725259589733144e+00 -1.421949593757720454e+00 -1.137420637074265439e+00 -1.518623312021574634e+00 -1.761088963552975173e+00 -1.524957417371689994e+00 -1.851803361290640160e+00 -1.556936631635222001e+00 -1.976228438576797641e+00 -1.782589514540899645e+00 -1.999148930260254753e+00 -1.152415706617118785e+00 -1.369192878746539943e+00 -1.623868452304433552e+00 -1.319139033944904726e+00 -1.384223051712079711e+00 -1.450882943342468812e+00 -1.614447881550035824e+00 -1.758945746306360913e+00 -1.633457355195472971e+00 -1.339819084596452381e+00 -2.134159954667294024e+00 -1.938683976283025023e+00 -1.494547262238719476e+00 -1.475860542506786777e+00 -1.599278984157610717e+00 -1.629431302362407186e+00 -1.562729933100325042e+00 -1.319953308355072075e+00 -3.258850389999973896e+00 -1.208408365833410825e+00 -1.722139142964129732e+00 -1.214070748107260789e+00 -1.675268074174483424e+00 -1.623541709807323485e+00 -1.307783566817600551e+00 -2.244635530234153631e+00 -1.990582087371169262e+00 -1.372424679094062849e+00 -1.696370664820412433e+00 -1.432458656543434961e+00 -2.263463741051695788e+00 -1.525268128131743950e+00 -1.400259519929158536e+00 -1.839594547272628944e+00 -1.734993373693161756e+00 -1.482760337219788616e+00 -1.541926250523756980e+00 -2.107970105140752004e+00 -1.703196378354325580e+00 -1.410647550442250653e+00 -1.496095894668095561e+00 -2.196410263643581828e+00 -1.558959797830654637e+00 -1.590144635126234274e+00 -1.582567156994973745e+00 -1.355393356584515319e+00 -1.574433623140560679e+00 -1.430731727914273943e+00 -1.414720329514900898e+00 -2.775647099549501728e+00 -1.558580419411214724e+00 -1.594678362878133138e+00 -1.477465735119733559e+00 -1.446344227957665041e+00 -1.298157126466182643e+00 -1.817942465864659018e+00 -1.833278361986135696e+00 -1.944372499379273700e+00 -1.892898457222075947e+00 -1.784870362579871417e+00 -1.601338134187208828e+00 -1.631067474220705638e+00 -1.986369659043065505e+00 -1.746336731796147568e+00 -1.601751948797629499e+00 -1.690573159367310119e+00 -1.818481762546235281e+00 -1.226131409581749265e+00 -1.941505706201970494e+00 -1.473185891124288327e+00 -1.581311985824403576e+00 -1.495700575533809973e+00 -1.430310995468343949e+00 -1.667334564912168027e+00 -2.080817059674776370e+00 -1.551544309309666136e+00 -1.541769384491743722e+00 -1.786826725245098224e+00 -1.620919432768347601e+00 -1.654896186828840765e+00 -1.542088489100986726e+00 -1.453953317792792799e+00 -1.545202565854090215e+00 -1.489000186583044005e+00 -1.618012753806978843e+00 -1.571849981552678521e+00 -1.490685139893058508e+00 -1.493694879452930335e+00 -1.932296928360077493e+00 -1.537346732785075609e+00 -1.675019382346012664e+00 -1.554553752426254043e+00 -1.898469799899180410e+00 -1.851017726651428053e+00 -1.684531714496002142e+00 -1.410465740269079449e+00 -1.194313622411768527e+00 -1.580871559241981528e+00 -1.716754537204456810e+00 -1.399018024618919886e+00 -1.430254491169384412e+00 -1.467030796277113636e+00 -1.808690932023445663e+00 -1.490919756287352627e+00 -1.574297194127707744e+00 -2.262500918867573763e+00 -1.431137916357954953e+00 -1.662886050457061726e+00 -1.458183336403567232e+00 -1.784630728011928458e+00 -1.549832674337903393e+00 -1.671996448830858073e+00 -1.559101958660605858e+00 -2.127804186223804628e+00 -1.395607831912247354e+00 -1.567597066074302825e+00 -2.088729757015715283e+00 -1.477470819594251639e+00 -1.650835025380823939e+00 -1.505209705584482416e+00 -1.777874572569055900e+00 -1.513925433086377614e+00 -1.996678984652964006e+00 -1.290500732502245063e+00 -1.495634440185148017e+00 -1.446914546954455538e+00 -1.459085927149637918e+00 -1.495730164347949698e+00 -2.117768115926788042e+00 -1.629000029512636338e+00 -1.603096051718897685e+00 -1.585221600971341349e+00 -1.658511750744850355e+00 -1.495282923087812854e+00 -1.601574063598302011e+00 -1.958550915686084748e+00 -1.929817369991692289e+00 -1.284540502301659837e+00 -2.512317440985238459e+00 -1.825598893713118676e+00 -2.205375840259471421e+00 -1.956854831112874615e+00 -1.278362703289613211e+00 -1.690688814771359016e+00 -2.376310351081551531e+00 -1.557556082256857932e+00 -1.679477990412455490e+00 -2.008226068397755526e+00 -2.072531288908435965e+00 -1.667253345789626806e+00 -1.512689720652771186e+00 -1.873067851325149968e+00 -1.666526415908386571e+00 -1.457488166399934837e+00 -1.475934696310314820e+00 -1.430946082929824836e+00 -1.769282804932954534e+00 -1.566110844109789291e+00 -1.476272354139064102e+00 -1.466246262326921013e+00 -1.527414488550308258e+00 -1.474380151197293376e+00 -1.518868618723672181e+00 -1.166483687879937392e+00 -1.118371556578224402e+00 -1.482954157562080599e+00 -1.597792786820529498e+00 -1.936228392190341818e+00 -1.805629523725528207e+00 -1.265900215477825164e+00 -2.888282584023003974e+00 -1.554473264615506611e+00 -1.392336350036708970e+00 -1.137952682224720347e+00 -2.275223285873902324e+00 -1.524160284590166503e+00 -1.779661759227351814e+00 -1.826896836298549820e+00 -1.567043541345714441e+00 -1.453144581350798603e+00 -1.669445474157207787e+00 -1.525482954219393505e+00 -1.961334794786536051e+00 -1.468854894704536562e+00 -1.961069247145673211e+00 -1.949303003462548478e+00 -1.408115522529791663e+00 -1.385601519665771386e+00 -1.683050419324199742e+00 -1.371918037678542479e+00 -1.677988301030985951e+00 -1.449550452057467131e+00 -1.967585318453713317e+00 -1.774137857618867109e+00 -1.355592935175498059e+00 -2.066879228113244871e+00 -1.690515701240370872e+00 -1.598002993607799516e+00 -1.460419394204323096e+00 -1.531372204987091035e+00 -1.441496297209387878e+00 -1.637110607714560739e+00 -1.224596235389012078e+00 -1.470089863513831308e+00 -1.364122565231473017e+00 -1.192439148706786689e+00 -1.573077991062463266e+00 -1.647384655135178289e+00 -1.601243788818605074e+00 -1.416253684231137289e+00 -1.506558113121647891e+00 -1.428864434789629545e+00 -2.039119212243911683e+00 -1.442269480714736929e+00 -1.563523361155760849e+00 -1.625401218202476850e+00 -1.335013090440396066e+00 -1.841586214442226366e+00 -1.454380767866227275e+00 -1.298807942210556954e+00 -1.587219435892702535e+00 -1.817112926276418516e+00 -1.400468604994077770e+00 -1.643854527860009629e+00 -1.432195946165072398e+00 -2.090260346032550842e+00 -1.733251953162264991e+00 -1.258839945017827366e+00 -1.656153529593598739e+00 -1.377085241286122308e+00 -1.553939789811328742e+00 -1.414000607847392788e+00 -1.754900022855763631e+00 -1.529345790830851426e+00 -1.502980666355826056e+00 -1.564612163345016516e+00 -2.050486979353269401e+00 -1.555766535779324888e+00 -1.699162444077989775e+00 -1.968891260300714929e+00 -1.477796583008303744e+00 -1.643873896013070102e+00 -1.692686739996378309e+00 -1.674395602971631591e+00 -1.683170164053983342e+00 -1.492327162104410521e+00 -1.846918076313975421e+00 -2.102257351478799219e+00 -1.659732220160084815e+00 -1.444180981631340899e+00 -1.488876672566829207e+00 -1.518069479409724698e+00 -1.375510773339090997e+00 -1.839918544609170370e+00 -1.423524277587999265e+00 -1.580061758495469482e+00 -1.349303693147781313e+00 -1.179945688292341366e+00 -1.748689681091369019e+00 -1.445500643340073665e+00 -1.656702547365285438e+00 -1.433827243887481950e+00 -1.796382372758590140e+00 -1.311329144634926225e+00 -1.682365875564418856e+00 -1.477408051943757128e+00 -1.942291318569575820e+00 -1.379159077730090388e+00 -1.415039718454195850e+00 -1.372404837574297432e+00 -1.675014631798912745e+00 -1.806718270008156768e+00 -1.471494108006767609e+00 -2.023522491112158761e+00 -1.764552580290958073e+00 -1.802617550549646008e+00 -1.942385850196348018e+00 -1.559824852858456623e+00 -2.208451956629025936e+00 -1.338590052388399787e+00 -1.515746057771405697e+00 -1.934509456652669490e+00 -1.767665536296300965e+00 -1.756230463487859383e+00 -1.716556346223355511e+00 -1.910222233754263588e+00 -1.725404849221592762e+00 -1.498734759204276346e+00 -1.777769752012773097e+00 -1.474055105884595873e+00 -1.330624990010876862e+00 -1.466849380948473947e+00 -1.829556386335308371e+00 -1.756474528590786566e+00 -1.610344620359970724e+00 -1.339676569568055031e+00 -1.714781364718554801e+00 -1.479657758706101944e+00 -1.633586191443229918e+00 -1.379136177060518831e+00 -1.572091153615498671e+00 -1.487534200056413347e+00 -1.421490410282837402e+00 -2.022716204103036208e+00 -1.453811200129164982e+00 -1.789801319993041373e+00 -1.806950851462129304e+00 -1.518916869999628050e+00
-1.640811701822743274e+00 -1.379052203821546918e+00 -1.497673827966344406e+00 -1.857384187681714982e+00 -1.756967924615193022e+00 -1.583849677729270100e+00 -1.275572146665314044e+00 -1.379545201332261772e+00 -1.558571674274214836e+00 -2.082373668532889521e+00 -1.986371135043053737e+00 -1.633299124468279517e+00 -1.500355347282097851e+00 -1.219713194423680092e+00 -1.282009907164271212e+00 -1.421314845386803194e+00 -1.904020072881975612e+00 -2.003163922520668105e+00 -1.525344944463833396e+00 -1.976656669223461060e+00 -1.579947551611435630e+00 -1.782828961672254353e+00 -1.796840169142583044e+00 -1.326633730421904245e+00 -1.423870900409446083e+00 -1.557125627233065801e+00 -1.399070526591300601e+00 -2.559721800915829348e+00 -1.693040379339444845e+00 -1.453448870313104768e+00 -1.515657162651419920e+00 -1.284763451616516061e+00 -2.437070116474962855e+00 -2.905490384006376825e+00 -1.832910038729977931e+00 -1.802591323563478287e+00 -2.427497998628896259e+00 -1.719723062206718112e+00 -1.484533407335008492e+00 -1.885941648637059487e+00 -1.519500545474268716e+00 -1.829587915467168147e+00 -1.444432582405271948e+00 -1.917073975859557189e+00 -1.424699085331515791e+00 -1.686713609018190008e+00 -1.699469419401107961e+00 -1.563647312940016354e+00 -1.375595179110800315e+00 -1.483526053746512474e+00 -1.271774751797527969e+00 -1.952134167598789993e+00 -1.621212015855212352e+00 -1.415631851829700860e+00 -1.626258021272162013e+00 -1.620665376791213586e+00 -1.312246475947097535e+00 -1.388562171769276654e+00 -2.022237877286037211e+00 -1.558823034658914253e+00 -1.351352728527639879e+00 -1.261581857405479568e+00 -1.401625765971526327e+00 -1.833635988816978202e+00 -1.480971721838715505e+00 -1.673151842157307057e+00 -1.562718808387808744e+00 -1.951044187890545567e+00 -1.404249720231647736e+00 -1.616276700372244912e+00 -1.354615768142126919e+00 -1.504137273556700682e+00 -1.613637641439582104e+00 -2.241626470907148505e+00 -1.492067541379519913e+00 -1.389100147955960596e+00 -1.337868489912662939e+00 -1.283699739782748095e+00 -1.771839959157536226e+00 -1.267348938976715189e+00 -1.869990051373644047e+00 -1.332974268198170220e+00 -1.564461678586207993e+00 -1.420217638330071308e+00 -1.791777713445041220e+00 -1.771082133618478105e+00 -1.813961133539703674e+00 -1.176622732493495249e+00 -1.814857749870852688e+00 -1.897237763698487401e+00 -1.523159833358814996e+00 -1.545969285849724040e+00 -2.131212958113093414e+00 -1.820667673555717681e+00 -1.717240407578670247e+00 -1.710522898566887662e+00 -1.506381645210734588e+00 -1.813766404046709191e+00 -1.571413750257090847e+00 -1.439252159020484756e+00 -1.370017248821119304e+00 -1.748734621280631174e+00 -1.639262570279988784e+00 -1.790502512625820275e+00 -1.989084419050927144e+00 -1.273036167464840496e+00 -1.523538906644132496e+00 -2.596284060106129665e+00 -1.992907868846526931e+00 -1.605845230358750930e+00 -1.523486864341737634e+00 -1.464138377772194355e+00 -1.627841528719136344e+00 -1.426848322970371452e+00 -2.464300169002873186e+00 -1.430273627960191085e+00 -1.469933016255258629e+00 -1.396794608960661765e+00 -1.376659845055340448e+00 -1.372432260651478497e+00 -1.856208165536191945e+00 -1.530972028097881577e+00 -2.067184803897530898e+00 -1.839556026832120050e+00 -1.730968308401392930e+00 -1.822059581921768423e+00 -2.023687615877800550e+00 -2.210938970806105797e+00 -2.040659012122037375e+00 -1.915991433406719402e+00 -2.444781327234748058e+00 -1.482896136076498284e+00 -1.483139432332562402e+00 -1.575725370263589831e+00 -1.314205865615085012e+00 -1.530462231345906421e+00 -1.410991539609674383e+00 -1.809148817029036183e+00 -2.135206009259273952e+00 -1.281288658774929923e+00 -2.118028996625631155e+00 -1.870561056183123849e+00 -1.667432637122861161e+00 -1.779962659120238433e+00 -2.693601940847173193e+00 -1.779516301915467613e+00 -1.512833577391466511e+00 -1.314435218112377735e+00 -1.851344316479766050e+00 -1.737946987724114711e+00 -2.003371068474936401e+00 -1.529922418784241289e+00 -1.510151653068333211e+00 -1.579734343133856633e+00 -1.325856207566699974e+00 -1.669157208425138483e+00 -1.567897644799005175e+00 -1.366422307460557040e+00 -1.419301325737404973e+00 -1.875347691796817262e+00 -1.473980914736217507e+00 -1.544451145736841058e+00 -1.557549364061104225e+00 -2.010276481285963701e+00 -2.118513336292441540e+00 -1.490034978518619990e+00 -1.473770384715565429e+00 -1.734988793023601872e+00 -1.636097666246004501e+00 -1.520495650490641726e+00 -1.879452231569388232e+00 -1.789331517755675227e+00 -1.675307523116938979e+00 -1.611522195075492103e+00 -1.618862217949507354e+00 -1.212523159560923824e+00 -1.427060398523077200e+00 -1.575305675740283462e+00 -1.909770884299051952e+00 -1.625690296641557397e+00 -2.044304297037073059e+00 -1.183146453669178921e+00 -1.697225488169536334e+00 -2.295280463766645518e+00 -1.862410069093991094e+00 -1.648848705192616615e+00 -1.601142496601077658e+00 -1.337480006244953668e+00 -1.594557422139932790e+00 -1.551879251630062795e+00 -1.749547252946897613e+00 -1.178057857350875759e+00 -2.243899445187119923e+00 -1.659773306886862310e+00 -1.476895822582269258e+00 -1.497035903511175103e+00 -1.140624616134309433e+00 -1.940817382466721419e+00 -1.232050184596494180e+00 -1.631121907595141085e+00 -1.707261558559181047e+00 -1.360463202128847859e+00 -1.882337415613163367e+00 -1.198936532738818173e+00 -1.407887388954541796e+00 -1.807059833532903337e+00 -1.938858291566596836e+00 -1.606458593808793633e+00 -1.651169889151890668e+00 -1.397607992475111471e+00 -1.373404717196045066e+00 -1.667952528935453316e+00 -1.975695042595803086e+00 -1.714767091510550401e+00 -1.512383229759826753e+00 -1.470824720686261466e+00 -1.857402990926277475e+00 -1.315758456485145889e+00 -1.783049811955458086e+00 -1.074738086295697226e+00 -1.765074919666304698e+00 -1.893073426790293778e+00 -1.370832516717876537e+00 -1.380807880892706674e+00 -1.640024600377825381e+00 -1.602308270412206026e+00 -1.418469456439192422e+00 -1.581596886291495752e+00 -1.616741259623419413e+00 -1.795547787585709765e+00 -1.461412796564142802e+00 -1.360492385812129834e+00 -1.325033851780529348e+00 -1.763464835059964431e+00 -1.620342450037932869e+00 -1.803675579831748754e+00 -1.422763378621819230e+00 -1.512316156016695778e+00 -1.581422467073099192e+00 -1.885902880956332295e+00 -1.753699153601202765e+00 -1.580400015276353987e+00 -1.496196914490205643e+00 -1.250616021850504245e+00 -1.547092177991265416e+00 -1.606578680993024477e+00 -1.621977462279106330e+00 -1.315983044858997753e+00 -1.547835129610750426e+00 -1.403916180274374925e+00 -1.392383165112004217e+00 -1.571362120470547907e+00 -1.543257980005380281e+00 -1.786321618864286531e+00 -1.824184448072913023e+00 -1.461665959990298136e+00 -1.800491180570821692e+00 -1.382801154300712598e+00 -1.507474076543704689e+00 -1.314013636428203791e+00 -1.582353324459219390e+00 -1.211623385558640242e+00 -1.685780328952277696e+00 -1.375823187407411607e+00 -1.776986971310339003e+00 -2.121199081014970123e+00 -1.646088314728523461e+00 -1.686342570376443417e+00 -1.524944184888604060e+00 -1.969327244085013806e+00 -1.449843751231225220e+00 -1.819148949593192288e+00 -1.261658236914092956e+00 -1.773905582630892042e+00 -1.720622981546551244e+00 -1.814815429997589602e+00 -1.216038383890667873e+00 -1.406373039372992739e+00 -1.403461538229658023e+00 -1.680008274100423860e+00 -1.668609369792061425e+00 -1.865170137586638743e+00 -1.661021466324519302e+00 -1.877323871274504175e+00 -1.269908177107013758e+00 -1.377131985132216352e+00 -1.630185511328325898e+00 -2.018338582826186833e+00 -1.293280258667540261e+00 -1.418582800774575770e+00 -1.719454561175640439e+00 -1.607091279032764053e+00 -1.902302842606456323e+00 -2.139120485077982359e+00 -1.630224607758001598e+00 -1.304602812001906864e+00 -1.737500886024923474e+00 -1.592173500027009192e+00 -1.977549727242263966e+00 -1.401254649142484432e+00 -1.395898909900607610e+00 -1.483221017880683501e+00 -1.378874809675795010e+00 -1.401965011191412147e+00 -1.421456351313145516e+00 -1.505699907135519267e+00 -1.551783136130485241e+00 -1.616972999181365944e+00 -2.130438748258236092e+00 -1.734692608451448459e+00 -1.626104685353845891e+00 -1.495590865458497287e+00 -2.165675433958065277e+00 -1.589641914214283247e+00 -1.504190258501136634e+00 -1.258162864917945045e+00 -1.648690132844920830e+00 -1.457998148777163383e+00 -1.482424720668412910e+00 -1.656071009669748406e+00 -1.244734097754355950e+00 -1.432579960289701360e+00 -1.797162967300440783e+00 -1.257928484990832763e+00 -1.695469422209836097e+00 -1.030200510842696815e+00 -1.698144358885269822e+00 -1.518062843333281897e+00 -1.182960577561011029e+00 -1.956138259453439554e+00 -1.217940282583775735e+00 -1.313170955757117175e+00 -1.653898657035316244e+00 -1.452573298404965296e+00 -1.345220320490369881e+00 -1.566316668979006899e+00 -1.583742005334396241e+00 -1.593137613036449407e+00 -1.188419436603992185e+00 -2.201028683425909627e+00 -1.825025310280497637e+00 -1.487187333794789845e+00 -1.568248884768256746e+00 -1.564166812086758007e+00 -1.659679113967052144e+00 -1.509013350798368069e+00 -1.262160451240669889e+00 -1.583471552653114900e+00 -1.688874588848508607e+00 -1.321206064105535205e+00 -1.938008734918818865e+00 -1.769067240191665391e+00 -1.272079491409512375e+00 -1.984138806439318614e+00 -1.371414830562192488e+00 -1.349053001173585065e+00 -2.049311279424412380e+00 -1.879046978593245987e+00 -1.659766612233842142e+00 -1.807305094150831071e+00 -1.553090626805361030e+00 -1.787338328790708974e+00 -1.562394930326449272e+00 -1.748332330891944064e+00 -1.685253383600501254e+00 -1.966757008878075474e+00 -1.922827626930350142e+00 -1.979012588810216799e+00 -1.904375617368593288e+00 -1.793929434431394965e+00 -1.897942301807175047e+00 -1.829682577438629831e+00 -1.659882437975943592e+00 -1.340579466837963807e+00 -1.413916988695421040e+00 -1.970044448824153527e+00 -2.099726049631012614e+00 -1.637216029476595613e+00 -1.732936778835339586e+00 -1.604873866147641825e+00 -1.348769530358664870e+00 -1.912155481464795637e+00 -1.343014815783515781e+00 -1.351703059620083414e+00 -1.585268947156208252e+00 -1.454428737267731364e+00 -2.410197363815785643e+00 -1.522723663286055240e+00 -2.019246423624180498e+00 -1.544500847537929378e+00 -1.840062065520949863e+00 -1.515806340812002162e+00 -1.582737733070722630e+00 -1.384309669690125588e+00 -1.613577806930431402e+00 -1.425559316377607910e+00 -1.816665964546925638e+00 -1.398164027187775771e+00 -1.876178640616603888e+00 -1.428538640912343727e+00 -2.143804770860496145e+00 -1.439701812430534522e+00 -1.723811138497705064e+00 -1.471034756944070043e+00 -1.600478806541999921e+00 -1.754712352008938492e+00 -1.299644093268607081e+00 -1.785221678816931945e+00 -1.332999345763337118e+00 -1.573853619219074407e+00 -1.272048743570548757e+00 -1.556094235924411429e+00 -1.481831872961901553e+00 -2.306385457123960592e+00 -1.759080920933274950e+00 -2.037913166194358361e+00 -1.435220361707366221e+00 -1.305303069039699171e+00 -1.660959881730107446e+00 -1.697821278135680068e+00 -1.650614806021604375e+00 -1.802595447601002654e+00 -1.874606851427862431e+00 -1.909589181940553715e+00 -1.572579664759529372e+00 -1.747867825357517502e+00 -1.831111100200354169e+00 -1.675208306526448476e+00 -1.838880153829616892e+00 -1.395958952857082602e+00 -1.736781302358036294e+00 -1.586031862545705495e+00 -1.757488762992032827e+00 -1.361731320339813367e+00 -1.673556446741963688e+00 -1.762697279411788109e+00 -1.565206288588736117e+00 -1.250943394685582799e+00 -1.865293703114804691e+00 -1.684604244527440065e+00 -1.380368383494942508e+00 -1.181829493641199047e+00 -1.501101805738695116e+00 -1.381180291010519312e+00 -1.848649829632980746e+00 -2.235719232688352154e+00 -1.682197506159761158e+00 -1.771219210824830803e+00 -1.302481966060565544e+00 -1.549648073828635564e+00 -1.435143157728669072e+00 -2.017087097123826389e+00 -1.444496679167519559e+00 -1.834828115312717500e+00 -1.672422462031124102e+00 -1.523322787775213794e+00 -1.341313711571593625e+00 -1.569506498723944654e+00 -1.216667963653196738e+00 -1.468638374643496114e+00 -1.687284281627463134e+00 -1.569644667913131064e+00 -1.436217089543258218e+00 -1.588903661349315488e+00 -1.359797214742474614e+00 -1.691505887115947182e+00 -1.474891850653947900e+00 -1.495912907651976376e+00 -1.875198677828314064e+00 -1.675691250967358492e+00 -1.323515592364868487e+00 -2.068263968381244045e+00 -1.490072988063529946e+00 -2.060561282971146380e+00 -1.128433813151285436e+00 -1.915176560709239695e+00 -1.895206353346815531e+00 -1.658239668432665237e+00 -1.392928689801100184e+00 -1.380388776586779054e+00 -1.791239875261850578e+00 -1.561674557257381579e+00 -1.516877428240505976e+00 -2.216025543172266410e+00 -1.508125368863756366e+00 -1.551083731430433099e+00 -1.981616472468655799e+00 -1.801225881859857436e+00 -1.668026635788588008e+00 -1.666243462773369766e+00 -1.475919388144957711e+00 -1.380237601875071274e+00 -1.612265349518125390e+00 -1.474840837947972938e+00 -1.567311786717453970e+00 -1.409588050004621396e+00 -1.699314628835670637e+00 -1.599539280932649854e+00 -1.517701093688184732e+00 -1.516540404882806392e+00
-1.861543849321796840e+00 -1.202396915098695063e+00 -1.435236760166411552e+00 -1.722433503554168688e+00 -2.170373575124600496e+00 -1.923712463985621790e+00 -1.755411898092831047e+00 -1.488249903674244479e+00 -1.432716534994217250e+00 -1.742827474118022080e+00 -1.638962287910349369e+00 -2.294480786969963493e+00 -1.557503125901746444e+00 -1.512747358149698851e+00 -1.324048246372422133e+00 -1.716613282107474436e+00 -1.799208860368160412e+00 -1.706235587118564156e+00 -1.734421139743580476e+00 -1.309977095616901677e+00 -1.726738453481087454e+00 -2.199184328806541799e+00 -2.026184168422570320e+00 -1.515989932794578054e+00 -1.519531014853441997e+00 -2.121786903826738069e+00 -1.722824825089531720e+00 -1.642580952418106754e+00 -1.552462858255529765e+00 -1.412046202037285036e+00 -1.398282966223595158e+00 -1.958151176680112515e+00 -1.642228448899936355e+00 -1.282250994712329506e+00 -1.886990730641316727e+00 -1.557097611472026522e+00 -1.763797323465402744e+00 -1.828655217603522232e+00 -1.654822403052537805e+00 -1.592697592291935749e+00 -1.811855750650125163e+00 -1.102780646728975800e+00 -1.476003401391282388e+00 -1.380322073961275375e+00 -1.617078401266753396e+00 -1.815128552209489987e+00 -1.477713824305464385e+00 -1.483007747052594638e+00 -1.519277907890364654e+00 -1.156130738214152576e+00 -1.423354065633755772e+00 -1.575521380623653656e+00 -1.233276056585951297e+00 -1.445370573542378745e+00 -1.369142003193205337e+00 -1.242468351304742757e+00 -1.349414655558577314e+00 -1.696645974205088780e+00 -1.222815476857440631e+00 -1.563503582460014529e+00 -1.794276420650867676e+00 -1.474085783097299318e+00 -1.670867387188665010e+00 -1.499517996154049015e+00 -1.732695562738176598e+00 -1.750856721289071105e+00 -1.250873050624164318e+00 -1.881904082305888126e+00 -1.867753136865951680e+00 -1.526811469033340751e+00 -1.550981958962758034e+00 -1.326251683707385221e+00 -1.444312902586029068e+00 -1.460606270728845413e+00 -1.543246375551047933e+00 -1.954175183127496274e+00 -1.416641398976420385e+00 -1.196200483611782550e+00 -1.374552624151976543e+00 -1.682325138738613335e+00 -1.191611973480667386e+00 -1.716305030789662789e+00 -1.245944356703912348e+00 -1.813269719907677491e+00 -1.739153340771705913e+00 -1.412525224939197299e+00 -1.535855263054044739e+00 -1.361358454315555244e+00 -1.986426004171349513e+00 -1.743085316299313625e+00 -1.719275487763351817e+00 -1.557543778741977691e+00 -1.607963070862247434e+00 -1.341053500233180706e+00 -1.605461847840033318e+00 -1.779364782017071045e+00 -1.808277617078149158e+00 -1.345915810951922920e+00 -1.430774622851921807e+00 -1.654278037126215128e+00 -1.477361204179970855e+00 -1.620248649852244593e+00 -1.903275350927273513e+00 -1.827502832668356003e+00 -1.273099069964398922e+00 -1.624306372397883447e+00 -1.820135480794967231e+00 -1.805138629147203577e+00 -2.288314457561651860e+00 -2.037514855387765333e+00 -1.724397604451904709e+00 -1.636332600833650508e+00 -1.629928626879299181e+00 -1.658981641489709169e+00 -1.814935875469353199e+00 -2.079110951911631311e+00 -1.904718383073416010e+00 -1.787622102047999206e+00 -1.847290927098352631e+00 -1.705564182729056633e+00 -1.696063312954164903e+00 -2.354653784869639832e+00 -1.497237015987256337e+00 -1.276944419497551886e+00 -1.393609396472358153e+00 -1.708761092801805770e+00 -1.757870838597864527e+00 -1.990253729201602484e+00 -1.424843419879161077e+00 -2.313576284725777032e+00 -1.640527580848158085e+00 -1.842096338065079220e+00 -1.305979994628570839e+00 -1.428688044747358665e+00 -2.250398031835938895e+00 -1.426287098946267262e+00 -1.603509698460677813e+00 -1.429732064100296407e+00 -1.875842169960976191e+00 -2.175572885319144945e+00 -1.580884051746414443e+00 -1.698973732584965424e+00 -1.407491408711013525e+00 -2.033740471878107581e+00 -2.235496159675033567e+00 -1.857105849092449246e+00 -1.813989433155466013e+00 -1.744826397673743257e+00 -1.703051085984755630e+00 -1.507478263871735891e+00 -1.709760322203692118e+00 -1.650413970450246293e+00 -2.280968478806677080e+00 -1.463138287612145483e+00 -1.580617748971209435e+00 -1.945885140773498279e+00 -1.556537479175304162e+00 -1.863351419446150681e+00 -1.473147229242385281e+00 -1.844667154560039046e+00 -1.643185418715033874e+00 -1.724660044417984706e+00 -1.635635646602214610e+00 -2.378862909029876516e+00 -1.646253404562711520e+00 -1.317583984705442690e+00 -1.513974712583590509e+00 -1.663082904171459653e+00 -1.316759818430562445e+00 -1.762461216581041157e+00 -1.586143090226542984e+00 -1.418173306987118076e+00 -1.561690315593144973e+00 -1.853755645071466729e+00 -1.933599115586743133e+00 -1.647790939422984824e+00 -1.842730990267603453e+00 -1.816235773257656172e+00 -1.853310415331286043e+00 -1.737071711053213896e+00 -1.611479727879613577e+00 -1.410129416590028661e+00 -2.378519502337964386e+00 -1.729635402285080392e+00 -1.761724264138135876e+00 -1.324342130070158108e+00 -1.365321776091041217e+00 -1.487522814657565196e+00 -1.254901564402658876e+00 -1.940149775687060263e+00 -1.548669053664271322e+00 -1.490014832464741534e+00 -1.266325676795138078e+00 -1.704116644932320623e+00 -1.372275450377868244e+00 -1.321863086431334322e+00 -1.423938018039044850e+00 -1.166060832286677229e+00 -1.668665610029790525e+00 -1.778627460123514137e+00 -1.591934363345004710e+00 -1.542708658499971630e+00 -1.169207818376497565e+00 -1.682998353563393890e+00 -1.537665033734364251e+00 -1.449404481939497336e+00 -1.396115831121248707e+00 -1.698411368846395320e+00 -1.425007089949841044e+00 -2.004245697898897838e+00 -3.043739594701915685e+00 -2.890101033233922756e+00 -1.650802088659003797e+00 -2.488918989468785536e+00 -1.606316539679386590e+00 -1.856913956978828439e+00 -1.566728194529151574e+00 -1.499110977149883173e+00 -1.726413090207150391e+00 -1.631486977775528757e+00 -1.669122110259985581e+00 -1.753279673264728000e+00 -1.603002358567726215e+00 -1.784286438944992392e+00 -1.697425287650842884e+00 -1.614470584751391824e+00 -1.742430587114858875e+00 -1.782261179846674981e+00 -1.562965116705409496e+00 -1.480786516237214689e+00 -1.251671580207140755e+00 -1.339282981340004008e+00 -1.353708300000208586e+00 -1.537664865572020201e+00 -1.709535378372282644e+00 -1.414144279611590616e+00 -1.665203181967342072e+00 -1.775820411002988930e+00 -1.446317504783100727e+00 -1.314792183904562872e+00 -1.676806361029184345e+00 -1.338653637518447903e+00 -1.232379547181534862e+00 -1.492942883830696399e+00 -1.589849165245361462e+00 -2.052375343908199756e+00 -1.485504782117959666e+00 -1.379670875005252650e+00 -1.765102098462069780e+00 -1.770767506528457380e+00 -1.532170020579140646e+00 -1.555362420834043302e+00 -1.908204958307386567e+00 -1.452602884331717137e+00 -1.514227774608886357e+00 -1.491611980105312485e+00 -1.596788305552541365e+00 -1.840112496613716786e+00 -2.123864484349442083e+00 -1.727997445720915071e+00 -1.233636636274958676e+00 -1.967744807978689670e+00 -1.666213020009737811e+00 -1.228608402088342322e+00 -1.715150433089692061e+00 -2.452586519263582066e+00 -1.863250486932687133e+00 -1.452590095595434505e+00 -1.877264956009242702e+00 -1.790507975102715976e+00 -1.090522762003113488e+00 -1.541441365362793192e+00 -1.455359391803745739e+00 -1.508260595307385987e+00 -1.496269970044648234e+00 -1.222709441983578449e+00 -1.710249213693501691e+00 -1.324697141545467138e+00 -1.728343478610637973e+00 -1.505613087262738459e+00 -1.739568254261734559e+00 -1.403560486647716710e+00 -1.222877674760484368e+00 -1.425351043369309290e+00 -1.536828502219110604e+00 -1.341188556829197243e+00 -1.896674511225892257e+00 -2.348389244321758884e+00 -1.497199740142903801e+00 -1.725218084207512659e+00 -1.995930144037860732e+00 -1.630911451114475996e+00 -1.616365720020053631e+00 -1.903898323352770428e+00 -1.597178207968314778e+00 -1.332432055809894766e+00 -1.792353881315755793e+00 -1.896547515821396024e+00 -1.703415345232448308e+00 -1.562943499012854121e+00 -1.502733698212878055e+00 -2.089373750739047519e+00 -1.541449837878188678e+00 -1.460242242361053266e+00 -2.157980714903023678e+00 -1.672974833913579040e+00 -1.518045034657648840e+00 -1.718739296409907302e+00 -1.508350312777902102e+00 -1.731934968180443679e+00 -1.994338584332658204e+00 -1.530622480084399717e+00 -1.628770141521737269e+00 -1.911421152648719035e+00 -1.867274204124231396e+00 -1.511284315705593073e+00 -1.560097621302933613e+00 -1.604302617512931795e+00 -1.641810811558619410e+00 -1.348803858515227772e+00 -1.473820172854227062e+00 -1.784445843122338005e+00 -1.412244072429436947e+00 -1.880283190982858121e+00 -1.291416932316827415e+00 -1.516529825753804683e+00 -1.434621057345755624e+00 -1.501990213966677423e+00 -1.610726545013794642e+00 -1.674000365846718630e+00 -1.498198269842488717e+00 -1.967946215969659463e+00 -1.848661148469785243e+00 -1.468310759360820228e+00 -1.829557342371057160e+00 -1.302001564361542130e+00 -1.557469561093468791e+00 -1.625474744527285909e+00 -1.282126036214949361e+00 -1.728295786673516465e+00 -1.846042802079144396e+00 -1.659035944688776132e+00 -2.687313870440627195e+00 -1.230769711741542372e+00 -1.532653003263863667e+00 -2.099914183121714739e+00 -1.536685390074838287e+00 -1.515048722607572396e+00 -1.553025373738072368e+00 -2.124775868179483496e+00 -1.632740449337056754e+00 -1.967728127709874597e+00 -1.451189372444209758e+00 -1.321059058177109558e+00 -1.724366764096083804e+00 -1.708810547655509104e+00 -1.694022989645200816e+00 -1.702002305251092640e+00 -1.434740829390419137e+00 -1.593083930932516878e+00 -1.285648021276027508e+00 -1.567069914472539516e+00 -1.540228278836156539e+00 -1.660975190561942982e+00 -1.458293143292686223e+00 -1.580818886993977879e+00 -1.686288275908830681e+00 -1.321345855533202274e+00 -1.602481644166001473e+00 -1.651511180669697154e+00 -1.740310740454362737e+00 -1.735790284078716939e+00 -1.468413662078127624e+00 -2.448294930376528011e+00 -1.390915647887321471e+00 -1.917504782815567577e+00 -1.792338041801362802e+00 -1.922149112318377151e+00 -1.878122511503311554e+00 -1.635780725230581378e+00 -1.978882813628911164e+00 -1.636894003953671017e+00 -1.372661338933826469e+00 -1.560655762558932569e+00 -1.699449025286811521e+00 -1.476103618365469661e+00 -1.581001677475349254e+00 -1.738787373137063552e+00 -1.671160431389047574e+00 -1.435469165950888693e+00 -1.629382747405510035e+00 -1.674615378592239967e+00 -1.708089525933060626e+00 -1.580334275849746284e+00 -1.699833079352374376e+00 -1.735774304439790638e+00 -1.493463888891987335e+00 -1.568394496370321134e+00 -2.178638634950013309e+00 -1.438434202159054376e+00 -1.611612988535233937e+00 -1.924528584919662055e+00 -1.877359129307574648e+00 -1.614318541482267833e+00 -1.519879729009110392e+00 -1.786238333083041141e+00 -1.527951279646558413e+00 -2.314028676553905761e+00 -1.522889655287122279e+00 -1.451701442024189603e+00 -1.524337114038113228e+00 -1.763958879924518497e+00 -1.513160069329809954e+00 -1.900923257063260374e+00 -1.616016299437226245e+00 -1.878642914250849838e+00 -2.165920196032480316e+00 -1.613517033644961796e+00 -1.345176265578535979e+00 -1.593908182091784198e+00 -2.053012463639474650e+00 -2.156775776468634387e+00 -1.436002946551044213e+00 -1.570393609927337897e+00 -1.546633081119320741e+00 -1.491701407664348000e+00 -1.512412626700311735e+00 -1.190504881363549261e+00 -1.645887925588406020e+00 -1.494259781279377641e+00 -1.501170743913923689e+00 -1.620983487217039887e+00 -1.566025287726002579e+00 -1.576018445165690451e+00 -1.666985129694636747e+00 -1.397290315358616919e+00 -1.644450925634860283e+00 -1.580031231553207682e+00 -1.332580495036544077e+00 -1.392440185470782410e+00 -1.413335820470652537e+00 -1.473481387688757804e+00 -1.636719157539929581e+00 -2.050745940387411981e+00 -1.890224671367004561e+00 -1.542760618114957794e+00 -1.904329035179127994e+00 -2.183149516087185216e+00 -1.814695493755082545e+00 -1.469572882486762211e+00 -1.322990194441221457e+00 -1.857439900515570397e+00 -2.083689491917970038e+00 -1.688958264266819054e+00 -1.793459948539254833e+00 -1.954586768250612616e+00 -1.507919217272810863e+00 -1.231120551965535492e+00 -1.704244241041624530e+00 -1.637839294498802056e+00 -1.142187311112962567e+00 -1.451291130481701552e+00 -1.392799497957766031e+00 -1.402682484400999963e+00 -1.708873918179302454e+00 -1.250462696155284714e+00 -1.569337999921475602e+00 -1.650495073487004305e+00 -2.064483979294093441e+00 -1.462432098267146152e+00 -1.373018793220274647e+00 -1.392030083486563541e+00 -1.498316392967839805e+00 -1.391830937217171105e+00 -1.283972628208570388e+00 -2.175435695747278686e+00 -1.808223939472223485e+00 -1.800095395505735496e+00 -1.241703835733583006e+00 -1.734485681902179888e+00 -1.226058907702603840e+00 -1.504836557729721136e+00 -2.005969692578980723e+00 -1.758902380878907268e+00 -1.443684038807599546e+00 -1.746280207731570222e+00 -1.586795020070814299e+00 -1.345196827618080571e+00 -1.606480804398832118e+00 -1.441831558269028868e+00 -1.787607628917862623e+00 -2.073811515079355239e+00 -1.285091780997033695e+00 -2.185646883514057226e+00 -1.421011470543293242e+00 -1.745905912699309281e+00 -1.499841672695159556e+00 -1.358354469155387712e+00 -1.609570717668815876e+00 -2.003061617423286478e+00
-1.761561406720253187e+00 -1.460234539523530328e+00 -1.724447561871978785e+00 -1.789237978107128368e+00 -2.246757786788834643e+00 -1.516213962416123273e+00 -2.001390572719199401e+00 -1.593635164240766899e+00 -2.150987674504725167e+00 -1.705776147378143648e+00 -1.619491256279683933e+00 -1.676137548755006756e+00 -2.027652982584958519e+00 -1.389196476693395965e+00 -1.624301968176320665e+00 -1.567089001018171501e+00 -1.553038892451165554e+00 -1.734049991548782366e+00 -1.748722479020083931e+00 -1.372018874365605656e+00 -1.317962202102310298e+00 -1.491725967219146964e+00 -1.336815281677657286e+00 -1.908619067003435532e+00 -1.580003928766045451e+00 -1.568570406298932296e+00 -1.778105106363393473e+00 -1.591703946649679846e+00 -1.568322280690492398e+00 -1.575027012745080501e+00 -1.524423632280428542e+00 -1.877944182014456898e+00 -1.695063734183533288e+00 -1.768636087902566434e+00 -1.486299340294917837e+00 -1.825206528931606620e+00 -1.723678936640272275e+00 -1.619561702489614952e+00 -1.624876566991710014e+00 -2.316567833264239429e+00 -1.690014048569169036e+00 -1.334801275144722910e+00 -1.665607812508244745e+00 -2.128835957168790483e+00 -2.271196386455089922e+00 -1.735488773140455132e+00 -1.746126329969533320e+00 -1.479438823312626106e+00 -1.475066008738469492e+00 -1.568412569116297117e+00 -1.715697329434747953e+00 -1.720038237059380304e+00 -1.622082453233038013e+00 -2.032095543724040887e+00 -1.278208978408002849e+00 -1.406944162887322713e+00 -1.402407492596087213e+00 -1.191679375726227619e+00 -1.587335413294236108e+00 -1.248958020296355720e+00 -1.528432008367705430e+00 -2.920622236261772198e+00 -1.758283004332285682e+00 -1.919389568343325525e+00 -1.439388657161912777e+00 -1.551405291997983715e+00 -1.955575966563000367e+00 -1.972710632653547735e+00 -1.691206261106499964e+00 -1.592741291162198536e+00 -1.933873330372495980e+00 -1.568137677295115884e+00 -1.256513668858627142e+00 -1.328218719370301670e+00 -1.274846015484562223e+00 -1.461919696658347423e+00 -1.635768083525440675e+00 -2.063067048089763489e+00 -2.464550740683742802e+00 -1.892288685744539789e+00 -1.675966687011209322e+00 -1.707836406388490769e+00 -1.892347874590171175e+00 -1.410617654493402595e+00 -1.499326564192575484e+00 -1.989645193896182329e+00 -1.446399995410568184e+00 -1.996492871381786660e+00 -1.828859724122368746e+00 -1.746778240567426366e+00 -1.384569864074410406e+00 -1.576112249324262971e+00 -1.210921817906711384e+00 -1.403804128857550237e+00 -1.342328317467156973e+00 -1.543165027573921266e+00 -2.343808116456665758e+00 -2.217202964854283032e+00 -1.601617992668318058e+00 -1.202298681331915420e+00 -1.808023265629376652e+00 -1.603420240389997975e+00 -1.779749720823729175e+00 -1.173600859691322551e+00 -1.567999531333853724e+00 -1.828729324294686931e+00 -1.203565298284696716e+00 -1.351679662158523199e+00 -1.352150198856977514e+00 -1.308104758724569328e+00 -1.455853257258630684e+00 -1.177400294679045167e+00 -1.581987585640462601e+00 -2.088700571352010815e+00 -1.862005123099919057e+00 -1.132141895194625159e+00 -1.837487358079578303e+00 -1.519422205860322395e+00 -1.487398808324335686e+00 -1.956361029489297243e+00 -1.571507194953534858e+00 -1.318375549556090931e+00 -1.788732976002615827e+00 -1.465359127437436459e+00 -1.332394937038577254e+00 -1.281343075540354759e+00 -1.788477613678697287e+00 -1.259378070523327064e+00 -2.334101526658022951e+00 -1.584648972768582853e+00 -2.115286449167629090e+00 -2.214751520337095769e+00 -1.442140652889634778e+00 -2.044559606634268167e+00 -1.311960258447081307e+00 -1.523262843958484547e+00 -1.410493397737846211e+00 -1.275885337199509806e+00 -1.258000118222145192e+00 -1.711310622509508494e+00 -1.284793893282602184e+00 -2.381305434716977754e+00 -1.668475654791875318e+00 -1.603958713556852489e+00 -1.510447333563577521e+00 -1.449720892925316029e+00 -2.130696676510722032e+00 -1.846673458068987639e+00 -1.836454610506139895e+00 -1.711042402836736365e+00 -2.024644068988384227e+00 -1.762156484174471238e+00 -1.519392717849914254e+00 -1.340667651437290164e+00 -2.023016481295701219e+00 -1.629560035175558363e+00 -1.365368032548689214e+00 -1.792257000734967853e+00 -2.125781237805599577e+00 -1.389073679542025541e+00 -1.464816780096248827e+00 -1.878511404664712447e+00 -2.084681253360889830e+00 -1.811864098868034123e+00 -1.562811851096651106e+00 -1.475978934407357057e+00 -1.816529883650076949e+00 -1.621503888459285392e+00 -1.730396838468863940e+00 -1.497613518133923627e+00 -1.336384300837169192e+00 -1.606480605284988483e+00 -2.102161692461015807e+00 -1.327503893558709125e+00 -1.650897936165585334e+00 -1.502886021356735657e+00 -1.582646261249123221e+00 -1.731787021661334025e+00 -1.419777162293589967e+00 -1.365536861123453516e+00 -1.214963000908284352e+00 -1.304818443228637603e+00 -1.365955471337268357e+00 -1.504843800724197322e+00 -1.110489938434915835e+00 -1.513790410387525931e+00 -1.601688061033825550e+00 -1.444143722247595463e+00 -1.406352028692425149e+00 -1.440700261576433050e+00 -1.459523864850426511e+00 -1.999844932259009056e+00 -1.921384999825476170e+00 -1.710220078412020506e+00 -1.851534915108804968e+00 -1.415476437604639592e+00 -1.468654989151166435e+00 -1.712785697435487142e+00 -1.996317967838645346e+00 -1.906907932217157375e+00 -1.514918492997738841e+00 -1.776832232716090809e+00 -1.401844993127238759e+00 -2.695400370554202674e+00 -1.423168629110667771e+00 -2.156562365567639805e+00 -1.330609001715898465e+00 -1.430692648041669957e+00 -1.465221698121409455e+00 -1.525865796988352896e+00 -1.556011007153636161e+00 -1.591823615837393957e+00 -1.849559232398609865e+00 -1.254087498086432273e+00 -2.219069437069614015e+00 -1.415069652097765696e+00 -1.542124391831631414e+00 -2.368148652121853104e+00 -1.204345118767646605e+00 -1.352015152241412776e+00 -1.750745579512746453e+00 -1.777195868650112809e+00 -1.490276676597334538e+00 -1.593869795215614449e+00 -1.459056981604645920e+00 -1.436643082644647240e+00 -1.586628871689457432e+00 -1.686509230672690096e+00 -3.064798874301962961e+00 -1.217977376172978854e+00 -1.613008631956282635e+00 -1.490333673077972598e+00 -1.467538611630850420e+00 -1.937160437516342926e+00 -2.099541021711108790e+00 -1.532616582221590029e+00 -1.631469128042233985e+00 -1.726463330918521555e+00 -1.609372476829035836e+00 -1.160711951616445470e+00 -1.380113045116255543e+00 -2.017687132693013918e+00 -1.891732719565846210e+00 -1.651749804397946830e+00 -1.567089580399844362e+00 -1.415261911248108628e+00 -1.877932786587174663e+00 -1.890776483456715118e+00 -1.606267035933475196e+00 -2.073400274719519931e+00 -1.593809093517438047e+00 -1.834477425318473243e+00 -1.929299641346803984e+00 -1.869250145489508075e+00 -1.818869464245815193e+00 -1.751230241183907577e+00 -2.494698748245843589e+00 -1.389481164262398094e+00 -2.421256817199012534e+00 -1.665786232284313328e+00 -1.753826254729327960e+00 -1.236665063819125221e+00 -1.512839030078665381e+00 -1.518696251093773597e+00 -1.672704614656492561e+00 -1.750954688612015975e+00 -1.603902151757008454e+00 -1.719242991984295310e+00 -1.421021777719368773e+00 -1.636956686940644667e+00 -2.011017422153630108e+00 -1.621221685356413422e+00 -1.331556176555638071e+00 -1.525240595705940061e+00 -1.348019399872923962e+00 -1.778020964364637857e+00 -1.403881272964424554e+00 -2.318808382079013075e+00 -2.095711668776221170e+00 -2.114336816032273969e+00 -1.235109167805780839e+00 -1.674449843810388083e+00 -1.522189146251095471e+00 -1.286450381647032071e+00 -1.459516865626822035e+00 -1.896204947610953262e+00 -1.696552889430939626e+00 -1.625936858001250984e+00 -1.391404801047497308e+00 -1.789305700633511353e+00 -2.473421196751649287e+00 -1.664123559121196028e+00 -1.694419478181143690e+00 -1.327073967026495716e+00 -1.350307466388312783e+00 -1.479574485308870146e+00 -1.639311243438424492e+00 -1.542829195919677820e+00 -2.352508835689659517e+00 -1.904967704377225290e+00 -2.244632099181350426e+00 -1.487394703524255624e+00 -1.426029173900794866e+00 -1.398752926210508729e+00 -1.858908871647911853e+00 -1.791209795086065926e+00 -1.630603736918578850e+00 -2.026801103168670348e+00 -1.797706530171431227e+00 -1.766074409973046322e+00 -1.410786136386385170e+00 -1.617791141554334899e+00 -1.671683687512026451e+00 -1.505391541317593340e+00 -1.362350029910707194e+00 -1.691850107881565757e+00 -1.461565734155509277e+00 -2.234606431329164256e+00 -1.728042561867304538e+00 -1.404239533931597839e+00 -2.272598287592826338e+00 -1.886204596726986260e+00 -1.731038204592386887e+00 -1.425361414841912477e+00 -1.778081728389432570e+00 -2.007999279209239152e+00 -1.482906501787962572e+00 -1.740167901589691146e+00 -1.492520720382170651e+00 -1.478026058570288015e+00 -1.494475110506572335e+00 -1.416751007280582453e+00 -1.528898543797280407e+00 -1.248888605496969229e+00 -1.561422476474040977e+00 -1.872229824132035647e+00 -1.415103309542373067e+00 -1.540695654025730166e+00 -1.844948475122672571e+00 -1.568586236702042225e+00 -1.889020641218763785e+00 -1.642769045200864753e+00 -1.636057428650540935e+00 -1.309708812846981374e+00 -1.491175182989095571e+00 -1.545952840908497050e+00 -1.732044126449156396e+00 -1.192282547314642560e+00 -1.320470570953832468e+00 -1.250547974945739993e+00 -1.629796586243261736e+00 -1.235573906717434944e+00 -1.613700028418342480e+00 -1.851350272389370666e+00 -1.894125627742071494e+00 -1.669629818194581228e+00 -1.753274338734349236e+00 -1.868511102877755903e+00 -1.485507738532137800e+00 -2.347750545486924967e+00 -1.560353383228408219e+00 -1.797646525050168087e+00 -2.233699516017082942e+00 -1.458210928240173399e+00 -1.299209699842915011e+00 -2.003094343123291043e+00 -2.469860868298789924e+00 -1.402539320736679862e+00 -1.427979769007753585e+00 -1.438170459767233567e+00 -1.293425899250018274e+00 -1.587505541369604645e+00 -1.623898457890833980e+00 -1.376869355993611821e+00 -1.494364896110983443e+00 -2.383316109633531354e+00 -1.348548807581102515e+00 -1.532335722122941224e+00 -1.561427516732170062e+00 -1.532948550717128322e+00 -1.456739345724005652e+00 -1.394274775447298831e+00 -2.302404175672375430e+00 -1.602659079494774153e+00 -1.798769734931584319e+00 -1.990767718847893164e+00 -1.386858121603812055e+00 -1.514801518697369342e+00 -1.755791131064212696e+00 -1.518944736457627176e+00 -1.489668613870344771e+00 -1.564261802889997499e+00 -1.667918182839096986e+00 -1.503148075397380268e+00 -1.529553240102266898e+00 -1.457659803210076044e+00 -1.513327740979441005e+00 -1.541428554321155442e+00 -1.346763771241287433e+00 -1.656017210088734481e+00 -2.194453135494957685e+00 -1.324746082922757751e+00 -1.739281966610653596e+00 -1.929541746501401533e+00 -1.659794096456694401e+00 -1.307338506534416300e+00 -1.317582782358528659e+00 -1.319559284669316046e+00 -1.462597786135615197e+00 -1.645248053476969341e+00 -1.462174207615276611e+00 -1.992714729703587651e+00 -1.956476392542447096e+00 -1.498663345870404395e+00 -1.634350649963997704e+00 -1.453915081470527504e+00 -1.310484713000050316e+00 -1.394466825835972257e+00 -1.482521857193763060e+00 -1.688997697361634964e+00 -1.505290932069779375e+00 -1.749996280735805820e+00 -2.005232142181952337e+00 -1.615300623503097777e+00 -1.410911402339197096e+00 -1.665037805057257625e+00 -1.601582240796796341e+00 -1.787919228576272390e+00 -1.716040995153219395e+00 -1.351852488550007836e+00 -1.708638094296918597e+00 -1.818866878139231424e+00 -1.986773925450268097e+00 -1.303569279507356793e+00 -1.773258019705021615e+00 -1.557012329277540852e+00 -1.824271062817627298e+00 -2.222447423721747306e+00 -1.520806924657561288e+00 -1.969777913203310193e+00 -1.471093306182658544e+00 -1.260626193595311584e+00 -1.949079448590728347e+00 -1.816139220355645678e+00 -1.829983769006840122e+00 -1.388037506543496225e+00 -3.032107914239454693e+00 -2.298760917352734356e+00 -1.375133886992958132e+00 -1.611380474093817128e+00 -2.335246792111004943e+00 -1.466453214642448710e+00 -1.870964854644070918e+00 -2.004998547655812313e+00 -1.978659299354021739e+00 -1.538978250006445059e+00 -1.377528648076826734e+00 -1.938142251244711289e+00 -2.095437296397244076e+00 -1.318442437558020597e+00 -1.575224373153486290e+00 -2.047047163528445068e+00 -1.810742232060513324e+00 -1.568482823374818702e+00 -1.456404980845745545e+00 -1.505356645896976264e+00 -1.511548054290751786e+00 -1.380779862485504106e+00 -1.549258461878763038e+00 -1.410926258481012496e+00 -1.564487452144825319e+00 -1.934742804615282807e+00 -1.420065788654525374e+00 -1.866214842035665455e+00 -1.389507581595960772e+00 -1.504886471885942711e+00 -1.303432749603415708e+00 -1.224161399147971840e+00 -1.599947055212209701e+00 -1.555508655133015949e+00 -1.679950595922439893e+00 -1.645421041191502676e+00 -1.274639650247227030e+00 -1.809564456283423883e+00 -1.561281048653043513e+00 -1.640299742274228700e+00 -1.660892959764936450e+00 -1.701280831352718126e+00 -1.534035035340483466e+00 -1.162414404192237294e+00 -1.587434458416560501e+00 -1.645656548610337611e+00 -2.257294782292965429e+00 -2.606817640767155275e+00 -1.404314652470258773e+00 -1.363652377703662211e+00 -1.578273045119200857e+00 -1.743212717347155216e+00 -1.470145003429300434e+00 -1.427081100715424045e+00
-1.924826732398484674e+00 -2.203050092664208925e+00 -1.555393116608324577e+00 -2.451237934331868207e+00 -1.326175685430269757e+00 -1.395360476045947040e+00 -1.300043506736877852e+00 -1.613469846354977477e+00 -1.655342403851557176e+00 -1.407711054107564808e+00 -1.347481044111282333e+00 -1.488396632130698727e+00 -1.241646393605511767e+00 -1.876165099726482932e+00 -1.471069000178595321e+00 -1.503065741356538698e+00 -1.630536912064908028e+00 -1.374181387165433144e+00 -1.600627578353539304e+00 -1.908878180277147285e+00 -1.644078991718912475e+00 -1.533306574763434460e+00 -1.666112395902439980e+00 -1.455956839255490465e+00 -1.436924988317717755e+00 -1.571107637892412257e+00 -1.587155546395284444e+00 -1.565015873792390266e+00 -1.250663761854820866e+00 -2.034145728455158064e+00 -2.265854910848016157e+00 -1.488614471376518367e+00 -1.734902052823663388e+00 -1.781407746003365711e+00 -1.351604082446203892e+00 -1.726728607701606855e+00 -2.108226409416386726e+00 -1.799735326711731975e+00 -1.785239083674169391e+00 -1.594475989166905583e+00 -1.856387046628879656e+00 -1.461605735993635857e+00 -2.642425272569899786e+00 -1.548766980606590016e+00 -2.221060925182627876e+00 -1.748304228725221732e+00 -1.445714165029049703e+00 -1.405097661402126885e+00 -1.982797192043241452e+00 -1.482667885095483973e+00 -2.191029208404057904e+00 -1.767985073343021574e+00 -1.359254256418143347e+00 -1.885872079963762049e+00 -1.402773034402763574e+00 -1.697021911624335244e+00 -1.642231172757249835e+00 -1.451398692481831620e+00 -1.832741548943646048e+00 -2.177917462901242107e+00 -1.763974509655621192e+00 -1.610118485764617802e+00 -1.297399587601046900e+00 -1.606714469490815311e+00 -1.407250853749381969e+00 -1.256331249517016690e+00 -1.446308593888546490e+00 -2.264333842839284738e+00 -1.906464016926900040e+00 -2.044585192482347047e+00 -1.564873867408026253e+00 -1.228094517898630222e+00 -1.700074958677054937e+00 -1.292943404025765908e+00 -2.496586045804097598e+00 -2.055649708123859831e+00 -1.290827470383067332e+00 -1.637056307253782927e+00 -1.858336945107093463e+00 -1.575253265576366912e+00 -2.072710811553892807e+00 -2.324463874415296782e+00 -1.403262636823535470e+00 -1.374000798603672413e+00 -1.754382567029837414e+00 -2.020430491037618737e+00 -1.654660673711402463e+00 -2.419654991672278044e+00 -2.092726389901458095e+00 -1.501988347252548373e+00 -1.905512919840162356e+00 -1.518317112514127043e+00 -2.339722545301047063e+00 -1.814809421659541400e+00 -1.561267425158284761e+00 -1.490716174821447026e+00 -1.336929177726910778e+00 -1.513129139839138215e+00 -2.067465082211843441e+00 -1.433422787024654976e+00 -1.249790067358351964e+00 -1.655606224021070716e+00 -1.515900308669656971e+00 -1.652615842527030754e+00 -1.867473063648553255e+00 -1.669964862330263644e+00 -1.421209453316018667e+00 -2.316832689624648278e+00 -2.017542541238931619e+00 -1.552473146830564810e+00 -1.343043387730763039e+00 -1.474261763752779508e+00 -1.501918418678261036e+00 -1.501906782492784309e+00 -1.615547102024838866e+00 -1.782491621209829402e+00 -1.611365934365994512e+00 -1.591447194385816388e+00 -1.585035810605329054e+00 -1.398557748200230932e+00 -1.327939672355829437e+00 -1.938115870637341809e+00 -1.693790854973552529e+00 -1.662958805510355464e+00 -1.229700052054886417e+00 -1.568076705328076192e+00 -1.618969860635965263e+00 -1.631488033176152763e+00 -1.778995566382066240e+00 -1.433868874410316963e+00 -1.400145138809220979e+00 -1.580357465149158536e+00 -1.897593618335828847e+00 -1.710475150265551303e+00 -1.285461669908110505e+00 -1.582315895275182793e+00 -1.866221252300439559e+00 -1.450180642847359369e+00 -1.455417437142846104e+00 -1.908403605058228480e+00 -1.979960836821045067e+00 -1.853227193194311173e+00 -1.393288587896575947e+00 -1.623451741600005827e+00 -1.353502513095844240e+00 -1.475543722002909286e+00 -1.613547286862597963e+00 -1.143084710497098255e+00 -1.262165295077156912e+00 -1.387141256195306704e+00 -1.285344955116810128e+00 -1.657683103603530661e+00 -1.790402602875081683e+00 -2.040619125105955334e+00 -1.625283517547623013e+00 -1.828821435779889093e+00 -1.806568466988598409e+00 -1.541114943197999798e+00 -1.783984554021150526e+00 -1.166322756897872681e+00 -2.217646052965025927e+00 -1.892468014921456554e+00 -1.501400240035805966e+00 -1.297447093120809525e+00 -1.311259057598360478e+00 -1.803657953284542925e+00 -1.749736967933536169e+00 -1.545953577877799079e+00 -1.619118297248081095e+00 -2.464944165894758843e+00 -1.475363744848405378e+00 -1.428057385576028793e+00 -1.326866176062982738e+00 -1.363285376972065421e+00 -1.920393184229423511e+00 -1.908145849948177153e+00 -1.565472301613332951e+00 -1.718931304497793411e+00 -1.436859690019806512e+00 -1.779072897384319285e+00 -1.732751038484004802e+00 -1.472272066364405108e+00 -1.341920187287894084e+00 -2.371449868702132147e+00 -1.611814744477308103e+00 -1.259171062511075689e+00 -1.484474638904174082e+00 -1.533363841751309131e+00 -1.694447083887998140e+00 -1.507167407026626105e+00 -1.696046139986429724e+00 -1.376164037099679494e+00 -1.171347883314585836e+00 -1.472647209504324817e+00 -2.755606855430222879e+00 -1.533684888447176320e+00 -1.415754627799223897e+00 -1.349840917786641281e+00 -1.634537149375610010e+00 -1.397852322457183938e+00 -1.336906804824304906e+00 -1.966346162259412500e+00 -3.310040949477546235e+00 -1.559542208243548389e+00 -1.994178242525569633e+00 -2.026323612683473385e+00 -1.292220718271140711e+00 -1.503634934577600557e+00 -1.872744564774251552e+00 -1.827020373404304010e+00 -1.869861939117120953e+00 -1.402101228390952414e+00 -1.904908390993205192e+00 -2.279017382554834992e+00 -1.282204774876110509e+00 -1.511602218960357735e+00 -1.801330412352038834e+00 -1.408099319921017001e+00 -1.511463747162285598e+00 -1.376777569265636325e+00 -1.881031998417865614e+00 -1.568250024085078076e+00 -1.443499208387564625e+00 -1.525859532740230451e+00 -1.836799018184569920e+00 -1.353530081644061411e+00 -1.846216346204976766e+00 -1.593033754860466056e+00 -1.778067998016370055e+00 -1.861757088181488662e+00 -1.447690593631938194e+00 -1.602464826886951466e+00 -1.741226851343491866e+00 -1.378297422493286017e+00 -1.875641137444399309e+00 -1.392806055245728647e+00 -1.397903396281949595e+00 -1.409886238485533738e+00 -1.367207461288175940e+00 -1.385591530969070062e+00 -1.253608329606383798e+00 -1.604426409495309569e+00 -1.459228464100072564e+00 -1.750150450670999502e+00 -1.944052151621194824e+00 -1.556556473781884886e+00 -1.957645195103884905e+00 -1.465709142648122576e+00 -1.507740655448795986e+00 -1.188105426181275348e+00 -1.572752130880810562e+00 -1.812800919134617939e+00 -1.541921397180755937e+00 -1.181368593923315169e+00 -1.557439057757399548e+00 -1.447603830113758816e+00 -1.362090143181249546e+00 -1.873213544982091916e+00 -1.674363456005229622e+00 -1.628448996207039423e+00 -1.635944409478213846e+00 -1.503393438987767894e+00 -1.587123964726713243e+00 -1.566457050988409039e+00 -2.100935737021201621e+00 -1.319470794103802636e+00 -2.115162459841680498e+00 -1.702933101525766268e+00 -1.719470036529973545e+00 -1.498506881216350672e+00 -1.363124057032165659e+00 -1.397444154641935388e+00 -1.417089879234220584e+00 -1.875037880674333080e+00 -1.342542958644972861e+00 -1.785887580967386423e+00 -2.705632427368362514e+00 -1.522578936768635316e+00 -1.500599794711629409e+00 -1.386407278742830318e+00 -1.858470650263560620e+00 -2.066811300684425312e+00 -1.518423480203638043e+00 -1.393467028836025801e+00 -1.773039404661699070e+00 -1.781327346558093883e+00 -1.731775113381855746e+00 -1.582858929166655937e+00 -1.964150097573480025e+00 -1.402926458016385602e+00 -1.703194059336148980e+00 -1.625988039766000037e+00 -2.107438447364051726e+00 -1.592291613848578979e+00 -1.860027964352642726e+00 -1.695941767845686954e+00 -1.825971652988061411e+00 -1.694704496221139500e+00 -1.833103237498232563e+00 -1.601239303953203130e+00 -1.717779728351747970e+00 -1.612740600250473388e+00 -1.501922344284207789e+00 -1.704592852221899157e+00 -1.696755501818425493e+00 -1.854107252280316143e+00 -1.608708058273204289e+00 -1.972218992462115850e+00 -1.457601613892478998e+00 -1.420195274219320236e+00 -1.886797358304622696e+00 -1.266023445182989704e+00 -1.555686391661703638e+00 -1.933619630232796371e+00 -1.785660080853319620e+00 -1.580188631411207467e+00 -1.770987754459234287e+00 -1.462765744507404708e+00 -1.919203659431916842e+00 -1.485684057545079151e+00 -1.908414028248222483e+00 -1.454984444804458654e+00 -1.502491438375702870e+00 -1.781719406055506827e+00 -2.224987063401353105e+00 -1.461902916477505254e+00 -1.425750832154720538e+00 -1.372311273458419967e+00 -1.657908061041959646e+00 -1.701177077549042238e+00 -1.439567339958472525e+00 -1.617670606309316916e+00 -1.308859633651667576e+00 -1.427690439035343983e+00 -1.615526009033370736e+00 -1.819391067910935522e+00 -1.513277729269743244e+00 -1.776109300819054049e+00 -1.266100661405116234e+00 -1.375239537626920416e+00 -1.668083265780973656e+00 -1.195545373419703905e+00 -1.622600976060400546e+00 -1.516074697071501998e+00 -1.503793018972273909e+00 -1.285206667276669767e+00 -1.575852938215070331e+00 -2.307258334630372332e+00 -1.742549578843861191e+00 -1.503253399504556498e+00 -1.382266252037484433e+00 -1.962200734125957746e+00 -1.743797891423123581e+00 -1.874489340105387258e+00 -1.607131044690374599e+00 -2.100123376943175746e+00 -1.503815948314097817e+00 -2.189085687140259751e+00 -1.701431006889173148e+00 -2.757104357490571811e+00 -1.463872662521351398e+00 -1.540842795591120806e+00 -2.054788509709075672e+00 -1.363507870934832944e+00 -1.759532879595720356e+00 -1.552470124961189191e+00 -1.741536501378933011e+00 -1.669157810515291995e+00 -1.681915905688362134e+00 -1.263809639340146340e+00 -1.350566198020170861e+00 -1.791737988510358148e+00 -1.763334012660427330e+00 -1.547135944557325615e+00 -1.483367144311745989e+00 -1.842744585998717044e+00 -1.387709166104920122e+00 -1.839720180914372838e+00 -1.593573573694817558e+00 -1.384798765156809663e+00 -1.381597362494372039e+00 -1.437855080388671603e+00 -1.613536247645859234e+00 -1.221622101808025107e+00 -1.693268854444971883e+00 -1.351352390323410591e+00 -1.748972359628272466e+00 -1.482523863331199898e+00 -1.851564451321188631e+00 -1.955689990840857817e+00 -1.831419825629403864e+00 -1.889764910753602090e+00 -1.733529258197147982e+00 -1.296957784356123300e+00 -2.513685757700547807e+00 -1.329047499497687523e+00 -1.556323945277866772e+00 -1.529496013058252446e+00 -1.690828357440654628e+00 -1.107608177132757721e+00 -1.592453915028983147e+00 -2.176293946044913330e+00 -1.687002904157652416e+00 -1.464070707411983419e+00 -1.391173354501301862e+00 -2.024723996934104875e+00 -1.416369759871688228e+00 -1.565383261993351871e+00 -1.592484104588167693e+00 -1.807257902139155048e+00 -1.998148023376377314e+00 -1.480422041849169590e+00 -2.300878312519334834e+00 -1.953406921340939295e+00 -1.192918255026679919e+00 -1.279341717777487508e+00 -1.808394240969659394e+00 -1.559979501137061630e+00 -2.064476594802870935e+00 -1.781382562220386045e+00 -1.432908514391040500e+00 -1.407403943253061840e+00 -1.645678588902716122e+00 -1.675201044973094744e+00 -1.543524835286405716e+00 -1.698540998634156862e+00 -1.959856397305738573e+00 -1.548740510645530977e+00 -1.337001387484994641e+00 -1.653577665379104555e+00 -1.579738950969547640e+00 -1.555714494195285402e+00 -1.767523147956299834e+00 -1.611120888125274986e+00 -1.394418119405034240e+00 -1.824779583659263293e+00 -1.392160426207954771e+00 -1.462411407938732033e+00 -1.539528212413599828e+00 -1.411988119466801361e+00 -1.454170274352662995e+00 -1.557992428787969397e+00 -1.405769250144555116e+00 -1.443957691421367651e+00 -1.687058589785022766e+00 -1.830868075400137629e+00 -1.958345808912721697e+00 -1.293586807380172399e+00 -1.869031712112888099e+00 -1.423424848040096835e+00 -1.380723746000618313e+00 -1.357263220612070054e+00 -1.395008309277548042e+00 -1.393073558940969514e+00 -1.623498293570841522e+00 -1.915210628759564937e+00 -1.508917276546480446e+00 -1.323111481912621512e+00 -1.484340221031938301e+00 -1.419509192011129795e+00 -1.714052181201633607e+00 -1.794664479841945548e+00 -1.836437956853737896e+00 -1.627661263858926510e+00 -1.412846536207475800e+00 -1.463523516404472424e+00 -1.508444595380464603e+00 -2.447563396258313428e+00 -1.751274869506993070e+00 -1.271939703266456334e+00 -1.394593973734240322e+00 -1.463376638697081678e+00 -1.698613202411312972e+00 -2.294480497895887261e+00 -1.353636973857211601e+00 -1.726369465000035186e+00 -1.770928387984884278e+00 -1.683797898307952012e+00 -1.517436739025318948e+00 -1.787377657705689238e+00 -1.547840569496762964e+00 -1.551084745002887066e+00 -1.365206235621122755e+00 -1.593036006915554914e+00 -1.495058283626718998e+00 -1.385284200777922026e+00 -1.225816293283368275e+00 -2.138801794300284609e+00 -1.885277827407272788e+00 -1.583868107303653794e+00 -1.758456515956746902e+00 -1.362999032350497242e+00 -1.058142778852681154e+00 -1.343669595061363964e+00 -1.237578797758517091e+00 -1.752264425450229979e+00 -1.522663684483413382e+00 -1.596942608491147775e+00 -1.517792397545229877e+00 -1.448579597409779485e+00
-1.689410073941521206e+00 -1.451937231026059649e+00 -1.731469947210761084e+00 -1.580584404607145776e+00 -2.263477357759880793e+00 -1.241269199092289721e+00 -1.452958726750255503e+00 -2.011925845718637085e+00 -2.038952830127357174e+00 -1.573131164088723777e+00 -1.662572312752645276e+00 -1.284613338644264857e+00 -1.939701603956420328e+00 -1.528380674095011882e+00 -1.380450931771813883e+00 -1.553562424282934895e+00 -1.368998914290154190e+00 -1.373502419625338478e+00 -1.849232228361837871e+00 -1.325113150472118306e+00 -1.552545222718919815e+00 -1.814870143763045451e+00 -1.391545300584378753e+00 -1.561011964831851895e+00 -2.659047220679109813e+00 -1.383158429118144683e+00 -2.003992935237548956e+00 -1.361889994971189122e+00 -1.310310420108412366e+00 -1.445802395530009221e+00 -1.285150743477863289e+00 -1.579012351141611648e+00 -1.224134115811909673e+00 -1.565758966187792423e+00 -1.806185818919552100e+00 -1.615387272945091102e+00 -1.834643861809909238e+00 -1.398511593008447518e+00 -1.909401356950501061e+00 -1.700470177075820377e+00 -1.716668727654472981e+00 -1.697298142477550620e+00 -2.113545676252461814e+00 -1.407800932354619672e+00 -1.166069245328873460e+00 -1.821462256705734362e+00 -2.165047282427862374e+00 -1.386185142428492112e+00 -1.408664557573604315e+00 -1.897091746058479078e+00 -1.492129538430011948e+00 -1.367851195610341852e+00 -1.384601808832087944e+00 -1.735484937842452169e+00 -1.536112175022113169e+00 -1.528511852918185365e+00 -1.497022063545697002e+00 -1.417095159410461269e+00 -1.746844816868405204e+00 -1.349983843260676108e+00 -1.378856661795226923e+00 -2.035537239800635945e+00 -1.734860663097651745e+00 -1.602468860289901098e+00 -1.970282401375010872e+00 -1.806209756415624312e+00 -1.484010321116533859e+00 -1.536176192849509237e+00 -1.893385492947648796e+00 -1.729746808669349045e+00 -1.915357828492910697e+00 -1.611514793493982189e+00 -1.355128264898378232e+00 -1.348180756229002686e+00 -1.399992078364128201e+00 -1.563588999310033811e+00 -1.374566497999452963e+00 -1.338818382367567894e+00 -1.665369321089911425e+00 -1.634678664405051274e+00 -1.691298369377106647e+00 -1.577535456390617208e+00 -1.488469971433908245e+00 -1.395356610079285797e+00 -1.633636312873048668e+00 -1.568423343794949298e+00 -1.557623565576148339e+00 -1.692350321266569591e+00 -1.462436113524578030e+00 -1.579379745676656954e+00 -1.278704579084821713e+00 -1.388229995190575217e+00 -1.430652388599545688e+00 -1.128380259763474891e+00 -1.479793416783944382e+00 -1.777354978286270093e+00 -1.476456578959610466e+00 -1.525523180711179760e+00 -1.959333085396458785e+00 -1.357949949942621526e+00 -1.861140669196910125e+00 -2.054971412603949776e+00 -1.656014364239804415e+00 -2.007377720963703371e+00 -1.571485589227024526e+00 -1.333504301999121067e+00 -1.691125677593058096e+00 -1.942926010271084358e+00 -1.485519771092336905e+00 -1.972356548338552784e+00 -1.306261142138107623e+00 -1.856837474437893931e+00 -2.316988788056070447e+00 -1.964807649303572434e+00 -1.447189161519651268e+00 -1.437868684475916314e+00 -2.105485616235317270e+00 -1.792149966011626239e+00 -1.861530332934782761e+00 -1.525274190589122281e+00 -1.425163074705139810e+00 -1.413352734327204541e+00 -1.442875819542099425e+00 -1.502885475216143130e+00 -1.715227420300104555e+00 -1.847594538167319111e+00 -1.868223071470687779e+00 -2.437695942923803649e+00 -1.568095766900521104e+00 -1.798710239329340155e+00 -1.395143896623240343e+00 -2.299855730696133804e+00 -1.667373156748698237e+00 -1.814860371553985052e+00 -1.855229640871114194e+00 -1.522395493749871154e+00 -1.603573889927059515e+00 -1.883762402983192752e+00 -2.172078849804842893e+00 -2.033215451120227613e+00 -1.560406322339702001e+00 -2.209988607312917352e+00 -1.467342555991210551e+00 -2.366422515942081528e+00 -1.504239588754491042e+00 -1.895115851257025197e+00 -1.593879281046356899e+00 -1.254901797770637817e+00 -3.052174324458487575e+00 -1.354651857449635566e+00 -1.775337240955329410e+00 -1.569936233425717198e+00 -1.635718904869943646e+00 -1.598721894471355931e+00 -1.548303204857553350e+00 -1.384546508994092706e+00 -2.841427881036218572e+00 -1.688227103179267719e+00 -1.790437829982668427e+00 -1.403213633371383384e+00 -1.923022225325210499e+00 -1.499662602988189875e+00 -1.404137744106167762e+00 -1.510632398375919339e+00 -1.310144020399072406e+00 -1.637235415621974610e+00 -1.270650355853555791e+00 -1.891366348159723376e+00 -1.553892108943790484e+00 -1.673471463627176581e+00 -1.566516751813564534e+00 -1.427636984543844800e+00 -1.781770184679880797e+00 -1.714689675266920510e+00 -1.715407038363365055e+00 -2.054928457890012439e+00 -1.382963530911974326e+00 -1.282364866215385701e+00 -1.901492601695869533e+00 -1.622084221694424233e+00 -1.262839732021478367e+00 -1.686150694397753780e+00 -1.891205876747803938e+00 -1.766366204568830867e+00 -1.727857984735883479e+00 -1.651639755107973118e+00 -1.523383471315241211e+00 -1.580955304267678718e+00 -1.287748306454043812e+00 -1.438203074766607470e+00 -1.440555068381354387e+00 -1.786460230789741033e+00 -1.797012567062071575e+00 -1.901012556325525793e+00 -1.603079410792523252e+00 -1.778066247749284123e+00 -1.554543067465141482e+00 -1.278729628028612453e+00 -1.676385732631425984e+00 -1.653897180003905065e+00 -1.684265270196671160e+00 -1.591719591398957467e+00 -1.442819487713587367e+00 -1.854750194432504440e+00 -1.620460303273669300e+00 -1.892373334128361506e+00 -2.004070762379404957e+00 -1.266382718228634019e+00 -1.585645032712951874e+00 -1.597261090332910749e+00 -2.060674987605732422e+00 -1.121397037238181404e+00 -1.597826162480404211e+00 -1.700590365219733169e+00 -1.815825125456068001e+00 -1.564735435824285981e+00 -1.534094176055094794e+00 -2.012287290309094701e+00 -2.402145901408863526e+00 -1.325094882114169037e+00 -1.696555529142358854e+00 -2.105167291637337179e+00 -1.648045965330795060e+00 -1.466132403016296104e+00 -1.978608965039003298e+00 -1.666084024861635760e+00 -1.478730747396810097e+00 -1.602128901178313525e+00 -1.766135758643933462e+00 -1.700851591936020313e+00 -1.987107349269600975e+00 -1.872216580310486878e+00 -1.310098756240545947e+00 -1.616002342447706353e+00 -1.876016004845768581e+00 -1.917777440547190571e+00 -1.639274533099876807e+00 -1.571837530349269541e+00 -1.568089047004174397e+00 -2.534432272297355127e+00 -1.548799834619561056e+00 -1.416690040091211245e+00 -1.335439307688603305e+00 -1.396773449311197624e+00 -2.172817441300360475e+00 -1.612235308616425833e+00 -1.645867701685703954e+00 -1.503277315484811805e+00 -1.802586218831726761e+00 -1.509154998272978165e+00 -1.734683343171275371e+00 -2.118826774656174639e+00 -1.836740813117775817e+00 -1.350270943192998896e+00 -1.302963306117015829e+00 -2.203763291656994916e+00 -1.380285799603768959e+00 -1.430789919101466579e+00 -1.654618075804811461e+00 -1.781990960391213186e+00 -1.246004119516794795e+00 -1.605972944479789222e+00 -1.677831784688149863e+00 -1.279077185903129354e+00 -1.518807077798955740e+00 -1.384629522986557948e+00 -1.399378626944789650e+00 -1.644943052916254311e+00 -1.364376714966616166e+00 -1.513330865151536253e+00 -2.128406762633570537e+00 -1.729913799656214834e+00 -1.557301279306817499e+00 -1.703859352297942609e+00 -1.906899943657381025e+00 -2.239759074923684867e+00 -1.794846022378391748e+00 -1.551102831748938149e+00 -1.445033243086298214e+00 -2.102850086829451293e+00 -1.578042859096019601e+00 -1.843518894324919666e+00 -1.919416119788970976e+00 -1.516222113573608254e+00 -2.173477679539203677e+00 -1.600161671494441995e+00 -1.430917982824395196e+00 -1.239388041214799507e+00 -1.706152044433528747e+00 -1.639891988070324658e+00 -1.596080617160043236e+00 -1.727611730249936750e+00 -1.561191517967026599e+00 -2.188239873599474361e+00 -1.915725688720285813e+00 -1.176085196591034610e+00 -1.339489137555026188e+00 -1.273696912262736847e+00 -1.155899776703094517e+00 -1.461838928675453175e+00 -1.414981249104066752e+00 -2.001246250003665850e+00 -1.922666934117022608e+00 -1.646176035385704006e+00 -1.818042512545518186e+00 -1.957015730454372271e+00 -1.770314547917752890e+00 -1.406955643214909513e+00 -2.016764092396588381e+00 -1.850994031246033567e+00 -2.305340548852567117e+00 -1.446645682309449121e+00 -1.643410980130081578e+00 -1.649334371542692024e+00 -2.066114832118958855e+00 -1.523784005441327194e+00 -1.671421226918095693e+00 -2.337062307452571375e+00 -2.140405892225929030e+00 -2.041437425283573859e+00 -1.545551804282801811e+00 -1.465051412530386621e+00 -1.410288798964668633e+00 -1.904895532792460378e+00 -1.524991421719176010e+00 -1.801405581987716165e+00 -1.831068065015049484e+00 -1.396716691408671274e+00 -1.289469644780700142e+00 -1.559022040360295902e+00 -1.556419866740002655e+00 -1.531560834034950025e+00 -1.736036928364851128e+00 -2.124451393087197104e+00 -1.626832920092612600e+00 -1.509636807328772035e+00 -1.557540701222034807e+00 -1.693699567488256452e+00 -1.449463091194318265e+00 -1.439379673046877528e+00 -1.171449426623910162e+00 -1.635438344453894022e+00 -1.317492553563991642e+00 -1.688402241338951448e+00 -1.817930025693590412e+00 -1.445001653410199038e+00 -1.284176057281531724e+00 -1.808733045197858491e+00 -2.040465262070908725e+00 -1.306880794219658526e+00 -1.497613647477222809e+00 -1.293524061061516850e+00 -1.739499296046086663e+00 -1.394820404363457778e+00 -1.526097481838187830e+00 -1.290373876851214074e+00 -1.350990623706942895e+00 -1.477343982153483948e+00 -1.625232222554224171e+00 -1.606984846427001346e+00 -1.728762465914901236e+00 -1.403401480349546926e+00 -1.164576595788670454e+00 -2.090993425246604254e+00 -1.501952865795611602e+00 -1.669492011507590190e+00 -1.466424350102755847e+00 -1.649707091208256315e+00 -1.535535250034050003e+00 -1.677852351302920209e+00 -2.083461186318726011e+00 -1.493904014895230947e+00 -1.606366389338808265e+00 -1.450072047274707510e+00 -1.517294381760440958e+00 -1.534741526580528426e+00 -2.086800142082152920e+00 -1.820779497674086089e+00 -1.408213293309664715e+00 -1.578555433282421205e+00 -3.176726781861437754e+00 -1.627014347065462108e+00 -1.607356552660067717e+00 -1.642098143716200553e+00 -1.504222313953888168e+00 -1.716311361235210331e+00 -1.366134440092235947e+00 -1.413860114508576959e+00 -1.971027183201911503e+00 -1.824518744166188755e+00 -1.455429875754121083e+00 -1.360469562814685451e+00 -1.655465237549604840e+00 -1.518650163844471379e+00 -1.952622521274788303e+00 -1.368937232663333337e+00 -1.621197824818098487e+00 -1.673742443433993143e+00 -1.338327337183432775e+00 -1.469032297671446941e+00 -1.535248302108507934e+00 -1.611895803447745523e+00 -2.327825104501693332e+00 -1.623564881725113151e+00 -1.750128126106071935e+00 -1.116834738522850756e+00 -1.231203658342800988e+00 -1.333910636459598287e+00 -1.945101815871663753e+00 -1.916726254951321540e+00 -1.223554201312283096e+00 -1.726337631320601584e+00 -1.738980889646853933e+00 -1.923774664982001337e+00 -1.673112515735559302e+00 -1.626174377460843257e+00 -1.829260742083113289e+00 -1.508148921156188260e+00 -1.347219674247286392e+00 -1.662859225079367453e+00 -1.463966002258426879e+00 -1.407639303874784531e+00 -1.534264654137560857e+00 -1.310851453329823446e+00 -1.201642742471121794e+00 -1.865710046685381096e+00 -1.705993270986703836e+00 -2.149463497982665228e+00 -2.260739689954398557e+00 -1.761573744976571376e+00 -2.015898911470699773e+00 -1.391536896947808799e+00 -1.602923208151866952e+00 -1.845934969421820115e+00 -1.752754474638979598e+00 -1.575491713236543356e+00 -1.446226897664135702e+00 -1.507255298304021496e+00 -1.439305372933949556e+00 -1.621617967504241919e+00 -1.568493490359692988e+00 -1.467683928025289797e+00 -1.385941443294008701e+00 -1.675175066770610899e+00 -1.373889617760514659e+00 -1.427328164736390459e+00 -1.748029995778097589e+00 -1.519550969348496761e+00 -1.586021755737369476e+00 -1.477681380290351232e+00 -1.152463701767789672e+00 -1.837308958890217170e+00 -1.291782822333153558e+00 -1.720374319392113494e+00 -1.789317554507272146e+00 -1.303187443417851199e+00 -2.065183434173925914e+00 -1.858838153495280476e+00 -1.549874741310049320e+00 -1.920368079020730256e+00 -1.796246681789025690e+00 -2.126990507354223681e+00 -1.419945499001860290e+00 -1.358494904409072390e+00 -1.549181967976470009e+00 -2.129242266407269213e+00 -1.410717449943849289e+00 -1.698301299138489817e+00 -1.715925574783494056e+00 -1.560438936210521765e+00 -1.622152398292113773e+00 -1.552069861671098394e+00 -1.680812212571206388e+00 -1.635104261474018994e+00 -1.275043331894057497e+00 -1.639061963374427222e+00 -1.975599721401507969e+00 -1.427730629988053224e+00 -1.325761746652040607e+00 -2.375511688218758799e+00 -1.793534524628847659e+00 -1.807868351415807151e+00 -2.157611609521435270e+00 -1.708091525648700593e+00 -1.978921148284800813e+00 -1.545848175454975548e+00 -1.408787534909186068e+00 -1.583468488312685052e+00 -1.502302001095431105e+00 -1.498196590247411697e+00 -1.343957795672530375e+00 -1.539173685325739394e+00 -1.429256551547039455e+00 -1.351815211673630390e+00 -1.604254283175792439e+00 -1.242989369343739492e+00 -2.003190926290403073e+00 -1.220354739363339158e+00 -1.461678435689593325e+00 -1.339859577412145564e+00
-1.441807213548464528e+00 -1.435380596769895156e+00 -1.666403519822505341e+00 -1.886165480294938579e+00 -1.768196556713380385e+00 -1.650596060086773731e+00 -1.409916964423122643e+00 -1.847398784720383880e+00 -1.615146112133758471e+00 -1.807375604443523187e+00 -1.580712398012655839e+00 -1.386301083691748204e+00 -1.721314954517477513e+00 -1.501731986226440885e+00 -2.040257587838147035e+00 -1.476813850453363441e+00 -1.590512696561565464e+00 -1.850422818657891266e+00 -1.635215341030267000e+00 -1.510976839505269398e+00 -1.555358276469108514e+00 -2.013371991070636469e+00 -1.474981361791526391e+00 -2.035356179490870332e+00 -1.276331000786494974e+00 -1.652590284553033584e+00 -1.914914237316992729e+00 -1.768070513580952907e+00 -1.597867111856767997e+00 -1.541822451150314910e+00 -1.523071986338481842e+00 -1.654910498449620126e+00 -1.553631707135921136e+00 -1.370920672961472020e+00 -2.781758684341313792e+00 -1.307475900321916074e+00 -1.906592525771476865e+00 -1.615048728726061977e+00 -1.439210777727339075e+00 -1.628118814764845768e+00 -1.805248000228031557e+00 -1.951965793105792768e+00 -1.316625294250084233e+00 -1.779668488986850594e+00 -1.880449605343552655e+00 -1.385911446635238464e+00 -1.944170652884776418e+00 -1.608309833538948741e+00 -1.713541510827883751e+00 -1.596137263247562110e+00 -1.397889813682950955e+00 -1.609701036103545313e+00 -1.859873703090090924e+00 -1.703088756956283589e+00 -1.899105715748250933e+00 -1.855272107304940743e+00 -1.782794444861830030e+00 -1.431139966296903543e+00 -1.663049150903929130e+00 -1.532877147645691052e+00 -1.560084995341587177e+00 -1.497535349225811441e+00 -2.059369770015431200e+00 -1.384523921625909315e+00 -1.690754085142066820e+00 -1.542095910995982644e+00 -1.398490131864725150e+00 -2.027347010096136160e+00 -1.654428425052946183e+00 -1.817971589324268722e+00 -1.642047652300658633e+00 -1.551362771401780805e+00 -1.795987868194056647e+00 -1.706097054422914372e+00 -1.585804222518542694e+00 -1.552380198749063078e+00 -1.524773981946481616e+00 -1.939324965078350615e+00 -1.571719947684990792e+00 -1.312503115364602513e+00 -1.393033490106278194e+00 -2.138804423160306278e+00 -1.283775619160132164e+00 -1.418431111803115874e+00 -1.575287045344004877e+00 -1.321048628585150153e+00 -1.930274063170914989e+00 -1.429195389155504703e+00 -2.324970358374031321e+00 -1.525238259677780928e+00 -1.805656969269025858e+00 -1.632229050216293276e+00 -2.186687080777445669e+00 -1.741440125224401836e+00 -1.509832143648602631e+00 -2.168773573751949790e+00 -1.455991970719425543e+00 -1.390219778031018372e+00 -1.584683637029889125e+00 -1.595445218133304088e+00 -1.808287926875911777e+00 -1.605302802042192667e+00 -2.057464338184785024e+00 -1.666722347387775027e+00 -2.301084418119734742e+00 -1.492625926891205435e+00 -1.661788986867366313e+00 -1.237665820863472099e+00 -1.507756502145212840e+00 -2.107233958130670270e+00 -1.845296999163934082e+00 -1.673162130316908192e+00 -1.356960593320050146e+00 -1.558270170684330269e+00 -1.749269728511066990e+00 -1.551620710091047073e+00 -1.465921848226117374e+00 -1.648715555941176136e+00 -1.695410113161700316e+00 -2.408401642482305594e+00 -1.636710734934474942e+00 -1.588828983544813944e+00 -1.897816726649711461e+00 -1.615728145669533156e+00 -1.315576442840971971e+00 -1.492567423482980216e+00 -1.895649665735883671e+00 -1.256881056922953155e+00 -1.480560612230989337e+00 -1.548353457141131484e+00 -1.638073698621875351e+00 -1.303458706511922527e+00 -1.751129489683290741e+00 -1.930814003906320409e+00 -1.502941379437729985e+00 -1.936460416158298337e+00 -1.696980417807708585e+00 -1.806563882820468203e+00 -1.480481638719909343e+00 -1.366207942687912569e+00 -1.356029902703303591e+00 -1.478164737594967360e+00 -1.721899028867667658e+00 -1.834661124256946829e+00 -1.539387408376361899e+00 -1.554858019397364899e+00 -1.452587245147355377e+00 -1.615374530887684790e+00 -1.353992403345122275e+00 -1.873079093346410540e+00 -1.701823478067866491e+00 -1.480030374266081195e+00 -2.035001124600496869e+00 -1.481235127234763027e+00 -1.667503034667156214e+00 -1.913839285795686962e+00 -1.541087933678005006e+00 -1.351278289679895828e+00 -1.394393698882054000e+00 -1.579037938834391364e+00 -1.921019059126796824e+00 -1.465517934893110663e+00 -1.248952680831073581e+00 -1.691033767970958390e+00 -1.472405081878488176e+00 -1.704391980089340564e+00 -1.499979051435809563e+00 -1.670012530732467360e+00 -1.318967066530826626e+00 -1.760717494099799829e+00 -1.281810883483707419e+00 -1.712870628379333793e+00 -1.461267754049736078e+00 -1.778977761706855398e+00 -1.319838172744753013e+00 -1.657577187913626515e+00 -1.945485314845561087e+00 -1.805658211544730607e+00 -1.469161419045977413e+00 -1.642784182780038238e+00 -1.520805568932829921e+00 -2.705297453263806329e+00 -2.086440387673007990e+00 -1.856221674739009009e+00 -1.785404300567233093e+00 -1.352222006859488346e+00 -1.600287732431576071e+00 -1.682144443317730831e+00 -1.414608856603599030e+00 -1.727294242669453972e+00 -1.429953367824038812e+00 -1.804774740663312116e+00 -1.633422095389103657e+00 -1.439815603834104785e+00 -1.450348093550019701e+00 -1.163619521673180834e+00 -1.874815408302689335e+00 -1.851509674939720629e+00 -1.467878446146797522e+00 -1.953538812964553895e+00 -1.465503713226917082e+00 -1.783736459562342613e+00 -1.448366122498171649e+00 -1.412150025007533616e+00 -1.715317196523633569e+00 -1.672765679584236720e+00 -1.621457852484846196e+00 -1.539355336695395149e+00 -2.585632247846671561e+00 -1.342845318777149632e+00 -1.447547303285724452e+00 -1.497248516578115751e+00 -2.781166199913975401e+00 -2.049776897439248735e+00 -1.620692690923494661e+00 -1.703830257922987590e+00 -1.658725938749361806e+00 -1.719517304678978897e+00 -1.498519909580284137e+00 -1.614490196444969827e+00 -1.612269798038693969e+00 -1.748828481582877403e+00 -2.019326926234943365e+00 -1.993408190241868772e+00 -1.286305821657727222e+00 -1.663782916554406910e+00 -1.970103983079733778e+00 -1.376319217075156365e+00 -1.618603567691422995e+00 -1.494249952052922437e+00 -1.471842035209389277e+00 -1.780932967047215598e+00 -1.775470464259609304e+00 -1.479269750568393604e+00 -1.668661557422258079e+00 -1.655037152315229632e+00 -2.899532662200108746e+00 -1.355691751648786081e+00 -1.645799811998519546e+00 -1.543905265184309039e+00 -1.622088250531176223e+00 -1.424661518145210914e+00 -1.362253769028206607e+00 -1.763705491622261423e+00 -1.661149107217324783e+00 -1.198668663970156700e+00 -2.084606237505015613e+00 -1.649653157618434784e+00 -1.671543339224866642e+00 -1.502819354664877594e+00 -1.662545342261694925e+00 -1.435646640760447790e+00 -1.326040420725933089e+00 -1.547486647413174765e+00 -2.640326216025565831e+00 -1.792594513806081480e+00 -1.616430945377379080e+00 -1.330303367648458579e+00 -1.767810875392402004e+00 -2.017235102561978799e+00 -2.457037292690988473e+00 -1.997195133905607989e+00 -1.652494356915150009e+00 -1.314188704232132743e+00 -1.273371244003637770e+00 -1.652661496877251723e+00 -1.962883287832351886e+00 -1.333319971539239202e+00 -1.344214682131866567e+00 -1.705691462348657872e+00 -1.720573190441949674e+00 -1.097914245403522893e+00 -1.750100803123886717e+00 -1.764964762481558536e+00 -1.433606875399779268e+00 -1.535541118222483181e+00 -1.461945274595694677e+00 -1.619446269550563144e+00 -1.392680278137779393e+00 -2.154376015941261713e+00 -1.601802867987232259e+00 -1.564170624011390842e+00 -1.423943173987987754e+00 -1.573868191610442224e+00 -1.564610832157681264e+00 -2.202774766788355709e+00 -1.450632089111236089e+00 -1.532905408769753119e+00 -1.503364959846326565e+00 -1.316620315224009685e+00 -1.687355743170003919e+00 -1.956836516860878339e+00 -1.687667102577451006e+00 -1.216199956425899176e+00 -1.654237034415305452e+00 -1.472121477974304371e+00 -1.814230538113893898e+00 -2.059920110550319539e+00 -1.310131899665462285e+00 -2.450142605836667098e+00 -1.875707931098459236e+00 -1.176360811484829405e+00 -1.715833802672584119e+00 -1.793728337534078454e+00 -1.434182810715060485e+00 -1.475575367652106173e+00 -2.148750711650922796e+00 -1.340744300183187576e+00 -1.454079559910856467e+00 -1.467031450880794674e+00 -1.313232433746901462e+00 -1.776411767586596469e+00 -2.990726724393506508e+00 -1.916693596618503248e+00 -1.746546127111550994e+00 -1.583526296239595954e+00 -1.674745360211210565e+00 -1.810040436242360773e+00 -2.287268718917609522e+00 -1.365339011147611803e+00 -1.438680015873605278e+00 -1.558361485689728321e+00 -1.552564053001388444e+00 -1.338160388214348018e+00 -1.589698853606957840e+00 -1.428642065347171197e+00 -1.905844807611248193e+00 -1.614179411164009537e+00 -1.471344137668854302e+00 -1.631815765530946205e+00 -1.351845976272691541e+00 -1.464687384362560296e+00 -1.448763499975243674e+00 -1.788869589088618817e+00 -1.341781053492281162e+00 -2.002401285422519273e+00 -1.368270407310252734e+00 -1.625127106917535702e+00 -1.833126924921226752e+00 -1.385074724153434245e+00 -1.742209614040403753e+00 -1.778222618973807956e+00 -1.518979524692106287e+00 -1.709602349864361104e+00 -1.371256908270885866e+00 -1.715812671516050658e+00 -1.432588603580780218e+00 -1.791869911380334246e+00 -1.653588188264631498e+00 -1.499419921571584213e+00 -1.157568324061607923e+00 -1.770689259399027993e+00 -1.410808049539352460e+00 -1.554369581919490928e+00 -1.485772288675937247e+00 -1.686018713769290134e+00 -2.598383010032337737e+00 -1.645597820883449636e+00 -1.469836385602484530e+00 -1.315016347175279821e+00 -1.447146448418762166e+00 -1.439601349566515420e+00 -1.861954437862559208e+00 -1.718890105042482741e+00 -1.797454164092651796e+00 -1.901907996948728696e+00 -1.297608615852159586e+00 -1.868407918246643984e+00 -1.460516886503232303e+00 -1.193869537826776517e+00 -1.223510673654606862e+00 -1.530252980568418852e+00 -1.730974106113053912e+00 -1.774307946935698599e+00 -1.553877248915625175e+00 -2.183368312959304891e+00 -2.186469995648521181e+00 -1.339642766779447491e+00 -1.309016641073574849e+00 -1.478377156930939629e+00 -1.505420354637690750e+00 -1.699575820499587664e+00 -1.364001886599515601e+00 -1.754947238680417687e+00 -1.641725268349924827e+00 -1.658631518903399993e+00 -1.778331962545798728e+00 -1.662373216512174512e+00 -1.661950762294290396e+00 -1.790572381880197517e+00 -1.552145836649797106e+00 -1.467993898592586444e+00 -1.738842230560905699e+00 -1.434218048229050968e+00 -1.726219842198014165e+00 -2.050235859761142532e+00 -1.575475711859008143e+00 -1.407762302641497598e+00 -1.885144329144939235e+00 -1.369093288708490119e+00 -1.705679334086018795e+00 -1.461678185062082136e+00 -2.328310453401546187e+00 -1.631544170170166730e+00 -1.692976075862917762e+00 -1.726745582733808293e+00 -1.967463427327485137e+00 -1.652016074395271872e+00 -1.314882417352680299e+00 -1.832266775600021935e+00 -1.627645923474216882e+00 -1.323209618536388410e+00 -1.672162218810837375e+00 -1.885549234853511225e+00 -1.833673215155205982e+00 -1.455066407830776010e+00 -1.543603979661128278e+00 -1.291358155152773080e+00 -1.946546066292411226e+00 -1.841005018051462994e+00 -1.565039563018410407e+00 -1.519094578567355747e+00 -1.193837638947891078e+00 -1.408092767808451384e+00 -1.526945560014114411e+00 -1.417886123292491085e+00 -1.903460974873466327e+00 -1.586316597990344412e+00 -1.658073686334902375e+00 -1.622965216246587072e+00 -1.706889784017211031e+00 -2.182916610007627156e+00 -1.486834926132399648e+00 -1.859535754395083229e+00 -1.677720973665768334e+00 -1.658450456168570453e+00 -2.548747442607482760e+00 -1.882201280747650696e+00 -1.517564258356085771e+00 -1.470360058501242184e+00 -2.290743135004923214e+00 -1.441136557222848724e+00 -1.512649069183057193e+00 -1.783041573727106366e+00 -1.308379299752139291e+00 -1.464090440638217583e+00 -1.611762321430707745e+00 -2.088728685396549878e+00 -1.598402576181244594e+00 -2.131537666455398217e+00 -2.186211354026548204e+00 -1.665881121015488908e+00 -1.563363079173149650e+00 -1.791253563634281010e+00 -1.201147390206490417e+00 -2.442749587744649897e+00 -1.484016688543229545e+00 -1.329698630055265340e+00 -1.639241854944988974e+00 -1.575669315268573678e+00 -1.381662985768147500e+00 -1.748925721380316212e+00 -2.138717508468228168e+00 -1.442872733598805191e+00 -1.377872679660752109e+00 -1.604659343626327672e+00 -1.776969551940586811e+00 -2.396551994809012154e+00 -1.518080828899795565e+00 -1.770096245089166853e+00 -1.621182522640102652e+00 -1.476030234966730914e+00 -1.921570368274822638e+00 -2.001790471184293985e+00 -1.637733224703658674e+00 -1.867073967407762325e+00 -1.930369680833187829e+00 -1.542637031352266597e+00 -2.298269810196913454e+00 -1.333584833740182995e+00 -2.012210660403056295e+00 -2.227079635956080939e+00 -1.307047357020041156e+00 -1.679099205575280029e+00 -1.776174234338372404e+00 -1.663273345927230418e+00 -1.319205496987154724e+00 -2.248677701160234133e+00 -2.002023822636357586e+00 -1.674424878728232313e+00 -1.447837935497714001e+00 -1.870786746885316987e+00 -1.945716575863867703e+00 -1.834570372705897068e+00 -1.259393897271944063e+00 -1.417803216591333237e+00 -1.512062903722550145e+00 -1.800268292610676113e+00 -1.713278576586092727e+00 -1.737758159350046627e+00
-1.631410126628124013e+00 -1.750986418979271875e+00 -1.986812076492378454e+00 -2.529932515000310023e+00 -1.408227128894780078e+00 -1.457161728096770359e+00 -1.332353205493512327e+00 -2.051926631464982886e+00 -1.747856925101580083e+00 -2.141785911234931117e+00 -1.732849597282882126e+00 -1.417536681421661005e+00 -1.722975291936964970e+00 -1.607504517930878452e+00 -1.691706595165039628e+00 -1.554056858985560785e+00 -1.517335260549053322e+00 -1.322524855932441179e+00 -1.372910812950186132e+00 -1.327282101562184957e+00 -1.453657245440861390e+00 -1.421119448828962684e+00 -1.818893869212237613e+00 -1.561494297238536832e+00 -1.908971341663212140e+00 -1.760259951385350963e+00 -1.757714100461547524e+00 -1.519049836084107152e+00 -1.478688496732887714e+00 -1.395288613708761227e+00 -1.708948423098477498e+00 -1.457330640806467903e+00 -1.587542626707967530e+00 -1.370310739051967097e+00 -1.856829232726090240e+00 -1.709041352641842204e+00 -2.041798198557868815e+00 -1.825423838744028471e+00 -1.500260892866570606e+00 -1.568326818944875134e+00 -1.906096464828628712e+00 -1.857010362286800831e+00 -1.372256525357197443e+00 -1.461225743078694350e+00 -1.356946239573372459e+00 -1.392976185856781735e+00 -1.631533264769253089e+00 -1.430054471832951091e+00 -1.470800794346902363e+00 -1.356201018220417609e+00 -1.304084355514899984e+00 -1.687040501015535376e+00 -2.341042574014075228e+00 -1.808239146572960587e+00 -1.422827262967606421e+00 -1.537031285301030392e+00 -1.650664478173141436e+00 -1.585681973582265147e+00 -1.891230725491842790e+00 -1.724606883881049546e+00 -1.667803619378681601e+00 -1.486157516334478013e+00 -1.210748814709926791e+00 -1.497248466782443055e+00 -1.673909916918003615e+00 -1.327453484725877431e+00 -1.483982669762988538e+00 -1.357754254374223812e+00 -1.432046797672497984e+00 -1.207432992841517283e+00 -1.353185643851443132e+00 -1.549791668314646653e+00 -1.525282072238511200e+00 -1.470490143949994000e+00 -1.719204434528945669e+00 -1.725828614696991004e+00 -1.819155256775043750e+00 -1.530263461695364979e+00 -1.827164790481519585e+00 -2.001241655530358710e+00 -1.861952748745548503e+00 -1.363289396159136579e+00 -1.553914248485508409e+00 -1.685294774703229415e+00 -2.576807177708718921e+00 -1.414692452471956186e+00 -1.973608174442415431e+00 -1.646032545134667791e+00 -1.756462652113147449e+00 -1.330694337512780212e+00 -1.699818633622146802e+00 -1.789020930888052030e+00 -1.666450973718626161e+00 -1.354331397072650711e+00 -1.631317630522262085e+00 -1.791148167427938143e+00 -1.239202478641012295e+00 -1.338375516516752350e+00 -1.823560714106488900e+00 -1.374255499579603024e+00 -1.561250951388823749e+00 -2.045912866137791220e+00 -1.577035809136336564e+00 -1.446601355927349397e+00 -1.658604339919656834e+00 -1.499639110773698158e+00 -1.805440833588278338e+00 -1.607614809472904804e+00 -1.696852153208834313e+00 -1.742167482265106315e+00 -2.075355300930310509e+00 -1.340326005021384770e+00 -1.580218339087702484e+00 -2.066561270953445550e+00 -1.590841681799299634e+00 -2.083812970679078447e+00 -1.637800869193545283e+00 -1.444920454433003432e+00 -2.363124514649365793e+00 -1.886283005824295422e+00 -1.590665170067994794e+00 -1.424370775160928249e+00 -1.502383366364100192e+00 -1.351849407406607639e+00 -1.800841703592167553e+00 -1.231417829912721862e+00 -1.590596188402103595e+00 -1.627447158197733001e+00 -1.479222571740227643e+00 -1.295150465389890426e+00 -1.595195674516914019e+00 -1.671731405436423623e+00 -1.684537725783047168e+00 -1.509895978410061845e+00 -1.245824580655503944e+00 -1.471288085586047067e+00 -1.238724171587557876e+00 -1.872848511863397514e+00 -1.416404479801275151e+00 -1.424177079560060788e+00 -1.831895913008561250e+00 -1.762346024048879745e+00 -1.388044829881160958e+00 -2.046847095742217348e+00 -1.390961321603181089e+00 -1.477192613320571724e+00 -1.533848191681290052e+00 -1.447410064833821064e+00 -1.924504686141074172e+00 -1.351674996125612260e+00 -1.520373255820834046e+00 -1.608130824598674069e+00 -1.707350809562264260e+00 -1.617240786865773883e+00 -1.722970213125490258e+00 -1.911559960020472015e+00 -1.504320340609059281e+00 -1.888096158892935028e+00 -1.527894614890891845e+00 -2.051786434753230637e+00 -1.452952186140537449e+00 -1.638420380829070044e+00 -1.470336002020151689e+00 -2.047318645454929698e+00 -1.576619019725028048e+00 -1.562357861219771937e+00 -1.494565412790273884e+00 -1.866551290041427391e+00 -1.843766540792558084e+00 -1.916464693584867485e+00 -2.103622075840081429e+00 -1.395510320191681197e+00 -1.632795640087832734e+00 -1.520762931670099904e+00 -2.536712920165089091e+00 -1.562128814152219380e+00 -1.880245281939582735e+00 -2.224156582447312847e+00 -1.523638435809633096e+00 -1.475958937265480664e+00 -1.664716578417634762e+00 -1.404399732341525153e+00 -2.092493989103188401e+00 -1.491138873368001772e+00 -2.335474645794183957e+00 -1.361932948247003727e+00 -1.333822004774058545e+00 -1.384350933530246408e+00 -2.184201672503936820e+00 -1.451449820288399639e+00 -1.647653335198673963e+00 -2.046173553100874454e+00 -1.967616341285448822e+00 -1.729799798209108452e+00 -1.336794897087177914e+00 -1.532864071316805576e+00 -1.298253218547297250e+00 -1.661963462849913808e+00 -1.715874129429413308e+00 -1.749582677574101020e+00 -1.591733862512224595e+00 -1.303994059832599195e+00 -1.551554956579082267e+00 -1.511927041898355473e+00 -1.281725227463271555e+00 -1.631146086534924766e+00 -1.588798792464276577e+00 -2.384756310352468489e+00 -1.820079983610185081e+00 -1.752021142814696120e+00 -1.428872836484068154e+00 -1.852517745990604592e+00 -1.682879956671610167e+00 -1.717645378247817156e+00 -2.252277866745126200e+00 -1.836245398921756422e+00 -1.740530172043048829e+00 -1.657204631161662389e+00 -1.523946170499419939e+00 -1.693614341466110895e+00 -1.680158719905364251e+00 -1.741051792280683852e+00 -2.171017188890268290e+00 -1.489122288500481339e+00 -1.230986098796642336e+00 -1.626714957166072173e+00 -1.602466669462021764e+00 -1.604691033189032501e+00 -2.122705984032828397e+00 -1.453846829626626036e+00 -1.787646762667112643e+00 -1.684960549519173512e+00 -1.493545925848617228e+00 -1.474951891843642171e+00 -1.577684091104182285e+00 -1.361285879722202496e+00 -1.929693567709763746e+00 -1.911220299163834291e+00 -1.217517468700489269e+00 -1.231672784720357017e+00 -1.511803806416207596e+00 -1.387366638781454498e+00 -2.458898566538319397e+00 -1.658380013431390188e+00 -1.965378635684736031e+00 -1.475875511658037098e+00 -1.277311736647146700e+00 -2.008864947929187572e+00 -2.306949047734733416e+00 -1.856355004439223633e+00 -1.434048109517304548e+00 -1.418600891848839085e+00 -2.401088496901498281e+00 -1.733102678101437810e+00 -1.526797417699282899e+00 -1.401943143251286772e+00 -1.614166348505402304e+00 -1.711517038564310145e+00 -1.583708261895399705e+00 -1.398424949082583968e+00 -1.655669635784525529e+00 -1.379486391441474114e+00 -1.326423418847383795e+00 -1.641791598450183187e+00 -1.474120707044078049e+00 -1.436728128584423336e+00 -1.568216597199495688e+00 -1.867136060265223607e+00 -1.724849991330316357e+00 -1.799298018832649948e+00 -1.659650008446779346e+00 -1.644714162627105347e+00 -1.442138138440311801e+00 -2.062486850197112087e+00 -1.408815494346253638e+00 -1.386003231333051477e+00 -1.228421494276418446e+00 -1.497072143814921708e+00 -1.358035018818186446e+00 -1.229410724285547873e+00 -1.481204841699172770e+00 -1.287611674146192486e+00 -1.616139570932652481e+00 -1.434611795086804920e+00 -2.073048517893045783e+00 -1.419883498200320782e+00 -1.428359315396169116e+00 -1.504321356728000492e+00 -1.440434703419936069e+00 -1.598933539734259890e+00 -1.661740744235430389e+00 -1.562225703427485346e+00 -1.971175065331128184e+00 -1.306398602411656062e+00 -1.840419549466345339e+00 -1.734787442595491891e+00 -1.831611171796986737e+00 -2.593004016195185280e+00 -1.227865161466982213e+00 -1.563001932547703587e+00 -2.038145165229029665e+00 -1.561329252619793273e+00 -1.797342412102582498e+00 -1.276269234779292994e+00 -1.938294630065174662e+00 -1.512550894069623286e+00 -1.558358823864342657e+00 -1.826304173155114396e+00 -1.308519039722929378e+00 -1.233616419699528510e+00 -1.519177563542642329e+00 -2.002866949754322778e+00 -2.458356319789993805e+00 -1.420642077265262593e+00 -1.627627778358393229e+00 -1.847518280103306099e+00 -1.667475502674167442e+00 -1.987195254667336153e+00 -1.987880791365910227e+00 -1.493364693371804774e+00 -1.612950857087615208e+00 -1.472287804270582035e+00 -1.967280855137498730e+00 -1.604728648128721735e+00 -1.638830485526242553e+00 -2.169736278606390290e+00 -1.305618414386181092e+00 -1.565224300511812494e+00 -1.574339045863578201e+00 -2.105516713610137813e+00 -1.771942091490317672e+00 -1.753094048947292372e+00 -1.547892022102888010e+00 -1.420531806979528078e+00 -2.177492272772117321e+00 -1.488294145386474199e+00 -1.869059333065686168e+00 -1.608427637141799149e+00 -1.754250554043667476e+00 -1.830913887571584464e+00 -1.262241285681228176e+00 -1.676896013052695311e+00 -1.749509527414323973e+00 -1.752350423932977241e+00 -1.764506096406105673e+00 -1.496255733389284304e+00 -1.204196038646536238e+00 -1.523709405105593717e+00 -1.799220730219930564e+00 -1.527414540619240091e+00 -1.356289023580762088e+00 -1.531254021178341862e+00 -1.255011947860971588e+00 -1.703724503998823359e+00 -1.590275888472435062e+00 -1.371256454970994909e+00 -1.632054035489989952e+00 -1.365872736393694442e+00 -1.590975952878914690e+00 -1.754299741938071033e+00 -1.598330789224108761e+00 -1.675394332173390843e+00 -1.432505488829299400e+00 -1.881742532269641055e+00 -1.566465482976716395e+00 -1.458787270568032257e+00 -1.596318590301611939e+00 -2.701208051971682345e+00 -1.706843409773922238e+00 -2.033434798000556487e+00 -1.598536700411184563e+00 -1.546777864908049027e+00 -1.428850907461702180e+00 -1.719045562149976725e+00 -1.371462378855895725e+00 -1.627389643764462379e+00 -1.282865673191351030e+00 -2.020794739344186297e+00 -1.689276105111038540e+00 -1.807061449289493860e+00 -1.814176859193596947e+00 -1.469672513471456332e+00 -1.198049763462409878e+00 -1.493290695590013595e+00 -1.326246226334385936e+00 -1.615891451778977528e+00 -1.243016445058094055e+00 -1.869019300253432103e+00 -1.585916587698951830e+00 -1.661952664094296539e+00 -1.395244192421454033e+00 -1.531417529290227231e+00 -1.481885010734721453e+00 -1.567229207671053670e+00 -1.557284414591560973e+00 -1.500344150467954885e+00 -2.022706924810155460e+00 -1.664489730677120916e+00 -1.478313966994766471e+00 -2.123110510397320461e+00 -1.365582434995747274e+00 -1.283517030977118889e+00 -1.941814109520908938e+00 -1.448420859106188230e+00 -1.351284598124354419e+00 -1.613679218114209446e+00 -1.520992263921274068e+00 -1.653318344827605646e+00 -1.303139952501262799e+00 -2.711624363352622247e+00 -1.681248133716515492e+00 -2.245920576428477311e+00 -1.676144624287932317e+00 -1.392815108722055939e+00 -1.568964804362548371e+00 -1.280451573491973916e+00 -1.448527247200901424e+00 -1.980973016150594734e+00 -1.974538265657771463e+00 -1.269278439566369210e+00 -1.536187017838026803e+00 -1.455479103914066430e+00 -1.444767553289711959e+00 -1.462399871587872546e+00 -1.744685023937834423e+00 -1.234251227851587585e+00 -1.751045210541889663e+00 -2.125943785302866207e+00 -1.608560418693149696e+00 -1.460454483886088450e+00 -1.457669391399075254e+00 -1.313173143430938383e+00 -1.484986113109103112e+00 -1.386519889879577416e+00 -1.283935856140871357e+00 -1.682291637447493438e+00 -1.297227528843849731e+00 -1.737851223380415089e+00 -2.028928928291660050e+00 -1.400894197680031095e+00 -1.320195550021443731e+00 -2.385296882883173986e+00 -1.465166256553922519e+00 -1.703824295396914934e+00 -1.429457023302450835e+00 -1.552747138404214411e+00 -1.490605509357574521e+00 -1.976692633490283679e+00 -1.687889252288992115e+00 -1.503457951406581783e+00 -1.743285082430360955e+00 -1.465692600982455795e+00 -1.765257955251989586e+00 -1.466584537620246431e+00 -1.377570223738054267e+00 -1.566459419782968210e+00 -1.752776617354332434e+00 -1.664467856793703016e+00 -1.465940637341683228e+00 -1.916115587356175487e+00 -1.668450997986277606e+00 -1.700791052562034666e+00 -1.593890284076854291e+00 -1.215723313710752596e+00 -1.796592167391033223e+00 -1.451182983672537397e+00 -1.718472714362270670e+00 -1.060732037979240650e+00 -1.635976300039726716e+00 -1.921092006533267282e+00 -2.073032424563542975e+00 -1.460004063285802678e+00 -2.040144465284032815e+00 -1.686821266410306386e+00 -1.493895357267536195e+00 -1.440119036038286504e+00 -1.691853930726643362e+00 -1.573841613017381125e+00 -1.518139749781028058e+00 -1.447103030364240706e+00 -2.017119568668309881e+00 -1.568186478296329289e+00 -1.503158598280260216e+00 -1.361805458257933310e+00 -1.814239853347517917e+00 -1.611637980211442889e+00 -1.411767045127784392e+00 -1.580932216823677683e+00 -1.540162068368834625e+00 -1.685682548557379645e+00 -1.197253319392799220e+00 -1.643878517998692779e+00 -2.042926272704313817e+00 -1.597688285293668908e+00 -1.764874869928555690e+00 -1.405879924262560143e+00 -1.763807566413002403e+00 -2.126622314772621536e+00 -1.868901633599658441e+00 -2.141929721192613822e+00
-1.746818360141177306e+00 -1.744650592836448411e+00 -1.222660520904435888e+00 -1.548029686358772361e+00 -1.608581263890907165e+00 -1.387583667689066047e+00 -2.240941831814983409e+00 -1.767386183267827482e+00 -2.435683995219402487e+00 -1.785736520390670101e+00 -1.854191403925565584e+00 -1.272122092761228229e+00 -1.607301429019808436e+00 -1.719302398085712946e+00 -1.591117278950158420e+00 -1.391450976029961373e+00 -1.349906654833025410e+00 -1.892608083336365876e+00 -1.912391543113887815e+00 -1.633608086073146781e+00 -1.956663287666127626e+00 -1.312753131453019195e+00 -1.573369481957771709e+00 -1.615225045713699625e+00 -1.612570820239665803e+00 -1.970406761976777776e+00 -1.607378101595609010e+00 -1.538955612749726365e+00 -1.339445873599137693e+00 -1.365776169440073851e+00 -1.789519309548236237e+00 -2.046112514978055241e+00 -1.842376154244180997e+00 -1.604486744245370744e+00 -1.555600828219244169e+00 -1.319956447528054078e+00 -2.117614740132392814e+00 -1.412014937148724947e+00 -1.761958082399450065e+00 -1.440898792727374866e+00 -2.068878026444563645e+00 -1.717570658041500886e+00 -1.539643519301974184e+00 -1.569551980873514996e+00 -1.691332529233271265e+00 -1.769715545241201227e+00 -1.527733609659920111e+00 -1.398457639346016412e+00 -1.349779490450219610e+00 -1.902302510669316993e+00 -1.950503210035085866e+00 -1.821262076603495927e+00 -1.906280706591649610e+00 -1.698793930922446016e+00 -1.359800318207857073e+00 -1.330868799019880422e+00 -2.023852097144518414e+00 -1.689583570133090351e+00 -1.696019184160513893e+00 -1.464409138995915516e+00 -1.768177341829217264e+00 -1.387455510194738784e+00 -1.326778523250641273e+00 -1.373822868807786479e+00 -1.514812269046121873e+00 -1.349077660302015591e+00 -1.841342215831234030e+00 -1.618501936898755655e+00 -1.672962313954857061e+00 -1.881995785096649776e+00 -1.637983640698846166e+00 -1.522091257564194278e+00 -1.329344849832318598e+00 -1.877874581287406697e+00 -1.484666834863240137e+00 -1.704438067032497450e+00 -1.534153297687264272e+00 -1.518690138377320586e+00 -1.509874062124329397e+00 -1.847904455611314001e+00 -1.586478075949981692e+00 -1.730718543673616994e+00 -1.622108155357458337e+00 -1.354181874388435514e+00 -2.552991722139989594e+00 -1.535890424278165467e+00 -1.809636351853760372e+00 -1.719892193978883599e+00 -1.477446996948398539e+00 -1.376314876975250012e+00 -1.428585615969804490e+00 -1.823204960201924019e+00 -2.086220457801356343e+00 -1.819460184525403923e+00 -2.108500339457401118e+00 -1.656546167760857502e+00 -1.763565319191535030e+00 -1.717025495816329350e+00 -1.467914940224857467e+00 -1.803373638655920042e+00 -1.992567843426424901e+00 -1.573936544312066310e+00 -2.227968501190492834e+00 -1.469880452047835240e+00 -1.796202609311281284e+00 -1.821264106176118558e+00 -1.498470604633499903e+00 -1.330999244561085870e+00 -1.669869340698983740e+00 -1.283961977281200317e+00 -1.851912277736192047e+00 -1.499595350077894240e+00 -2.151803148557217771e+00 -1.566974332285747451e+00 -1.854872094461901932e+00 -1.913909524918519400e+00 -1.429873149270290744e+00 -1.299575928807287672e+00 -1.363691877064880931e+00 -2.136629726400422591e+00 -1.621724260482247271e+00 -2.061740979721759626e+00 -1.768475428458051502e+00 -2.421720916937417645e+00 -1.765152419217362878e+00 -1.678523311326422851e+00 -1.498358979227901733e+00 -1.199384538141159862e+00 -1.541313677701255713e+00 -1.680719263009478270e+00 -1.987005635404353487e+00 -1.350928493924319573e+00 -1.496610018109538087e+00 -1.750471245878256754e+00 -1.764454102379859890e+00 -1.448030837592494846e+00 -1.661589405090296845e+00 -1.332205686808505707e+00 -1.327385629694577185e+00 -1.601536797900441567e+00 -1.488035866005560592e+00 -1.730177115401213106e+00 -1.592493164164044739e+00 -1.572371394777955400e+00 -2.136564288260857758e+00 -1.355380131508006514e+00 -1.613773681361862389e+00 -2.139772738812034447e+00 -1.421607578110741343e+00 -1.864325162514453460e+00 -1.350250364966377958e+00 -1.606975301564619540e+00 -1.378118829754755525e+00 -1.941363975777442796e+00 -1.381988457538286807e+00 -2.140456408405194022e+00 -1.680008286295684883e+00 -1.582803043003600418e+00 -1.478708453790532173e+00 -1.472079619353637847e+00 -1.356439616050266972e+00 -1.879930677400300620e+00 -1.492300371294672523e+00 -1.306420570324625885e+00 -1.497019629679449348e+00 -1.701335177871229565e+00 -1.564358969052300541e+00 -2.388197183542527302e+00 -1.760760668510388482e+00 -1.998938610831782592e+00 -1.803448978552798954e+00 -1.944866439825866600e+00 -1.485460823125802188e+00 -1.329314948606952429e+00 -2.387693483077162782e+00 -1.380344107291813671e+00 -1.263206662076034048e+00 -1.622467415328320062e+00 -2.043399521797735208e+00 -1.360927259186330396e+00 -1.343824951531144229e+00 -1.543478184334393211e+00 -1.313359762183228252e+00 -1.331111066440085589e+00 -1.636084587121244827e+00 -1.873157078978983314e+00 -1.885853640778055063e+00 -1.245695018246491204e+00 -1.529766582304699973e+00 -1.678294928579308287e+00 -1.610366952308646127e+00 -1.535167762275379655e+00 -1.518138261265590039e+00 -1.504730864545788194e+00 -1.587142342678018236e+00 -1.696976388048931694e+00 -1.353991599324051887e+00 -1.814295959243599432e+00 -1.560927627152623787e+00 -1.762829798968855055e+00 -1.581338193807204640e+00 -1.330909138452589291e+00 -1.755251937190200673e+00 -1.378621466126769946e+00 -1.766919545747970055e+00 -1.959651578474614464e+00 -1.960317325349200335e+00 -1.959917828815984642e+00 -1.724775848562602798e+00 -1.497512993415336835e+00 -1.731614596802248496e+00 -1.594139271099881849e+00 -1.852194116006332214e+00 -1.457204339368526558e+00 -1.696553811474908358e+00 -2.656442789882249134e+00 -1.798368323683733783e+00 -1.703084760669044906e+00 -1.396795389234704032e+00 -1.314094297604948114e+00 -1.689755364109335245e+00 -1.352216445068049389e+00 -1.341937581119720946e+00 -1.811505123330872546e+00 -1.807965080565233862e+00 -1.717280609469088004e+00 -1.511165683254019454e+00 -1.883318572031098093e+00 -1.411060868714832273e+00 -1.729937931625334269e+00 -1.598990977581585815e+00 -1.453987298806784123e+00 -1.426015678269625830e+00 -1.551830582933146685e+00 -1.476846173713890265e+00 -1.692746447095986095e+00 -1.376167143802836668e+00 -1.728485648355896798e+00 -1.467828508082122063e+00 -1.653438339319651229e+00 -2.024665336097697832e+00 -1.717558675430034487e+00 -1.468192797690766271e+00 -1.500546798269970727e+00 -1.570130226227686832e+00 -1.649949116686663997e+00 -1.809039404684163577e+00 -1.651808769661338605e+00 -1.812185137588095962e+00 -2.526484048275762451e+00 -1.521303379658721644e+00 -1.448175803358813463e+00 -1.433730294889294488e+00 -1.380824588818693188e+00 -1.791237015958055734e+00 -1.459009703236266553e+00 -1.249412234246874531e+00 -1.848847157639024852e+00 -1.769128822438385873e+00 -1.350700847892039480e+00 -1.856961933055672587e+00 -1.798272161952954695e+00 -1.470378530490346503e+00 -1.724192802685983406e+00 -1.805609427061916961e+00 -1.497166349369392968e+00 -1.927390878892531578e+00 -1.481331266421630488e+00 -1.516344228643395464e+00 -1.384507733303611321e+00 -1.222182458592264931e+00 -1.410799787000559302e+00 -1.603465769825029197e+00 -1.533261064395626594e+00 -1.683523641807961324e+00 -1.939686538421127704e+00 -1.335099593332803813e+00 -1.599254242533973080e+00 -1.666817330782375706e+00 -1.646809018303915462e+00 -1.663157526429389854e+00 -1.827419968426308827e+00 -1.585221663198895126e+00 -1.669935143843173764e+00 -1.399648065083379578e+00 -2.050564946018219370e+00 -1.374987488246432576e+00 -1.422701493387397598e+00 -1.579558592223552660e+00 -1.382906585161062019e+00 -2.364806013024809861e+00 -1.617316630995439874e+00 -1.636293262400106086e+00 -2.189301585201204325e+00 -1.450110405260611079e+00 -1.620395593414134972e+00 -1.600251104564441418e+00 -1.698200375691275132e+00 -1.471038800026658544e+00 -1.514374140670643909e+00 -1.927659162180191954e+00 -1.494422626690399714e+00 -1.828382322284467287e+00 -1.893022482914407778e+00 -1.517720498705020349e+00 -2.152183587313973412e+00 -1.513529265810084512e+00 -1.327505198780705609e+00 -2.198350249562394776e+00 -1.211266494068478528e+00 -1.420325997122781070e+00 -1.336448635574415622e+00 -1.307389548987385686e+00 -1.259771389208482528e+00 -1.289522914542207799e+00 -1.533943925932352403e+00 -1.759260363286168083e+00 -1.346033496794288187e+00 -1.551984137407986131e+00 -1.302694591957126891e+00 -1.640281918433158070e+00 -1.528319553963426003e+00 -3.028987303863030611e+00 -1.358643771898457420e+00 -1.634679460978674781e+00 -1.376302953901354265e+00 -1.768964020253255498e+00 -1.883578529355749209e+00 -2.575394659368499539e+00 -1.681519290811589684e+00 -1.510362623624266210e+00 -2.072021226042424669e+00 -1.436209333662139764e+00 -1.437429973625844237e+00 -1.431623027844327378e+00 -2.752448308523669063e+00 -1.246073933524419086e+00 -1.492087966766127982e+00 -3.029252119373022190e+00 -1.599001374974062584e+00 -1.518461037454682749e+00 -1.504471273000522302e+00 -1.492111284138279537e+00 -1.692161395268682478e+00 -1.891206976600619871e+00 -1.156875988895678775e+00 -1.356272040661145928e+00 -1.278965563578049691e+00 -1.460481570261691564e+00 -1.994148253031241103e+00 -1.472879289551403126e+00 -1.500524406479343043e+00 -1.387351856050717869e+00 -1.377674493847237613e+00 -2.156608442737724562e+00 -1.863365978828081193e+00 -1.621292237527023783e+00 -1.399680932503984732e+00 -1.602993731839492231e+00 -1.884104637132756332e+00 -1.931313717442633804e+00 -2.057271437112768719e+00 -1.968427951715125523e+00 -1.896953857371265872e+00 -1.423614657728998312e+00 -1.460758971811253470e+00 -1.529177446111875227e+00 -1.581582166550982826e+00 -1.597077066486799257e+00 -1.532527265988678833e+00 -1.747812842092637320e+00 -1.932196888056652018e+00 -2.142570851551607980e+00 -1.356380883727343889e+00 -1.447046458627716081e+00 -2.872392927180284161e+00 -1.558541632034106561e+00 -1.670147350109351114e+00 -1.632816421994764067e+00 -1.810702345892498233e+00 -2.140201924081464480e+00 -1.521390130983977906e+00 -1.710692492513810281e+00 -1.450888704668743978e+00 -1.573853804175392446e+00 -1.828868240947913115e+00 -1.393466269778968813e+00 -1.725159902200652073e+00 -1.568027407505460769e+00 -1.813019260910213593e+00 -1.617489571787535940e+00 -1.753534158920454500e+00 -1.689353494482277451e+00 -2.091853027556834110e+00 -1.383203797787126099e+00 -1.523426840320277087e+00 -2.287964844708828771e+00 -1.559306638724832217e+00 -1.342579067847123664e+00 -1.379922209532360000e+00 -1.633995933745984397e+00 -1.751152326415249982e+00 -1.724624243223360498e+00 -1.376099770348899964e+00 -1.352523328743488129e+00 -1.663356886788959210e+00 -1.614663878667407015e+00 -1.508046046352095715e+00 -1.348241323349943066e+00 -1.144910449823401288e+00 -1.104535191642866732e+00 -1.403592232994370415e+00 -1.762794717846302373e+00 -2.828450159904279282e+00 -1.411066681930128297e+00 -1.806082714250239141e+00 -1.266361753701754855e+00 -1.392084208707138338e+00 -1.536111856869237569e+00 -1.780452554627514949e+00 -1.414716024774126168e+00 -1.742003099772061914e+00 -1.439838820098595651e+00 -1.420151515181252044e+00 -1.596010617042204149e+00 -1.303027648137969230e+00 -2.019897791626639627e+00 -1.565252337190849330e+00 -1.397714018268213731e+00 -1.890107886899435874e+00 -1.540125162414882176e+00 -1.610768764959336963e+00 -1.603487765860072800e+00 -1.222783334651843079e+00 -1.213635934388432203e+00 -1.568898789753312650e+00 -1.811837636608407465e+00 -1.999904374052749789e+00 -1.429125454182469834e+00 -2.152378399679233834e+00 -2.170154791568757346e+00 -1.352102825045476298e+00 -1.344545446878784301e+00 -1.621660806029918689e+00 -1.765747040448913507e+00 -2.073723197703033705e+00 -1.368584324259888740e+00 -1.274290323065731645e+00 -1.765665594213821299e+00 -1.936881615439563387e+00 -1.969722630279556519e+00 -1.926829240005373700e+00 -1.595931065621610800e+00 -2.017636679664818189e+00 -2.067795678368995027e+00 -1.606293680404985214e+00 -1.283916158697059551e+00 -1.490411519524429629e+00 -1.348168217093900001e+00 -1.420132673420629876e+00 -1.732302159930503960e+00 -1.444661842488061954e+00 -1.774433120719672186e+00 -1.217463909134752331e+00 -1.505708993696008857e+00 -1.494204306032060448e+00 -1.449715596169609322e+00 -1.608488010427637116e+00 -1.534124692455206107e+00 -1.420749869050011549e+00 -1.420699689060419546e+00 -1.831643416951160175e+00 -1.725097881466902905e+00 -1.486603281267215859e+00 -1.776711372114509135e+00 -1.619182500576500594e+00 -1.832475214790258100e+00 -2.089209772344688965e+00 -1.452115476898370172e+00 -1.686472822427546037e+00 -1.364379372281682601e+00 -1.323877160910489348e+00 -1.682089327860819772e+00 -1.823619001119667127e+00 -1.457519117102219264e+00 -1.296649089245133446e+00 -1.330965799765974955e+00 -1.572459500245306341e+00 -1.601676237447195783e+00 -1.613519004511451582e+00 -1.776192684852571313e+00 -1.488051631375339356e+00 -1.466375672172349764e+00 -1.511926517931243996e+00 -1.424092677167272614e+00 -1.549907700234357755e+00 -1.768512835845751585e+00 -1.419095357165008231e+00 -1.775077861427005965e+00 -1.550914710270458130e+00
-1.414534416871933598e+00 -1.695874416137263863e+00 -1.444216082778687849e+00 -1.469687910464781755e+00 -1.692521534189005417e+00 -1.466860177154426959e+00 -1.437060928189341169e+00 -1.719426572244959539e+00 -1.408770348594615696e+00 -2.626684274880996650e+00 -1.532125487389732310e+00 -1.402296177611542571e+00 -1.333308886584286146e+00 -1.763539016216995048e+00 -1.451798969259917804e+00 -2.750957335165165940e+00 -2.820702017036081699e+00 -2.879318243295550417e+00 -1.766665858744159046e+00 -1.860460083899344141e+00 -1.810721736889479461e+00 -1.870821645111464093e+00 -1.406884404955028423e+00 -2.700960848918811941e+00 -1.944116038263874913e+00 -1.296077838036670871e+00 -1.920644248674548082e+00 -1.494782206333031604e+00 -1.598810415181974642e+00 -1.463760374474314840e+00 -1.676524832976072910e+00 -1.585661216853127886e+00 -1.428197056298472045e+00 -1.330950624085939449e+00 -1.454414534664892455e+00 -2.036879940731201710e+00 -1.494144943584466034e+00 -1.427021455607717870e+00 -1.912165359141241083e+00 -1.770004096903106339e+00 -1.663138502987100864e+00 -2.007597132605234425e+00 -1.503830617959743376e+00 -1.501403755364047132e+00 -1.459534540014252535e+00 -1.569593086084748457e+00 -1.495285827521037891e+00 -1.272002850618684011e+00 -1.556257681620158762e+00 -1.689395109237390002e+00 -1.662867259664384978e+00 -1.296154414618436279e+00 -1.546498210400717221e+00 -1.389007300001588119e+00 -1.466008613114436754e+00 -1.306691706994186575e+00 -1.478436646082680106e+00 -2.502825353980882017e+00 -1.502889313048222819e+00 -1.417982490357051928e+00 -1.700145712840185341e+00 -1.507134749557140552e+00 -1.584353850427464128e+00 -1.803290253926463915e+00 -1.714802703115158922e+00 -1.537352277930400080e+00 -1.804033189770852363e+00 -1.305558146430131794e+00 -1.568419858658253174e+00 -1.705302562073371941e+00 -1.314493303726860907e+00 -1.825173092468677316e+00 -1.797057418216135627e+00 -1.442706090969579025e+00 -1.732307802611731784e+00 -1.406754078983552203e+00 -1.915649795772301767e+00 -1.564161958605410963e+00 -1.753824046291875938e+00 -1.409936385001419490e+00 -1.281516873288732317e+00 -1.569286585807977419e+00 -1.965816189028873895e+00 -1.354503285887676878e+00 -1.592046512940352043e+00 -2.481552033931877954e+00 -1.620208907387673536e+00 -1.439254252550592028e+00 -1.295305886513764326e+00 -2.255175605158254104e+00 -1.893696498439946474e+00 -1.718248423110946499e+00 -1.217689314312591531e+00 -1.470432737254325550e+00 -1.168875792003551073e+00 -1.598513323938978603e+00 -1.752734858813642882e+00 -1.529951105527679323e+00 -1.457562087490465785e+00 -1.552580216852667228e+00 -1.643655596694720611e+00 -1.445999025743518240e+00 -1.719009472106173941e+00 -1.697215105502818622e+00 -1.540111364127455529e+00 -1.249713173377436481e+00 -2.257996136765046735e+00 -1.448695761820278261e+00 -1.458842267472231224e+00 -1.636972415036057171e+00 -1.886915348977282525e+00 -1.638589736154344667e+00 -1.136469019734994257e+00 -2.844466225426509176e+00 -1.540910426713575365e+00 -2.411763068003140553e+00 -1.459939141696385390e+00 -1.227240543760857339e+00 -1.380425016314730691e+00 -1.330731285553850451e+00 -1.318401134372814809e+00 -1.627766360121771783e+00 -1.489883228779565361e+00 -1.210007283907434061e+00 -1.313305616479296445e+00 -1.743986243462637420e+00 -2.114348623399707527e+00 -1.833573086705132527e+00 -1.763348515221910162e+00 -1.464192681979679556e+00 -1.577828521264732942e+00 -1.277284301108748910e+00 -1.638267232175242061e+00 -1.391571244357835635e+00 -1.146596068594535334e+00 -1.835440492336828155e+00 -1.421450410081771976e+00 -1.297021969821901211e+00 -1.568244549792967346e+00 -1.674501325914075966e+00 -1.551224870637404329e+00 -1.498007829986542472e+00 -1.851743070781556533e+00 -1.296587546023556525e+00 -1.396668238469246370e+00 -1.684786084954111196e+00 -1.713641204489611658e+00 -1.555389341919041657e+00 -1.427250351636528469e+00 -1.332619807012920710e+00 -1.443844770071543548e+00 -1.911322763270718816e+00 -1.471023012376256212e+00 -2.115572596087167856e+00 -1.305289595267618230e+00 -1.637179291177920826e+00 -1.484017370072274744e+00 -1.586724317644135240e+00 -1.738937206638161870e+00 -1.988154095211136285e+00 -1.467171790630706019e+00 -1.659824256006096066e+00 -1.675705796270864578e+00 -1.825093269159799636e+00 -1.666789024990865009e+00 -1.496352443202866089e+00 -1.354019869892310712e+00 -1.419948697925148551e+00 -1.506654829102924031e+00 -2.166568389592641974e+00 -1.809958311129847841e+00 -1.181262333681830423e+00 -1.165081466752152961e+00 -1.729255496115450930e+00 -1.593912307427374886e+00 -1.365683634036701788e+00 -1.461015647174604526e+00 -1.511611733119147649e+00 -1.914357995217451203e+00 -1.569738025628340194e+00 -1.935218335323346084e+00 -1.467763526166823151e+00 -1.816627797484710483e+00 -1.277131770364263952e+00 -1.548344895599063520e+00 -1.877295607690774970e+00 -1.815319830496089359e+00 -1.557133527550873309e+00 -1.997233845248523876e+00 -1.535964898495888464e+00 -1.642027143638224773e+00 -1.711055829458043132e+00 -1.379575977225413697e+00 -1.259346541563686195e+00 -1.763288931611495247e+00 -1.910607117659990140e+00 -1.563224030551020105e+00 -1.318988218789111100e+00 -1.480626855423436528e+00 -1.973065932688086610e+00 -1.308796046621205189e+00 -2.544842345065856826e+00 -1.570273773111020121e+00 -1.550282482307780318e+00 -1.720512493505490959e+00 -1.449753366963513423e+00 -1.783031855307209979e+00 -1.582753786873607238e+00 -1.432442391909461765e+00 -2.020784642226753913e+00 -2.015858053283567042e+00 -1.505646105236983834e+00 -1.703177372618421836e+00 -1.897599734450986730e+00 -2.593589852538805918e+00 -1.699415330617343400e+00 -1.534029429223897623e+00 -1.790555136114125423e+00 -1.558834548753311511e+00 -1.530480994239264092e+00 -1.608422809608928361e+00 -1.800441894832444323e+00 -1.454693904329779519e+00 -1.731223833043212812e+00 -2.187605643833832492e+00 -1.610087540067515199e+00 -1.291659319745262380e+00 -1.700565730289456123e+00 -1.354888048969504322e+00 -1.304981469422739293e+00 -2.158241548736529847e+00 -1.923623001161835377e+00 -1.826831213236728368e+00 -1.659987293895577309e+00 -1.726959563404330877e+00 -1.732209920409783166e+00 -1.532237435440894968e+00 -1.622655458772992221e+00 -1.746565551515959713e+00 -1.646653840726687079e+00 -1.740957957486995333e+00 -2.004169416510218404e+00 -1.571278208626082806e+00 -1.348307762296346857e+00 -1.679038404699202180e+00 -1.815364549017663753e+00 -1.292223297645616942e+00 -1.375282530858063179e+00 -1.568219305357121840e+00 -1.433090504816643129e+00 -1.435613571640524944e+00 -2.073753640950175559e+00 -1.714357754955628366e+00 -1.364093456648209246e+00 -1.869769461445691450e+00 -1.292321949688596261e+00 -1.491496684882652080e+00 -1.484083034841177762e+00 -2.293063954562443385e+00 -1.597967990282871620e+00 -1.551420385397002111e+00 -1.383033190586781203e+00 -1.602121301548107279e+00 -1.398009391369424259e+00 -1.961371636748417302e+00 -1.782538938915473103e+00 -1.436372929266138465e+00 -1.911880903099636875e+00 -1.485994117964277939e+00 -2.117225984903816194e+00 -1.747324054485442701e+00 -1.402830501808270736e+00 -2.252701669319963962e+00 -1.508780596237668581e+00 -1.658336654574680269e+00 -1.584784428807308077e+00 -1.686057578044061644e+00 -1.625726437933101121e+00 -1.266436638289259120e+00 -1.387947001749343379e+00 -1.383970133769611532e+00 -1.535322599915845299e+00 -1.669383108305591445e+00 -2.003158893092905402e+00 -1.514415161473229077e+00 -1.576345316773545058e+00 -1.506677180387915316e+00 -1.548460839805897882e+00 -1.420375273982182662e+00 -1.400707509231540637e+00 -2.790146432517047081e+00 -2.290195919543378533e+00 -1.981854678324878716e+00 -1.500331206255864469e+00 -1.588093751768896444e+00 -2.537202484831146521e+00 -1.755427405251332562e+00 -2.669145305701182469e+00 -1.535569950806669581e+00 -1.566200140036395627e+00 -1.148278790888715761e+00 -1.729811851587322646e+00 -1.169440246277456907e+00 -2.092472564889542141e+00 -1.735949853289169287e+00 -2.688642039390454208e+00 -1.803742605984038461e+00 -1.628507529158037981e+00 -1.425713708185867734e+00 -1.611477797921222477e+00 -3.085619887764509350e+00 -1.714802090928066791e+00 -2.302644280633635798e+00 -1.555232271370730501e+00 -1.598032294512731433e+00 -1.559740005776405480e+00 -1.856812850946357063e+00 -1.658922959991313562e+00 -1.650473845383022997e+00 -1.492738259860311167e+00 -1.252909898886730655e+00 -2.008596873396547355e+00 -1.491755726758117628e+00 -1.428287169781091492e+00 -1.530377055676747755e+00 -1.381811301900321753e+00 -1.432300024623198276e+00 -1.336846000670027346e+00 -1.585291936483009589e+00 -1.446287821104777827e+00 -1.760667359187062075e+00 -2.528663567127984901e+00 -1.318938664312440778e+00 -1.776428665670214402e+00 -1.544119270117840115e+00 -2.378809335954422011e+00 -1.495155830004024189e+00 -1.824774373947915640e+00 -1.772223967980514292e+00 -1.978192830101548116e+00 -1.773944588084273244e+00 -1.543677445232407797e+00 -1.446930540813448962e+00 -1.736641328982890808e+00 -1.669462044845174020e+00 -1.647116233464919866e+00 -1.580506991316930732e+00 -1.928851734230295989e+00 -1.385361048948462681e+00 -1.420892437930479035e+00 -1.433075638586571277e+00 -1.569357337998964264e+00 -1.384600254818775023e+00 -1.335619342128972598e+00 -1.733642977202402458e+00 -1.661435654127062511e+00 -1.590440241747611116e+00 -1.349304295602230530e+00 -1.654301845924240011e+00 -1.382122147026454195e+00 -2.304433879008805697e+00 -1.523040480443896616e+00 -1.562234099664081999e+00 -1.524016474418547595e+00 -1.612740862837741318e+00 -1.513538356472723834e+00 -1.579279020747371920e+00 -1.622924026867825331e+00 -1.477797823708788094e+00 -1.354976718455578100e+00 -1.834571020689247156e+00 -1.452779119116789808e+00 -1.721617597599444771e+00 -1.457337173843266775e+00 -1.620626059129419705e+00 -1.813632826972504386e+00 -1.572894896315573554e+00 -1.760622302720561194e+00 -1.634948541797187627e+00 -1.472590530006133713e+00 -1.816523427353894826e+00 -1.245813121062901541e+00 -1.550556604570867192e+00 -1.395614661922045086e+00 -1.411274018459597768e+00 -1.609685553020057780e+00 -1.428641836291835610e+00 -1.549992202487560533e+00 -1.438051285474020613e+00 -1.905930245736150885e+00 -1.475120848541403351e+00 -2.489184423899313714e+00 -1.358001212002544422e+00 -1.549426638438449633e+00 -1.913341260456862924e+00 -1.988176209326181665e+00 -1.749460531631038984e+00 -1.461251876451838960e+00 -1.970043206931623603e+00 -1.589431917046113973e+00 -1.571271920879668604e+00 -1.336586737855809837e+00 -1.611864116684952331e+00 -1.716269583640613661e+00 -1.709974711407275638e+00 -1.363556384517656150e+00 -1.530908329247531396e+00 -1.647804386951735145e+00 -1.614117595470417887e+00 -1.310234161950703413e+00 -1.934273963684742803e+00 -1.460118444754880063e+00 -1.726281168576147662e+00 -1.508380010718268549e+00 -1.856192680256628202e+00 -1.626746090202776607e+00 -1.946374144889044810e+00 -1.717235937919942668e+00 -1.334703159145092632e+00 -1.513504961510616864e+00 -1.997177880459070520e+00 -1.603679090943142871e+00 -1.608738837388864029e+00 -1.694814644584222485e+00 -2.280291403370762193e+00 -1.431227772485231364e+00 -1.578785359147470313e+00 -1.859970007970851213e+00 -1.604206628974379489e+00 -1.599269893539339238e+00 -1.475204294819199902e+00 -1.560992712403314275e+00 -1.117110426143218316e+00 -1.537271897027503220e+00 -1.556788861589909034e+00 -1.172751304911112680e+00 -2.515003953902003264e+00 -1.383815274976767817e+00 -1.545375961416427302e+00 -1.514656345389486125e+00 -2.173693716466897907e+00 -1.625077458452596657e+00 -1.633169616184048989e+00 -1.736049487419004000e+00 -1.711753196394920629e+00 -1.335045292654421401e+00 -1.497568123587756705e+00 -1.886666018786518517e+00 -1.671249087890607887e+00 -1.788716771717143939e+00 -1.939534586011767425e+00 -1.623372449236748061e+00 -1.921829655231484635e+00 -1.784037902514779672e+00 -1.892794571675331605e+00 -1.604129778825514663e+00 -1.372208203863441112e+00 -1.718346705934836294e+00 -1.278403847148026129e+00 -1.557278079133938453e+00 -1.565572142597400074e+00 -1.587984350815970336e+00 -1.818156462370877691e+00 -1.743036189158378546e+00 -1.454458748993486372e+00 -1.677891454293771512e+00 -1.208198165928145995e+00 -1.838988259851261464e+00 -1.164069315367441959e+00 -1.692897205615243372e+00 -2.079984713583507894e+00 -1.306661798075662073e+00 -1.470916303507615819e+00 -1.299164806254698323e+00 -2.103544970995952834e+00 -1.164629901580613636e+00 -1.219745710139024997e+00 -1.582782314821940650e+00 -1.239484850966842577e+00 -1.535135527405915301e+00 -1.805015057875505979e+00 -1.597166583040322996e+00 -1.281582644049005681e+00 -1.436443284919760144e+00 -1.515328515027763334e+00 -1.761237987638762936e+00 -1.578436930961650386e+00 -1.842602748218104658e+00 -1.366577787297956759e+00 -1.721560588631418698e+00 -1.730894224118171953e+00 -2.101830043381175628e+00 -1.436173419446383104e+00 -1.612538863296724800e+00 -1.456576813174684570e+00 -1.790256504230246293e+00 -2.085314525543227937e+00 -1.166064119597681970e+00 -1.238795845440336940e+00 -1.307473049298880419e+00
-1.446906998757482521e+00 -1.505452736239773381e+00 -1.753961429831746077e+00 -1.590466529443627985e+00 -1.538508480498842923e+00 -1.469933297166854391e+00 -1.581660344418904351e+00 -1.981457144526579617e+00 -1.564110466544085698e+00 -1.679408384502360185e+00 -1.643421521611312164e+00 -1.526480724794030852e+00 -1.337201880242312457e+00 -1.416484483439345077e+00 -1.491993823813277054e+00 -1.755119106804204465e+00 -1.896509236169076518e+00 -1.343252068134407118e+00 -2.014689640772282075e+00 -1.442886657974128406e+00 -1.518808422054503504e+00 -1.849346948118213430e+00 -1.508441727381133690e+00 -2.182967349927156686e+00 -1.625321771091492007e+00 -2.598644924106520371e+00 -2.272732407604912463e+00 -1.977625154008096686e+00 -1.319121722406897401e+00 -1.903872944621248120e+00 -1.674822487431335993e+00 -1.617230635291880825e+00 -1.441107881290018433e+00 -1.328470211221434605e+00 -1.439097437077924369e+00 -1.697523713798441358e+00 -1.273326092695495459e+00 -1.730311320286067378e+00 -1.178761165284818890e+00 -1.833063523816973905e+00 -1.600404572391472602e+00 -1.475814757935562049e+00 -1.593645397725779622e+00 -1.353482223417580954e+00 -1.960445292666685102e+00 -2.132136494807290727e+00 -1.581806509391491700e+00 -1.733029205534384554e+00 -1.889188137689673752e+00 -1.611274660933659897e+00 -1.408078509727940908e+00 -1.257334343479623140e+00 -1.541344955234747127e+00 -1.332903577984463128e+00 -1.660715579385468210e+00 -1.386211139463654485e+00 -2.113746449975543396e+00 -1.305418194127600406e+00 -1.541592568881593683e+00 -1.418202569331407537e+00 -1.590003349685928269e+00 -1.670761327925494477e+00 -1.243169489947476780e+00 -1.623171536254751857e+00 -1.614028943439704156e+00 -1.223377049644063241e+00 -1.497403513693590149e+00 -1.760170677236737813e+00 -1.595195090659337955e+00 -1.571831291162935518e+00 -1.959428907318262469e+00 -1.229646276855889786e+00 -1.323908398831338484e+00 -2.176319046448578653e+00 -1.451852333381295157e+00 -1.785695420002211709e+00 -1.782741912265473960e+00 -1.809549286556636494e+00 -1.657626732028206762e+00 -1.124138850710992843e+00 -1.735161440727621462e+00 -2.102643791042135391e+00 -1.612714702773846209e+00 -1.390365702439003481e+00 -1.690619437113952017e+00 -1.435508263007805096e+00 -1.482093540806380894e+00 -1.814654040508474120e+00 -1.747944578316349418e+00 -1.458392730360486667e+00 -1.997344378065124548e+00 -1.828838474282946658e+00 -1.560071477197981560e+00 -1.528550023874559294e+00 -1.175221947127611077e+00 -1.318337584120452544e+00 -1.732879830885568850e+00 -1.767138797796394600e+00 -1.811134495580663639e+00 -1.620382861716043177e+00 -1.652280204518292273e+00 -2.200480961612214514e+00 -1.756589023092216317e+00 -1.738828586156787592e+00 -1.345791748849422653e+00 -1.884142148394990945e+00 -1.764013213554037396e+00 -1.496536847405306014e+00 -1.250650821972708604e+00 -1.700695443150296526e+00 -1.646952752655419072e+00 -1.599588801801506532e+00 -1.465179549811555404e+00 -2.828894875243229912e+00 -1.418170628929996679e+00 -1.531469303695509820e+00 -1.608838023543171403e+00 -1.419074824735764739e+00 -1.515408310471559217e+00 -1.477587696154612829e+00 -1.633777844655799116e+00 -1.371278838564015334e+00 -1.671647949797340660e+00 -2.009871263572386102e+00 -1.492665698887646553e+00 -1.459738253246368966e+00 -1.587165283805892724e+00 -1.547301416898637205e+00 -1.905091072976643707e+00 -1.614255997032395751e+00 -1.461374068602348641e+00 -1.991830590466764139e+00 -1.338626617693776000e+00 -1.717796387634314970e+00 -1.508762608770120028e+00 -1.966249551313903776e+00 -1.420364877219568722e+00 -1.534043098504987324e+00 -1.324578308896774859e+00 -1.557157964061816502e+00 -2.137570865882719051e+00 -1.785676085715785177e+00 -1.481773570981501864e+00 -1.621324059453642663e+00 -1.459635166203450130e+00 -1.373612570403554889e+00 -1.363390816167736386e+00 -1.881179506390637357e+00 -1.619841715953809880e+00 -1.967826309141996299e+00 -1.980854997106423543e+00 -1.861074474423229264e+00 -2.067429411058927968e+00 -1.550079434842814408e+00 -1.676244630593503482e+00 -1.676302683057540488e+00 -1.680130548653716804e+00 -1.677346799430363244e+00 -1.565987703751583027e+00 -1.420039953375430875e+00 -2.049420814653758693e+00 -1.756894906232454368e+00 -1.934238451406871340e+00 -1.707881812210590766e+00 -1.634774033392154324e+00 -1.763005806369810635e+00 -1.552844259207246669e+00 -1.614605464561692294e+00 -1.543777032547548833e+00 -1.389101324147163252e+00 -1.576078662981219569e+00 -1.502207115383727976e+00 -1.421259931762567597e+00 -1.639336896913576647e+00 -1.665177963989630694e+00 -2.427906492596079158e+00 -1.670292814357961619e+00 -1.705315842327402187e+00 -1.880056390373600061e+00 -1.430343184595175288e+00 -1.533034721487279040e+00 -1.528837244257930550e+00 -1.714317165092049677e+00 -1.926133617511036178e+00 -2.147324008901293713e+00 -1.427003352352158361e+00 -1.713572366808079783e+00 -1.615888618854693259e+00 -2.352741309297160299e+00 -1.562154590849787139e+00 -1.964540952218582825e+00 -1.223649064553948396e+00 -1.490715493378561352e+00 -2.004446727652563265e+00 -1.512680112973922686e+00 -1.464378652794744662e+00 -1.710712662099417303e+00 -1.489092281990548328e+00 -1.593836452432664696e+00 -1.562963877054618367e+00 -1.734469158596939620e+00 -1.405941861425747064e+00 -1.485667459968323723e+00 -1.457162314014315729e+00 -2.271171356154932042e+00 -1.521847087120505870e+00 -1.452285950793288372e+00 -1.687051639478330145e+00 -1.402931067114680630e+00 -1.578933516650433022e+00 -1.511719564855750653e+00 -1.826420480345798403e+00 -1.348117675696440587e+00 -1.368102396195142401e+00 -2.117852558765110249e+00 -1.670504258130582009e+00 -2.676591110821211927e+00 -2.586609612494754629e+00 -1.799164494514871038e+00 -1.265978481499643316e+00 -1.594927930497280988e+00 -1.450952125732436704e+00 -1.793672850008779074e+00 -1.322287986860964271e+00 -1.340569154366846316e+00 -1.491520988419826610e+00 -1.630456306079321127e+00 -1.656461984556990341e+00 -2.201692533999236812e+00 -2.046768087279685400e+00 -1.323902686294748499e+00 -1.988366333197280289e+00 -1.484051666737649988e+00 -1.483769832087320051e+00 -1.469060332099525912e+00 -1.492450173088016641e+00 -1.595476596376698808e+00 -1.642795859213504350e+00 -1.353305323369058399e+00 -1.767472373265372765e+00 -2.106096153731161547e+00 -1.891272529204768738e+00 -1.782078051464768498e+00 -1.313671025853105023e+00 -1.778990888170090656e+00 -1.828866763256922434e+00 -1.423828834412560473e+00 -1.522393895636068528e+00 -1.513976161729701175e+00 -1.500917212151523294e+00 -1.791607129775475649e+00 -2.057374570158100990e+00 -1.546283282230811018e+00 -1.605587826640578086e+00 -1.584413331429588734e+00 -1.764286971498986389e+00 -1.592266087623398940e+00 -1.505278267376560342e+00 -1.684068557469875049e+00 -1.857874611829401168e+00 -2.631202121281521311e+00 -1.624884304372952171e+00 -1.712851690110707370e+00 -1.735016488584907979e+00 -1.801058141921422218e+00 -1.445576604072560389e+00 -1.658907903268562745e+00 -1.736445210119978988e+00 -1.392336879753057977e+00 -2.304424492295830351e+00 -1.572652521106580492e+00 -1.294668609950146099e+00 -1.647376181544065954e+00 -1.480730177511973444e+00 -1.414107343789275939e+00 -1.838620910105982054e+00 -1.326732840909709665e+00 -1.937097948341998332e+00 -1.427335751235256467e+00 -1.701152372399000967e+00 -1.943658023990134431e+00 -1.378667430672014582e+00 -1.556925949956475819e+00 -1.399327667739611591e+00 -1.424437424063549562e+00 -1.585657192334211096e+00 -1.573512558746707590e+00 -1.794815452278055945e+00 -1.393424009117315343e+00 -1.271829539990759539e+00 -1.933152381515598872e+00 -1.893864622229464834e+00 -1.420447771677214810e+00 -1.510286284362845510e+00 -1.803452200194023636e+00 -1.306987904522880051e+00 -1.373541856546115714e+00 -2.875895731258963917e+00 -1.409318047521938233e+00 -1.262964189174683893e+00 -1.523878373416517107e+00 -1.717171774533177597e+00 -1.484667143276924728e+00 -1.588982498305122615e+00 -1.315238624361019681e+00 -2.273148138658047657e+00 -1.354696123977040312e+00 -1.559693989404594472e+00 -1.733571073683709551e+00 -1.382340812442282685e+00 -1.722809261920932311e+00 -1.714352877488800830e+00 -1.454793319931755535e+00 -2.097661781657787383e+00 -1.751853148148822426e+00 -1.680154715684952116e+00 -1.336621998392830468e+00 -1.455345627136608977e+00 -1.499101364352900090e+00 -1.319575165216447798e+00 -1.675012164017302574e+00 -2.028538456794898970e+00 -1.719605289825731020e+00 -1.711666383148236381e+00 -1.884614480341964216e+00 -1.446988132104405578e+00 -1.628739306121014474e+00 -1.417505169242140983e+00 -1.796023595524643302e+00 -1.902991312216866904e+00 -1.516114074718309501e+00 -1.483617952998791178e+00 -1.515788224899708991e+00 -1.502967667159194942e+00 -1.905723596317792978e+00 -1.844365422818776690e+00 -1.826538538954491919e+00 -2.363809932219779419e+00 -1.420585288035517868e+00 -1.441191970909219577e+00 -1.618925347961642780e+00 -1.470847178084368601e+00 -1.851545611363512478e+00 -1.395776026949855808e+00 -1.562651937499222710e+00 -1.865651339893183325e+00 -1.653864501635517570e+00 -1.878733146477184812e+00 -1.513253865613891858e+00 -1.705264145979559887e+00 -1.337031941334542617e+00 -1.628867030551925943e+00 -1.565171925981126311e+00 -1.606480771188249612e+00 -1.614774889927163670e+00 -1.508121516809237672e+00 -1.684972757813503419e+00 -1.610315588914072338e+00 -1.585120753021929563e+00 -1.388091418964210844e+00 -1.569331559585784408e+00 -1.333711226884342960e+00 -1.485190125696914887e+00 -1.587238721359654381e+00 -2.003996540928327796e+00 -1.303662515337050909e+00 -1.264828222518014744e+00 -1.851104245876787679e+00 -1.555534233466969729e+00 -2.388921851942610974e+00 -1.524122625103212281e+00 -2.199015865332261566e+00 -1.501409908043964681e+00 -1.470974684743594718e+00 -1.351266449459364694e+00 -1.454815241698222739e+00 -2.253265825804737776e+00 -1.862641246630253322e+00 -1.780326570611824089e+00 -1.388258225034797677e+00 -1.806295735256977952e+00 -1.156223586360600741e+00 -1.450026686414725541e+00 -1.273670931709109277e+00 -2.237515873576279457e+00 -2.087371534475372492e+00 -1.725404858359580462e+00 -1.801738058296357803e+00 -1.663263602083473902e+00 -1.734138686083166681e+00 -1.432796151875790125e+00 -1.890535173582988948e+00 -1.746936447241232315e+00 -1.459929593067039511e+00 -1.832176203342246623e+00 -1.590442838185144758e+00 -1.263445953021495649e+00 -1.778754563727434901e+00 -1.525742130575370226e+00 -1.960968937467705731e+00 -2.115533815213434643e+00 -1.505047765320257191e+00 -1.467604363549337654e+00 -1.303262079956456487e+00 -1.690428927227457301e+00 -1.905645910494072393e+00 -1.620712203310192834e+00 -1.334648489598232235e+00 -1.914142099713336265e+00 -1.581156778084123582e+00 -1.405206411529903887e+00 -1.451343331203941656e+00 -2.002716656117569549e+00 -1.740223008636963664e+00 -2.024314850761305795e+00 -1.769101352245355141e+00 -1.524692546975042085e+00 -2.207144598180593054e+00 -1.762587385342562207e+00 -2.240035606316131744e+00 -1.521182833072244778e+00 -1.597022039285679096e+00 -1.740967238671148998e+00 -1.529232274816270110e+00 -1.492092233330998274e+00 -1.588988327191445338e+00 -1.301057283463604719e+00 -1.902800798521885328e+00 -1.411773494350408775e+00 -1.482104431575973269e+00 -1.257456254432365750e+00 -1.412637310426689385e+00 -1.439775736810946949e+00 -1.384137288990724635e+00 -1.670264059897307085e+00 -1.408810435933216088e+00 -1.520170252068099304e+00 -2.116496189184430499e+00 -2.402453612754065215e+00 -1.512279069153312117e+00 -1.961150105071143068e+00 -1.539095959701848759e+00 -1.591718574471497005e+00 -1.576519971598716818e+00 -2.062010009740436800e+00 -2.181600584154667732e+00 -1.942117908935088844e+00 -1.530956456453006043e+00 -1.528253215210330529e+00 -1.719292642685421146e+00 -1.615177877031398035e+00 -1.752355902414049149e+00 -1.751705795190713122e+00 -1.933827477279103535e+00 -1.481952461826591794e+00 -1.489970412097215924e+00 -1.324905314945457935e+00 -1.643743812201504895e+00 -1.446534081601546839e+00 -2.078805066757230868e+00 -1.622214051811611268e+00 -1.558494767304948958e+00 -1.999635579333089996e+00 -1.807653666583232344e+00 -1.396380826581811618e+00 -1.457285691481261081e+00 -1.620715578879932117e+00 -1.926216821131595980e+00 -1.542474263717144245e+00 -1.650580333248856002e+00 -1.720209830208747182e+00 -1.546316161664841760e+00 -1.324256517856090998e+00 -1.562695799926544726e+00 -1.712176164381420618e+00 -1.462298461491783330e+00 -1.787959846848630852e+00 -1.888739038233788747e+00 -1.429097512782255830e+00 -1.794924585805929507e+00 -1.408164019788156862e+00 -1.463441293821321265e+00 -1.267218316710526871e+00 -1.539089629389047253e+00 -1.552359235945871330e+00 -1.513871992615836382e+00 -1.874598739576875950e+00 -1.490097103520209298e+00 -2.066337250667788172e+00 -1.588806606996449489e+00 -1.399328437514568257e+00 -1.392357423068475875e+00 -1.665265509262751742e+00 -1.424561793879728366e+00 -1.762617315189472178e+00 -2.274268193333697674e+00 -1.742723388334277645e+00 -1.288401671726909559e+00 -1.319908508204261643e+00 -1.429679617570213779e+00
-1.535073928973352819e+00 -1.576608572090031801e+00 -1.505859884013207362e+00 -1.285981835592128641e+00 -1.791315963608821837e+00 -1.710298712365103668e+00 -1.552528070351319123e+00 -1.416324100092918092e+00 -1.429731155481021920e+00 -1.645868152912750570e+00 -1.469769084318040875e+00 -1.285213901113814616e+00 -1.192108858246665459e+00 -1.394764062685117656e+00 -1.982277307498245378e+00 -1.647919285186374871e+00 -1.375535970011501741e+00 -2.468968497350643165e+00 -1.585977617693707487e+00 -1.711948732731289002e+00 -1.415148713311699780e+00 -1.460076030817330395e+00 -1.493889466644702013e+00 -1.476843509706817104e+00 -1.852097264583460801e+00 -2.217685523353319699e+00 -1.719263026206061973e+00 -1.508820865810134970e+00 -1.673055413958597804e+00 -1.948502823448875709e+00 -1.362346846312437076e+00 -1.554963180964827218e+00 -1.779227648882285573e+00 -1.587882314052426747e+00 -1.794487968541113698e+00 -1.515315155072377795e+00 -1.563494216755275668e+00 -1.508773573606650986e+00 -1.501263976135073230e+00 -1.866389041156293782e+00 -1.555669441051847235e+00 -1.896277706178973732e+00 -1.801181203157849575e+00 -1.780054637328062794e+00 -1.376617905225004268e+00 -1.441139114744547145e+00 -2.257895797924323489e+00 -1.398294029201370137e+00 -1.894944359859244365e+00 -1.776341164820355756e+00 -1.396568889931913748e+00 -2.251503960305824226e+00 -2.033450334877029864e+00 -1.372413106227084789e+00 -1.475203515816270183e+00 -1.404262159933793885e+00 -1.534634182835122207e+00 -1.744857173842741860e+00 -1.546366235588853222e+00 -1.623270262647786621e+00 -1.515343891721637304e+00 -1.287329977030396311e+00 -1.300788736382555211e+00 -2.162577103407550272e+00 -2.390506041845482432e+00 -1.457890963058925848e+00 -1.565897189121146171e+00 -1.527481357155047181e+00 -2.427217873892554501e+00 -1.619022232708543507e+00 -1.552631366940646185e+00 -1.311975274842952288e+00 -2.075234774177333819e+00 -1.558681632016835072e+00 -1.497630861140234471e+00 -1.898986252384271545e+00 -1.754531520768977337e+00 -1.464836758349860490e+00 -1.854343492839116703e+00 -1.444152199011227378e+00 -1.467694791105677243e+00 -1.493083767243924553e+00 -1.492117936636608633e+00 -1.360571085034174565e+00 -1.544628646172578224e+00 -1.523819409254667079e+00 -1.529281015410822731e+00 -1.521358435462407899e+00 -1.848730638346058441e+00 -1.737244530761505867e+00 -1.335436839029709333e+00 -1.926014493930301885e+00 -1.318579194471644067e+00 -1.316664075060990591e+00 -1.524620093944340615e+00 -1.332183897997600397e+00 -1.428205357646362694e+00 -1.735913173210906768e+00 -1.407021501591779300e+00 -1.535941755283691812e+00 -1.384019384466643077e+00 -1.455234816720124558e+00 -1.437010539896155903e+00 -1.858999861432435452e+00 -1.516346894476383156e+00 -1.730747666069507806e+00 -1.294997647740617097e+00 -1.616232484578885131e+00 -1.658403785293797172e+00 -2.531743521276303532e+00 -1.399050626048759405e+00 -1.837382946708599585e+00 -1.549226545924199172e+00 -1.930646832964130422e+00 -1.403453363823356170e+00 -1.787403616285868413e+00 -1.249954271263718164e+00 -1.497171594899118885e+00 -2.289908756962640624e+00 -1.383131580353569756e+00 -1.861794805659579444e+00 -1.724696992835714981e+00 -1.243072500060608210e+00 -1.340486714149081049e+00 -1.485789398436733855e+00 -1.591966980438278778e+00 -1.954949141640433208e+00 -1.903872233524673607e+00 -1.844729196720446218e+00 -1.879716001402282677e+00 -1.600271555377295485e+00 -1.572842206826762013e+00 -1.633475030794216076e+00 -1.463297911365168957e+00 -1.259377315018913590e+00 -1.619296734092890100e+00 -1.610377294858220898e+00 -1.838514205215424191e+00 -1.810528016989670252e+00 -1.315815871472424181e+00 -2.474181335413530913e+00 -1.898203540845255777e+00 -1.510471767801194076e+00 -1.672017691280386131e+00 -1.221041512158019593e+00 -2.146330866653492819e+00 -1.581512470489159439e+00 -1.392704461155562123e+00 -1.531979178821575971e+00 -1.451734079268325983e+00 -1.995684383328660383e+00 -1.495683462842186895e+00 -1.514928167130706660e+00 -1.403477937819183952e+00 -1.662076919992059088e+00 -1.527583866104978760e+00 -1.252870626301123780e+00 -1.840918962869048769e+00 -1.581153624065738450e+00 -1.285730468262038961e+00 -1.608078499993867982e+00 -1.936297083450402745e+00 -1.553854632410661685e+00 -1.553507268673770980e+00 -2.016459975992085596e+00 -1.771710003060979588e+00 -1.392792329680878627e+00 -1.677653950009323935e+00 -1.733456721755214591e+00 -1.807086615386086947e+00 -2.176903329734817483e+00 -1.706920922932030793e+00 -1.131944532354189903e+00 -1.519251670652445263e+00 -1.897379380949932415e+00 -1.817231957536726616e+00 -1.326095306353662684e+00 -1.593180059224016620e+00 -1.591680871316407675e+00 -2.196430480588847711e+00 -1.501927086599254224e+00 -1.650029261713372275e+00 -1.318247836066584577e+00 -1.446934305048586555e+00 -1.761569242483216335e+00 -1.164709317826463142e+00 -1.701818969084217148e+00 -1.961287162937990436e+00 -2.085270255270047279e+00 -1.386532538524218650e+00 -1.182302724575303499e+00 -1.488268316514800738e+00 -2.311875479933650723e+00 -1.814267758192918523e+00 -1.411293733665372141e+00 -1.815359707067627948e+00 -1.958148091564857474e+00 -1.263473751798005029e+00 -1.535879504921373817e+00 -1.263223104814445996e+00 -2.021032326097793597e+00 -1.310525877477328738e+00 -1.243653175453000914e+00 -1.717312940096987983e+00 -1.525105629535784546e+00 -1.583912801993871744e+00 -1.532507128589254419e+00 -1.804539585866814733e+00 -1.855187837471258927e+00 -1.392053551235330922e+00 -1.816575169490777686e+00 -1.656029114717353368e+00 -1.350292817704457304e+00 -1.414585930889871834e+00 -1.437564245519241668e+00 -2.180418341113191438e+00 -1.902593048866786596e+00 -1.881473708312898951e+00 -1.340451019976176328e+00 -1.711625644001932622e+00 -1.847910158103733158e+00 -1.310243751641629650e+00 -1.283251479319446497e+00 -1.626856779962266408e+00 -1.916939330689280352e+00 -1.599788998531841422e+00 -1.728701479944546815e+00 -2.054387931944750001e+00 -1.778142958197093115e+00 -1.553159844610587426e+00 -1.406589403717316555e+00 -1.731007796510052543e+00 -1.550504123187207206e+00 -1.428859012525691474e+00 -1.880041566347282034e+00 -1.936479065563339041e+00 -1.619725246433354915e+00 -1.392162511081346699e+00 -1.396218416045102106e+00 -1.927143313269541913e+00 -1.514553501801767288e+00 -2.005394541613478854e+00 -1.995785394300906734e+00 -1.475501883186925323e+00 -1.473840709859309150e+00 -1.428939992590340768e+00 -1.499089728365220697e+00 -1.449771440365827946e+00 -1.487681153732248962e+00 -1.592812435340908550e+00 -1.398032841030482309e+00 -1.561912929603264777e+00 -1.996890650641419684e+00 -1.548266574139742113e+00 -1.406329674184869649e+00 -1.842044148003268544e+00 -1.558520599411378216e+00 -1.503529700033733096e+00 -1.959240215092588500e+00 -2.025703465991659513e+00 -1.941326398066940406e+00 -1.396012704588768916e+00 -1.710606152297917903e+00 -1.615571015281323852e+00 -1.432254926920196514e+00 -1.590282968862168689e+00 -1.938159406226880765e+00 -1.646835898292639877e+00 -1.616814263174737309e+00 -1.546386520696956035e+00 -1.410697501453356262e+00 -1.623223468361202793e+00 -1.708334741939469437e+00 -1.561194124785766135e+00 -1.750488721402259529e+00 -2.350096939943285612e+00 -1.837347279051672500e+00 -1.908413087883783055e+00 -1.863760776495472893e+00 -1.889035556093043855e+00 -1.352530961125089526e+00 -1.566064420465236751e+00 -1.613220528044573499e+00 -1.488394683367206150e+00 -1.645569655397568276e+00 -1.426529076221421777e+00 -1.594058699956007574e+00 -1.854799625831488941e+00 -1.956512353295017492e+00 -1.797778770412054694e+00 -1.708826547928875561e+00 -1.577407628345455004e+00 -1.408593336642306681e+00 -1.672138049144855643e+00 -1.628742317375863058e+00 -1.830245517652836718e+00 -1.426991900975773664e+00 -1.959908896295028846e+00 -1.818279769503553744e+00 -1.441535962184978814e+00 -1.299141276365930908e+00 -1.472620017157223016e+00 -1.741558945919774892e+00 -1.319545987506502982e+00 -1.809219066802408182e+00 -1.584985108196575343e+00 -1.912657170562066744e+00 -1.731869173889184266e+00 -1.693538047601824470e+00 -1.309084839828290159e+00 -1.625700469566454753e+00 -1.277164951478237054e+00 -1.496904839612405169e+00 -1.490052710355126653e+00 -3.171689601236429734e+00 -1.169150494575676102e+00 -1.416891661593103535e+00 -1.525284785452170722e+00 -1.632510075891172141e+00 -1.342964825353760494e+00 -2.034886814092562446e+00 -1.614771469604314280e+00 -1.617852499030473901e+00 -1.885051779413931650e+00 -1.516617630140003614e+00 -1.351295942175224862e+00 -1.740073553874902368e+00 -1.760275700729622583e+00 -1.386743345584254161e+00 -1.417936360666241624e+00 -2.475100916816087349e+00 -1.476648093230458869e+00 -1.382122526921482741e+00 -1.497162136455856718e+00 -1.592521856476766695e+00 -1.420876973529421328e+00 -1.473274074158409386e+00 -1.413202808237353558e+00 -1.825340161545381701e+00 -1.555964270450910014e+00 -1.508213331261145429e+00 -2.116528040139983524e+00 -1.243054943820130598e+00 -1.157237783965337385e+00 -1.743257534042602419e+00 -1.230941986961255452e+00 -2.065136311983021944e+00 -1.326845519752213765e+00 -1.351293403057757248e+00 -1.809161458087546359e+00 -1.350668310241835535e+00 -1.665367614345900416e+00 -1.662407380022833836e+00 -1.592101284173241149e+00 -2.117193844075261122e+00 -1.252745498955869508e+00 -1.544788706158549241e+00 -1.833191956732597827e+00 -1.437474616012683226e+00 -1.651595521964853486e+00 -1.914889197066556692e+00 -1.171199736245323253e+00 -2.019726412580613584e+00 -1.703921158837255145e+00 -1.384998258215201172e+00 -1.383839203301527876e+00 -1.426712072098635709e+00 -1.748107396799132296e+00 -1.970571485729586181e+00 -1.382224200493473276e+00 -1.765602059785436273e+00 -1.327519676512008751e+00 -1.878078438033000230e+00 -1.558753502318894313e+00 -2.372054369952661723e+00 -1.354974657089394130e+00 -1.299439199537285594e+00 -1.429486204197053745e+00 -2.288900988774281497e+00 -1.423456786813629193e+00 -1.454967671949723318e+00 -1.864125675942581939e+00 -1.479730876615648727e+00 -2.357821125603905887e+00 -1.678901972706122736e+00 -1.591079430743031597e+00 -1.803809815550093898e+00 -1.419617769035768751e+00 -1.571973514885653955e+00 -2.059426592973288450e+00 -1.498455822982237784e+00 -1.124317129221981126e+00 -2.210512024288832311e+00 -1.336221208703983754e+00 -1.420840672256406201e+00 -1.440380887919287201e+00 -1.595584049345641020e+00 -1.476249759545514850e+00 -1.714145322540364447e+00 -1.504135810449201971e+00 -1.565968360970999784e+00 -1.410294345204412547e+00 -1.912972083227908682e+00 -1.205500551788566410e+00 -1.464277378960164189e+00 -1.631966048668056501e+00 -1.282258923647056292e+00 -1.345711422328637719e+00 -1.487808559838022182e+00 -1.412562547933443158e+00 -1.458890220377392577e+00 -2.108316730052092414e+00 -1.717518602818740581e+00 -1.569423688312409748e+00 -2.073065387490049982e+00 -1.824469831338056958e+00 -1.749848052226393058e+00 -1.397326804321817439e+00 -1.530966021988354298e+00 -1.526658828151974845e+00 -2.261443808035207059e+00 -1.387677202547517474e+00 -1.949406988169175126e+00 -1.823849456292514271e+00 -2.121028023955675579e+00 -1.375853737749576089e+00 -1.336650592384153624e+00 -1.312862479035842744e+00 -1.670719200929541071e+00 -1.930304941305587718e+00 -1.937049645541625953e+00 -1.752684870364830338e+00 -1.570369188570727603e+00 -1.482128536575718414e+00 -1.706071088450841211e+00 -1.387204864622081590e+00 -1.947394479225984965e+00 -1.511059385023993729e+00 -1.711307081614902748e+00 -1.572428214531424784e+00 -2.009065972132338285e+00 -1.405525602833617382e+00 -1.726991984298338112e+00 -2.169749206376819117e+00 -1.493818926546545356e+00 -1.587769269255991711e+00 -1.523863263147608560e+00 -1.503160478320307192e+00 -1.607973417940081307e+00 -1.422111322724598503e+00 -1.176010156115572691e+00 -1.414521379318131933e+00 -1.489134163600036809e+00 -1.343466269745590580e+00 -1.648880553829721096e+00 -1.248402238762663652e+00 -1.615608685791710908e+00 -1.640617484498396950e+00 -1.906457594905806463e+00 -1.347702711042882084e+00 -1.488856258530656618e+00 -1.427526016246053020e+00 -1.579755249863898925e+00 -1.370258010552823258e+00 -1.477636828141127179e+00 -1.734423243868411069e+00 -1.477662823153571781e+00 -1.422474957514230365e+00 -1.552263283582256959e+00 -1.543156372299275159e+00 -1.569838318171051794e+00 -2.114914404228270151e+00 -1.626241479052331629e+00 -2.079792908998874701e+00 -1.301532553281147475e+00 -1.565849836396525641e+00 -1.775202528141734071e+00 -1.439089330166880565e+00 -1.427812416620285907e+00 -1.565192601539751704e+00 -1.509656001053465646e+00 -1.435720775259403670e+00 -1.632297744612557278e+00 -1.305362666124523896e+00 -1.387525403133455182e+00 -1.534448408071714454e+00 -1.676335441204166221e+00 -2.904226730672678780e+00 -1.731432842481649859e+00 -1.574021320149453063e+00 -1.450159622936608272e+00 -1.862331058480839907e+00 -1.814134064246771150e+00 -1.781956810506500233e+00 -1.373006745295032305e+00 -1.765184892804860350e+00 -1.626642879444344159e+00 -1.735060756181945996e+00 -1.266387265677636709e+00 -1.552588333855961844e+00
-1.267403063269573416e+00 -1.252612870568956316e+00 -1.292591999080709764e+00 -1.903249150358917952e+00 -1.802743889190307591e+00 -1.570265675053021504e+00 -1.658466193359390939e+00 -1.655647179249041478e+00 -1.722173061131931249e+00 -2.200360481649683564e+00 -1.573973771485681405e+00 -1.969380154026696417e+00 -1.276973575823465934e+00 -1.530906941978753322e+00 -1.677390185509182841e+00 -1.543333034109395596e+00 -1.347726159010590674e+00 -1.983197267433284283e+00 -1.464469359511041624e+00 -1.415819081349267261e+00 -1.350366897847674164e+00 -1.993127925344006401e+00 -1.620672089683154349e+00 -1.428037561241503717e+00 -1.593878147930089195e+00 -1.668189814632348833e+00 -1.610184584602140090e+00 -1.854285502905060889e+00 -1.526195140694484031e+00 -1.858888187723533258e+00 -1.649936340493976417e+00 -1.282938087591844800e+00 -1.539943609194309726e+00 -2.154975663422041166e+00 -1.388379231746771802e+00 -1.368959294113677450e+00 -1.457031908377871110e+00 -1.593271285333315523e+00 -1.994489310798949866e+00 -1.831068934127839665e+00 -1.796138550437551107e+00 -1.413497932767529663e+00 -1.626921185198381359e+00 -1.557598262085091445e+00 -1.606639095888573010e+00 -1.664791291252397887e+00 -1.729064370973353304e+00 -1.392085617450603108e+00 -1.628742063491086745e+00 -1.455271128988474771e+00 -1.499033140702345168e+00 -1.579203884863172203e+00 -1.429287861767122081e+00 -1.561675969478011350e+00 -1.767974310904355306e+00 -1.470266228608497761e+00 -1.418027927208534322e+00 -1.661249897092113459e+00 -1.337278580873849210e+00 -1.247900752220097331e+00 -1.542568419691478177e+00 -1.577903949871302114e+00 -1.488982623335428190e+00 -1.814281774447280782e+00 -1.666595950813416271e+00 -1.728875438264429798e+00 -1.229794567343266198e+00 -1.462409038403692074e+00 -1.589787237326536484e+00 -1.508722914897541845e+00 -1.552708233957905914e+00 -1.738191574766041025e+00 -2.215467536733281673e+00 -1.873088380914876172e+00 -1.526836005697454146e+00 -1.715552244568715912e+00 -2.237648272519737525e+00 -1.494471964736737046e+00 -1.379198001289252851e+00 -1.513730966696425595e+00 -1.538511926739983826e+00 -1.604217212722803820e+00 -1.808779205326486839e+00 -1.816109513691505306e+00 -1.217732576089842089e+00 -1.485217470214143187e+00 -1.963985482471352961e+00 -1.665928003381518030e+00 -1.529393254773033561e+00 -1.929597718127778805e+00 -1.661749300070872071e+00 -1.653673030265756294e+00 -1.970106006103572449e+00 -1.576182138345125328e+00 -1.935780490282575927e+00 -1.508635176233995123e+00 -2.017486979715578777e+00 -1.966758206404483955e+00 -1.588249263763789720e+00 -1.560923302036513860e+00 -1.904945408345623425e+00 -1.872417294915426966e+00 -1.597857987139715386e+00 -1.528936120331502835e+00 -2.176077570413330609e+00 -1.128532765863848208e+00 -1.439337280336816294e+00 -1.340525854211339185e+00 -1.359513607035217175e+00 -1.619367203287380041e+00 -2.021780288004775716e+00 -2.594989148939731649e+00 -2.376033155341821690e+00 -1.550457965097143731e+00 -1.563699497043053777e+00 -1.532543804385118058e+00 -1.486886732527994415e+00 -1.499452669506917024e+00 -1.607679603100766741e+00 -1.362755294596554645e+00 -1.725623471802051112e+00 -1.664682461325132978e+00 -1.672780970903169351e+00 -1.367779049872698494e+00 -1.839392908967296902e+00 -1.809846819594548961e+00 -1.756102731954423346e+00 -1.409297912776420691e+00 -1.428898336615923137e+00 -1.931109030213030708e+00 -1.484135573681395481e+00 -1.488223230877876446e+00 -1.832663426314167010e+00 -2.083006019454703761e+00 -2.969070166436203806e+00 -1.809595442670847820e+00 -1.371432832409262836e+00 -1.565206953714253224e+00 -2.089486467738543851e+00 -1.655571800861603826e+00 -1.859142255138338751e+00 -1.596759440364337701e+00 -1.921188155134590403e+00 -1.510514215522359205e+00 -2.023134425699268490e+00 -1.594723228592310971e+00 -1.228620575826347983e+00 -1.455937100612864299e+00 -1.361652466902235403e+00 -1.462553735126243204e+00 -1.545343407541780678e+00 -1.921398119272181182e+00 -1.676708061195860244e+00 -1.316071713605234006e+00 -1.759767020872803345e+00 -1.397694227303723169e+00 -1.494303068635443488e+00 -1.513088329636949503e+00 -1.995396868780263899e+00 -1.645342040601102562e+00 -1.351000950618354235e+00 -1.773464597689722311e+00 -1.990934104783193881e+00 -1.667991459384566832e+00 -2.617510272106267966e+00 -1.182571822335428235e+00 -1.736870050084717398e+00 -1.419990401222847032e+00 -1.709858372730360232e+00 -1.747150315700477963e+00 -1.556463734337475424e+00 -1.423175881578606861e+00 -1.660133897533346392e+00 -1.518358030202503928e+00 -1.527052298183955381e+00 -1.745774361126199548e+00 -1.538954490180018064e+00 -1.380961679538937448e+00 -1.274889740566030438e+00 -1.492491058109489455e+00 -1.978938066953496611e+00 -2.566732269947480827e+00 -1.507359632989893061e+00 -1.820245491494822065e+00 -1.521603257127254416e+00 -1.593881295046359892e+00 -1.300635677282055980e+00 -1.247474684502779763e+00 -2.380810805999802326e+00 -2.185239022426281874e+00 -1.734337120209307859e+00 -1.388335716960703348e+00 -1.841492551210742734e+00 -1.651850579443540301e+00 -1.699096566685922571e+00 -1.689038163776901857e+00 -1.653229907015350664e+00 -1.288646256078364916e+00 -1.436679033723835541e+00 -1.759483432950632587e+00 -1.489442980980965947e+00 -1.349097114179566237e+00 -1.365577491625984408e+00 -1.521644746077547961e+00 -1.892397358390150774e+00 -1.530496877133061595e+00 -1.533572383289004026e+00 -1.418869376745287347e+00 -1.381076595801220996e+00 -1.391659788076068605e+00 -2.643219663828432875e+00 -1.449589982981972502e+00 -1.271606479837594339e+00 -1.860109203760224483e+00 -1.715394201632439497e+00 -1.640872336897339689e+00 -1.483257975979901611e+00 -1.506893849877239067e+00 -1.510432752789049982e+00 -1.504698384764382002e+00 -1.834870172648586983e+00 -2.160932090351162849e+00 -1.507269490223259956e+00 -1.464307920200008439e+00 -1.444145922866107545e+00 -1.973329165621694248e+00 -1.476572242962395753e+00 -1.279136862932086949e+00 -1.336562870053158436e+00 -1.248628283172487086e+00 -1.430044239669991502e+00 -1.661886114790945168e+00 -1.558888166078673310e+00 -2.106571096898369078e+00 -1.437606230712053179e+00 -2.384435228402462137e+00 -1.552557942526562540e+00 -1.603419850563266413e+00 -1.350727978187891365e+00 -1.315000375862200199e+00 -2.064178205345865713e+00 -1.309091734900790227e+00 -2.047640180938966825e+00 -1.835032439226826684e+00 -1.928563285637681313e+00 -1.472446804268985332e+00 -1.540333627876798506e+00 -2.082385486134879393e+00 -1.480006373367176220e+00 -1.569306473383344613e+00 -1.852165514047762640e+00 -1.517860776702407266e+00 -1.569562950495635878e+00 -1.879405944007436435e+00 -1.477212641821353811e+00 -1.405770586384192722e+00 -1.336101171240760888e+00 -1.674704457667728574e+00 -1.426074401386425050e+00 -2.047388553395061095e+00 -2.158924972297774580e+00 -1.664162333663676385e+00 -1.744762481919310604e+00 -1.692639650581468702e+00 -1.901405808593330526e+00 -1.720821370112085580e+00 -1.655842382138318358e+00 -1.708991458562166610e+00 -1.736771899105472583e+00 -1.733087772404281912e+00 -1.526740092973521090e+00 -1.464587545782024769e+00 -1.430005224903446726e+00 -2.455471227535346745e+00 -1.316183669734990680e+00 -1.818133570048196201e+00 -1.377645172901925230e+00 -2.547420353558089268e+00 -1.317372239305346415e+00 -1.491682665883748538e+00 -1.710448452608349434e+00 -1.417134331428373972e+00 -1.581931671221568303e+00 -1.580958381904792764e+00 -1.367604368792444403e+00 -1.926286248018588942e+00 -1.288717209126873264e+00 -1.503869255051777376e+00 -1.742365850383434944e+00 -1.616912796540475483e+00 -1.813256321699896700e+00 -1.732224426922069238e+00 -1.530213846428756019e+00 -1.578884090801092821e+00 -1.544505566376280559e+00 -1.377028672854439861e+00 -1.606083701705164124e+00 -1.299663061716870072e+00 -1.304879430258098161e+00 -1.557252741221128778e+00 -1.506365680127401463e+00 -2.208764900893783079e+00 -1.574739682379461048e+00 -2.329329865907757036e+00 -1.679419082956689513e+00 -1.916641516529376865e+00 -1.833315448520366209e+00 -1.563045401858178529e+00 -1.949159298185601852e+00 -1.463901352652529742e+00 -1.278555558803667669e+00 -1.346479367345312150e+00 -1.666784028115389171e+00 -1.235066866133632146e+00 -1.407568945633670632e+00 -1.855934609238266253e+00 -2.168523680680581656e+00 -1.354846243721300025e+00 -1.492366676460909147e+00 -1.239042370218044864e+00 -1.720593123013234305e+00 -1.570861005454709192e+00 -1.799572246337890480e+00 -1.484602615556384952e+00 -1.234599810006151488e+00 -1.504082267185899990e+00 -1.423123971277608479e+00 -1.870332926430212872e+00 -1.976046129429162690e+00 -1.396850133559645935e+00 -2.405113145656670337e+00 -1.455384703683328507e+00 -1.544441087497381071e+00 -1.662849840159909887e+00 -1.602109017438134497e+00 -1.716163351994665964e+00 -1.126180734699070429e+00 -1.797135778183519328e+00 -1.462677706956438950e+00 -1.810807451508266386e+00 -1.364308051435611624e+00 -1.144112674682515651e+00 -1.550409844584215602e+00 -1.944503378343620081e+00 -1.383335989139228062e+00 -1.514489292010250399e+00 -1.543995457922841652e+00 -1.460252662834779613e+00 -1.765690873018911589e+00 -1.823342240762441557e+00 -2.237121372627359772e+00 -1.496271879464008414e+00 -1.475325017913995618e+00 -1.553645856677210224e+00 -1.787408209059534903e+00 -1.338623839622078204e+00 -1.843437095711642382e+00 -1.539058089958097453e+00 -1.977045546105779206e+00 -1.653448331450220410e+00 -1.540378326322657587e+00 -1.554983087631430783e+00 -2.092152753669465959e+00 -1.432335944600447997e+00 -1.446624226041318906e+00 -1.980532767133060590e+00 -1.242879616886603422e+00 -1.349361512209234393e+00 -1.624839516119580329e+00 -2.535136042192656536e+00 -1.461656848557034705e+00 -1.398166550443089573e+00 -2.397774124367132220e+00 -1.710254346745347709e+00 -1.430202110790446124e+00 -1.719568944987022618e+00 -1.378142125235280124e+00 -1.959256059366454306e+00 -1.612708167629846034e+00 -1.654733281578307125e+00 -1.527978143356466978e+00 -1.442919378409067255e+00 -1.699323243820936025e+00 -1.899405541022834765e+00 -1.698766197072709927e+00 -1.473103945838118101e+00 -1.389032013576250169e+00 -1.757482906374346898e+00 -2.019271837875372455e+00 -1.247499268858289101e+00 -1.746111164929523785e+00 -1.794060422820295209e+00 -1.433494922943270078e+00 -1.471626759485988423e+00 -1.870918199782516389e+00 -1.886411559284505213e+00 -1.557155063540213158e+00 -1.524435651590517526e+00 -1.449283112905880078e+00 -2.352256981195831376e+00 -1.432459538595485027e+00 -1.755931648745840734e+00 -1.642612696454042620e+00 -1.494653203103742278e+00 -1.527932286096015169e+00 -1.151401332239920361e+00 -1.463424857248995625e+00 -1.721224095861937364e+00 -1.334546283212691309e+00 -1.834658207867246205e+00 -1.212036743652743720e+00 -1.357147650850754284e+00 -1.874163764377286823e+00 -1.478732971582830125e+00 -1.933940267483494235e+00 -1.252111324655684754e+00 -1.500014503564022883e+00 -2.299600155300328019e+00 -1.609720720830200680e+00 -1.732431999794619593e+00 -1.413503445682454895e+00 -1.189942092897945169e+00 -1.631664197457667775e+00 -1.182272275375659598e+00 -1.441224224441996160e+00 -2.131245514511300954e+00 -1.542284770831536589e+00 -1.645173180715642003e+00 -1.243524083538830816e+00 -2.192615433109507350e+00 -1.128024017367387666e+00 -2.042698853980160045e+00 -1.469390534953303629e+00 -1.400660985240000489e+00 -1.772146755996333090e+00 -1.668910747665220295e+00 -1.666155556345512601e+00 -1.167314421101766975e+00 -1.920467426126877486e+00 -1.392554305226324729e+00 -1.327127338867864603e+00 -1.903337244701634123e+00 -1.502153215004633502e+00 -1.786683292128949496e+00 -1.576377874065161278e+00 -1.600288239525775813e+00 -1.771282663001707558e+00 -1.398890528289927770e+00 -1.433909065177690900e+00 -1.754588381898976035e+00 -1.167870848077142920e+00 -1.663191569008384052e+00 -1.456766450260820633e+00 -1.395595320626596969e+00 -1.832592034193600838e+00 -1.546039951156458647e+00 -1.660565985710919623e+00 -1.691273649313141059e+00 -1.705832502099917880e+00 -1.527885035319046514e+00 -1.459382769093630294e+00 -1.714453926263576289e+00 -1.731939613512384790e+00 -1.417978245863763531e+00 -1.519716854570330344e+00 -1.414478226945664829e+00 -1.403686311865463221e+00 -1.463739472954615373e+00 -1.526033994083463963e+00 -1.926531830111870569e+00 -1.611745442308694765e+00 -1.488946488914047794e+00 -1.946887276568041170e+00 -1.884000648159214419e+00 -1.419137217993507560e+00 -1.856334855836793141e+00 -1.410246863992110633e+00 -2.186650364218174492e+00 -1.709297523418794817e+00 -1.341072970600149405e+00 -1.258648739932368699e+00 -1.383177239956476345e+00 -1.284941897633298469e+00 -1.656484766644819029e+00 -1.500365691570874516e+00 -1.888482440978139332e+00 -1.713808583360298954e+00 -1.540986759877913004e+00 -1.385326582519548877e+00 -1.410645004049330797e+00 -1.572405221634597172e+00 -1.584249369534307839e+00 -1.946012284128934011e+00 -1.595864353869218544e+00 -1.652886150482543171e+00 -1.770393467749262983e+00 -1.950840298665269978e+00 -1.859842753189054898e+00 -1.862878556915112283e+00 -1.855971461877792938e+00
-1.403772313393510718e+00 -1.844506594718661407e+00 -2.034981523839917372e+00 -1.816883500567057830e+00 -1.301940697615380671e+00 -2.224366243574535051e+00 -2.161247474116694711e+00 -1.744679459022905332e+00 -1.551667157891974291e+00 -1.533381453477524969e+00 -1.578157709961821809e+00 -1.324279453595590628e+00 -1.753316997425605095e+00 -1.335717781945056526e+00 -2.505264172990709692e+00 -1.847161828901929148e+00 -1.281956963792920901e+00 -1.681716252311965309e+00 -1.472684113106488279e+00 -1.639689347912726358e+00 -2.002005602314220756e+00 -1.257534267967823860e+00 -1.601312909527813133e+00 -1.770909377890628189e+00 -1.577666019025894872e+00 -1.490026882724525326e+00 -1.634757163311894024e+00 -1.359133266986572330e+00 -1.930598389332710996e+00 -1.603669841219179215e+00 -1.652845224915668654e+00 -1.220290422570735167e+00 -1.359467036134578644e+00 -2.042252443710883991e+00 -1.620707935973859648e+00 -1.637630153387605203e+00 -1.639808718099686979e+00 -1.683461018869846670e+00 -1.501087011963694762e+00 -2.279192580373544441e+00 -2.013497079220813113e+00 -1.311256685954522938e+00 -1.598120713016585981e+00 -1.367010594206707452e+00 -1.641320063010828223e+00 -1.355976505927837028e+00 -1.514893310557490880e+00 -1.301763769030949147e+00 -1.641401565927800954e+00 -1.643156290173435785e+00 -1.565794905705125029e+00 -1.343695672992331502e+00 -2.244172949275502482e+00 -1.557510355285138592e+00 -1.470021462753366093e+00 -1.403013525764669867e+00 -1.976863709865916530e+00 -1.257423432117836359e+00 -1.555423866301363978e+00 -1.508014456062392705e+00 -1.660664572688959950e+00 -1.736300209674938033e+00 -2.115312397289331070e+00 -2.089626194439690998e+00 -1.555013992672887646e+00 -1.579815412143019238e+00 -1.406496999171202411e+00 -1.523316933603762191e+00 -1.615796176418561991e+00 -1.364790084988664054e+00 -1.366588994910813870e+00 -1.579486342622623551e+00 -1.520417704045106566e+00 -1.672809221734486096e+00 -1.463248611514848641e+00 -1.688976231342653067e+00 -1.604844188416155948e+00 -1.596612606171637694e+00 -1.460285469836500649e+00 -2.255045449360926213e+00 -1.621972413326027818e+00 -1.785367017575157034e+00 -1.597250752254658401e+00 -1.606632472779421672e+00 -1.729143903596680909e+00 -1.267870312960839296e+00 -1.626193294828478964e+00 -1.336178531268676251e+00 -1.719537412306224811e+00 -1.966430213285032202e+00 -1.549769643138262376e+00 -1.529568634350988887e+00 -1.482066014694970235e+00 -1.822933103494746243e+00 -1.474106016450372092e+00 -1.542861658660821256e+00 -1.705693593743742742e+00 -1.702553397359733545e+00 -1.496899425291367436e+00 -1.868050376563894277e+00 -1.535711356151395757e+00 -1.687649692385407185e+00 -1.885980555314038742e+00 -1.571430203822649307e+00 -1.539235269171805198e+00 -1.408392852990452360e+00 -1.779525327998116913e+00 -2.046353709470096760e+00 -1.863991992931087083e+00 -1.428945178779943870e+00 -1.436494681822463759e+00 -1.468213432981011257e+00 -1.482927994843397324e+00 -1.502488945096939421e+00 -1.398387206337257771e+00 -1.507871993449817927e+00 -1.464971758905016186e+00 -1.288778004497291629e+00 -1.634251168978159363e+00 -1.454973204995762881e+00 -1.874984385794804975e+00 -1.545465806937122766e+00 -2.160328128045447826e+00 -1.573007052445539511e+00 -1.554088744395892174e+00 -1.661751976085557025e+00 -1.329378226170595756e+00 -1.303005512449304737e+00 -1.350139394304735063e+00 -2.190247615312367113e+00 -1.225467871945864928e+00 -1.759999774111834725e+00 -1.865740200910964264e+00 -1.534839207265148886e+00 -1.440983951128561591e+00 -2.615736891630368710e+00 -1.582847057854142037e+00 -2.145112695669151304e+00 -1.357953416665568458e+00 -1.723386140596125049e+00 -1.720866633787970335e+00 -1.190338919383969074e+00 -1.256686237535544093e+00 -1.279116289700043207e+00 -1.710223999686573348e+00 -1.375575531340340385e+00 -1.669419313708951025e+00 -1.756722916595704120e+00 -1.635092353906367091e+00 -1.977379246954266589e+00 -1.768849896171244662e+00 -1.743230356223329558e+00 -1.284254275033342774e+00 -1.389012244554399977e+00 -1.704216599891896999e+00 -1.541253241477546609e+00 -2.481295623480796131e+00 -1.130340951521797255e+00 -1.641879023922835135e+00 -2.814649322511411977e+00 -1.509067233447881407e+00 -1.665027300244373620e+00 -1.541067022939250020e+00 -1.534127318847932520e+00 -1.949212113747785358e+00 -1.588739830628881133e+00 -1.244924153510104325e+00 -1.875873215757354995e+00 -1.588741631689059464e+00 -1.494328965745437721e+00 -1.510364061293117954e+00 -1.511938074052976644e+00 -2.115965871374771101e+00 -1.641322406180634186e+00 -1.658560824994333549e+00 -1.294149358625078294e+00 -1.384360904483713073e+00 -1.704456037992470918e+00 -1.398403691947960770e+00 -1.897930048092513644e+00 -1.561571362801414287e+00 -1.392205687860804675e+00 -1.410678187887162149e+00 -1.497127689362480973e+00 -1.525730383233584897e+00 -1.314922941784303356e+00 -1.758818073225703049e+00 -2.300138495147494577e+00 -1.402839172455771610e+00 -1.296329955836840853e+00 -1.843610951280125754e+00 -1.667338186269996303e+00 -2.154739578168382685e+00 -1.825853630006401440e+00 -1.742549423175044465e+00 -1.632358062565020029e+00 -1.852048510361513411e+00 -1.586622063577333153e+00 -1.585155299155941666e+00 -1.810281016023828737e+00 -1.415554783164854502e+00 -1.678400918549631360e+00 -1.620385197790385368e+00 -2.016429245326827324e+00 -1.686006851782464233e+00 -1.837986956296474350e+00 -1.668340345818228654e+00 -1.982754772078940686e+00 -1.799745994254942305e+00 -1.825644679105582036e+00 -1.691198853545439196e+00 -1.887718462872861602e+00 -1.892044073655313019e+00 -1.480746406980297580e+00 -1.422780890154079270e+00 -1.533816210573904382e+00 -1.816303435030676816e+00 -1.995828063998868140e+00 -1.659639485223224131e+00 -1.778431907148958047e+00 -1.846022362077370138e+00 -1.437788012265286408e+00 -1.311962164610883219e+00 -1.734928422109667023e+00 -1.620829116660745584e+00 -2.178021246274850498e+00 -1.242928406886781190e+00 -1.669076294487901402e+00 -1.680028350302868567e+00 -1.891191207157651988e+00 -1.601440708339623598e+00 -1.766276303731360686e+00 -1.677066090049583957e+00 -1.378557887734733312e+00 -2.342475571977881810e+00 -1.379119656833450502e+00 -1.555410237249917227e+00 -1.856433624577742414e+00 -1.586610333405313655e+00 -1.429665877744791258e+00 -1.326933380593694922e+00 -1.637085197536734427e+00 -1.574660491952553532e+00 -1.594682506717197246e+00 -1.192590748165606396e+00 -2.020000194272920435e+00 -1.170577058232166179e+00 -1.558766326260776713e+00 -1.585439630558483248e+00 -1.689092376591999844e+00 -1.660110981102330463e+00 -1.620134612790353756e+00 -1.499332257682718605e+00 -1.622497445551818851e+00 -1.609908612182401555e+00 -1.453328873698359835e+00 -2.094315351310182205e+00 -1.224774318259189032e+00 -1.586530194833384089e+00 -1.803571144150030614e+00 -1.785334998045986721e+00 -1.552094899487907798e+00 -2.073003649445112728e+00 -1.947906754446535160e+00 -1.522309890106486652e+00 -1.616038331833759889e+00 -1.372662051480282530e+00 -1.548086806543799376e+00 -1.406034472645879996e+00 -1.396558530258540820e+00 -1.656049289756041709e+00 -1.743982996000116081e+00 -1.431532702866876283e+00 -1.926063521825739144e+00 -1.436173418688774239e+00 -1.326852033233992145e+00 -1.376028169824544900e+00 -1.946736691164855149e+00 -1.449576925810680983e+00 -1.359322194723020072e+00 -1.492028200700393104e+00 -2.543833486150083978e+00 -1.859642863177015437e+00 -1.575334880427032624e+00 -1.594049389405167938e+00 -2.065632680157845513e+00 -1.641585037508773270e+00 -1.603686697879096679e+00 -1.478754404414813983e+00 -1.520214943312631517e+00 -1.517089902015085201e+00 -1.463600799610372594e+00 -1.251989480568367563e+00 -1.382682320006151100e+00 -1.385502920032255503e+00 -1.428724899325662934e+00 -1.597304607194366843e+00 -1.679451607374119027e+00 -1.296353686922596005e+00 -1.270020488562705330e+00 -1.394117178737494189e+00 -1.783302748798997417e+00 -1.346866178968465722e+00 -1.951342394083231957e+00 -1.574622781339807265e+00 -1.606452817020175061e+00 -2.201619765036447074e+00 -1.892747347923549706e+00 -1.548956499250947250e+00 -1.360511506333274223e+00 -1.674913478299079106e+00 -1.246900402529129925e+00 -1.269981693651293098e+00 -1.653228214494746551e+00 -1.759754502020381750e+00 -1.461753002570820525e+00 -1.721724845063459464e+00 -1.577987977066867886e+00 -2.414565038629706173e+00 -1.578372877485639814e+00 -1.496949479070545097e+00 -1.445800450609465049e+00 -1.261220049418267930e+00 -1.766660498740126872e+00 -2.000162973339083106e+00 -1.394856139689744756e+00 -1.426099820034814503e+00 -2.525297823066234848e+00 -1.311491507777362120e+00 -1.569458345204473249e+00 -1.769311471603858044e+00 -1.243177265143777799e+00 -1.820310515679928853e+00 -1.609459623255937499e+00 -1.852586732278543202e+00 -1.294397570487008542e+00 -1.423108922124977083e+00 -2.294245440375965561e+00 -1.707532590860504795e+00 -1.567155828584748445e+00 -1.390679260636193737e+00 -1.286318237237937145e+00 -1.501665722562892213e+00 -2.041504405734136274e+00 -1.853577436938971479e+00 -1.455067132459245238e+00 -1.349145046453654295e+00 -1.642631714835617762e+00 -1.499184844919660309e+00 -1.603370719031362412e+00 -1.649736335460155967e+00 -1.800757180976674032e+00 -1.537386860338521677e+00 -1.364837186329618923e+00 -1.555005698896583244e+00 -1.549417201819953904e+00 -1.881075286395096580e+00 -1.857237114892165808e+00 -1.293669626343196821e+00 -1.876302193208134295e+00 -1.437260746689847268e+00 -1.887647200159582095e+00 -1.586692546396323511e+00 -1.580924687381745963e+00 -1.479232726245118812e+00 -1.756520395790269085e+00 -1.714414888471113230e+00 -2.031376662167276859e+00 -1.740953756978304678e+00 -2.050632205890706938e+00 -1.688263886191528673e+00 -1.486918399112500566e+00 -1.994514309312370948e+00 -1.453503674434315940e+00 -1.383552484693715501e+00 -1.257517169008373736e+00 -1.785595628625047171e+00 -1.680012298673590143e+00 -1.616255163732237987e+00 -1.468400653072069684e+00 -1.438011305475282997e+00 -1.310918425379691055e+00 -2.065027736130816916e+00 -1.711962765409410503e+00 -1.818198757415165456e+00 -1.487959928718257441e+00 -1.687036439105092045e+00 -1.654530816073984001e+00 -2.059097373242973816e+00 -1.609163164878362862e+00 -1.683917878135119617e+00 -2.044957020631169353e+00 -1.593398140188377443e+00 -1.507246505718401686e+00 -1.897901328250390041e+00 -1.542698275537859542e+00 -1.491699552814637286e+00 -1.921446801605297239e+00 -1.474121891400774320e+00 -1.775399049090465642e+00 -1.686676328466165220e+00 -1.911313470300487261e+00 -1.185836388911280181e+00 -1.639363902254020955e+00 -1.443674390235333060e+00 -1.324299831672340000e+00 -1.527634945447434944e+00 -1.672109230796602564e+00 -1.408800128733998402e+00 -1.549994518264026011e+00 -1.368736891962361479e+00 -2.105260710189484019e+00 -1.469674875231053335e+00 -1.637740566543952170e+00 -1.373505281257685784e+00 -1.982528293281256682e+00 -1.712957720551975482e+00 -1.471763370536290916e+00 -1.432767875145074088e+00 -1.519522243604145340e+00 -1.380605142627526094e+00 -1.219300573425756928e+00 -1.581621954618429360e+00 -1.289151810335854131e+00 -1.374973890695854406e+00 -1.841402005217763316e+00 -1.169415848018116488e+00 -1.696718839791732547e+00 -1.966888087816686337e+00 -1.846070104060399286e+00 -1.718943100100546850e+00 -1.995691428641840348e+00 -1.257784273130609920e+00 -1.409134263898145223e+00 -1.468214203262699247e+00 -1.778067364914273085e+00 -1.665268346559684920e+00 -1.846052062153431761e+00 -1.409431925463468627e+00 -1.638481192959267085e+00 -1.420151398647830021e+00 -1.546073246259048739e+00 -1.429562498785220237e+00 -1.576179832733997976e+00 -2.379344253733846060e+00 -1.449484008386688894e+00 -1.455442379147605880e+00 -1.544152482627566547e+00 -1.440191090206293101e+00 -1.666996248236999323e+00 -1.896977435818541391e+00 -1.668356499972642570e+00 -1.276742326297011898e+00 -1.437558776513167658e+00 -1.635220666293809355e+00 -1.888349639878242892e+00 -1.987499933727327361e+00 -1.235597401884189539e+00 -1.602125488161177058e+00 -1.492481683175857388e+00 -1.452757392926256719e+00 -1.447700549569259643e+00 -1.546089320179720117e+00 -1.532450870219219885e+00 -1.528306288693425330e+00 -1.872143700397794985e+00 -1.869125717308283807e+00 -2.095413000635862666e+00 -2.353074844299483992e+00 -1.904989208239161735e+00 -1.687348895445742514e+00 -1.292321991776365087e+00 -1.309307599511299713e+00 -2.167547980224937998e+00 -1.394472149713212428e+00 -1.759969612193754918e+00 -1.747323917157709072e+00 -1.601041027962676777e+00 -1.453049847605893508e+00 -1.651679804391537498e+00 -2.519113093925096081e+00 -1.805944218088961106e+00 -1.631684789645152289e+00 -1.475572106633670666e+00 -1.382942739151721057e+00 -1.984452754346581083e+00 -1.774143782195592767e+00 -1.420904162171664487e+00 -1.691883953415395991e+00 -1.313650879689539641e+00 -1.682167839445436686e+00 -1.572619680022203648e+00 -1.505427305806600335e+00 -1.434045129130669505e+00 -1.515783550673867941e+00 -1.441499661286188561e+00 -1.702048570050415099e+00 -1.547224673846689491e+00 -1.399104477120478363e+00 -1.682106823979204524e+00
-1.557646966353358753e+00 -1.488512563739663674e+00 -1.869715944314532585e+00 -1.940221850735535325e+00 -1.353965519663268724e+00 -1.485224667339302584e+00 -2.153339024355190645e+00 -1.512165405162225307e+00 -1.929637634850875694e+00 -1.342458595508335240e+00 -1.482386632496129675e+00 -1.339185091139188932e+00 -1.877795651693659140e+00 -1.746856482501604857e+00 -1.613238070587007744e+00 -1.576480341866853374e+00 -1.406920117228641409e+00 -1.406911943544405519e+00 -1.361331880707391973e+00 -1.484886981138779261e+00 -1.872945387188892585e+00 -1.222819134072945513e+00 -2.159867993115544671e+00 -1.969267189018036213e+00 -1.726729386511407727e+00 -1.249747795730888678e+00 -1.580579079421768007e+00 -1.649788879482351645e+00 -1.596292310765331735e+00 -1.822039454396167546e+00 -1.494020709186813622e+00 -1.509194708256472950e+00 -1.347988423358542853e+00 -1.719105716928685190e+00 -1.336579703260169172e+00 -1.308905366510646928e+00 -1.809515926749882375e+00 -1.549482312525763295e+00 -1.315710029586654173e+00 -1.436366384678959163e+00 -1.557300092594685381e+00 -2.058859112997732499e+00 -1.551301961335918911e+00 -1.823933967167608916e+00 -1.850280798252471159e+00 -1.631988086534803095e+00 -1.448436812131301377e+00 -1.953266287685378577e+00 -2.005399041215297551e+00 -1.157366429309400147e+00 -1.726247590511644336e+00 -1.527317541975856452e+00 -1.533304469177159346e+00 -1.839120985942028774e+00 -1.417713064956424684e+00 -1.631127008317078575e+00 -1.652073579828000405e+00 -2.043808291817364786e+00 -1.739005580648579352e+00 -1.588639404784711662e+00 -1.467101501464086466e+00 -1.251473964768730518e+00 -1.679418921379504992e+00 -1.560277722531087985e+00 -1.621897333864755097e+00 -1.218520636583678263e+00 -1.367850275680052352e+00 -1.459081001278596634e+00 -1.599274506561392917e+00 -2.333926947085323444e+00 -1.376325355703616582e+00 -1.552201503551152939e+00 -1.383379966086148993e+00 -1.844372446317315228e+00 -1.411337925871045007e+00 -1.551161646491271862e+00 -1.332566842554149256e+00 -1.730178372543901943e+00 -1.646589691528205668e+00 -1.431433831416008440e+00 -1.450417452628731674e+00 -1.183636984094548206e+00 -1.392639862135233608e+00 -1.292091228825402061e+00 -1.390134985460380612e+00 -1.740620963409232225e+00 -1.469598251347589812e+00 -1.562624108370232801e+00 -2.015399205456293252e+00 -1.527413554501666493e+00 -2.248708686099330389e+00 -1.494445019506173367e+00 -1.844790879790330074e+00 -1.458756514064383447e+00 -1.251483629323369762e+00 -1.388710418273799707e+00 -2.037515946840334102e+00 -1.777140358782857144e+00 -1.590595994548839931e+00 -1.456053401506126610e+00 -1.299130540830820912e+00 -1.687478463700314846e+00 -1.472857239797741302e+00 -1.748266371080559489e+00 -1.402582538152306046e+00 -1.517084499617707083e+00 -1.761653592065091534e+00 -2.041561139553009774e+00 -1.599214346631513628e+00 -1.309787183749174355e+00 -1.423241604706796393e+00 -1.902688137242682931e+00 -1.732811535534332092e+00 -1.746161464487577142e+00 -1.537995870675732402e+00 -2.418108562853529708e+00 -1.757888853344113045e+00 -1.979285337701193637e+00 -1.841067654427753775e+00 -1.397277144591688058e+00 -1.331085254709320820e+00 -1.754505656146837511e+00 -1.563602847153283015e+00 -2.040704524123546193e+00 -1.978780427958705346e+00 -1.956099319566152683e+00 -1.317395159553528705e+00 -1.588826380538897354e+00 -1.859498716516544636e+00 -1.640480303327150668e+00 -2.071895779990545527e+00 -1.262074255896385777e+00 -1.375974901256220795e+00 -1.590438639242451435e+00 -1.338582022222955192e+00 -1.521689219657254899e+00 -1.634187259572190687e+00 -1.226453062957335582e+00 -1.460428949635719009e+00 -1.896069258565167281e+00 -1.719428946107339318e+00 -2.029646753928389558e+00 -1.557751101362348400e+00 -1.659360097481556995e+00 -1.424311049138871521e+00 -1.257228169073229651e+00 -1.575637889232393229e+00 -1.525711974240447466e+00 -1.366600660613721319e+00 -1.463772823080267127e+00 -1.367650790821649975e+00 -2.308756385793647059e+00 -2.045357634364333599e+00 -1.904091190488802043e+00 -1.533014086417819666e+00 -1.390268436711555644e+00 -1.512622032062298283e+00 -1.263467037082758981e+00 -1.554297362684827100e+00 -1.241774674056820738e+00 -2.450581407820225266e+00 -1.732285341448470239e+00 -2.221248543671210385e+00 -1.617126436142411805e+00 -1.859232186180114654e+00 -2.030877012964068751e+00 -1.226705189283055608e+00 -1.414273939926793844e+00 -1.992861780614469280e+00 -1.835930744329882680e+00 -1.348698935566388535e+00 -1.730330185832532619e+00 -2.002389557930775776e+00 -1.781963242216241472e+00 -1.551795916111790019e+00 -2.026259249063172341e+00 -1.640601194518371386e+00 -1.229875637789125342e+00 -1.358942986361099781e+00 -2.125209555894523206e+00 -1.508505426800923921e+00 -1.464542224835199580e+00 -1.488048958205828498e+00 -1.829759162182259313e+00 -1.455110832244251640e+00 -1.508733225660647381e+00 -1.869373804577032727e+00 -1.895480374518213607e+00 -1.454149230739614218e+00 -1.394608207276954337e+00 -2.055851373487858513e+00 -1.615018570614975113e+00 -1.409137753697210504e+00 -1.674692241684644367e+00 -1.322791129279924371e+00 -1.562933668636456330e+00 -1.687154034274644943e+00 -1.578540495249388220e+00 -1.382415163880432285e+00 -1.707349162124978781e+00 -1.256675918763422661e+00 -1.803281469910878787e+00 -1.698746007496755972e+00 -1.271047556334432116e+00 -1.909954054744172680e+00 -1.585909238287110945e+00 -1.468567506054754279e+00 -1.465817921288680825e+00 -1.548170935659372915e+00 -1.562633043627045470e+00 -2.163509532319533246e+00 -2.422769608980997802e+00 -1.278801081900334813e+00 -1.775732670829900162e+00 -1.376777744221628685e+00 -1.729359104980761952e+00 -1.355561275808369492e+00 -1.915579459079026270e+00 -2.003713337716540810e+00 -1.853806292182188509e+00 -1.785054343778878838e+00 -2.065118594655605655e+00 -1.623017222945115856e+00 -1.416521076902382381e+00 -1.750249241172945558e+00 -2.037401853755053338e+00 -1.538708193801649582e+00 -1.385161547202928833e+00 -1.580104263556306288e+00 -2.152627938485645043e+00 -1.630619652370153938e+00 -1.391743001905602073e+00 -1.241525310307568963e+00 -1.295070216400259211e+00 -1.798481032191054041e+00 -1.211549122895908548e+00 -1.371913033185495179e+00 -1.581327058788255524e+00 -1.488071667493457539e+00 -1.698290636671391685e+00 -1.578633237393178845e+00 -1.497175135961880343e+00 -2.339449624835729935e+00 -1.410529251620408431e+00 -1.595621665199412398e+00 -1.461348072317126601e+00 -1.585459023843758253e+00 -1.447836640168713274e+00 -1.585527056729149953e+00 -1.461021796828308350e+00 -1.570807843334336651e+00 -1.437404259726842382e+00 -1.654441366749466846e+00 -1.396015909580022418e+00 -1.329865926047793412e+00 -2.179810058616956425e+00 -1.788367850383951740e+00 -1.389991062802602206e+00 -1.914045031168848832e+00 -2.043054726814130806e+00 -1.840524159696608653e+00 -1.482340789625341770e+00 -1.704511585352425973e+00 -1.422307706968913399e+00 -1.385366385750450569e+00 -1.781285705090198013e+00 -1.552853528297483798e+00 -1.611464537846525547e+00 -1.601969426950983655e+00 -1.823972605515563394e+00 -1.430564851657405212e+00 -1.221968769840849012e+00 -1.281493248111453598e+00 -1.662936756206109257e+00 -2.011216493406521089e+00 -1.268739156160057391e+00 -1.557994266546698592e+00 -1.805644600339496364e+00 -1.458450328979936872e+00 -1.301007998217307282e+00 -1.442306988796250966e+00 -2.366142946452018059e+00 -1.345561728635065846e+00 -1.636694984508558770e+00 -1.771638795301211600e+00 -1.991232913582521524e+00 -1.147543417848565728e+00 -1.479354510317097748e+00 -1.490048093847347488e+00 -1.209156487669896363e+00 -1.527701773533451934e+00 -1.603920588519616608e+00 -1.845142802664010651e+00 -1.497050187884969130e+00 -1.351535328819105874e+00 -1.302069082216133600e+00 -1.451448179435267383e+00 -2.229083584400084472e+00 -1.407257041254016405e+00 -1.446312315575683627e+00 -1.623851783771348867e+00 -1.585562187855386940e+00 -1.304855213153410798e+00 -1.636407924658315860e+00 -1.671708667952945149e+00 -1.365331342783203006e+00 -1.417719113832766498e+00 -1.386111401049322733e+00 -1.313934937246314272e+00 -1.834861190364958539e+00 -2.174865665977961715e+00 -1.621931579284890734e+00 -1.601438446950757655e+00 -1.632689545064730519e+00 -1.803855112677680506e+00 -1.820473616316394594e+00 -1.347457565203944219e+00 -1.517702768674690228e+00 -1.435282193910581539e+00 -2.098644026703690102e+00 -1.272547900456274750e+00 -1.447366986233087793e+00 -1.704862766967318644e+00 -1.621053875750179118e+00 -1.305667057295234690e+00 -1.887134392644355341e+00 -1.665632461092379835e+00 -1.333728699055843681e+00 -1.384225513737223912e+00 -1.805237518730574697e+00 -1.575018219847607037e+00 -1.729872784891337778e+00 -1.642604337898804001e+00 -1.426938854170557880e+00 -1.532849901791500935e+00 -1.607356338470409929e+00 -1.714300776384994673e+00 -1.321206506591688035e+00 -1.667431893899048667e+00 -1.660505258326162581e+00 -1.569935580649006734e+00 -1.468848420509426100e+00 -1.471463964275038450e+00 -1.395644041357337661e+00 -1.786042897363258497e+00 -1.952250511510955855e+00 -1.696375953733824771e+00 -1.648142074833686577e+00 -1.534732018742403170e+00 -1.718326012295885441e+00 -1.485080880333907949e+00 -1.537322571431620766e+00 -2.269477368631758196e+00 -1.350862903840404972e+00 -1.722113610774617110e+00 -1.834003174497130351e+00 -1.816314948839538035e+00 -1.627759622686152818e+00 -2.018118673187077494e+00 -1.840359312409166170e+00 -1.173078261557948920e+00 -1.669725072207814076e+00 -1.738539837267464083e+00 -1.339259430838407594e+00 -1.577610895019208481e+00 -1.354203815357694518e+00 -1.616187324939116765e+00 -1.623258096742296708e+00 -1.419175041094725032e+00 -1.280549632178162422e+00 -2.973815367087703443e+00 -1.584277367170437323e+00 -2.108111049400169801e+00 -2.355751936631063082e+00 -1.564327549854734434e+00 -1.525150978729004958e+00 -1.887758129570134003e+00 -1.803381801389151162e+00 -1.822183537169766776e+00 -1.432444333235311840e+00 -1.412409990912325553e+00 -1.505974076772449211e+00 -1.314199613039784387e+00 -2.154938777059032695e+00 -2.006670558546996830e+00 -1.850805981127781052e+00 -1.758712685832576117e+00 -2.223253850687338939e+00 -1.298857396154499799e+00 -1.629758587813865844e+00 -1.431609342125502726e+00 -1.933845898820322207e+00 -1.405982989093468749e+00 -2.258609694661301681e+00 -1.906596905350738336e+00 -1.538429994344618246e+00 -1.569954758567648323e+00 -1.558714021359215440e+00 -1.418015432119870134e+00 -1.560826012015099851e+00 -1.611227612029822343e+00 -1.931586573067865409e+00 -1.848065972468824647e+00 -1.356214690007101931e+00 -1.591522669974206883e+00 -1.694502512687407147e+00 -1.760714543147729794e+00 -1.568643652118042908e+00 -1.329851593746032234e+00 -1.877617349398086111e+00 -1.845384920173498644e+00 -1.545049501433595207e+00 -1.584336845784649395e+00 -1.720376528482442158e+00 -1.414565269925297297e+00 -1.534676843596438633e+00 -1.442926908088775217e+00 -2.133918636944661884e+00 -1.384679047490367854e+00 -1.767739165692989722e+00 -1.308823889181365940e+00 -1.219211261343834840e+00 -1.955943952356486548e+00 -1.454518310221721844e+00 -1.555162485835084762e+00 -1.740026972061519350e+00 -1.904598538956095322e+00 -1.694416849522363044e+00 -1.807985757375455194e+00 -1.611746775445030533e+00 -1.139448382286553763e+00 -1.938386028267818917e+00 -1.311828281463044199e+00 -1.664430536866965404e+00 -2.329512513077643732e+00 -1.893988899177938334e+00 -1.811312696881881790e+00 -1.487068010001199259e+00 -1.744599026558732779e+00 -2.022107990293971369e+00 -1.499147874829984239e+00 -1.624862657814280187e+00 -1.453881159308340942e+00 -1.368470078470453544e+00 -1.981994014855576802e+00 -1.831597219031322776e+00 -1.395789071010722360e+00 -1.544717479470746557e+00 -1.630665241869797555e+00 -1.801337938717886944e+00 -1.589136352490073012e+00 -1.839636293302119974e+00 -1.317836107844393423e+00 -1.590474585376724148e+00 -2.861783579832791080e+00 -2.092790396560353372e+00 -1.530555559274646926e+00 -1.362318289982654473e+00 -1.504011174368786952e+00 -1.557590552345970769e+00 -1.333750707293753557e+00 -1.777344747073738906e+00 -1.251363665898535205e+00 -1.223572255211328619e+00 -1.740520858551479311e+00 -1.170987340639546126e+00 -1.944833053661132682e+00 -1.349264878860015227e+00 -1.480915671832223168e+00 -1.790768721668354546e+00 -1.199196011768054904e+00 -1.854559724650526542e+00 -1.382453112274451446e+00 -1.443846986408610977e+00 -1.509258999358267905e+00 -1.744430859817934554e+00 -1.801339689643761233e+00 -2.387449003657096558e+00 -2.283982660642720930e+00 -1.846815798308461432e+00 -1.406076946518311610e+00 -1.690651133193801892e+00 -1.561434366562362008e+00 -1.387575306595661973e+00 -1.704490157201525857e+00 -1.834799571155906861e+00 -1.476746979901588652e+00 -1.837012222291807273e+00 -1.262163446491629371e+00 -1.346709443585683230e+00 -1.771159537053910604e+00 -1.218201147459063938e+00 -1.750172135630428949e+00 -2.149710111495667153e+00 -2.147640990567399655e+00 -1.445773069936881816e+00 -1.563996147588304186e+00 -1.645028125212135262e+00 -1.596414626360908473e+00 -1.534407221713764091e+00
-1.977877189457277085e+00 -1.693635974073752992e+00 -1.855085323442291045e+00 -1.732005924271638575e+00 -1.334646156047080146e+00 -1.347111761193066748e+00 -1.783563282844060627e+00 -2.051634118208290669e+00 -1.412046110503497154e+00 -2.335114565020696364e+00 -1.431252281288491357e+00 -1.791071714969736606e+00 -1.490207163874137652e+00 -1.243763073586751089e+00 -1.583734286640713584e+00 -1.520972749412336178e+00 -1.760881297610330520e+00 -1.820854897981941001e+00 -1.967550848707033673e+00 -1.761690735867567970e+00 -1.537558352833512831e+00 -1.368410084213273592e+00 -1.674938233525013587e+00 -1.158812843237216006e+00 -1.258271611495040521e+00 -1.510642050073079057e+00 -1.446588044027648623e+00 -1.345899254282242552e+00 -1.658498295793084276e+00 -1.692783673991780535e+00 -2.533042191419185407e+00 -2.271596469799309848e+00 -1.823463127801224326e+00 -2.481859074687195132e+00 -1.327412382104813382e+00 -1.840759955506312551e+00 -1.451378846606134143e+00 -1.733188423257200350e+00 -2.208103223446273411e+00 -1.829868615650263486e+00 -1.860962545579117666e+00 -1.297766596454180466e+00 -1.369231437477275826e+00 -1.516629911418956755e+00 -1.211974695488389653e+00 -1.402639359557334986e+00 -1.417325988177035923e+00 -1.714178282507139661e+00 -1.868065113345745765e+00 -1.328302104620665780e+00 -1.361417190531258203e+00 -1.525189621568519671e+00 -1.591051945489162289e+00 -1.997067422051740815e+00 -1.532241915878982841e+00 -1.445672787739316956e+00 -1.515043498021343193e+00 -1.702900329210960351e+00 -1.409970079418903399e+00 -1.546364256335220011e+00 -1.657229034881058105e+00 -1.475373481783285312e+00 -1.731810141503881129e+00 -1.584736405890447175e+00 -1.243743256543178743e+00 -1.753151839022808467e+00 -1.472593817598100596e+00 -1.462970072567930879e+00 -1.336635137397165884e+00 -2.759150232629784316e+00 -1.328419922744052073e+00 -1.467305663816481420e+00 -1.202718853686626899e+00 -1.666102040854782862e+00 -2.281709350898387001e+00 -1.444613629087931672e+00 -1.649133896082386475e+00 -1.156283665212306300e+00 -1.821095462301159706e+00 -2.149010109053227424e+00 -1.278740703327940764e+00 -1.351115709635498874e+00 -1.998848290559356755e+00 -1.501865870431217775e+00 -1.747393784161076047e+00 -1.580836775454141252e+00 -1.756926566307226878e+00 -1.506118460972988959e+00 -1.348632449790085897e+00 -1.439764225158328914e+00 -1.580358261239624751e+00 -1.873172045920321827e+00 -2.135315172565009245e+00 -1.346348090165671252e+00 -1.630454318527970070e+00 -1.745392668296565475e+00 -1.947933475780691204e+00 -2.332409176422001629e+00 -1.922464711069447052e+00 -1.935660931900373471e+00 -1.384375806556277233e+00 -2.118819325609714976e+00 -1.911370034335104995e+00 -2.031531374603150031e+00 -1.423888373001687802e+00 -1.671479753197435913e+00 -1.901940674833641598e+00 -1.852024394264266904e+00 -1.714866530449361548e+00 -1.569399157264907307e+00 -1.293968300085270196e+00 -1.753711165347535683e+00 -1.448735870843362639e+00 -1.699077795049932504e+00 -1.748574169235444176e+00 -1.781464197251734438e+00 -1.571548235591337050e+00 -1.423470194277046019e+00 -1.602325349364339679e+00 -1.384787014340340683e+00 -1.703941223572342123e+00 -1.527135812416491767e+00 -2.226020939675450894e+00 -1.311923459577730489e+00 -1.594631042829149248e+00 -1.215777635083891139e+00 -1.488037372522652113e+00 -1.968665029090020058e+00 -2.126301885851747286e+00 -1.960766577217149642e+00 -1.561835833456158174e+00 -1.489125998547897956e+00 -1.454276100999808641e+00 -1.894113244304201915e+00 -1.334347000823033813e+00 -2.086999259923232763e+00 -1.510260620237327212e+00 -1.772789543303921356e+00 -1.427803368969795983e+00 -1.356819104125854825e+00 -1.635721289401118606e+00 -1.331180699310853699e+00 -1.600795330380146986e+00 -1.299287976363571628e+00 -1.447789049977005194e+00 -1.706969240280456823e+00 -2.471939805906401944e+00 -1.608014493077453810e+00 -1.882808853155403472e+00 -1.353852897165073399e+00 -1.728135306629088985e+00 -1.272928534437159254e+00 -1.595280449979921134e+00 -1.325587543068744045e+00 -1.363403667816976528e+00 -1.706913277799158024e+00 -1.340586975538900605e+00 -1.534212614104150552e+00 -1.556668302823819516e+00 -1.879342049650554403e+00 -1.688512572627709929e+00 -1.651306106385338923e+00 -1.415946861986973948e+00 -1.594585209542123794e+00 -1.869382959428185220e+00 -2.050600103123008555e+00 -1.132098089088584114e+00 -2.430624959644789307e+00 -1.645253673141482631e+00 -1.421028181528990686e+00 -1.631074722011004896e+00 -1.866518434917518565e+00 -1.250455080481366554e+00 -1.538506730440975856e+00 -1.801403061096772840e+00 -1.694147441930422993e+00 -1.293119071037383661e+00 -1.481539131064723458e+00 -1.696917141633970560e+00 -1.270016533070931430e+00 -1.746313317322537584e+00 -1.471871820420534105e+00 -1.792926166312595715e+00 -1.357918087389314854e+00 -1.454533334176938641e+00 -1.529930919589851168e+00 -1.368977653006864248e+00 -1.631164777985167680e+00 -2.045611511078820666e+00 -1.313585523411731293e+00 -1.956982493327940720e+00 -1.748200789105308184e+00 -1.571967561442466188e+00 -1.930437595861999922e+00 -2.190382519816899798e+00 -1.666040080387937827e+00 -1.493240800737371643e+00 -2.034691835905422241e+00 -1.607209262148241224e+00 -1.496940863293068302e+00 -1.501307849315320020e+00 -1.435474144970750654e+00 -2.078793256200941020e+00 -1.550157280342931765e+00 -1.535417882267475997e+00 -1.959920265004415185e+00 -1.394029247725163234e+00 -1.420474627409172186e+00 -1.877870114357734099e+00 -1.791511670975193704e+00 -1.504171550494908249e+00 -1.498504968765270950e+00 -2.900099755264973655e+00 -1.608830712853034139e+00 -1.887861045540060623e+00 -1.207237539101747581e+00 -1.267152271137678365e+00 -1.968240442451304251e+00 -1.354821766089495227e+00 -1.610907799404473595e+00 -1.635175550866373451e+00 -1.476773925894874884e+00 -1.507720979240650516e+00 -1.455913267985347259e+00 -1.799434066706897095e+00 -1.710788340445014155e+00 -1.400270815099404098e+00 -2.055441951182396032e+00 -1.408221971486906865e+00 -1.333159673397581013e+00 -1.440945550148646337e+00 -1.389099928909360848e+00 -1.698396531067449367e+00 -2.306828454954015228e+00 -2.841852512349419158e+00 -2.084357185735725260e+00 -1.835023886529241199e+00 -1.713562532233909419e+00 -1.475429194421162826e+00 -1.929091244729282284e+00 -1.642249867253451789e+00 -1.501678888937556966e+00 -1.964665982379842690e+00 -1.963702682669502764e+00 -1.609120197520556683e+00 -1.503254936666412078e+00 -1.441837337189229018e+00 -2.008159656318848629e+00 -1.862592209668557652e+00 -1.726788113911857270e+00 -1.402132244567790176e+00 -1.552728540320603257e+00 -1.890576517842971427e+00 -1.822793327789016260e+00 -1.561479560509892783e+00 -1.496026849937290404e+00 -1.593741703137850241e+00 -1.316295455304488549e+00 -1.829186034648464965e+00 -1.254925282414239840e+00 -1.549216405223814430e+00 -1.756573246674652422e+00 -1.270100559844218324e+00 -1.954503608595289155e+00 -1.845311331136084476e+00 -1.398134632439655078e+00 -1.490070995320318392e+00 -1.478562615489072085e+00 -1.457339403704112080e+00 -2.067515674815952220e+00 -1.720142143230495746e+00 -1.392653479668365168e+00 -1.648768827942385995e+00 -1.550038422862799692e+00 -1.266064345924354573e+00 -1.772973413099028006e+00 -1.392690013040670971e+00 -1.675544416494277433e+00 -1.771662271085725937e+00 -1.298364568938005892e+00 -1.784276357692660575e+00 -1.278213993040316021e+00 -2.011131729747611452e+00 -1.691832148910172640e+00 -1.796736088167325995e+00 -2.432969494200736715e+00 -1.940140594022192966e+00 -1.483345017775985930e+00 -1.411899971669740683e+00 -1.836952620753751653e+00 -2.253493910646533926e+00 -1.314181240636860482e+00 -1.714164223867898684e+00 -1.417587532928940464e+00 -1.354525638772922536e+00 -1.516920945443202440e+00 -1.223563609501168381e+00 -1.562621886235065816e+00 -2.170060467271395233e+00 -1.197682080731361953e+00 -1.317974423946702167e+00 -1.339738425771973773e+00 -2.503004311814582827e+00 -1.363451245423507707e+00 -1.929113486836334879e+00 -1.651186165704058295e+00 -1.893628675175300646e+00 -1.589729466534611335e+00 -1.735464438769835915e+00 -1.382674947843560709e+00 -1.781274505524258700e+00 -1.350181370248655810e+00 -1.288888034698928431e+00 -1.499886012520811329e+00 -1.490001534263234229e+00 -1.588372142241146534e+00 -1.635948994573936943e+00 -1.429940968376160138e+00 -1.844702261807328103e+00 -1.579718042307562964e+00 -2.056403660354236163e+00 -1.611680776646611468e+00 -1.988015838664162205e+00 -1.574565898011273557e+00 -1.289440262247048885e+00 -1.566609426389562687e+00 -1.635409831453162655e+00 -1.576795862793268777e+00 -1.398696226221977978e+00 -1.845186636963046967e+00 -2.059393295807268043e+00 -2.005911006600170410e+00 -1.269751005991817117e+00 -1.433431878429054285e+00 -1.920317206176213709e+00 -1.754407021501107167e+00 -1.615986342996892366e+00 -1.543130503095884620e+00 -3.138343816909950235e+00 -1.659102803011423877e+00 -1.274051689298508316e+00 -1.661768321172453655e+00 -1.694182879648049367e+00 -1.480963171948291857e+00 -1.532169744533194988e+00 -1.941364765460538599e+00 -1.435466539002544506e+00 -1.582953365592414618e+00 -1.330502895125357243e+00 -1.388639615040703212e+00 -1.369046767537834386e+00 -1.359854410460963559e+00 -2.342015678695607228e+00 -1.807582413788719311e+00 -1.543076808246280462e+00 -1.717425578554717891e+00 -2.573708731472568179e+00 -1.439583044318291982e+00 -1.260830696901607872e+00 -1.431823592313654858e+00 -1.110949891104783482e+00 -1.373159616305472897e+00 -1.507922735957211602e+00 -1.445282420550229041e+00 -1.638825188599854599e+00 -1.390766662527352260e+00 -1.483943166181256768e+00 -1.621556328070820063e+00 -1.349299703083454149e+00 -1.631052605585400439e+00 -1.785631595546934625e+00 -1.707356426411323458e+00 -1.616446174842744110e+00 -1.417246853329086065e+00 -1.477331199739448486e+00 -1.566334164822741126e+00 -1.588949028776972749e+00 -1.437766507716550901e+00 -1.782427797867080166e+00 -1.540867341298717719e+00 -1.583446373791304707e+00 -1.283558260317811506e+00 -1.485420527150822956e+00 -1.809756316766078399e+00 -1.662288461432136488e+00 -1.786304131515140670e+00 -1.332614932513068950e+00 -1.616158275825815949e+00 -1.438191725267946364e+00 -1.403962296214009919e+00 -1.567372686959292993e+00 -1.815515396993164554e+00 -1.316034511211872315e+00 -1.313168292775640289e+00 -2.134501880194448642e+00 -1.127648881288948246e+00 -1.292769240379459728e+00 -1.562356665947106649e+00 -1.679291651816243958e+00 -1.481229379811604074e+00 -1.669270631489148116e+00 -2.304392101535395643e+00 -1.285714894674924391e+00 -1.485965058564202357e+00 -1.684284882506279502e+00 -1.718157895253308975e+00 -1.684608336451069110e+00 -1.821278624820107161e+00 -1.440462354255988453e+00 -1.403297844643079495e+00 -1.717735177217020182e+00 -1.354507906864022670e+00 -1.583299210843119198e+00 -1.416584894495053870e+00 -1.519087227369472215e+00 -1.510377611334866144e+00 -1.595202518877434583e+00 -1.426071306590650067e+00 -1.377377037189374986e+00 -1.502951312497244007e+00 -1.530196700506706087e+00 -1.660972674754107148e+00 -1.708042299281985699e+00 -1.369423303673561687e+00 -1.812309354337539924e+00 -1.207676175076691116e+00 -1.927798845746735434e+00 -1.543512099256314496e+00 -1.560081032709379478e+00 -1.506087661578610959e+00 -1.498733267493297827e+00 -1.713174101724450393e+00 -1.234592151927459192e+00 -1.536312230131157364e+00 -1.644113531290011476e+00 -1.624431136563890821e+00 -1.621954481389172420e+00 -1.401492184920857698e+00 -1.450781724335058476e+00 -2.084356508820009779e+00 -1.580042520790240212e+00 -1.661292858826691532e+00 -1.945884493103641866e+00 -1.636347550960306485e+00 -2.065553061520537970e+00 -1.417120552800767097e+00 -1.749385240677816089e+00 -2.089737016279745951e+00 -1.654261562021814846e+00 -1.694606423870048451e+00 -1.289251465406121122e+00 -1.488236535153981022e+00 -1.476486123923699045e+00 -1.723095265598184822e+00 -2.087467435594444698e+00 -2.074498805815778724e+00 -1.310545227046405525e+00 -1.654028259183409011e+00 -1.955391123527018271e+00 -1.597636621800046619e+00 -1.399930326009421355e+00 -1.705141167311710948e+00 -1.716183290138423301e+00 -1.675432292625702813e+00 -1.543874907379282790e+00 -1.970014559218753458e+00 -1.574232442797673492e+00 -2.381244808300068350e+00 -1.489857525335054778e+00 -1.728946916023053948e+00 -1.289080044128706692e+00 -1.286107061908390303e+00 -1.394206093743040498e+00 -1.618831378228064777e+00 -1.663247426560297226e+00 -1.444656265627955127e+00 -1.917256260623861674e+00 -1.549949421370982794e+00 -2.009911563915990129e+00 -1.973010924720624226e+00 -1.410229674868074046e+00 -1.519967495122911627e+00 -1.324394805262800512e+00 -1.684967356978065434e+00 -1.930342849006924544e+00 -1.136149456391498447e+00 -1.295609720496019079e+00 -1.321147568024091834e+00 -1.688605866822987300e+00 -1.798308413354994695e+00 -1.644360203524160013e+00 -2.070668404641396343e+00 -1.719317720848630326e+00 -2.098815422520038609e+00 -1.651645646235724518e+00 -1.687241738998639384e+00 -1.923018535846314547e+00 -1.554251573561038269e+00 -1.830749451388334004e+00 -1.257275908127682751e+00
-2.423444754175348326e+00 -1.223202163028694889e+00 -1.953254141572587699e+00 -1.396433865602000113e+00 -1.542172868919760687e+00 -1.541677768941242199e+00 -1.432088230431920683e+00 -1.429893919839996252e+00 -1.597431775967476320e+00 -1.674354523197000955e+00 -1.278052965127030705e+00 -1.671031082172034887e+00 -1.346979174904357146e+00 -1.837621941815301696e+00 -1.522799721396350225e+00 -1.629566173499791715e+00 -1.965186153252462598e+00 -1.409498826515327874e+00 -1.310085904039981708e+00 -1.742281910361541231e+00 -1.626485465908267702e+00 -1.949978983722600479e+00 -1.243760452545167539e+00 -1.736819710279565721e+00 -1.344484366159009348e+00 -1.481136100147281587e+00 -1.905591270066629761e+00 -1.652265186573552036e+00 -1.675656282982671996e+00 -1.715111476706561167e+00 -1.315051223743047171e+00 -1.406095265918083648e+00 -1.419770712033824100e+00 -1.611921035301457250e+00 -1.719233636901325246e+00 -1.751924971270477416e+00 -1.728107051471402755e+00 -1.808099307595131711e+00 -1.341783415587410211e+00 -1.940183608917070979e+00 -1.415112641029498519e+00 -1.467868210659876604e+00 -1.771351571484835130e+00 -2.708821474354905945e+00 -2.113885791401550307e+00 -1.932385513141248845e+00 -1.641365123493766731e+00 -1.817728127690762197e+00 -1.231097671670366767e+00 -1.603453485048841110e+00 -1.397619550883582251e+00 -1.624356196402166219e+00 -1.534305747960595490e+00 -1.757503541900555799e+00 -2.235346289726299229e+00 -1.356794614677869992e+00 -1.295548804162832246e+00 -1.959493505320867524e+00 -1.475021360734755094e+00 -1.654057775057956814e+00 -1.884536776729149876e+00 -1.263316257611792004e+00 -2.114752871089454089e+00 -1.791272195438205816e+00 -1.732567682388007180e+00 -1.280670689106027327e+00 -1.455676002685554860e+00 -1.949412554384416518e+00 -2.052116745275150311e+00 -1.875513077283413876e+00 -1.799434868475440208e+00 -1.444130622649218321e+00 -1.635071395831080299e+00 -1.574109242602432124e+00 -1.588531667037684780e+00 -1.660029137200427440e+00 -1.414937454068769807e+00 -1.865351071305833663e+00 -1.478863850087186904e+00 -1.275348125924891995e+00 -1.542184374369947708e+00 -1.799035802923024896e+00 -2.200318512179115338e+00 -1.566056371953661763e+00 -1.402144664537411156e+00 -2.504412641812123308e+00 -1.659405722524752935e+00 -1.627150747886241700e+00 -1.419038687211364502e+00 -1.834095184373796483e+00 -1.464629825045965061e+00 -1.740206121731016298e+00 -2.554835650541930292e+00 -1.664336646405535358e+00 -1.672000502679103162e+00 -2.018053424924477035e+00 -1.970021293417197450e+00 -1.291057923348621683e+00 -1.941493358420364190e+00 -1.312477686332604199e+00 -1.726234542982276521e+00 -1.721997704129245577e+00 -1.654255136157043227e+00 -1.346159364004322123e+00 -1.333695795181634169e+00 -1.588381527951434835e+00 -1.665969003797028503e+00 -2.126247756711233894e+00 -1.723587881042208947e+00 -1.529076627375498987e+00 -1.594669459272095580e+00 -1.709745467179914158e+00 -1.499914435638906918e+00 -1.985681865883707875e+00 -1.745965401871091727e+00 -1.355217729308082264e+00 -1.621916722826423296e+00 -1.657911859024866708e+00 -1.572465188654021517e+00 -1.790134722659791011e+00 -1.656716398062907158e+00 -1.211736133016270589e+00 -1.607576160796326370e+00 -1.586250353849551820e+00 -1.426090093300249606e+00 -1.498273723648403610e+00 -1.879420532910476505e+00 -1.233431027208623965e+00 -1.708098795053619501e+00 -1.476133863099382104e+00 -1.261166983677144859e+00 -1.564467774884953810e+00 -1.702398832465007672e+00 -1.343355802242627073e+00 -1.553787061474469544e+00 -1.800704871170526467e+00 -1.890814535049973655e+00 -1.661107421809890017e+00 -1.459763121008553100e+00 -1.870335260865407578e+00 -1.710530658695946338e+00 -1.234938892357554385e+00 -1.433858278506124462e+00 -1.599783614174775659e+00 -1.425239691021193522e+00 -1.504544024274811154e+00 -1.667953831903997486e+00 -1.405898566017818929e+00 -1.583192253528328486e+00 -1.607378996032381213e+00 -1.830340651975440158e+00 -1.564445729611433356e+00 -1.839601190645268725e+00 -1.412694802116341242e+00 -1.800466256979463608e+00 -1.531010519218663823e+00 -1.699950015730953945e+00 -1.379201389754580731e+00 -1.722431189769761062e+00 -1.431411254864797034e+00 -1.769297483091982537e+00 -1.745848649788902085e+00 -1.751349701365336520e+00 -1.230500174847872552e+00 -1.707351837583000576e+00 -1.975600233052423826e+00 -1.872395493914846387e+00 -1.564784582840639926e+00 -1.387222578615060264e+00 -1.807167530026295488e+00 -1.443138546281345969e+00 -1.657528494848433676e+00 -1.325415004872049884e+00 -1.494177861270928886e+00 -1.476564310168905214e+00 -1.735707366348880010e+00 -1.507071302287415593e+00 -1.282288281702153032e+00 -1.687295713012091358e+00 -1.327252434635591172e+00 -1.596496630073698464e+00 -1.577321664651563982e+00 -2.387606175441214340e+00 -1.896988793619190039e+00 -2.290858169031158020e+00 -1.189298937522016208e+00 -1.545508169962965805e+00 -1.539133644574456561e+00 -1.660299048086097073e+00 -2.011888060961508184e+00 -1.497769595938359899e+00 -1.714864437974854550e+00 -2.026160532320356644e+00 -1.262888876603856403e+00 -1.661809323792782678e+00 -1.638139680256549768e+00 -1.459592466786404863e+00 -1.524855657651772889e+00 -2.353412535735481370e+00 -1.725040885028244597e+00 -1.851133914674192305e+00 -1.484862816754039638e+00 -1.459842232715993893e+00 -1.512750049414493203e+00 -2.417479441193825629e+00 -1.437560265784853630e+00 -2.260059363869559856e+00 -1.736030315864040885e+00 -1.659694289528923283e+00 -1.230852816202818945e+00 -1.683636983601837223e+00 -2.017919499933986227e+00 -1.434722342397619421e+00 -1.605983584680758858e+00 -1.395250232071698404e+00 -1.447139483785281122e+00 -1.207197204115066702e+00 -2.170793922486998984e+00 -2.275900221753326846e+00 -1.387281202986206052e+00 -2.073201804889284627e+00 -1.745098667632694056e+00 -1.905614921069155532e+00 -1.888072715068546348e+00 -1.433620789300804166e+00 -1.353162658877913760e+00 -1.449003161528500394e+00 -1.832856671126202208e+00 -1.698506990431177144e+00 -1.891235038780232580e+00 -1.459099259869335752e+00 -2.220407400885316296e+00 -1.433291454163839962e+00 -1.805354815353980236e+00 -1.746261286203365071e+00 -1.235472153814992202e+00 -1.665225271309617172e+00 -1.778352668508847545e+00 -1.474282078790227546e+00 -1.625814929616349103e+00 -1.694954263256974292e+00 -1.485407679144259419e+00 -1.871680999640401133e+00 -1.914154762446078628e+00 -1.513216380499067926e+00 -1.617666017358281305e+00 -1.567154788449718117e+00 -1.552004602915541653e+00 -1.514002546650428771e+00 -1.435856576714072075e+00 -1.946436000723768878e+00 -1.313961002895049246e+00 -1.727660339265299605e+00 -1.880639464322970245e+00 -1.576676219771198317e+00 -1.432777310963990081e+00 -2.084676847390239729e+00 -1.835475425082709444e+00 -1.333561045481270302e+00 -1.244582326231742142e+00 -1.303108278013700216e+00 -1.902686602984288600e+00 -1.316631571553354307e+00 -2.019728844330273887e+00 -1.800258831549557126e+00 -1.640368118446634549e+00 -1.756721272448739324e+00 -1.578792656258134919e+00 -1.753615036363527446e+00 -1.919301830127643438e+00 -1.632787507530777615e+00 -1.640661194202498452e+00 -1.385208822265237893e+00 -1.536853710315273736e+00 -1.301433247974599139e+00 -1.755067106461216664e+00 -1.503339979844821928e+00 -1.307154172622905453e+00 -1.854726676214053516e+00 -1.512045319678602784e+00 -1.624018627604313592e+00 -1.719030527968762989e+00 -1.823471522538085088e+00 -1.742965647644755922e+00 -1.216330051912916765e+00 -1.672239337848135943e+00 -1.342114649353429279e+00 -1.611058534613914794e+00 -1.942264182299480613e+00 -1.341929841632684584e+00 -1.896106613433863997e+00 -1.364106890867760047e+00 -1.216568689985997986e+00 -1.350445108652696735e+00 -1.692302582139616263e+00 -1.859153042045793569e+00 -1.592453613908104249e+00 -2.239272082040758782e+00 -1.813899125220206354e+00 -1.689645730182061101e+00 -1.737363718283523983e+00 -1.710620319678276990e+00 -1.361471520464067941e+00 -1.647328155744034017e+00 -1.485396213572178326e+00 -1.216861888018838433e+00 -1.449179658016124250e+00 -1.760447386496134303e+00 -2.266091037324404311e+00 -1.509293074544686419e+00 -1.632855566176547368e+00 -1.470625350709515722e+00 -1.491410789545005056e+00 -1.635433204251182104e+00 -1.695212303584814340e+00 -1.991672519182091872e+00 -1.709651939399688070e+00 -1.233838448732470283e+00 -1.268512528234091663e+00 -1.883597189573084085e+00 -1.503850186511362930e+00 -1.576232061969924825e+00 -1.758582808311164758e+00 -1.540148453818282803e+00 -1.820463863834404172e+00 -1.641309489514262809e+00 -1.836685999755926169e+00 -1.812321610893811608e+00 -1.423112989319428312e+00 -1.826864223046531288e+00 -1.445717626261125544e+00 -1.636285419540632891e+00 -1.925958046093766640e+00 -1.654551367578302123e+00 -1.574208775127629467e+00 -1.272395659358249054e+00 -1.828860055054858380e+00 -1.683353653004045825e+00 -1.482196102904118851e+00 -1.647514657233118962e+00 -1.434081382790541870e+00 -2.318919167014784399e+00 -1.489702559791036052e+00 -1.583708333754193065e+00 -1.147374499287026062e+00 -1.629754519866430051e+00 -1.558406386405324362e+00 -1.421896365125143502e+00 -1.652550769266682762e+00 -1.610900935313661186e+00 -1.368718824383534427e+00 -1.510749672994353698e+00 -2.164219507654121522e+00 -1.311475378259116864e+00 -1.532549128206991629e+00 -1.732285750522343459e+00 -2.172715300750485579e+00 -1.742511621774995856e+00 -1.371222395562578189e+00 -1.285037847142588729e+00 -1.898162541667126169e+00 -1.451612383281518204e+00 -1.593574393210680062e+00 -1.753189121381747428e+00 -1.476670289819620452e+00 -1.686952142705627544e+00 -1.745530837507173194e+00 -1.226389077850649878e+00 -1.252814723637690086e+00 -1.541360643366066263e+00 -1.684485759900243407e+00 -1.785485873988587491e+00 -1.580084373365472139e+00 -1.317692211278141512e+00 -2.117337859438098935e+00 -1.842705103401709010e+00 -1.526243437305180306e+00 -2.245912770585404061e+00 -1.725147259934606936e+00 -1.304399560871442265e+00 -1.833861284706052475e+00 -1.429478655895799921e+00 -1.708259704017767611e+00 -1.996301466851976736e+00 -1.741678189186124381e+00 -1.791120289757559991e+00 -1.374942005310193061e+00 -1.480250194435197564e+00 -1.920935782403488723e+00 -1.195666106687181429e+00 -1.490756270632835001e+00 -1.513953618602469575e+00 -1.560734906993018534e+00 -1.743801101880840587e+00 -1.377496464443473290e+00 -1.815152848612103798e+00 -1.347569195948113308e+00 -1.477207923265833944e+00 -1.377565799198710472e+00 -1.443387701633410680e+00 -1.489911301138469923e+00 -1.486088019272053806e+00 -1.482296242854445723e+00 -1.256949386426883031e+00 -1.659094649781664099e+00 -1.792829634793959848e+00 -1.659455010981367495e+00 -1.675882018351254610e+00 -1.747131416742778054e+00 -1.772072280980499626e+00 -1.710772098245197936e+00 -1.472897315356061831e+00 -1.567374273933594298e+00 -1.849226217007073458e+00 -1.477172124215795579e+00 -1.418888122937799645e+00 -1.395629657271279411e+00 -1.766074395424890309e+00 -2.181531030270309035e+00 -1.669110886888910850e+00 -1.681329470668400106e+00 -1.499923487939862188e+00 -1.925323563321055254e+00 -1.361111180920081321e+00 -1.845807285349292393e+00 -1.516146616902084965e+00 -1.279753665958775155e+00 -1.329912682402596857e+00 -2.469682260436812271e+00 -1.445822842707658484e+00 -1.558448597298841554e+00 -1.815052733997363221e+00 -1.630312543120725710e+00 -1.633690683066417737e+00 -1.470919093155499624e+00 -1.569895963526985572e+00 -1.370064035095405419e+00 -1.942188776084277979e+00 -1.782488835011279527e+00 -1.801487012302820157e+00 -1.201528324104647716e+00 -1.959194421777509243e+00 -1.481793035501869582e+00 -1.929211424459152280e+00 -1.617346269094868338e+00 -2.178468538109503694e+00 -1.705983635879833926e+00 -1.407865855284480050e+00 -1.624006585911581535e+00 -1.679934023204471938e+00 -1.640380843242109421e+00 -1.522967530386341917e+00 -1.488422769148126434e+00 -1.805349508057893404e+00 -1.860136896545492746e+00 -1.995611545251773533e+00 -1.572522519376391203e+00 -1.431013586873441934e+00 -1.733753953550273508e+00 -1.649170807892368584e+00 -1.747430039879648955e+00 -1.649485652152398840e+00 -1.492467219382491495e+00 -1.471613093079876755e+00 -1.907186651081262063e+00 -1.685260305031672567e+00 -1.425405265544640754e+00 -1.521128060927895431e+00 -1.383421337150950503e+00 -2.119434458843809654e+00 -1.814928986922584198e+00 -1.736830763570068603e+00 -1.865860914492700529e+00 -1.668174484048736694e+00 -1.616590337960763346e+00 -1.519303922005799334e+00 -1.672063471610712782e+00 -1.394695458043984093e+00 -1.877600710699829811e+00 -1.452346967777943920e+00 -1.689968741268395691e+00 -1.922609466968355996e+00 -1.143310673926175358e+00 -1.764535011364953387e+00 -1.481284133478818710e+00 -1.472949534379407899e+00 -1.920780615058668817e+00 -1.192081673808327080e+00 -1.953781273653619976e+00 -1.472628160598364433e+00 -1.640212198592050141e+00 -1.688136406187489058e+00 -1.115448612792569349e+00 -1.660382698755841435e+00 -1.334740525521509014e+00 -1.899319012122651085e+00 -1.885751100557933935e+00 -1.390062493677634459e+00 -1.970304433386568022e+00 -1.988309371218289989e+00
-1.699850630565742815e+00 -1.622987528323165396e+00 -2.397413805097119877e+00 -1.734217029913537544e+00 -1.896028020745575970e+00 -1.538086417258662797e+00 -1.721406251155880973e+00 -1.286823062196522205e+00 -1.670898105584560644e+00 -1.419260979682376744e+00 -1.565650407617356077e+00 -1.573561712006584568e+00 -1.859928376402830486e+00 -1.631776437374348854e+00 -1.639342059328644075e+00 -1.384105160622424613e+00 -1.777778854800171393e+00 -1.491489458388087108e+00 -1.579391437587642777e+00 -1.560969505489067766e+00 -1.610247083881692687e+00 -1.485652820556670584e+00 -1.384805134833724916e+00 -1.628419032270804312e+00 -1.450571962118169855e+00 -1.803849329341237873e+00 -1.483510603473027656e+00 -1.738652648154253466e+00 -1.394388110006315129e+00 -1.597766989100660950e+00 -1.321552890168982808e+00 -1.545889328056603063e+00 -1.423962603917710901e+00 -1.586917808149104880e+00 -1.554862267384647723e+00 -1.720306454056319989e+00 -1.317293349724910190e+00 -1.888972500507698715e+00 -1.558675431079915796e+00 -1.433028434832247289e+00 -1.788779013133158013e+00 -2.021984415901748822e+00 -1.518254495615833477e+00 -1.200679850357164735e+00 -1.654574767430537996e+00 -1.442600821953714085e+00 -1.924202411648942235e+00 -1.703916968445428726e+00 -1.553226017663710490e+00 -1.667197072356733090e+00 -1.609477383492674329e+00 -1.831444484221058877e+00 -2.000060731177541129e+00 -2.099342561550572306e+00 -1.434613364097300892e+00 -1.655214341353374197e+00 -1.738951838766711333e+00 -1.783930319129041653e+00 -1.232937135022389219e+00 -1.495496207900537833e+00 -1.438103243540577392e+00 -1.552405148140905355e+00 -1.293998135861054166e+00 -1.263323305128785545e+00 -1.410015920114123578e+00 -1.148419450955026955e+00 -1.370504990748172336e+00 -1.597617179590975267e+00 -1.525043099719902928e+00 -1.426864407362421261e+00 -1.463209786264536572e+00 -1.720192762250366103e+00 -1.782123860731878118e+00 -1.888222072176126032e+00 -1.540237816169472973e+00 -1.790068924944098860e+00 -2.810037882063603387e+00 -1.559747721473470516e+00 -2.005916347321941462e+00 -1.393846633993114814e+00 -1.426609792460060255e+00 -1.878324122911417815e+00 -1.549131512568370006e+00 -1.616850987359818914e+00 -2.035856767983076132e+00 -1.701282830446181782e+00 -1.804988902253874095e+00 -1.669730805141433239e+00 -1.745526572879583016e+00 -1.488686560942859227e+00 -2.122475376113631018e+00 -1.538114317448431079e+00 -1.208154258615313115e+00 -1.700940468196614708e+00 -1.649206156852547345e+00 -1.358708437631229060e+00 -1.597380143894871818e+00 -1.697657957780581039e+00 -1.806997502535876654e+00 -1.771498536252745115e+00 -2.039081126968929070e+00 -1.847058708648365410e+00 -1.350726863310708792e+00 -1.560244311584641608e+00 -1.657046838267019373e+00 -1.817080833858020661e+00 -1.344733964240774515e+00 -1.791234678847955175e+00 -1.699703024200124091e+00 -1.417772436384641566e+00 -1.457241645405004560e+00 -1.391218235149092708e+00 -1.444266298652759684e+00 -2.109412642425962492e+00 -1.584046385113333733e+00 -1.549823033858079180e+00 -1.766629089779909734e+00 -1.793128600944505546e+00 -1.829457188232834097e+00 -1.663004305984172371e+00 -1.387799152524348711e+00 -2.008643619642820788e+00 -2.171697447427356931e+00 -1.527807208480861600e+00 -1.868112873281382758e+00 -1.636245308765041928e+00 -1.363290913034190588e+00 -1.718973328633584430e+00 -1.681057417446194302e+00 -1.514588703789082613e+00 -1.319441593602173945e+00 -1.874096977224609883e+00 -1.997805781436497341e+00 -1.679854780380391155e+00 -2.115630719362930456e+00 -1.820804612770827724e+00 -1.757851940826467896e+00 -2.263980348064440040e+00 -1.891253030926410839e+00 -1.486460689577306926e+00 -1.416817622237032559e+00 -1.542378536038276904e+00 -1.695950581132073864e+00 -1.551916221232485071e+00 -1.531210420474139022e+00 -1.593272792472742339e+00 -1.769898381819788646e+00 -1.755199216451109434e+00 -1.621819862266376422e+00 -1.745847090905449761e+00 -1.492953891064368488e+00 -1.523172577909502445e+00 -1.509218174448834660e+00 -1.952644896038513211e+00 -1.740073439762138019e+00 -1.718826456719015683e+00 -1.822787025274880346e+00 -1.843824950434595600e+00 -1.454901472019605624e+00 -1.869725505573320845e+00 -2.106516209313244570e+00 -2.648914000417415426e+00 -1.585449226073897488e+00 -1.890541022658116521e+00 -1.831867914303082268e+00 -1.646013412996602643e+00 -1.535949456366189736e+00 -2.148464796098820795e+00 -2.185378954858428813e+00 -1.991599507069589770e+00 -1.373117940747488053e+00 -1.536510688159043125e+00 -1.504353622337394558e+00 -1.577035279075189589e+00 -2.064768720053913764e+00 -1.734909367586242590e+00 -1.582163559493008131e+00 -1.592046406265123393e+00 -1.920299272938857715e+00 -1.526079482972344969e+00 -1.431969486289955684e+00 -1.610557667993638420e+00 -1.784279072593195181e+00 -1.643215991003773802e+00 -1.855085706586173000e+00 -1.685065063890128334e+00 -1.567213962794235416e+00 -1.345577595551625150e+00 -1.542741555885912330e+00 -1.901551301859670362e+00 -1.634776071109978357e+00 -1.644368634991127731e+00 -1.275141217781492253e+00 -1.720721933388169367e+00 -1.699185693798833663e+00 -1.956215344396792899e+00 -2.481985261243961904e+00 -1.718409984956313474e+00 -1.489453979115684890e+00 -1.886196761954034962e+00 -1.504541678982804553e+00 -2.492893976958693081e+00 -1.697548519148281976e+00 -1.511042123872486265e+00 -1.394147551482086689e+00 -1.461980339581534505e+00 -1.997749030849259366e+00 -2.185602467379270664e+00 -2.141398234446524995e+00 -2.768714735505605873e+00 -1.674023139622370371e+00 -1.424910067562551230e+00 -1.826279971968612914e+00 -1.947218827933155705e+00 -1.895776668969272105e+00 -1.263842457344841019e+00 -1.526178625893176877e+00 -1.777130066683371590e+00 -1.329451030676894741e+00 -1.499916275944244148e+00 -1.270271982266701682e+00 -1.513987733273900460e+00 -2.208050336219308019e+00 -1.446058778186613436e+00 -1.356297088598017231e+00 -1.816904813824635756e+00 -1.774850349263853211e+00 -1.553266270925014902e+00 -1.866527417750304396e+00 -1.583209247587770818e+00 -1.845388097144732287e+00 -1.593833756972880877e+00 -1.922304703077279076e+00 -1.868288828655153777e+00 -1.645792002815452681e+00 -1.515740402268505482e+00 -1.676648346563042402e+00 -1.634503637466311776e+00 -2.318153321870110695e+00 -1.471535509264023434e+00 -1.696904195318214015e+00 -1.506124822573139177e+00 -1.887581851729510207e+00 -1.909504144169271056e+00 -1.135317442668742460e+00 -1.348165155193008502e+00 -1.739459306576165210e+00 -1.421341330656656909e+00 -1.436841121105981500e+00 -1.672358126573866732e+00 -1.647997460175088413e+00 -1.553061670424798368e+00 -1.481157508350831931e+00 -1.485857653290943325e+00 -1.357452147735729531e+00 -2.068793975154625819e+00 -1.463286511916255250e+00 -1.857030470540548261e+00 -1.213317231877375946e+00 -1.475098082662686494e+00 -1.367170755730361398e+00 -2.499219038617066069e+00 -2.208314802058587656e+00 -1.583388514464294961e+00 -2.236671076325311258e+00 -1.453510580611302228e+00 -1.381751293543580505e+00 -1.378881698968468017e+00 -1.588335203952142560e+00 -1.224638137585171593e+00 -1.776387746316923533e+00 -1.406128954872246428e+00 -1.824248998622894247e+00 -2.373456395730026536e+00 -1.244185125823775939e+00 -1.580271337337979753e+00 -1.339733236676886596e+00 -1.553725926465217455e+00 -1.354431849476630312e+00 -1.495487787377644207e+00 -2.559357456038408696e+00 -1.880952594781939657e+00 -1.898429078082397137e+00 -1.267763964854111469e+00 -1.508094799359990468e+00 -1.366772482966700286e+00 -1.494695037395708415e+00 -1.475584052176528660e+00 -1.529727612533600567e+00 -1.681627670922802853e+00 -1.681200763206302407e+00 -2.322831162292168461e+00 -1.417794442750720307e+00 -1.745300330808412737e+00 -1.905357105707455867e+00 -1.798227327700532729e+00 -1.783674652324464205e+00 -1.634377930697865189e+00 -1.920501288348956281e+00 -1.266458531120847386e+00 -1.539561579875173836e+00 -2.198500352128758717e+00 -1.561007405728097375e+00 -1.898762598141447988e+00 -1.611480707317481276e+00 -1.608578160539270385e+00 -1.547719543538302434e+00 -1.547359161583307552e+00 -2.218318127805730011e+00 -2.024627179133586807e+00 -1.403008050164468168e+00 -1.737296392702179393e+00 -1.737521031688300077e+00 -1.807671385294466138e+00 -1.689718700001013652e+00 -1.553036879046448604e+00 -1.774434904194694740e+00 -1.606876956270214762e+00 -1.631118141850570247e+00 -2.869101388920027862e+00 -2.096928298473828889e+00 -1.720019098909705946e+00 -2.374686401448712125e+00 -1.494224750407381119e+00 -1.220434782697080056e+00 -2.058011479125324339e+00 -1.970278556620241206e+00 -1.825805564101128597e+00 -1.567913014105058567e+00 -1.720282992663505928e+00 -1.776908393806774900e+00 -1.628576788070743131e+00 -1.455164911716822829e+00 -1.446472859210907069e+00 -1.307010923147604808e+00 -1.674363941998392447e+00 -1.320654842246038019e+00 -1.254233846098845140e+00 -1.660401126289629659e+00 -1.768581990975893081e+00 -1.692159087304015319e+00 -1.383963118082167654e+00 -1.792492146982322510e+00 -1.614301862357246931e+00 -1.536595280660302931e+00 -1.429929837519732683e+00 -1.917771041588616665e+00 -1.445837808233328747e+00 -1.469696840342331168e+00 -2.090634261106560032e+00 -1.415770713674834980e+00 -1.373182319356428316e+00 -1.508590385789772448e+00 -1.603570010044837124e+00 -1.537039863333852008e+00 -1.625509554325295092e+00 -1.348621891900566805e+00 -1.424331837385671040e+00 -1.716116851451556569e+00 -1.640534819015915691e+00 -1.513774230480734229e+00 -1.742422532834521975e+00 -1.809980684319469457e+00 -1.426831051334737754e+00 -1.499059776791902054e+00 -1.725128337537503720e+00 -1.688541305666998893e+00 -2.020384899467512874e+00 -1.325041024590251304e+00 -1.386593459831134467e+00 -1.585433414286489207e+00 -1.356079124803746927e+00 -1.431855983130382759e+00 -2.209822874037870033e+00 -1.518289429298821602e+00 -1.490528882580950398e+00 -1.434035314820229168e+00 -2.069842391799723735e+00 -1.816453350802285538e+00 -1.751260797410152392e+00 -2.104725566027878081e+00 -1.400652344697442153e+00 -1.601383410752616809e+00 -1.349357577124965957e+00 -1.699592824374651423e+00 -1.646100371955271813e+00 -1.403222475971359184e+00 -1.216080719815999966e+00 -1.376344920470780275e+00 -1.472854624540994140e+00 -1.579243749097814620e+00 -1.736701362710484364e+00 -2.714852352942307423e+00 -1.864956400940311898e+00 -2.091994549914089507e+00 -1.251889025083350315e+00 -1.645799841252086892e+00 -2.031215791331539400e+00 -2.054053617310341640e+00 -1.334258371340772964e+00 -1.967585089053023317e+00 -1.698969298051337784e+00 -1.527541383285661691e+00 -1.180593305637885448e+00 -1.383702874123980520e+00 -1.518004845484828946e+00 -1.923638555705901698e+00 -2.344197878147638914e+00 -2.054417707849704566e+00 -1.545675324888347468e+00 -1.188808610762994711e+00 -1.688084882235387774e+00 -1.646584406767150677e+00 -1.611549733576336463e+00 -2.025736476656327500e+00 -1.428451440927267946e+00 -1.228601607988797584e+00 -1.182842805454173307e+00 -1.246359880250083263e+00 -1.346672046386247601e+00 -2.079903484596441920e+00 -1.813338682509765265e+00 -1.957960734935556113e+00 -1.484151993631595889e+00 -1.259075001303810115e+00 -1.477959919387435317e+00 -1.498794740265717351e+00 -1.501230547686339234e+00 -1.304513236325012704e+00 -1.903891071021199366e+00 -1.497784203624385135e+00 -1.447686607423685379e+00 -1.268243079026924569e+00 -1.460092499070601235e+00 -1.792763145646803169e+00 -1.385174572939357862e+00 -1.493585376268931064e+00 -1.265750203913303951e+00 -1.313009222272042198e+00 -1.378129917776106161e+00 -1.453877662484468036e+00 -1.344825041831754886e+00 -2.191687310721639470e+00 -1.687174934878760801e+00 -1.663883072699398502e+00 -1.414358217557689645e+00 -2.196409426779007301e+00 -1.303245150826728205e+00 -1.557045508416636581e+00 -1.306506138937248984e+00 -2.639957746734729493e+00 -1.832921160365299507e+00 -2.244620816265377794e+00 -1.420232236432038997e+00 -1.269904254381858388e+00 -2.234542852782143818e+00 -1.911598848080926283e+00 -1.538424192621456799e+00 -1.309553789591955342e+00 -1.484960654764951649e+00 -1.504754355743884497e+00 -1.653818488540125253e+00 -1.516768999373634186e+00 -1.544608330205286650e+00 -1.233891935594804590e+00 -1.648512040397460021e+00 -2.416691961995242721e+00 -1.768302555607572435e+00 -2.202996325482406537e+00 -1.971370927443526933e+00 -2.045948490787163454e+00 -1.982299053367908348e+00 -1.620135019849988200e+00 -1.796527126317005063e+00 -2.543352095670128765e+00 -1.888512709223398423e+00 -1.342520120309756537e+00 -1.418965011531707843e+00 -1.951397671552793867e+00 -2.007097131221256880e+00 -2.108443805913581937e+00 -1.783410973465070049e+00 -1.293216186583226346e+00 -1.474284484210728330e+00 -1.437546619540983173e+00 -1.258380029851436044e+00 -1.893474760737184681e+00 -1.508577071856715079e+00 -1.477647547938934824e+00 -1.759302739798637383e+00 -1.303407908026726902e+00 -1.540290626567354826e+00 -1.958140129002512886e+00 -2.062172997575694833e+00 -1.723813012027785696e+00 -1.887184735346562281e+00 -1.598006097111350332e+00 -1.380996169245922500e+00 -1.246405683227416406e+00 -1.485541458919626967e+00
-1.581324566212376270e+00 -1.703612026179633698e+00 -1.327187330707512825e+00 -1.615004511628843620e+00 -1.651710024180605307e+00 -1.880131459930255211e+00 -1.457415923000850100e+00 -2.036268022223895802e+00 -1.272644692579641967e+00 -2.244129264363942333e+00 -1.455379803689315743e+00 -1.691638886812245612e+00 -1.465094969445434270e+00 -1.602253341646301843e+00 -1.605913233510173566e+00 -1.633321235052389797e+00 -1.790802461478789631e+00 -1.503250230977816848e+00 -1.459556041226123035e+00 -1.303024489025383703e+00 -1.260452263628417224e+00 -1.599040630832136101e+00 -1.511325930386158367e+00 -1.320478462455966007e+00 -1.577255872158054739e+00 -1.720509152071656889e+00 -1.570189509604316358e+00 -1.478824272013814056e+00 -1.458955288631903935e+00 -1.390284934138435347e+00 -1.923374619836315524e+00 -1.755472781344685762e+00 -1.331145329744946926e+00 -2.028188545945251331e+00 -1.976780167787711484e+00 -1.882063564293357416e+00 -1.744986626375073291e+00 -1.302908989275950447e+00 -1.845364680635846355e+00 -1.607589763657589321e+00 -1.602390050724431303e+00 -1.757269597311534426e+00 -1.414568918746306858e+00 -1.554269414239024538e+00 -2.047289152902465492e+00 -1.544608891799132522e+00 -1.643431728351070431e+00 -1.239123972639862847e+00 -1.445518581549336767e+00 -1.644045802428645953e+00 -2.072660079264239119e+00 -1.677050745590440206e+00 -2.058682091904556977e+00 -1.617067531403683756e+00 -2.316720248584591246e+00 -2.510662000838450592e+00 -1.151389249218363053e+00 -1.547050330065556700e+00 -2.049379499877593158e+00 -1.210069432664190092e+00 -1.854126590058746249e+00 -1.577064944155583293e+00 -1.695972987191238568e+00 -1.228385779451889315e+00 -1.411866459822501696e+00 -1.514760715503010724e+00 -1.397578742763973203e+00 -1.607981750800056897e+00 -1.442229894176773275e+00 -1.390007380417353833e+00 -1.309758817941129028e+00 -1.331130110873648631e+00 -1.519029918083996566e+00 -2.097256328400924907e+00 -1.646987875862503170e+00 -1.489339951725938693e+00 -1.634629153105222166e+00 -1.668035099310465341e+00 -1.459529516756043366e+00 -1.772179269221403342e+00 -1.924317139893659379e+00 -1.819966863902014120e+00 -1.285381422948857821e+00 -1.698634695730099065e+00 -1.473570132787448639e+00 -1.979308643036902460e+00 -2.011328985603680231e+00 -1.516522710373775285e+00 -1.700864296875210346e+00 -2.604489821041445996e+00 -1.557788978063033625e+00 -1.631020802389149260e+00 -1.327271745976017492e+00 -1.710036251114984918e+00 -1.306926468494839844e+00 -1.840865564536343868e+00 -1.341254229662672381e+00 -1.961389178473221584e+00 -1.744180481568045282e+00 -1.756301523171159840e+00 -1.586838109519976170e+00 -1.665429348866294568e+00 -1.771464131808231146e+00 -1.611732115627254824e+00 -1.479299298560410758e+00 -1.643879045593344079e+00 -1.592086302616884330e+00 -1.648281905721159735e+00 -1.530223116829756647e+00 -1.433411395472384608e+00 -1.643651793044512699e+00 -1.257463063444766993e+00 -2.325151267529927068e+00 -1.626094957433846355e+00 -1.303585106756138368e+00 -1.896537416250575481e+00 -1.533246497650465612e+00 -1.274304671020003665e+00 -1.625464397521552362e+00 -1.552877185228855206e+00 -1.867589464376559150e+00 -1.547219258323897062e+00 -1.529663398143153774e+00 -1.986595554161163957e+00 -2.119360863891505353e+00 -1.411079083364887410e+00 -1.617507158075028872e+00 -1.206944168496737024e+00 -2.131149450626375064e+00 -1.980005195651337147e+00 -1.458982696664301137e+00 -1.253641317480086226e+00 -1.864595627740073924e+00 -1.907387243651543329e+00 -1.343949824233987567e+00 -1.353672608955833745e+00 -1.691482772649139932e+00 -1.958691414956380772e+00 -1.391835190814843193e+00 -1.920239487918140142e+00 -1.736787104922934422e+00 -1.920113633005287701e+00 -1.745733975747085776e+00 -2.257887410450356569e+00 -1.282082033210862004e+00 -1.598126398543239235e+00 -2.023233436075686953e+00 -1.485905777498081726e+00 -1.803659416717238839e+00 -1.525090456186454224e+00 -1.470269587218338225e+00 -1.413939834918234606e+00 -1.294423921609755945e+00 -1.794091130115565091e+00 -1.333989902226157209e+00 -2.025374639635689089e+00 -1.732296891229963665e+00 -1.519474294570482442e+00 -1.379349191870526292e+00 -1.197270574991267322e+00 -1.487059893412022493e+00 -1.602611828818290673e+00 -1.569611385662752046e+00 -1.344662246557780660e+00 -1.498331221198365260e+00 -1.756428611029998477e+00 -1.992350314584071080e+00 -2.143719528107008276e+00 -1.959129728659120273e+00 -1.232137487511484553e+00 -1.556883167121987599e+00 -1.549297387381951552e+00 -1.533861321474547790e+00 -1.526593102132321134e+00 -1.416912632139633699e+00 -2.006020221624388089e+00 -1.908953914311095623e+00 -1.995355111741704102e+00 -1.460119740296364377e+00 -1.503240680133788532e+00 -1.502411457338215017e+00 -1.595041059377302783e+00 -1.237259974482350477e+00 -1.350238269806734337e+00 -1.834036901822511112e+00 -1.402504054105506048e+00 -1.305229682492202725e+00 -1.287041097828363068e+00 -1.638358118288570475e+00 -1.670509925759037451e+00 -1.513256169798361750e+00 -2.359964342201265719e+00 -1.493904177373712505e+00 -1.596714866946266964e+00 -1.657005812518215215e+00 -1.549263288662128701e+00 -1.565529221846563068e+00 -1.773515753666543349e+00 -1.438314486076793131e+00 -2.095690374922831722e+00 -1.356351397796518254e+00 -1.739301426414630258e+00 -1.478512844729817477e+00 -1.325056557861703732e+00 -1.904274024417560884e+00 -1.699471159288917121e+00 -2.373284055772677537e+00 -1.606140314321115703e+00 -1.565439145247158992e+00 -1.563493966187020412e+00 -1.702079935983307646e+00 -1.424293709817732623e+00 -2.163976070830408993e+00 -1.724427512733269996e+00 -1.655878397979837491e+00 -1.395965114821511532e+00 -1.776997182519430840e+00 -1.335519542248081226e+00 -1.146220698513761960e+00 -2.040873009842970376e+00 -1.913290087256211525e+00 -1.443011531422254246e+00 -1.980727475445722474e+00 -1.757074803142843589e+00 -1.740151099397314161e+00 -1.595957167249971942e+00 -2.035423311987615946e+00 -1.527542924982213668e+00 -1.206420804711131556e+00 -1.865142414546891114e+00 -1.768850827634606215e+00 -1.407942080063097512e+00 -1.350506091958056709e+00 -1.809082004673572719e+00 -1.714491902489871933e+00 -1.352166925038783329e+00 -1.449138408199961647e+00 -1.596966946975625579e+00 -1.313316809857638656e+00 -3.697595924987741256e+00 -1.407747776339304480e+00 -1.654110113469542176e+00 -1.389437887307407138e+00 -1.887803179891779815e+00 -1.413998147425833185e+00 -1.386438953505904959e+00 -1.512506051330639867e+00 -1.172373766959228236e+00 -1.479539378776250302e+00 -1.219058139924932505e+00 -1.958402458302499261e+00 -1.557272966373180134e+00 -1.535229345723960970e+00 -1.912791745865162207e+00 -1.599395998120886064e+00 -1.763806941638967007e+00 -1.885434656605434300e+00 -1.894993050197167461e+00 -1.267608788915005613e+00 -1.361699579690539119e+00 -1.437364411545467568e+00 -1.930291649503957041e+00 -2.007011854977041043e+00 -1.817288655692019805e+00 -1.242414428545195904e+00 -1.428314122996338531e+00 -1.721946816072705833e+00 -1.731728564739322351e+00 -1.923787143620762974e+00 -1.704376853211003739e+00 -2.054691682339080394e+00 -1.836240179100753434e+00 -1.168929569640838828e+00 -1.767449823251740160e+00 -1.466231891770411577e+00 -1.476331691163878190e+00 -1.575765755778540500e+00 -2.749954412596432807e+00 -1.504274326491794600e+00 -1.743222988952975117e+00 -1.495792687388171505e+00 -1.449379870845353580e+00 -1.884756846216701254e+00 -2.157486793116707879e+00 -1.520498819657602807e+00 -1.807930734718112831e+00 -1.421730688631610562e+00 -1.194776562748625537e+00 -1.626857184278128088e+00 -1.552336161641975076e+00 -1.567741715499158417e+00 -2.159163451782433185e+00 -1.556881236883935316e+00 -1.823375446735393535e+00 -1.594640091088908251e+00 -1.413845345270904996e+00 -1.381299073831275592e+00 -1.493846154802402015e+00 -1.946624262418594764e+00 -1.483687831298036830e+00 -1.672494682158846668e+00 -1.716301173790264922e+00 -1.731779481589265757e+00 -1.762874692516009034e+00 -1.470599982567157404e+00 -2.053458574636043199e+00 -1.474348855406965031e+00 -1.636714511399554928e+00 -1.477925095789139887e+00 -1.642460470421331697e+00 -1.416227789990164299e+00 -1.671496710901018368e+00 -1.563790370608906244e+00 -1.759864315877057273e+00 -1.539980700241762035e+00 -1.388747562789693912e+00 -1.592595803091770623e+00 -1.820407889259735068e+00 -1.687262259588408364e+00 -1.271309639809074854e+00 -1.530151130409971749e+00 -1.435638719439644717e+00 -1.331033988525623268e+00 -1.378639600534083298e+00 -1.675741283467668374e+00 -2.197306137446215057e+00 -1.545509198038532928e+00 -1.942724014091011364e+00 -2.164755446559905039e+00 -1.439092593677786303e+00 -1.577517835082168807e+00 -1.585587038365174228e+00 -1.395475336190861615e+00 -1.526526901440859785e+00 -2.219870466957901467e+00 -2.225323287228185176e+00 -1.699394092635521325e+00 -2.029958775376899283e+00 -1.957013223894799925e+00 -1.775259994069477543e+00 -2.124236843054339463e+00 -1.535617502571023696e+00 -1.477363594395542989e+00 -1.261575420243489898e+00 -1.955688111515191174e+00 -1.738087805391539620e+00 -1.435988672237485275e+00 -1.572620569346433239e+00 -2.175586313612389411e+00 -1.682114034067400787e+00 -1.470346449961051905e+00 -2.624686997857099247e+00 -1.594622808196249908e+00 -2.115175433801713911e+00 -1.974775930777629585e+00 -1.423171796889382890e+00 -1.417352831380729317e+00 -1.895742218574494764e+00 -1.132292040040681513e+00 -1.519531720631678962e+00 -1.486643510032360282e+00 -1.471863801135472993e+00 -2.143045551469578758e+00 -1.493795354674482212e+00 -1.446779565910896848e+00 -1.434062901659427958e+00 -1.919321070550096930e+00 -1.508066588359824545e+00 -1.478345102205354866e+00 -1.619605192063723997e+00 -1.458179698824057180e+00 -1.875436505104063789e+00 -1.643242723128677474e+00 -1.406006709298432744e+00 -2.549825250498535478e+00 -1.352834470196152550e+00 -1.348998486859818602e+00 -1.335642374523176468e+00 -1.628420821673205454e+00 -1.772128172942903035e+00 -2.009000851958825606e+00 -1.591140251098071445e+00 -2.123872813350382582e+00 -1.795917289779982440e+00 -1.569335634253259837e+00 -1.849436049578722763e+00 -1.605974156691751364e+00 -1.339663237575826837e+00 -1.456938097408850386e+00 -1.587812991331523094e+00 -1.288833613536760847e+00 -2.512249548546843236e+00 -1.445598784001373760e+00 -1.383136771481125127e+00 -1.234249973489862873e+00 -1.247741289699608958e+00 -1.429375802631360548e+00 -1.665384174515884830e+00 -1.750846855719477402e+00 -1.266212346142949530e+00 -1.347388186469813620e+00 -1.094749789902001114e+00 -1.644893290581836087e+00 -1.363905081908068917e+00 -1.430268799937838509e+00 -1.522378045449453099e+00 -2.287422064813779965e+00 -1.330709749782023277e+00 -1.849788187641007831e+00 -1.364552945262828443e+00 -1.742332697140322573e+00 -1.636913996939864280e+00 -1.478251042283736272e+00 -1.427203656425676925e+00 -1.430000801570179947e+00 -1.501928881704752694e+00 -1.933941993210095855e+00 -1.796606821660521547e+00 -1.205285401730032957e+00 -1.474874169985338490e+00 -1.827674892767424675e+00 -1.991981020325114038e+00 -1.523324337020866226e+00 -1.275406727651556160e+00 -1.583454503762694587e+00 -1.997046580841412400e+00 -1.319509366937610340e+00 -1.571954444148237151e+00 -1.855098034326626788e+00 -1.489522762717285120e+00 -1.589269072753894729e+00 -1.410727064321869006e+00 -1.864073333211652361e+00 -1.963918607845510200e+00 -1.604501517527325172e+00 -1.590130869554390092e+00 -1.587990787049779806e+00 -1.324148807928543725e+00 -1.676512131155784457e+00 -1.498396597701669108e+00 -2.076233739282244972e+00 -1.761689168854435383e+00 -1.478884948492796614e+00 -1.741796153365554600e+00 -2.009963483614529256e+00 -1.630582552383587736e+00 -2.039052074498000522e+00 -1.544899666357571366e+00 -1.511908406990047027e+00 -1.422738032458284341e+00 -1.995243794840265705e+00 -1.630864668821423002e+00 -1.983252460545565476e+00 -1.674692490595591332e+00 -1.694765240714589893e+00 -1.445917622395474611e+00 -1.415616369973931921e+00 -1.851908179487399053e+00 -1.522560866004910363e+00 -1.532642886982641839e+00 -1.526333331439917895e+00 -1.299058711538524591e+00 -1.694667364566016854e+00 -1.577362727219946192e+00 -2.026973851057407572e+00 -1.378631064270797291e+00 -1.559945771270008219e+00 -1.497433335104266128e+00 -1.629164631198783963e+00 -1.823780594920857201e+00 -1.780175376508820406e+00 -1.549796798187857094e+00 -1.639373900404166973e+00 -2.202809780697371433e+00 -1.378004895166382582e+00 -1.360599943066235884e+00 -1.558282679153906169e+00 -1.564730095095777429e+00 -1.687556530400273092e+00 -2.223708455906348913e+00 -1.422034075473016745e+00 -1.675689184447590740e+00 -1.890392424377022706e+00 -1.713056321090236978e+00 -1.566774030892973846e+00 -1.595081408272787327e+00 -1.697388982035083815e+00 -1.429235341999977482e+00 -2.024882147400693722e+00 -1.320566093808384522e+00 -1.950778806909376550e+00 -1.647877081831684576e+00 -1.501469735303708308e+00 -1.234456706205156795e+00 -1.320012978298531703e+00 -1.341204765193052095e+00 -1.834773247965264087e+00 -2.118832908644787238e+00 -1.716535249733514457e+00 -1.529563992910049519e+00
-1.702940037399916395e+00 -1.748119691921887542e+00 -1.471390386273407680e+00 -1.783878378490288075e+00 -1.499127713879849777e+00 -1.669862862349184018e+00 -1.441269398810934632e+00 -1.397158065611795452e+00 -2.122338209301581013e+00 -1.562733222954616474e+00 -1.406396623433625814e+00 -1.615292501127237212e+00 -2.021823058244640592e+00 -1.537003293008090576e+00 -1.355500286334345050e+00 -1.103480662708748561e+00 -2.290275474889284624e+00 -1.530444144788266403e+00 -1.651231115161995833e+00 -1.566510372096958648e+00 -1.306335411526225343e+00 -1.574924272895498412e+00 -1.208811560306066735e+00 -1.483502168024911194e+00 -1.356789890462077208e+00 -2.025568507628364934e+00 -1.496759360920165260e+00 -1.526859530985872793e+00 -1.511815964635531362e+00 -1.350428072570235782e+00 -1.411665716280362748e+00 -1.980743412788780633e+00 -1.389797518576951774e+00 -1.514801758206209215e+00 -2.041360559877466230e+00 -1.848112680171118294e+00 -1.669572748215511826e+00 -1.476425346359925950e+00 -1.576521426833419115e+00 -1.400012252732235840e+00 -2.134634343642888954e+00 -1.450877601241308712e+00 -1.255707490716758468e+00 -1.378990984453556612e+00 -1.610562405413858533e+00 -1.412722556123378048e+00 -1.834740047110582140e+00 -1.690719570303974573e+00 -2.091663589356929087e+00 -1.478560270003714594e+00 -1.870691546569259511e+00 -1.576493651612720592e+00 -1.524527146974805403e+00 -1.734237502458983116e+00 -1.661456531082361021e+00 -1.349772042053502208e+00 -2.400392135035649410e+00 -1.177295312128004534e+00 -1.278790000790299031e+00 -1.525665441357751062e+00 -1.593402593528684186e+00 -1.821409493911154254e+00 -1.316603573365900059e+00 -1.943028827857846252e+00 -1.372129323134267720e+00 -1.616564082203683084e+00 -1.653851893862112288e+00 -2.518151215913934760e+00 -1.609629972331927172e+00 -2.986015762175816768e+00 -1.688008275521353907e+00 -1.341558795583366548e+00 -1.457086552958549497e+00 -1.514281654338201388e+00 -1.255849418815538243e+00 -1.292901692335119757e+00 -3.011184831340008916e+00 -1.422840753867218311e+00 -1.485181925989817575e+00 -1.191036576618544895e+00 -1.772666579534085241e+00 -1.450778773687985135e+00 -1.407093065501305862e+00 -1.504521087551922376e+00 -1.283842865655897336e+00 -2.329470912035899843e+00 -1.482485176260174953e+00 -2.295698563554465998e+00 -1.484797011175645887e+00 -1.730331160991295247e+00 -1.771829235792172552e+00 -1.526763711014245128e+00 -1.756291709052740124e+00 -1.926175166527799743e+00 -1.873419646413491790e+00 -1.272767345029458985e+00 -1.304699925791114490e+00 -1.684759591728933525e+00 -1.829462529869704257e+00 -1.139556638927957888e+00 -1.532933980862703383e+00 -2.170577171229004065e+00 -1.899499217402244922e+00 -1.941338243440078548e+00 -1.718140531350123457e+00 -1.639827804249463616e+00 -1.656176661811069151e+00 -1.474582262804035482e+00 -1.720326100728850394e+00 -1.797995682349233348e+00 -2.089898472173040478e+00 -1.764808685691149570e+00 -1.278184328066855446e+00 -1.546586708878257443e+00 -1.519002759365450483e+00 -2.430197071302037326e+00 -1.518224460915248653e+00 -1.570509220316432364e+00 -1.437581411427266920e+00 -1.775781798457073180e+00 -1.838805693910099848e+00 -1.165161347815194981e+00 -1.639506652603661463e+00 -1.408308205556200621e+00 -1.745226765085741594e+00 -1.673917208223709485e+00 -1.291519985110225255e+00 -1.765673934967549208e+00 -1.959926883573820833e+00 -1.943178300746557952e+00 -1.547792941429067870e+00 -1.445900936087762378e+00 -1.694343021995611043e+00 -1.856060382646571805e+00 -1.238442708661427805e+00 -1.874751008919363748e+00 -1.728345321839553250e+00 -1.343683385837985078e+00 -2.094120817886597763e+00 -1.446196047822842834e+00 -1.293292194199320733e+00 -1.792814098577555804e+00 -1.299010482476359529e+00 -1.621120615030111178e+00 -1.440513422266629151e+00 -1.419669749073970255e+00 -1.999401372724515014e+00 -1.814282478886868333e+00 -1.377481311916120887e+00 -1.342112797434485083e+00 -1.356114996229374814e+00 -2.269152319072168300e+00 -1.435878979465473604e+00 -1.779674338972400127e+00 -1.689299663162901366e+00 -1.616768119677911120e+00 -1.727320300919059415e+00 -1.374909310853370092e+00 -2.418612873090078885e+00 -1.491784894085470103e+00 -1.851350087658076182e+00 -1.355000089254775997e+00 -1.608027562720038883e+00 -1.379209997642793395e+00 -1.766718370154911399e+00 -1.729122289272246427e+00 -1.635008780897768910e+00 -1.589764658439517087e+00 -1.584750564146273799e+00 -1.452819849797160501e+00 -1.603168700628730514e+00 -1.327542073676905687e+00 -1.754977935550973367e+00 -1.838814911840799704e+00 -1.513406717614382169e+00 -1.859617415706666277e+00 -1.461587565479598227e+00 -2.239178500632585944e+00 -1.661304033685305770e+00 -1.257407738947132092e+00 -1.927028228119504805e+00 -1.436451602822847118e+00 -1.547053420327032969e+00 -1.590175951783029396e+00 -1.753209495446143462e+00 -1.349105336822273848e+00 -1.815705107449204103e+00 -2.637646354222355605e+00 -1.650353989931153231e+00 -1.411183594554932696e+00 -2.415194434140959245e+00 -1.441444912964234826e+00 -2.264126373466762487e+00 -2.131268381240340570e+00 -1.582005891238621453e+00 -2.486291409938944152e+00 -1.093807146738183356e+00 -1.359034043331727393e+00 -1.613624243052675489e+00 -1.476767800707771805e+00 -1.352348125694421865e+00 -1.934294610630143962e+00 -1.686498044092383353e+00 -1.809480204891753763e+00 -1.448147960608667573e+00 -1.570840835350885589e+00 -1.634693893654701524e+00 -1.549922046611477811e+00 -1.909562432601703774e+00 -1.447227630098573803e+00 -2.179394749926983010e+00 -1.542194048387385052e+00 -1.471926070137885789e+00 -1.307029679486602092e+00 -1.526150380636633885e+00 -1.320637349405488603e+00 -1.800777295003089806e+00 -1.788741977236603553e+00 -1.408366426984900555e+00 -2.448715222502624744e+00 -1.377733858435057801e+00 -1.887099144415643748e+00 -1.790641008636137954e+00 -1.497034668487791986e+00 -2.089328604539618439e+00 -1.427866829723017705e+00 -1.768518975712464414e+00 -1.336918706172302018e+00 -2.034139789719875413e+00 -1.878539388558429835e+00 -1.698481983099310977e+00 -1.734044471892745465e+00 -1.337349338344182792e+00 -1.395488004289560102e+00 -1.672006121780795995e+00 -2.310491564267934006e+00 -1.664313012878117393e+00 -1.910421210808536774e+00 -1.629137372510830462e+00 -1.511325622045390116e+00 -1.562004414135506281e+00 -1.422207030898140490e+00 -1.686885363351825262e+00 -1.672651707046306502e+00 -1.992398137433212479e+00 -1.634586302726726670e+00 -1.703737407407339477e+00 -1.680623769019335523e+00 -1.866928514544916151e+00 -1.646900643217797722e+00 -2.043424094062355589e+00 -1.576321499922318736e+00 -1.543567788125075335e+00 -1.731616622815830508e+00 -1.824836559604146258e+00 -1.557534507116596245e+00 -1.400087838194266077e+00 -1.661059128963686460e+00 -1.502767774444008220e+00 -1.523881064067385882e+00 -1.105361104282049034e+00 -1.592421250350554818e+00 -1.740741759688468004e+00 -1.507340444828823678e+00 -1.802164365550669611e+00 -1.417109287180378985e+00 -1.508191042294499296e+00 -1.529491230121285517e+00 -2.476758142036930899e+00 -1.381531360231823768e+00 -1.733956191065050723e+00 -2.747092381172651976e+00 -1.561549992438918011e+00 -1.405451738278026941e+00 -1.075573663769571864e+00 -1.838505445492373269e+00 -1.415844073902067679e+00 -1.375291072213275623e+00 -1.474277313188135485e+00 -2.098042584730515081e+00 -2.101827559099018305e+00 -1.578440084994622739e+00 -1.439153570854057929e+00 -1.894152450362420081e+00 -1.247632837009103435e+00 -1.657882037490269855e+00 -1.379828530728449687e+00 -1.748710509438085481e+00 -1.541425704655004392e+00 -1.290714424471643529e+00 -1.768636681310390202e+00 -1.741308482088496312e+00 -1.248691705350159831e+00 -1.936345422086914514e+00 -1.973218650831320975e+00 -1.755276855897469845e+00 -1.400239946034002037e+00 -2.340914486745601764e+00 -1.823826456346673286e+00 -1.789737944902953348e+00 -1.764778044167261362e+00 -1.299746024569072400e+00 -1.794465122048956918e+00 -1.841640990672686051e+00 -1.561524189957480546e+00 -1.683685991051540709e+00 -1.254887105615477561e+00 -1.793403960770179495e+00 -1.372341649373128636e+00 -2.604679013469442417e+00 -1.402760766336847320e+00 -1.361034981498557173e+00 -1.591532465591213530e+00 -1.537304125667248167e+00 -1.369917744225578105e+00 -1.556271248686692976e+00 -1.594634614585879628e+00 -2.035654280103956104e+00 -1.984073375985824228e+00 -1.665369395607289693e+00 -1.549265338672909387e+00 -1.814492607678960701e+00 -1.723405160095241584e+00 -1.664124509936892204e+00 -1.583940791932522796e+00 -1.669066593066077075e+00 -1.430649843659128173e+00 -1.609044684297038064e+00 -1.512800022185756266e+00 -2.341145141902574611e+00 -2.261619138324340028e+00 -2.091839903789539878e+00 -1.747697943283609723e+00 -2.301699418174177225e+00 -2.059967988779652703e+00 -1.571044522658109344e+00 -1.333386734055905798e+00 -1.658371738679351282e+00 -1.813241105509240114e+00 -1.408199016078952148e+00 -1.383599985740325167e+00 -1.713610895908982634e+00 -1.826903348107915104e+00 -2.099007866685907331e+00 -1.506971834292535783e+00 -1.785650106612418631e+00 -1.221840288292326937e+00 -1.753769082884671926e+00 -1.552147439437737919e+00 -2.004123336863619986e+00 -1.431291538796718887e+00 -1.459705852229639111e+00 -1.419464994886989295e+00 -1.612599609546463197e+00 -1.684982914427847422e+00 -1.492519119943096939e+00 -1.723665365471834576e+00 -1.676708980842776420e+00 -1.738337176948799412e+00 -1.689084468297259667e+00 -1.755812994985828546e+00 -1.364953975964694255e+00 -1.395442152824030835e+00 -1.324879010383313682e+00 -1.343441083330505048e+00 -1.721182477058718518e+00 -2.065186699010096660e+00 -1.864069390190584485e+00 -1.426369732147921399e+00 -1.626582803453953563e+00 -1.141494391365904804e+00 -1.334768400376185937e+00 -1.244150439725721480e+00 -1.851579067451958771e+00 -1.437069750261747547e+00 -1.694926724823277109e+00 -1.686130196432034545e+00 -1.659713886533547900e+00 -1.617884066904907492e+00 -1.338321997755454351e+00 -2.506016091406098933e+00 -1.992539697588137315e+00 -1.434246583714483769e+00 -1.486131698062336470e+00 -1.562107623219928243e+00 -1.712273464896054920e+00 -1.684680149049916364e+00 -1.704435547939363804e+00 -1.866711891724797345e+00 -1.328789096010148496e+00 -1.369265568321224480e+00 -1.572117155671092448e+00 -1.901797615280355735e+00 -1.784852482877874458e+00 -1.443136314906889206e+00 -1.607222994208284073e+00 -1.443283740849617969e+00 -1.924336489987330090e+00 -1.313828191662686384e+00 -1.908301049057377075e+00 -1.527614395249465185e+00 -1.437424065456815114e+00 -1.300256362376079444e+00 -1.463222980146592800e+00 -1.350964103248543324e+00 -1.609373232303271672e+00 -1.312480786020091994e+00 -1.405081155333598453e+00 -1.695298054467077264e+00 -1.976826420717888722e+00 -1.704946585019017968e+00 -1.860915680301739483e+00 -1.696294759218487158e+00 -1.936768983770351893e+00 -1.656831776923957111e+00 -2.026363682689647838e+00 -2.879613256284798251e+00 -1.418062828333392700e+00 -1.256125214960679859e+00 -1.721341870494974113e+00 -1.963659183446245127e+00 -2.434094347257441004e+00 -1.793912472514153311e+00 -1.633026003221151434e+00 -1.829322049936346506e+00 -1.215056024904084930e+00 -2.088400798635223765e+00 -1.312433113660009809e+00 -1.202897164821235432e+00 -1.599976435968023303e+00 -1.732409163655465045e+00 -1.869885176626807644e+00 -1.555178475873608246e+00 -1.869796389140721216e+00 -1.651179120635320796e+00 -1.861391705692866383e+00 -1.821091776846245347e+00 -1.598301235564008715e+00 -1.373080901775769025e+00 -1.319744713544772186e+00 -1.958496492262323807e+00 -1.717377175758434626e+00 -1.954322552832765680e+00 -2.126536757608004091e+00 -1.479579629893141623e+00 -1.632015337178717385e+00 -1.474072429283407093e+00 -2.009250905351115168e+00 -1.910103548576979282e+00 -2.114989613661838685e+00 -1.444395142871919280e+00 -1.506924332248358978e+00 -1.364880313140795387e+00 -1.766064818323061392e+00 -1.938620990990842508e+00 -1.568980023216942854e+00 -1.246765576509041518e+00 -1.750669855492415383e+00 -1.694635487866003709e+00 -1.622958246390699744e+00 -1.692120604743520440e+00 -1.331743241785618537e+00 -1.708192532807633945e+00 -1.887358398180032593e+00 -1.798442006027561879e+00 -1.193884392300944342e+00 -1.417418895473964824e+00 -1.922747667510836367e+00 -1.463505532467637371e+00 -2.095158252713537728e+00 -1.454517076120056762e+00 -1.658151058347382190e+00 -1.379352611243571891e+00 -1.641937246949037421e+00 -1.644121235308547258e+00 -1.571907217471585794e+00 -1.402148153843291611e+00 -1.257156478846081837e+00 -1.542005480398038753e+00 -1.682750253335177471e+00 -1.448940948774832593e+00 -1.569600511510279128e+00 -1.365622034057078604e+00 -1.443757151147792461e+00 -1.433918892237968423e+00 -1.834006333863497318e+00 -1.996421977302557993e+00 -1.771422611014747073e+00 -1.329353456644684295e+00 -1.810383217720429760e+00 -1.781044491590236367e+00 -1.655576101730814820e+00 -1.281843036974762873e+00 -1.451638831963435461e+00 -1.654733279065109697e+00 -1.517704810266844451e+00 -1.765060412317396299e+00 -1.457216456623699807e+00 -1.546962308786826501e+00 -1.444935370285797216e+00
-2.025588269789579954e+00 -1.464458737404969346e+00 -1.911158275211571889e+00 -1.771055008668130926e+00 -1.665641963977493312e+00 -1.232432648978248002e+00 -1.606663742276259743e+00 -2.346127138011063096e+00 -1.911497926146893622e+00 -1.700913265629353521e+00 -1.521130685416342887e+00 -1.570561628122948639e+00 -1.703913474252443550e+00 -1.531644583999144604e+00 -1.487586491102168118e+00 -1.201078562412418060e+00 -1.431408031306303563e+00 -1.508332008191724194e+00 -1.390298154517234597e+00 -1.562807995762499402e+00 -1.902275752782380813e+00 -1.452508134184841371e+00 -1.727197747247298354e+00 -1.314902498668984565e+00 -2.148639426732981583e+00 -1.629681455813221991e+00 -1.484417135745377703e+00 -1.881143415524458185e+00 -1.677828859801625994e+00 -1.948676082986971148e+00 -1.739471829655454993e+00 -1.406508554286055812e+00 -1.555563296974116660e+00 -1.481891136167370338e+00 -1.601698716613006779e+00 -2.012512583535726929e+00 -1.424698367266512999e+00 -1.671974873089427494e+00 -1.468009634452581036e+00 -1.640889518442647077e+00 -1.872079603329147357e+00 -2.031273046206480082e+00 -1.365014551750979077e+00 -1.951329301539075356e+00 -1.370143077372491636e+00 -1.553539181658991852e+00 -1.759661985766090897e+00 -1.617515008662723242e+00 -1.742674428708977485e+00 -1.537364948921579044e+00 -1.515024439067069961e+00 -1.447871850428938956e+00 -1.381097728264913060e+00 -1.252816507412485514e+00 -1.413588851027403503e+00 -1.524141957717646934e+00 -1.347947144482114723e+00 -1.533264915340649903e+00 -2.108810028104311396e+00 -1.357194548222535602e+00 -1.475837779380737791e+00 -1.415197011250162396e+00 -1.755576507242389894e+00 -1.594184541949558387e+00 -1.344384467791581050e+00 -1.600718064895660264e+00 -1.827976586789365587e+00 -1.534555622043099588e+00 -1.850183353592941948e+00 -1.710119599646010125e+00 -1.798077522579001108e+00 -1.597060990025693794e+00 -1.331375671786551695e+00 -1.484032058089680195e+00 -1.907987937759857644e+00 -1.747568940897400669e+00 -1.846657083495846674e+00 -1.380403435149021973e+00 -1.647326838596333110e+00 -1.519743930757194272e+00 -1.858725556176713534e+00 -2.303946894560975345e+00 -1.328576428721238711e+00 -2.121108393353303256e+00 -1.577931775337247489e+00 -2.283306603841386728e+00 -2.049909883660733012e+00 -1.668545842423643233e+00 -1.688020158404357041e+00 -1.904599363199655393e+00 -1.736122533421606828e+00 -1.570283353416484173e+00 -1.726909382334860688e+00 -1.540393907801517859e+00 -1.605492576177354191e+00 -1.435933109715747058e+00 -1.914671754331709774e+00 -1.447142328042218207e+00 -1.493205620714192827e+00 -1.370165942501269551e+00 -1.942288491563985753e+00 -1.468616458022778737e+00 -1.263775951503697703e+00 -1.304755698074037351e+00 -1.791671691802323441e+00 -2.055990826931633819e+00 -1.702011176486977195e+00 -2.074985543722063674e+00 -1.560983917795153664e+00 -1.398258336861091911e+00 -2.281543253538759863e+00 -1.716608215641509450e+00 -1.460008203151524242e+00 -1.358813211594595227e+00 -2.161279914979052474e+00 -1.955630048018101252e+00 -1.427668950961530792e+00 -1.739875247220350474e+00 -1.311690629141467834e+00 -1.432580509297921578e+00 -2.472163460055424089e+00 -1.319042153620078928e+00 -1.377569595370421229e+00 -1.667770720430155507e+00 -2.231083671400599044e+00 -2.226140970099369731e+00 -1.329639340482344778e+00 -1.682934593270432044e+00 -2.355270819307342389e+00 -1.504975786531252968e+00 -1.578525705975214244e+00 -1.432927230056927348e+00 -1.662284501073056919e+00 -1.632467696420838665e+00 -2.394350586733244413e+00 -1.740341000834367158e+00 -1.783993136327734375e+00 -1.497068098583429929e+00 -1.583212150403098484e+00 -1.615194335719968732e+00 -2.176612952232872100e+00 -1.507225933482982949e+00 -2.030037636958400338e+00 -1.729971609472066296e+00 -1.395457933537949780e+00 -1.365545947670918414e+00 -1.434679094894895091e+00 -2.961457917207748647e+00 -1.746835499705187367e+00 -1.661966924606539164e+00 -2.059671924979055824e+00 -1.633879923236341902e+00 -1.592615277979388511e+00 -1.683848157987275718e+00 -1.527776637167802987e+00 -1.410377928125674307e+00 -1.580604919236531458e+00 -1.594349591886511597e+00 -1.678957413054604331e+00 -1.698399540390068241e+00 -1.756440253321225775e+00 -1.676287981458885801e+00 -1.534431309095464657e+00 -2.003855668190760664e+00 -1.430462814631186408e+00 -1.478772598713415931e+00 -2.618382334486278662e+00 -1.731506843315285815e+00 -1.780603090518056986e+00 -1.531192099053447553e+00 -1.866680334840886690e+00 -1.526501000531323760e+00 -1.476570754863639756e+00 -1.303644430973236457e+00 -1.565639267152307168e+00 -1.753180615892235394e+00 -1.215425512511614459e+00 -1.474507278271584676e+00 -1.242371802704420602e+00 -1.925764172887641790e+00 -1.608699655418188268e+00 -2.259133375231687335e+00 -1.369684759080404435e+00 -1.469770356624142682e+00 -1.495329401395971924e+00 -1.585419993800694094e+00 -1.519424526037790990e+00 -1.496216971598199219e+00 -1.739673105504462081e+00 -2.175577676082122824e+00 -1.522624262707913623e+00 -1.543381612450158480e+00 -1.599717624866713761e+00 -1.739562499531578377e+00 -1.545176447686024135e+00 -1.487649850558822484e+00 -1.715237288937771831e+00 -1.725955624083471251e+00 -2.308970913389654989e+00 -1.477481933500064848e+00 -1.341837842889562316e+00 -1.657637463302671366e+00 -1.404113038172916106e+00 -1.600076943165192223e+00 -1.456665858318270779e+00 -1.851211919441626774e+00 -1.416297372886391681e+00 -1.563575357238971897e+00 -1.637750848550491023e+00 -1.935767598656975341e+00 -1.573679482387565054e+00 -1.312990323802675885e+00 -1.344437149846232193e+00 -1.513745513167183976e+00 -1.559300480479473894e+00 -1.438805989524417406e+00 -1.564068421277043264e+00 -1.558460548008836044e+00 -1.614666541012524714e+00 -2.113872681958331778e+00 -1.850230266365934462e+00 -1.681453907299849559e+00 -2.058204194618243221e+00 -1.279530240709042310e+00 -1.657537773290054472e+00 -1.336666252067011396e+00 -1.315035927759658385e+00 -1.685895892740407964e+00 -1.765249923412383293e+00 -1.739639335102475926e+00 -1.650593965279437692e+00 -2.057099619264974866e+00 -1.257890114082847344e+00 -1.491256449826961816e+00 -1.367564162060468158e+00 -2.091298541325493865e+00 -1.667680699436401737e+00 -1.473978328431058360e+00 -1.755068588938430096e+00 -1.955169753741334615e+00 -1.832315155003430895e+00 -1.721738410755283333e+00 -1.783200515119927054e+00 -1.840339635383563266e+00 -1.506946351489636848e+00 -1.493886922533238071e+00 -1.794727237819023991e+00 -1.556333409187653949e+00 -1.213257860904072061e+00 -1.267173017398974810e+00 -1.975045062247717143e+00 -1.286745892241663025e+00 -1.972710089376418896e+00 -1.228952547363618697e+00 -1.745986896572001124e+00 -1.406732898539834409e+00 -1.242531439771684454e+00 -1.320998956277849912e+00 -1.764577797098147327e+00 -1.508451996512580218e+00 -1.369381021826419298e+00 -1.464136010044861047e+00 -1.864915155480156184e+00 -1.660751898865842735e+00 -1.463168082908152812e+00 -1.323286871222643324e+00 -1.567572918561164652e+00 -1.650094105770639086e+00 -1.368228092623975822e+00 -1.310328807682988428e+00 -1.520840614320729811e+00 -1.587326523513894472e+00 -1.772865303991055352e+00 -1.439043247201939213e+00 -1.704944955399637863e+00 -1.755573015000070125e+00 -1.820385788061817722e+00 -1.541042772711982201e+00 -1.813122750328546084e+00 -2.013345326177560235e+00 -1.838292050541489253e+00 -1.692669657385241333e+00 -1.271278134604507892e+00 -2.232964000973649998e+00 -1.733466210458201484e+00 -1.434697447618752397e+00 -1.311899994956662097e+00 -2.364101646393952372e+00 -1.546852633857796810e+00 -1.536125139825859298e+00 -1.769855457400512755e+00 -1.608947827386225660e+00 -1.464147646560383986e+00 -1.683014303330304884e+00 -1.797537456358770935e+00 -1.512970679251385731e+00 -1.821228203039598315e+00 -1.478143336199867042e+00 -1.524171412252697255e+00 -1.507853543109426431e+00 -1.630828825611946087e+00 -1.545987323524066204e+00 -1.543173893007062869e+00 -1.548720721665929112e+00 -1.351350225637596658e+00 -1.416149270074336775e+00 -1.355474624481778356e+00 -1.635006708894401584e+00 -1.632295154032339601e+00 -1.986863675525998074e+00 -1.748367548539370375e+00 -1.349487496922046725e+00 -1.375796807935045107e+00 -1.336098481989666409e+00 -2.024887255277330933e+00 -1.473045917403770444e+00 -1.340954893883868460e+00 -1.676746626027912468e+00 -1.995927602232002496e+00 -1.752053982717505676e+00 -1.292742547383461948e+00 -1.445387004559429034e+00 -1.824166092113610249e+00 -1.755181860689089435e+00 -2.030126194184788790e+00 -1.504576098268926243e+00 -1.486271348642933976e+00 -1.524699583109018208e+00 -1.414835505789172387e+00 -1.751661955835537077e+00 -1.500323649785924029e+00 -1.317817166650790961e+00 -1.288154625613041171e+00 -1.474990890447594571e+00 -1.591799849570355807e+00 -1.772051676706572376e+00 -1.422285538303713626e+00 -1.407755303888603482e+00 -2.198848764096056563e+00 -2.058493074826956537e+00 -1.725395196401436904e+00 -1.388815301688814507e+00 -1.853593104902596878e+00 -1.755405782045910357e+00 -1.623318876618071949e+00 -1.242224570919381543e+00 -1.441419739013664270e+00 -1.578857252686338031e+00 -1.421364808643051036e+00 -1.471477232155253612e+00 -1.529741337514824995e+00 -1.346787165687915788e+00 -1.642777530056542812e+00 -1.561153430371448714e+00 -2.058572111315561948e+00 -1.490995686686873656e+00 -1.456972494710808252e+00 -2.587294426656346236e+00 -1.516226848456359022e+00 -1.773716082088292900e+00 -1.893413197873018872e+00 -1.462271234189311375e+00 -1.596724865006049932e+00 -1.698324176581089251e+00 -1.832374940151372256e+00 -1.572862586119778028e+00 -1.747881351471532119e+00 -1.561885778331312258e+00 -1.727752505873767941e+00 -1.539453442789664672e+00 -1.905058926545225129e+00 -1.726483064818080448e+00 -1.834275911984927232e+00 -1.439501777871774024e+00 -1.397396733758223819e+00 -1.374663613424139452e+00 -1.262977151484916183e+00 -1.297002859236974004e+00 -2.127478532884195417e+00 -1.491095361149844312e+00 -1.711862782115078474e+00 -1.443276717868379633e+00 -1.433905642953636095e+00 -1.504996586608803089e+00 -2.096839738732944269e+00 -1.855174664939198692e+00 -1.343504545981917486e+00 -1.936490815777639929e+00 -1.546800162392615086e+00 -1.613259427584317951e+00 -1.900617872011072462e+00 -1.998700572277468002e+00 -1.464604680656856228e+00 -1.521811112147367417e+00 -2.300199092564087167e+00 -1.687071919974229450e+00 -1.548585066455895110e+00 -1.436016513122079896e+00 -1.275179526316838174e+00 -1.669888157668801831e+00 -1.738830121952454233e+00 -1.453080976809997482e+00 -1.824235319128178601e+00 -2.467662188435193915e+00 -1.918430352865220678e+00 -1.610095971717689700e+00 -1.787534538297244513e+00 -1.529094222781579804e+00 -1.842179155095313936e+00 -1.392687069552564827e+00 -1.610742362219831803e+00 -2.164176295076220669e+00 -1.684216615096994829e+00 -1.548213650561552468e+00 -1.493530918141660280e+00 -1.948715701028619129e+00 -1.455387529600125296e+00 -1.516602436259652409e+00 -1.314734155719449626e+00 -1.760574699763333362e+00 -2.337933457143822835e+00 -1.848955426509377054e+00 -1.387614397479162154e+00 -1.598284586854853417e+00 -1.335901912583508544e+00 -1.624311156377409970e+00 -1.593419178565939731e+00 -1.674744647481518189e+00 -1.878448666709913395e+00 -1.975775777496862506e+00 -1.427867811196381842e+00 -1.801016566938717700e+00 -1.425947142734857565e+00 -2.072730027976006806e+00 -1.727542511036564310e+00 -2.257400754109466057e+00 -1.543738541145461163e+00 -1.695588353313359109e+00 -1.894837844686767969e+00 -1.707656376012143040e+00 -1.634056610020869549e+00 -1.926001341058660055e+00 -2.298407275154215501e+00 -1.489659232207577011e+00 -1.547041132376386852e+00 -1.910434615458881824e+00 -1.490038549148986258e+00 -1.316032458057575960e+00 -1.686812314224060305e+00 -1.063412720369406594e+00 -2.217584867483118227e+00 -1.766731780643298277e+00 -1.519061904163382604e+00 -1.305008575315164343e+00 -1.209627018815149224e+00 -1.324272915026777575e+00 -2.004637033661249568e+00 -2.057172878419068152e+00 -1.749369771771252413e+00 -1.628356066469504038e+00 -1.489766539191370143e+00 -1.575649634224853601e+00 -1.332006647896606832e+00 -1.626058401220457972e+00 -1.560978779949990569e+00 -1.454588286957881671e+00 -1.483861979918835061e+00 -1.795028660886994754e+00 -1.923230451388990847e+00 -1.536400362664719355e+00 -1.559224302149117225e+00 -1.259634817006783702e+00 -1.654396026973300682e+00 -1.459820378896203419e+00 -1.676707235772769700e+00 -1.739701471765910057e+00 -1.793656036061749948e+00 -1.355518872015581078e+00 -1.791074517752152317e+00 -1.401109530666500236e+00 -1.550833562350180328e+00 -1.644291916846418733e+00 -1.492830953136282890e+00 -1.552860825664925670e+00 -1.239467928812628239e+00 -2.001264285698464374e+00 -2.393754189595522774e+00 -1.777113974515571071e+00 -1.773571353960347485e+00 -1.914580876647014929e+00 -1.680165877075039171e+00 -1.541000481000323941e+00 -1.496230135416059870e+00 -1.479135948108587506e+00 -1.517963948404594587e+00 -1.503974951184417375e+00 -1.447973688503463530e+00 -1.530299007042131842e+00 -1.558630968409158823e+00 -1.494514120128118684e+00
-1.579650850816733287e+00 -1.815090886538646364e+00 -1.666922625612807130e+00 -1.115464404167749279e+00 -1.403128274635332406e+00 -2.453368528567528628e+00 -1.348266077781723915e+00 -1.528308753729091363e+00 -1.744438427063227381e+00 -1.640645078429654014e+00 -1.457954122646429873e+00 -1.373113067086514594e+00 -1.703322571658605344e+00 -1.359933431718161501e+00 -1.789358180988288805e+00 -2.336254547204637877e+00 -1.623770265262785895e+00 -1.550106165493141841e+00 -1.655418839195750280e+00 -1.244612520250295340e+00 -1.638927344631197602e+00 -1.830481478198271672e+00 -1.799298570383899953e+00 -1.396277680952903832e+00 -1.357702817868057465e+00 -1.453626231564407734e+00 -1.494907117553262443e+00 -1.531377399604428868e+00 -1.997300682795127624e+00 -1.909804486833170500e+00 -1.352924539544707816e+00 -1.547066714882096239e+00 -2.160503660527099079e+00 -1.671041687218865146e+00 -1.211708986178781533e+00 -1.496358513315200867e+00 -1.608285860569454995e+00 -1.552318938203515630e+00 -1.377581756393118084e+00 -1.482970778533980294e+00 -1.722718911585627843e+00 -1.991082305116737006e+00 -1.380905610813656370e+00 -1.887232388084911783e+00 -1.788108079329410627e+00 -1.393422865420855805e+00 -1.391429915240130599e+00 -1.252652095647122987e+00 -1.529066076438625243e+00 -1.846609680338940906e+00 -1.725896204910571718e+00 -1.893104362935635443e+00 -1.458624389690033052e+00 -2.137253222935535657e+00 -2.386864120453872751e+00 -1.344602811507523255e+00 -1.849533700106506195e+00 -1.328492553049265945e+00 -1.516833535323428794e+00 -1.135993122683570888e+00 -1.656077231803809502e+00 -1.603440006529288420e+00 -1.367523437540106190e+00 -1.424025168087946769e+00 -1.461449185304755538e+00 -1.376638147089629172e+00 -1.472660903025704737e+00 -1.426586484490526718e+00 -1.809584984054853241e+00 -1.534628439276131795e+00 -1.557551753849061527e+00 -1.378697276063287624e+00 -1.426222775790090269e+00 -1.515447119683800636e+00 -1.633560383447703712e+00 -1.403484621291354761e+00 -1.693639876708555647e+00 -1.670634875967099475e+00 -1.382423896175695166e+00 -1.163577586802220010e+00 -1.680521755501303449e+00 -1.468922617861532665e+00 -1.612844027036496986e+00 -1.465019984021358024e+00 -1.997048570963182224e+00 -1.753396467292115846e+00 -1.901471370062634003e+00 -1.803432244662723338e+00 -1.780531722998635269e+00 -1.200021758482654022e+00 -1.808363352146283631e+00 -2.167864418227617662e+00 -1.391549434334472979e+00 -1.779557248712603901e+00 -1.372470968792868895e+00 -1.475059326952720573e+00 -1.676914617320831136e+00 -1.790201752194492402e+00 -1.272733164946489248e+00 -1.415587813378754722e+00 -1.442321700737778656e+00 -1.460856285198088189e+00 -1.625772326491279562e+00 -1.358808972965817041e+00 -1.874989498386635089e+00 -1.234270345058956941e+00 -1.373857906783422234e+00 -1.330587748960970096e+00 -1.865411552617060709e+00 -1.599201598212537379e+00 -1.398760719860750346e+00 -1.767137562552562047e+00 -1.453713489487575616e+00 -1.602816110228928892e+00 -1.260901758187553234e+00 -1.860749936803889337e+00 -1.421382170424233093e+00 -1.707770056255377922e+00 -1.650289781410393841e+00 -1.392366980355135064e+00 -1.731193717266585219e+00 -1.458838439513168161e+00 -1.691225088113540442e+00 -1.262660947941283807e+00 -2.156214988184177450e+00 -2.406168597122061215e+00 -2.144071305306526565e+00 -1.187146052869494373e+00 -1.368694796360181209e+00 -1.501275271029346214e+00 -1.906832624019019429e+00 -1.388731498801915043e+00 -1.633361740742851120e+00 -2.296624823228744283e+00 -1.433191892681304980e+00 -1.619891804678489589e+00 -2.030308753979578107e+00 -1.366515456540852602e+00 -1.293316278667151487e+00 -1.314330738399003939e+00 -1.541354120726061927e+00 -1.356606289112479935e+00 -1.508322038887143890e+00 -1.666235970856947635e+00 -1.649155615848286294e+00 -1.601015419769626247e+00 -1.711902382080745300e+00 -1.381968184731187987e+00 -1.436815643806379494e+00 -1.665772871653727005e+00 -1.300807980404662834e+00 -1.309222096087572673e+00 -1.522420280452491115e+00 -1.821002534920797888e+00 -2.089680472257394062e+00 -1.668156853984995358e+00 -1.200011934265126534e+00 -1.435668263768900887e+00 -1.469884215078856915e+00 -1.862377071404669460e+00 -1.600275914191936932e+00 -1.637860369896065871e+00 -1.626858046921871859e+00 -1.520787987874502312e+00 -1.926758015770230204e+00 -1.687704884606511690e+00 -1.326322893250995616e+00 -1.463292514459356264e+00 -1.522889009418125106e+00 -1.440820850960222721e+00 -1.844516150538942911e+00 -1.898514152762968532e+00 -2.173763382660384380e+00 -1.903657680671515084e+00 -1.734377884459070041e+00 -1.383729319112234180e+00 -2.290506877508351025e+00 -1.862716416084285953e+00 -1.867558611689595027e+00 -1.824802541690613955e+00 -2.187100490474396697e+00 -1.444601048635591578e+00 -1.189047768761286594e+00 -1.691564525449625656e+00 -1.352370309754244104e+00 -1.537653591023186106e+00 -1.553528571161890026e+00 -1.658710611441641003e+00 -2.093491921183121551e+00 -1.442621285641080942e+00 -1.272861909323933061e+00 -1.781862214622857987e+00 -1.589490294778242552e+00 -1.822949986361228847e+00 -1.759008548829866125e+00 -2.081338565945675345e+00 -1.586857694404858909e+00 -1.501128976043558216e+00 -1.522292462535604463e+00 -1.796516636962328883e+00 -1.880623125927706196e+00 -1.938942045945085235e+00 -1.727798916303254551e+00 -2.087024114495087179e+00 -1.253965416310890646e+00 -1.957993186728081314e+00 -1.846295133239889141e+00 -1.830154594728557349e+00 -1.700647685618732696e+00 -1.501337510711959089e+00 -1.726500732781161229e+00 -1.688823258660009374e+00 -1.542894368614588174e+00 -1.635576106158354914e+00 -1.550045973940811672e+00 -1.764832441971496912e+00 -1.880950706096746972e+00 -1.648124730098851964e+00 -1.352334222336657010e+00 -1.294992228777962273e+00 -2.585919892007490617e+00 -1.617212722682830339e+00 -1.807701298640433496e+00 -1.269668008515019597e+00 -1.395982887580812459e+00 -1.414858239250930572e+00 -1.422309597123508462e+00 -1.473531671187627623e+00 -1.927955387497872763e+00 -1.678506439654395388e+00 -1.522882717051340595e+00 -2.098973816808512804e+00 -1.638736439468703399e+00 -1.762029828134968890e+00 -1.666107107502936557e+00 -1.300365378951227280e+00 -1.865428501389518212e+00 -1.816169100850104634e+00 -1.657932501393761360e+00 -2.047123172874250052e+00 -1.519141922960866919e+00 -1.631544859847662066e+00 -1.516794646911308941e+00 -1.412299493594362021e+00 -1.339908523333503965e+00 -1.982216561948575873e+00 -1.669860021152919316e+00 -1.453235751792127051e+00 -1.763170089474865421e+00 -1.810114844974457293e+00 -2.240387994099419355e+00 -1.637757156768046451e+00 -1.674366852688177421e+00 -1.798537985115431947e+00 -1.363566624808376426e+00 -1.588365490360506005e+00 -1.592651600606077134e+00 -2.183355007263826142e+00 -1.319777068167984568e+00 -2.062781426036230048e+00 -2.025648071870963740e+00 -1.463395381373618243e+00 -1.315223921087280479e+00 -1.724207122573869322e+00 -1.555933796240396960e+00 -1.660878446906273842e+00 -2.248726169858100477e+00 -1.802615765921988356e+00 -1.867923786232474681e+00 -1.855375317753813924e+00 -1.278879298328921443e+00 -1.435411451209952727e+00 -1.525887667912402046e+00 -1.537175050189619085e+00 -1.593280458607462036e+00 -2.233416938468977264e+00 -1.899190554276381615e+00 -1.575279410378700673e+00 -1.517483271043112980e+00 -1.374423029361893978e+00 -1.926656275702080645e+00 -1.397468752071478582e+00 -1.678798938432391807e+00 -1.889669020990123016e+00 -3.331671555324206224e+00 -1.339861469442758635e+00 -1.616840959500761343e+00 -1.492638462745038641e+00 -1.255463137367699655e+00 -1.684026391433753433e+00 -1.534986129887097706e+00 -1.539225790869604316e+00 -1.991874764599915526e+00 -1.575271237342472652e+00 -1.345510637869292481e+00 -1.470869811173846742e+00 -1.774917759420452379e+00 -1.447805453674928300e+00 -1.750767167481951159e+00 -1.562721586038826160e+00 -1.345562117919578915e+00 -1.404598168662303026e+00 -1.317150453460821158e+00 -1.370700288342762807e+00 -1.843849973346475046e+00 -1.656176912576837745e+00 -1.803735908614778838e+00 -1.439848686127372490e+00 -1.501154491642926914e+00 -1.425664612984665958e+00 -1.480899871671874424e+00 -2.747897000213570973e+00 -1.798205302488294022e+00 -3.254298389131054847e+00 -1.710309476771417758e+00 -1.540942788307282596e+00 -1.507056117064383027e+00 -1.442611505930648352e+00 -1.658492205610233805e+00 -1.864550043083410769e+00 -1.559965119532474409e+00 -1.335722317180407126e+00 -1.805218018048832640e+00 -1.487182548750315636e+00 -1.285309297777850412e+00 -1.573085798480059472e+00 -2.176456475210692965e+00 -1.919551084189074830e+00 -1.880418434211511780e+00 -1.361532091396884470e+00 -1.343682593131735548e+00 -1.769599200743487755e+00 -1.421019031850263570e+00 -1.918509144780465858e+00 -1.493040084437085024e+00 -1.570285572345120118e+00 -1.668210143675586066e+00 -2.232627474104686982e+00 -1.588451563867482985e+00 -2.292093048072343819e+00 -1.400769048639344039e+00 -2.042047734762867162e+00 -1.976196175188767112e+00 -1.700114622291445388e+00 -1.804641662249335310e+00 -1.622162386018989100e+00 -1.182702782936653207e+00 -1.754416967435111108e+00 -1.558668107140220416e+00 -1.882516157153831360e+00 -1.903518930970609979e+00 -1.837079409611101388e+00 -2.120240838213860446e+00 -1.585732542924106925e+00 -2.110894425908079963e+00 -1.438544139582345061e+00 -1.478331480721088553e+00 -1.796570754765534739e+00 -1.556665188352991835e+00 -1.493491825868231926e+00 -1.437942306155139294e+00 -1.867050977046123439e+00 -2.117291546377863209e+00 -1.715984838778509047e+00 -1.378750534858507848e+00 -1.359754916802337732e+00 -1.423613155048770729e+00 -1.670028520687739881e+00 -1.612914119592311346e+00 -2.242276194407724965e+00 -1.707071133167942234e+00 -1.602784535461938109e+00 -2.023900661519020261e+00 -1.711287202403896535e+00 -1.644000594260553338e+00 -1.922685375035360966e+00 -1.464608100736572771e+00 -1.658686343196570601e+00 -2.461430887996265859e+00 -1.287865980321572401e+00 -2.117944972534234527e+00 -1.413909056176302581e+00 -2.254628591335376520e+00 -1.792348184729038341e+00 -1.543513110466339766e+00 -1.346298814806955457e+00 -1.619620472432307556e+00 -1.498218153932420194e+00 -1.252034495674168024e+00 -1.586693099866938628e+00 -1.374097854491392212e+00 -1.268330073850262085e+00 -1.450588978919590488e+00 -1.770254229191505324e+00 -1.300207935515651503e+00 -2.421433184521959436e+00 -1.546086475823789552e+00 -1.689731004040528672e+00 -1.303002565834095572e+00 -1.394452877604179797e+00 -1.702172778552197618e+00 -1.609240176190985139e+00 -1.648377890942395618e+00 -2.021701136821896228e+00 -1.694868568478444582e+00 -1.439211543339669941e+00 -1.529802651942635539e+00 -1.722692351641234021e+00 -1.812692243122327129e+00 -1.653187536122073142e+00 -1.670978995233064923e+00 -1.783399831478861941e+00 -2.036697130482461038e+00 -1.852147609433104636e+00 -1.543559311905756015e+00 -1.521371679715771918e+00 -1.339004507770617636e+00 -1.831860997342805719e+00 -2.258873321786486699e+00 -1.882316861072000247e+00 -1.868819099242711834e+00 -1.389901135208393423e+00 -1.519758668281780967e+00 -1.668179070399559816e+00 -1.197207164391371759e+00 -1.461027925494938096e+00 -1.485533725945864081e+00 -1.561162788908482923e+00 -1.414884819686880402e+00 -1.949067736826807007e+00 -2.111356014367774758e+00 -1.500675337534546960e+00 -1.274691757313590745e+00 -1.723366849234464038e+00 -2.001094949789464117e+00 -1.813372671621743315e+00 -1.532285979120084907e+00 -1.537990570465507023e+00 -1.890816576685006245e+00 -1.288103732778689281e+00 -1.612279750147058932e+00 -1.322574597771423610e+00 -1.774331467606985901e+00 -1.665458584617212079e+00 -1.707136386489949587e+00 -1.456728429548260095e+00 -1.934700475775106732e+00 -1.387528616266645143e+00 -1.879560942361044873e+00 -1.993829611639930333e+00 -1.743179302745889503e+00 -1.713697530114939527e+00 -1.445909175091791621e+00 -1.725743754717719680e+00 -1.574615785146938007e+00 -1.510535844818389872e+00 -1.566916976855033949e+00 -1.523809646908939053e+00 -1.675879047865632465e+00 -1.583283575144032840e+00 -2.120438821453495493e+00 -1.576762047075293660e+00 -1.348094090054646976e+00 -1.456332307120106417e+00 -1.422268481483610403e+00 -1.468682078124666113e+00 -1.797144300754546453e+00 -1.615780979350154745e+00 -1.540562198199056487e+00 -1.863648598126379508e+00 -1.809175643763248686e+00 -1.481532832135780797e+00 -1.314509045952100941e+00 -1.713720489118217838e+00 -1.233612451638631757e+00 -1.611334693666101270e+00 -1.578891069022265503e+00 -1.727255978667223246e+00 -1.924304760293608751e+00 -1.854962721965950800e+00 -1.363192709695954630e+00 -1.474139020767150088e+00 -1.421683948208214421e+00 -1.274689416739650749e+00 -1.613879174300923980e+00 -1.623465581413596537e+00 -1.408585067843310945e+00 -1.532643667994433745e+00 -1.438641314750960465e+00 -1.488378844922052080e+00 -1.585632417649663228e+00 -1.815762107229329292e+00 -1.362051566713730288e+00 -1.426296799968906015e+00 -1.702301289251250349e+00 -1.399944778630570541e+00 -1.690780215783472151e+00 -1.894496368037284384e+00 -1.713903691378224181e+00 -1.340536330591868497e+00
-1.369093586279169328e+00 -1.717767373534554443e+00 -1.772683007764408014e+00 -1.697275437258921604e+00 -1.746399090918115293e+00 -1.645827540005029066e+00 -1.458603704748697050e+00 -1.494352305308805695e+00 -1.337222537874583672e+00 -1.611295011620505813e+00 -1.527397302913356958e+00 -1.364926666417242584e+00 -1.646022423074730678e+00 -1.511597451651757851e+00 -1.417257033196607674e+00 -1.352292553299873967e+00 -1.521097652668120803e+00 -1.612947904963604628e+00 -1.324559058678098200e+00 -1.794739511815097721e+00 -1.330081453799598412e+00 -1.373111865434708534e+00 -1.964481045085042954e+00 -1.988057505076262776e+00 -2.315980392747971184e+00 -1.583508808591912009e+00 -1.913662953454191573e+00 -1.431756959559400633e+00 -1.455765556829483831e+00 -1.639904613277572976e+00 -1.405260771670326481e+00 -1.900527040637710829e+00 -1.639807100682769914e+00 -1.481176738566369444e+00 -1.658806303034408014e+00 -1.566373849388362327e+00 -2.153937979239055167e+00 -1.670454598172078198e+00 -1.508016385283269534e+00 -2.041682416851966053e+00 -1.208923855471819797e+00 -1.273652713938147496e+00 -1.664825718375570363e+00 -1.900382351380169421e+00 -1.412040871196658554e+00 -2.972780423927148696e+00 -1.589876153751960564e+00 -1.222013721802037489e+00 -1.513242309032038824e+00 -1.368165030045032982e+00 -1.589634753385155586e+00 -1.517134855848407682e+00 -1.386027805982186223e+00 -1.649226890868204842e+00 -1.451470075148288519e+00 -1.502416627658798021e+00 -1.449068055976113767e+00 -1.928679098283328397e+00 -1.896384538849715806e+00 -1.297436367169717109e+00 -2.272526657961880581e+00 -1.624165941650456579e+00 -1.772980906969011672e+00 -2.104039831072233468e+00 -1.347085875561575108e+00 -1.758939864132136321e+00 -1.614545064992692458e+00 -1.556763084496561866e+00 -1.421097262688473473e+00 -1.630472457697815125e+00 -1.861634627605359249e+00 -1.768548416238449272e+00 -1.353678089412555297e+00 -1.325766335843237442e+00 -1.382560241897981879e+00 -1.354499058986760485e+00 -1.404416437355583636e+00 -1.590868455247516966e+00 -2.962905222359939028e+00 -1.687603986323888083e+00 -1.573923971313192505e+00 -1.239896881720661703e+00 -1.253598284493960602e+00 -1.427693332530492354e+00 -1.785119983789348330e+00 -1.527073878183062172e+00 -1.476762708986100847e+00 -1.623339382286716148e+00 -1.519126274874491367e+00 -1.442235346467802382e+00 -1.470324101308567721e+00 -1.791770499454241605e+00 -1.712090821853628375e+00 -1.571228463224537242e+00 -1.213358876559364585e+00 -1.581379206662599124e+00 -1.781080488635410353e+00 -1.682507491990565596e+00 -1.643352553152063411e+00 -1.702863378466872080e+00 -1.650819962082526127e+00 -1.216960789177958135e+00 -1.571392568720104466e+00 -1.882967302084671113e+00 -1.312953134289844614e+00 -2.096790864633896412e+00 -1.495204656200150639e+00 -1.284154067528893828e+00 -1.466785379550723745e+00 -1.609673150634107985e+00 -1.323186317591831918e+00 -2.162969342245600224e+00 -1.532508319004342257e+00 -1.964507814939365105e+00 -2.940909230513570449e+00 -2.019353381587343677e+00 -1.276998236423623201e+00 -1.327282967575118544e+00 -1.440367648685086044e+00 -1.773921255322817414e+00 -1.701251491831695883e+00 -1.604188141610992657e+00 -1.284661326135049464e+00 -1.540098048129049602e+00 -1.418200509629312212e+00 -1.870711931130388583e+00 -1.319218531887023760e+00 -2.066733993564303429e+00 -2.050049554290330089e+00 -1.835817107566678930e+00 -1.393978894658580492e+00 -1.373875389227416033e+00 -1.770298608601285073e+00 -1.535239749176241952e+00 -1.491728952039974132e+00 -1.436799505330445426e+00 -1.881433786715369871e+00 -2.117873488073898969e+00 -2.036961432498284097e+00 -2.210179126381579984e+00 -1.607562861501154572e+00 -1.618580067554788338e+00 -1.453584101027088016e+00 -1.504768525481750885e+00 -1.671727455968458731e+00 -1.430916686040150099e+00 -1.954482910988669442e+00 -1.818703228456762799e+00 -1.690555254852408540e+00 -1.480800073343223389e+00 -1.307057768736958447e+00 -2.262542356064532356e+00 -1.562175560759859749e+00 -1.197761073692203970e+00 -1.318111708105242696e+00 -1.683736879809003106e+00 -1.540299014869420002e+00 -1.508342494421395230e+00 -1.592160354682186529e+00 -1.613825338430349365e+00 -1.653745420918995013e+00 -1.656957318824735736e+00 -1.412679952910070647e+00 -1.630452271182616819e+00 -1.643251445265429433e+00 -1.809691713887337627e+00 -1.289848358847377696e+00 -1.693974421926656815e+00 -1.749837464079846416e+00 -1.894377196496126237e+00 -1.091218830642393112e+00 -1.641597096847879467e+00 -1.491628532094955384e+00 -1.864031381935763676e+00 -1.831596456298828501e+00 -1.397496056381962504e+00 -2.165204276040421316e+00 -1.449024393227464458e+00 -1.626733832152660097e+00 -1.595108483139436206e+00 -1.801775110878034880e+00 -1.789950115412724641e+00 -1.449811447298962497e+00 -1.504434287644297319e+00 -1.301976277952500816e+00 -1.784718957204725509e+00 -1.201877375023034711e+00 -1.717066251671305110e+00 -1.585594503638588781e+00 -1.321250040503752832e+00 -1.288799661684912001e+00 -1.453740704988190302e+00 -1.974730523817215255e+00 -1.373642950709014210e+00 -1.587409502279075513e+00 -1.843671629611212337e+00 -1.551704846337793819e+00 -2.820534463702823569e+00 -1.603985647971541084e+00 -1.974639372507273283e+00 -1.993689967740382096e+00 -1.319245567934136609e+00 -1.923787433389226864e+00 -1.855384367308742677e+00 -1.426925979777969200e+00 -1.174512566434454897e+00 -1.557290278275383244e+00 -1.565573835634752164e+00 -1.514590172124872680e+00 -1.841380013126865611e+00 -1.721944696856889445e+00 -1.729681981346268049e+00 -1.456569184099365311e+00 -1.394354716412598449e+00 -1.418883005029929256e+00 -2.204510430097626372e+00 -1.644628659846409935e+00 -1.659910764652752668e+00 -1.646306805202497392e+00 -1.390064668881105137e+00 -1.487874477807632934e+00 -1.885727788904791202e+00 -1.394468177088262317e+00 -1.705265103078127620e+00 -1.991971772889317149e+00 -1.477736864882014611e+00 -1.247732650309442803e+00 -1.470989831360447031e+00 -1.422757459507677513e+00 -1.259378526896606232e+00 -1.569390709905070125e+00 -1.897187280336055215e+00 -1.860420401229690546e+00 -1.556274029149579796e+00 -1.257142020243030123e+00 -2.240260879456184906e+00 -1.219666863010863134e+00 -1.342765076669202973e+00 -1.932125887249856788e+00 -1.435970874305703138e+00 -1.372614987662789998e+00 -1.333408066859409491e+00 -1.768663635038300708e+00 -1.590180175426414877e+00 -1.563595815837241165e+00 -1.477311184535537114e+00 -1.905832010400985599e+00 -1.238581142938508073e+00 -2.180629829524364460e+00 -1.775654102130806988e+00 -1.481987522115528755e+00 -1.446439341843974491e+00 -2.211343764717923932e+00 -1.703616276215964120e+00 -1.659012080173587256e+00 -1.770031284721316212e+00 -1.531053786191804544e+00 -1.313805122201888942e+00 -1.459909490084890127e+00 -1.385941289521326780e+00 -1.583746608605144379e+00 -2.114968173445445743e+00 -1.510798416352973961e+00 -1.594397721242295063e+00 -1.565944960300966970e+00 -1.590712769495696399e+00 -1.646687817936942633e+00 -2.141578992028784878e+00 -1.404819251773818944e+00 -1.869212535128816466e+00 -1.692836860434427049e+00 -1.950044322982072975e+00 -1.710977361227018934e+00 -1.737539968205351615e+00 -1.903022365851688713e+00 -2.336333114002238087e+00 -1.519791822582546414e+00 -1.427422571260733353e+00 -2.000928729520644822e+00 -2.128197278715507235e+00 -1.756874255175947974e+00 -2.111137853389048580e+00 -1.773935168457348777e+00 -1.502834581598383679e+00 -1.358442989536517764e+00 -1.321412587658634230e+00 -2.310467619830455455e+00 -1.304484505314781995e+00 -2.311632232882081972e+00 -1.510557857607678356e+00 -2.044286338920369150e+00 -1.384030327688583251e+00 -1.398418572508422164e+00 -2.270257666425393950e+00 -1.419827035369304991e+00 -1.959806102080104528e+00 -1.580646565970052375e+00 -1.298031936096168737e+00 -1.592856814869440640e+00 -1.710036186039175288e+00 -1.893680325189428748e+00 -1.350985159412321002e+00 -1.338430545239778890e+00 -1.264765540251218123e+00 -1.236625354406105437e+00 -1.477649520693840479e+00 -1.499435157497986948e+00 -1.475843078628511496e+00 -1.746923012042323364e+00 -1.272397446950805477e+00 -1.762115836331507035e+00 -1.642423687401103338e+00 -1.304692388176038387e+00 -1.250178594078460437e+00 -1.550870689772581912e+00 -1.624314598917459662e+00 -1.671640557139322247e+00 -1.260684167604955608e+00 -1.528504679252448595e+00 -2.187799321146125298e+00 -2.230214794723837102e+00 -1.979829074335899053e+00 -1.244087615476436426e+00 -2.039882254872842360e+00 -1.367262783293030193e+00 -1.832221087899891021e+00 -1.339983389615227560e+00 -1.504283508649435497e+00 -1.632425062374291969e+00 -1.890601416745857355e+00 -1.541514456302570002e+00 -1.733998463648282584e+00 -2.242947267620947649e+00 -1.470272413750338014e+00 -1.448804549616293347e+00 -1.775580831273472882e+00 -1.496325126935220906e+00 -2.697828370013477528e+00 -1.776405496708674203e+00 -1.613942427962031356e+00 -2.330622809901994774e+00 -1.401191203299485544e+00 -1.636727741590165541e+00 -1.726207090075388750e+00 -1.693934277647269226e+00 -1.644954891098386662e+00 -1.727850663411240273e+00 -1.432434428562325834e+00 -1.618277792735113074e+00 -1.675333513962525833e+00 -1.355594313139009133e+00 -1.474481604536561630e+00 -1.802584888724799717e+00 -2.456913043960251120e+00 -1.752202222932297992e+00 -1.340847526218923669e+00 -1.531624948587754442e+00 -1.256790849801484589e+00 -1.558688614522176330e+00 -1.457658313770418435e+00 -1.864586676623360972e+00 -1.496837767059803870e+00 -2.011745558309554038e+00 -1.363484279184273174e+00 -1.445327180691467150e+00 -1.747374199596317901e+00 -1.587407931737214506e+00 -2.009089493189552211e+00 -1.394375277212746678e+00 -1.529433093573074443e+00 -1.662594378350256807e+00 -1.868306567109901062e+00 -1.646857921883177811e+00 -1.349295589586497979e+00 -1.495497769586206838e+00 -2.060148159179216787e+00 -1.424566807808024471e+00 -2.141896645042049574e+00 -1.274704172281505343e+00 -1.814575416885146231e+00 -1.319942551598138891e+00 -2.280597212742034863e+00 -1.478472284187535957e+00 -1.497648568134680946e+00 -2.001029333492429174e+00 -1.267724621154451059e+00 -1.453391576543487940e+00 -2.067615550398514301e+00 -1.761331012131358786e+00 -1.382423048430230228e+00 -1.305771494609976324e+00 -1.518764873186554176e+00 -1.474794824448362407e+00 -2.423583255862316488e+00 -1.515327149290996100e+00 -1.503047508144570443e+00 -1.372041970361319363e+00 -2.230929634154324770e+00 -1.659192443611016365e+00 -1.808054927673905077e+00 -1.587674937442481671e+00 -1.522489385153614760e+00 -1.362197064821062842e+00 -1.771953713479861525e+00 -1.446617232989274804e+00 -1.286717773173120083e+00 -1.389378629555743538e+00 -1.947938149962441967e+00 -1.449784235042421709e+00 -1.551800795930088572e+00 -1.456338452058583810e+00 -1.381317104275890273e+00 -1.579935700422834932e+00 -1.602195784120359567e+00 -1.532294130862723813e+00 -1.716549114063391501e+00 -1.484828111229546499e+00 -2.303438631286449212e+00 -1.884281762009975214e+00 -1.581545544089301591e+00 -1.467551796509009243e+00 -1.856700167734899987e+00 -1.751302796991238919e+00 -1.706855566636601429e+00 -1.357470023025969974e+00 -1.498883875342247318e+00 -1.455229122025308630e+00 -1.503417855849665141e+00 -2.193385485666384582e+00 -2.407354645910413815e+00 -1.498695297462987686e+00 -1.886487359791241047e+00 -1.784943988651690017e+00 -1.565414004967454753e+00 -1.530942624439751709e+00 -1.587280237540937389e+00 -1.189913755147944396e+00 -1.936985568825568160e+00 -1.521049276355307400e+00 -1.654603851699707695e+00 -1.790996287899320638e+00 -1.485262312490470027e+00 -1.341841695265572287e+00 -1.543644421486992435e+00 -1.437751521155411938e+00 -1.495249027734103286e+00 -2.207018530434722958e+00 -1.815545931458261819e+00 -1.586283065962619032e+00 -1.361190520059809783e+00 -1.299885783506976589e+00 -1.705254831515063518e+00 -1.529419072007117464e+00 -2.151535733100315539e+00 -1.423592817367553165e+00 -1.498634112871990887e+00 -1.773025958417128400e+00 -1.598072094589456427e+00 -1.980667032541315153e+00 -2.072600324628510293e+00 -1.402587805730960424e+00 -1.255719841405170456e+00 -2.265786620094012882e+00 -1.486438382425223415e+00 -1.463380601937680270e+00 -1.514860460975872236e+00 -1.537055973485025984e+00 -1.695528013937567691e+00 -1.622119208179156447e+00 -1.671867702896279173e+00 -1.517428927092554947e+00 -2.419566755362855037e+00 -1.724912668851742215e+00 -2.001842260100360260e+00 -1.669350852080030867e+00 -1.528752746929170847e+00 -1.428955276991096035e+00 -1.882561403722592619e+00 -1.610504554243867847e+00 -1.625112063558446618e+00 -2.520222790652836942e+00 -2.063675652365507318e+00 -1.552928483899577605e+00 -1.984236750008028238e+00 -1.503964734821005234e+00 -1.882532398071288471e+00 -1.669982326766793923e+00 -2.123544551596576291e+00 -1.317533619181286531e+00 -1.435958156306405220e+00 -1.589665267797280679e+00 -1.797703431375816452e+00 -1.983305698318918342e+00 -1.612200870959767274e+00 -1.699963294156442650e+00 -1.451983390948800690e+00 -1.421359729806492611e+00 -1.840148956043982320e+00 -1.868314388533862225e+00 -1.555556341495057948e+00
[truncated: 6,110,000 more chars]
