# Supplementary material for: Impact of solvent forces and broken symmetry on the assembly of designed proteins at a liquid-solid interface
Source: Nat Commun. 2026 Mar 13;17:2446. doi: 10.1038/s41467-026-69170-0 (PMC12987978; doi:10.1038/s41467-026-69170-0)
Supplement: Supplementary file 9 — Source data [file 41467_2026_69170_MOESM9_ESM.zip › Source Data/figure-s5_nematic_fft.txt]

-1.559735676605681132e+00 -1.341036208332277546e+00 -1.838174098898025299e+00 -1.514961467699194930e+00 -2.234636831051808326e+00 -1.647960984384977623e+00 -1.595197758262896892e+00 -1.321917553697634196e+00 -1.347537546954140630e+00 -1.405286188795341173e+00 -1.607880354711893833e+00 -1.733290982950437931e+00 -1.445277303455495987e+00 -1.658007050598806709e+00 -1.978647882860955498e+00 -2.180320333156688051e+00 -1.707367189223923942e+00 -1.679272937585945424e+00 -1.239138402300001385e+00 -1.167183205373070853e+00 -2.057997349071843729e+00 -1.311475296177170957e+00 -1.514376260952231990e+00 -1.362482907557667211e+00 -1.875781443515651459e+00 -2.282238739883283518e+00 -1.292342480831398577e+00 -1.656493574314600981e+00 -1.393258176322689001e+00 -1.296102628305630278e+00 -2.089043562170674662e+00 -1.447067206978990717e+00 -1.488295416727471787e+00 -1.204354568075651333e+00 -1.454000626642733440e+00 -1.689293982389006965e+00 -1.246615522317749747e+00 -1.371008978068619211e+00 -1.927558488966046202e+00 -1.414879912079856084e+00 -1.927187473112814908e+00 -1.639135103593954534e+00 -1.495412688291882120e+00 -1.702034132191143634e+00 -1.709702114384923810e+00 -1.556168664069242036e+00 -1.670267657255768867e+00 -1.639716998384207702e+00 -1.430815724616725459e+00 -2.228218255971309514e+00 -1.608552549850681412e+00 -1.403131023747800299e+00 -1.606867008794066631e+00 -1.681522591453235238e+00 -1.603700079703289649e+00 -1.439204824607184463e+00 -1.502923381586353191e+00 -1.335192221507559784e+00 -1.505860076890569443e+00 -2.733666207467098541e+00 -1.289165147763704056e+00 -2.455183920110621809e+00 -1.924013223811089635e+00 -1.310560372038801269e+00 -2.110344314875848060e+00 -1.323334033227621775e+00 -2.116692381516071642e+00 -2.253997346821011938e+00 -1.235476454859083528e+00 -1.428230831663050537e+00 -1.719142392894351001e+00 -1.353144078788296234e+00 -1.460507560501228763e+00 -1.767813164909270096e+00 -1.990083113029611939e+00 -1.451611698066422429e+00 -1.294273526895794557e+00 -1.732421998167248844e+00 -1.280509748381546409e+00 -2.056641254724245638e+00 -2.026487683920887850e+00 -1.780232577613696909e+00 -1.394333921946316890e+00 -1.465562688401582214e+00 -1.223489260933460665e+00 -1.307656569333524921e+00 -1.528952519780793162e+00 -1.441365739848384120e+00 -1.536128939260381410e+00 -2.462716614733764686e+00 -1.513810426791366348e+00 -1.558530700519480616e+00 -1.467266216883990726e+00 -1.804375054902983777e+00 -1.801111279300902757e+00 -1.549475392045220667e+00 -1.291728119703888789e+00 -1.635213023766328266e+00 -1.434995962444460593e+00 -1.373581356929562958e+00 -1.463497601172956575e+00 -1.289170345178631161e+00 -1.392283412339076154e+00 -1.251723403423167680e+00 -1.420595830388350578e+00 -1.482924470403080175e+00 -1.734829732919415779e+00 -1.426414282993873517e+00 -1.657278251311334882e+00 -1.728014568411186502e+00 -1.600263999877032495e+00 -1.779934848879402232e+00 -1.914762708104094546e+00 -2.279114532023448270e+00 -1.648175901358229334e+00 -1.479175434363791286e+00 -1.538701411597496405e+00 -1.698640251387454780e+00 -1.894691455263151969e+00 -1.369439864433033449e+00 -1.986641642134712837e+00 -1.431088037810343883e+00 -1.713914786307578542e+00 -1.280478832006899825e+00 -2.198612949232607860e+00 -1.322657288727719482e+00 -1.698247024435488139e+00 -1.459655410415925836e+00 -1.733650013249239397e+00 -1.542332994252040512e+00 -1.654739889333296965e+00 -1.648956765201633923e+00 -1.799886102128235743e+00 -1.545235570033096195e+00 -1.390356502069814315e+00 -1.573533880621219128e+00 -1.334700621129626175e+00 -1.601153913856018685e+00 -1.843795094780945831e+00 -1.284899996423436885e+00 -1.547106053934172332e+00 -1.650876184332579655e+00 -1.595271371490858625e+00 -1.829480198555039516e+00 -1.605660562725832907e+00 -1.964749875648331034e+00 -1.965143094558160497e+00 -1.778795237606639157e+00 -1.370663684179246555e+00 -1.501943168541720830e+00 -1.216668197624394709e+00 -1.444975102827485758e+00 -2.152091152879580083e+00 -1.659447307829954532e+00 -1.744491411194893260e+00 -1.269803543647083810e+00 -1.322132478662124466e+00 -1.667251330563196188e+00 -1.480724807058509285e+00 -1.158317846412194596e+00 -1.254188828438170589e+00 -1.534713189978902603e+00 -1.497468961180714153e+00 -1.620578795564928676e+00 -1.628906090174084165e+00 -1.353651076800280961e+00 -1.797860207923711595e+00 -1.462714940641836048e+00 -1.844007237006935584e+00 -1.267090622186083815e+00 -1.476820950052514014e+00 -1.422771691541142136e+00 -1.551116403441267888e+00 -1.307009466812814047e+00 -1.617332747956598427e+00 -1.541066458940208994e+00 -1.378296598088049274e+00 -2.267243308454658823e+00 -2.242000861172819715e+00 -1.794038161582684587e+00 -1.488071408758445013e+00 -1.528234929193136526e+00 -1.567634962559590450e+00 -1.241979552803961440e+00 -1.377800253464717795e+00 -1.665973314744513933e+00 -1.265332289894200324e+00 -2.191302819600731144e+00 -1.488146465889019332e+00 -1.472140975970107846e+00 -1.693057814385140247e+00 -1.596530665916009895e+00 -1.934764229163293825e+00 -1.231763299500275410e+00 -1.445274037020757962e+00 -1.351748908412775840e+00 -1.386472882406360796e+00 -1.515353126088890834e+00 -1.600352135706163192e+00 -1.437284775067881215e+00 -1.242642018063199627e+00 -2.786021010241298779e+00 -1.657183732605313153e+00 -1.234672464203012909e+00 -1.520216339519969262e+00 -1.560051937709071579e+00 -1.836941317726901834e+00 -1.423045939364615542e+00 -1.927794963477534873e+00 -1.769505231127928457e+00 -1.780665588183346415e+00 -2.084865319354694435e+00 -1.776332778149438019e+00 -1.776456083974780054e+00 -1.344374341304145792e+00 -1.371786272615502345e+00 -1.805556774030252942e+00 -2.639821956211563680e+00 -1.504482587864691467e+00 -1.464283587657037033e+00 -1.539253187649799681e+00 -1.964527284870556612e+00 -1.633861919919614270e+00 -1.808308190525048209e+00 -1.746566354028037171e+00 -1.202547779876240286e+00 -1.447223806471000573e+00 -1.752840002537570108e+00 -1.430503268164784680e+00 -1.612531264459748925e+00 -1.540782596527192849e+00 -1.586948281634669389e+00 -1.459007933281907921e+00 -1.291776163346836981e+00 -1.736803116685160076e+00 -1.280634251383055977e+00 -1.645967715142261811e+00 -1.859532599906159378e+00 -1.391084226635859844e+00 -1.655608719917490035e+00 -1.535904173728392275e+00 -1.410772909036488887e+00 -1.867626653629494538e+00 -2.035463069676446413e+00 -1.715348331100805535e+00 -1.737916777450644101e+00 -1.222138032386624884e+00 -1.748847718114327598e+00 -1.564187507905544727e+00 -2.245991528278436622e+00 -2.404833716619938500e+00 -2.245991528278436622e+00 -1.564187507905544727e+00 -1.748847718114327598e+00 -1.222138032386624884e+00 -1.737916777450644101e+00 -1.715348331100805535e+00 -2.035463069676446413e+00 -1.867626653629494538e+00 -1.410772909036488887e+00 -1.535904173728392275e+00 -1.655608719917490035e+00 -1.391084226635859844e+00 -1.859532599906159378e+00 -1.645967715142261811e+00 -1.280634251383055977e+00 -1.736803116685160076e+00 -1.291776163346836981e+00 -1.459007933281907921e+00 -1.586948281634669389e+00 -1.540782596527192849e+00 -1.612531264459748925e+00 -1.430503268164784680e+00 -1.752840002537570108e+00 -1.447223806471000573e+00 -1.202547779876240286e+00 -1.746566354028037171e+00 -1.808308190525048209e+00 -1.633861919919614270e+00 -1.964527284870556612e+00 -1.539253187649799681e+00 -1.464283587657037033e+00 -1.504482587864691467e+00 -2.639821956211563680e+00 -1.805556774030252942e+00 -1.371786272615502345e+00 -1.344374341304145792e+00 -1.776456083974780054e+00 -1.776332778149438019e+00 -2.084865319354694435e+00 -1.780665588183346415e+00 -1.769505231127928457e+00 -1.927794963477534873e+00 -1.423045939364615542e+00 -1.836941317726901834e+00 -1.560051937709071579e+00 -1.520216339519969262e+00 -1.234672464203012909e+00 -1.657183732605313153e+00 -2.786021010241298779e+00 -1.242642018063199627e+00 -1.437284775067881215e+00 -1.600352135706163192e+00 -1.515353126088890834e+00 -1.386472882406360796e+00 -1.351748908412775840e+00 -1.445274037020757962e+00 -1.231763299500275410e+00 -1.934764229163293825e+00 -1.596530665916009895e+00 -1.693057814385140247e+00 -1.472140975970107846e+00 -1.488146465889019332e+00 -2.191302819600731144e+00 -1.265332289894200324e+00 -1.665973314744513933e+00 -1.377800253464717795e+00 -1.241979552803961440e+00 -1.567634962559590450e+00 -1.528234929193136526e+00 -1.488071408758445013e+00 -1.794038161582684587e+00 -2.242000861172819715e+00 -2.267243308454658823e+00 -1.378296598088049274e+00 -1.541066458940208994e+00 -1.617332747956598427e+00 -1.307009466812814047e+00 -1.551116403441267888e+00 -1.422771691541142136e+00 -1.476820950052514014e+00 -1.267090622186083815e+00 -1.844007237006935584e+00 -1.462714940641836048e+00 -1.797860207923711595e+00 -1.353651076800280961e+00 -1.628906090174084165e+00 -1.620578795564928676e+00 -1.497468961180714153e+00 -1.534713189978902603e+00 -1.254188828438170589e+00 -1.158317846412194596e+00 -1.480724807058509285e+00 -1.667251330563196188e+00 -1.322132478662124466e+00 -1.269803543647083810e+00 -1.744491411194893260e+00 -1.659447307829954532e+00 -2.152091152879580083e+00 -1.444975102827485758e+00 -1.216668197624394709e+00 -1.501943168541720830e+00 -1.370663684179246555e+00 -1.778795237606639157e+00 -1.965143094558160497e+00 -1.964749875648331034e+00 -1.605660562725832907e+00 -1.829480198555039516e+00 -1.595271371490858625e+00 -1.650876184332579655e+00 -1.547106053934172332e+00 -1.284899996423436885e+00 -1.843795094780945831e+00 -1.601153913856018685e+00 -1.334700621129626175e+00 -1.573533880621219128e+00 -1.390356502069814315e+00 -1.545235570033096195e+00 -1.799886102128235743e+00 -1.648956765201633923e+00 -1.654739889333296965e+00 -1.542332994252040512e+00 -1.733650013249239397e+00 -1.459655410415925836e+00 -1.698247024435488139e+00 -1.322657288727719482e+00 -2.198612949232607860e+00 -1.280478832006899825e+00 -1.713914786307578542e+00 -1.431088037810343883e+00 -1.986641642134712837e+00 -1.369439864433033449e+00 -1.894691455263151969e+00 -1.698640251387454780e+00 -1.538701411597496405e+00 -1.479175434363791286e+00 -1.648175901358229334e+00 -2.279114532023448270e+00 -1.914762708104094546e+00 -1.779934848879402232e+00 -1.600263999877032495e+00 -1.728014568411186502e+00 -1.657278251311334882e+00 -1.426414282993873517e+00 -1.734829732919415779e+00 -1.482924470403080175e+00 -1.420595830388350578e+00 -1.251723403423167680e+00 -1.392283412339076154e+00 -1.289170345178631161e+00 -1.463497601172956575e+00 -1.373581356929562958e+00 -1.434995962444460593e+00 -1.635213023766328266e+00 -1.291728119703888789e+00 -1.549475392045220667e+00 -1.801111279300902757e+00 -1.804375054902983777e+00 -1.467266216883990726e+00 -1.558530700519480616e+00 -1.513810426791366348e+00 -2.462716614733764686e+00 -1.536128939260381410e+00 -1.441365739848384120e+00 -1.528952519780793162e+00 -1.307656569333524921e+00 -1.223489260933460665e+00 -1.465562688401582214e+00 -1.394333921946316890e+00 -1.780232577613696909e+00 -2.026487683920887850e+00 -2.056641254724245638e+00 -1.280509748381546409e+00 -1.732421998167248844e+00 -1.294273526895794557e+00 -1.451611698066422429e+00 -1.990083113029611939e+00 -1.767813164909270096e+00 -1.460507560501228763e+00 -1.353144078788296234e+00 -1.719142392894351001e+00 -1.428230831663050537e+00 -1.235476454859083528e+00 -2.253997346821011938e+00 -2.116692381516071642e+00 -1.323334033227621775e+00 -2.110344314875848060e+00 -1.310560372038801269e+00 -1.924013223811089635e+00 -2.455183920110621809e+00 -1.289165147763704056e+00 -2.733666207467098541e+00 -1.505860076890569443e+00 -1.335192221507559784e+00 -1.502923381586353191e+00 -1.439204824607184463e+00 -1.603700079703289649e+00 -1.681522591453235238e+00 -1.606867008794066631e+00 -1.403131023747800299e+00 -1.608552549850681412e+00 -2.228218255971309514e+00 -1.430815724616725459e+00 -1.639716998384207702e+00 -1.670267657255768867e+00 -1.556168664069242036e+00 -1.709702114384923810e+00 -1.702034132191143634e+00 -1.495412688291882120e+00 -1.639135103593954534e+00 -1.927187473112814908e+00 -1.414879912079856084e+00 -1.927558488966046202e+00 -1.371008978068619211e+00 -1.246615522317749747e+00 -1.689293982389006965e+00 -1.454000626642733440e+00 -1.204354568075651333e+00 -1.488295416727471787e+00 -1.447067206978990717e+00 -2.089043562170674662e+00 -1.296102628305630278e+00 -1.393258176322689001e+00 -1.656493574314600981e+00 -1.292342480831398577e+00 -2.282238739883283518e+00 -1.875781443515651459e+00 -1.362482907557667211e+00 -1.514376260952231990e+00 -1.311475296177170957e+00 -2.057997349071843729e+00 -1.167183205373070853e+00 -1.239138402300001385e+00 -1.679272937585945424e+00 -1.707367189223923942e+00 -2.180320333156688051e+00 -1.978647882860955498e+00 -1.658007050598806709e+00 -1.445277303455495987e+00 -1.733290982950437931e+00 -1.607880354711893833e+00 -1.405286188795341173e+00 -1.347537546954140630e+00 -1.321917553697634196e+00 -1.595197758262896892e+00 -1.647960984384977623e+00 -2.234636831051808326e+00 -1.514961467699194930e+00 -1.838174098898025299e+00 -1.341036208332277546e+00
-1.466148215963701151e+00 -3.096617479976841558e+00 -1.548128202475660853e+00 -1.621205248106874830e+00 -1.538002169225560989e+00 -1.342965558419575434e+00 -1.421169056937417352e+00 -1.440379753880245195e+00 -1.572519876463625454e+00 -1.419434567555039273e+00 -1.527491737784337555e+00 -1.521949456064085604e+00 -1.608872358140781111e+00 -1.805076507009410136e+00 -1.545759569905615471e+00 -1.687194405740533698e+00 -1.601321711664523750e+00 -1.376164366804232930e+00 -2.091794000122630504e+00 -2.063675338395583925e+00 -1.470583773281563644e+00 -1.541780921939912785e+00 -2.238498216310604860e+00 -1.459144260891701794e+00 -1.743271087098197780e+00 -1.554379753181126311e+00 -1.215150995083909669e+00 -1.636604315988360314e+00 -1.434231132305130441e+00 -1.342698032611310266e+00 -1.006125810265416920e+00 -1.498070769945810454e+00 -1.828069268484404430e+00 -1.548492629233276352e+00 -2.165372150381874139e+00 -1.532749273227117959e+00 -1.563291847365955167e+00 -1.673747093937214991e+00 -1.500881466604524483e+00 -1.575988197540027169e+00 -1.988981410801353267e+00 -1.408142988121927619e+00 -2.000761197307499462e+00 -1.791332664652278694e+00 -1.602291802338102755e+00 -1.760079219857781041e+00 -2.223474360057083654e+00 -1.669123291165075740e+00 -1.403602302245491540e+00 -2.289550293482379040e+00 -1.669624395017396568e+00 -1.392629591519567889e+00 -1.292783831158758723e+00 -1.523112681940197666e+00 -1.458919853283246137e+00 -1.862641482576009588e+00 -1.190042825106633284e+00 -1.808918263498237922e+00 -2.045988717058837114e+00 -1.780355168835063839e+00 -1.917935483530351926e+00 -2.214383453509065180e+00 -2.023545758877985268e+00 -1.798539626878582709e+00 -1.504197080139972886e+00 -1.441254342474534988e+00 -1.675579082181371637e+00 -1.284845760264671677e+00 -1.443003686652593931e+00 -1.666415498856159694e+00 -1.309447048680106862e+00 -1.470328415811164469e+00 -1.885102539816387424e+00 -1.419481691916377519e+00 -1.490944289301396219e+00 -1.199650242980460746e+00 -1.797813340258810566e+00 -1.250027134090389680e+00 -1.429475273771272814e+00 -1.466886508218410601e+00 -1.487912304412054354e+00 -1.230900345712321320e+00 -1.465178926810192461e+00 -1.520880354720536731e+00 -1.720956790124990476e+00 -1.545669791261420567e+00 -1.442273435483584665e+00 -1.777186853008194234e+00 -1.615157998555646568e+00 -1.849509449493814905e+00 -1.584104000936008116e+00 -1.913883538771479431e+00 -1.303395775234540643e+00 -1.454904023685594350e+00 -1.775046429227471911e+00 -1.507916507378851190e+00 -2.221212265395073437e+00 -1.540839253564712630e+00 -1.286116892586273597e+00 -4.622716592381634904e+00 -1.498665513764029011e+00 -1.274660947701017122e+00 -1.809463229592079392e+00 -1.647813792863448867e+00 -1.727651242633261530e+00 -1.549586546619536209e+00 -1.923991796308226698e+00 -1.879818243989783477e+00 -1.563427298226661488e+00 -1.534348388147533715e+00 -1.618253002520582351e+00 -1.879864602172730326e+00 -1.407852636460895868e+00 -1.596890231250747805e+00 -1.550574766335996335e+00 -1.441221094023961813e+00 -1.428667131764367326e+00 -2.260387088169525605e+00 -1.454002444139982142e+00 -2.050180609563740486e+00 -1.794756564713705593e+00 -1.893237788284849232e+00 -2.566592640936820935e+00 -1.247082511848885744e+00 -2.279945905572318576e+00 -1.712738446533421666e+00 -1.323129149238016389e+00 -1.487352977362942585e+00 -1.647858711701808643e+00 -1.435631216785330899e+00 -1.457416345520287093e+00 -1.919049431559727958e+00 -1.341751033929895254e+00 -1.671263997140419288e+00 -1.910012652534379685e+00 -1.698101833147520834e+00 -1.349714494128123832e+00 -1.504660005808861056e+00 -1.405465375234244307e+00 -1.413316998288525195e+00 -1.825247106887132542e+00 -1.966821923210893885e+00 -1.536439497118789133e+00 -1.301516543351212807e+00 -1.441026110236925062e+00 -1.464883636424237690e+00 -1.592295505808953182e+00 -1.685471418637342733e+00 -1.383407772340526476e+00 -1.997138601039217365e+00 -1.408500110844680409e+00 -1.416538132149022911e+00 -1.529711499436465338e+00 -1.645375477704217992e+00 -1.242127086793072710e+00 -1.651513401321295094e+00 -1.528605976581290049e+00 -1.442805757319687299e+00 -1.924677396988881295e+00 -1.328498489695654428e+00 -2.179502648038034618e+00 -1.344804977909418442e+00 -2.594285256224167391e+00 -2.122388546398192855e+00 -1.221443250447009632e+00 -1.973389400625519485e+00 -1.625541869616738078e+00 -1.940211810268885673e+00 -1.725578151073536404e+00 -1.409238031621801168e+00 -1.970937480396675934e+00 -1.398414874625448334e+00 -1.845754302728381591e+00 -1.624104514316265568e+00 -1.668524819906873180e+00 -1.771456780017514054e+00 -1.203657107857933672e+00 -1.505638996155016063e+00 -1.816279512184024059e+00 -1.802174390299415396e+00 -1.577803226354843602e+00 -2.219079010444649391e+00 -1.883836644898670754e+00 -1.423352417315575158e+00 -1.567172335283894435e+00 -1.604008168994307981e+00 -1.581693581743043531e+00 -1.675528214702693086e+00 -1.563541240155646994e+00 -1.703305274541376146e+00 -1.777562927675580662e+00 -1.597018718507587032e+00 -1.578897042034507647e+00 -1.627105703765848732e+00 -1.703580475712677123e+00 -1.621429080402997158e+00 -1.537762532444579389e+00 -1.472691500936911702e+00 -1.436650352411822151e+00 -1.531582178277059336e+00 -1.519461184277461241e+00 -1.648503627757477163e+00 -1.597031580523125660e+00 -1.531226039947507722e+00 -1.970718120484562519e+00 -1.480172967274017148e+00 -1.748701047716996859e+00 -1.699599432649411490e+00 -1.678718622571683250e+00 -1.204549389351404765e+00 -1.427246723878498047e+00 -1.514198677524903447e+00 -1.492536820385726104e+00 -1.448987565332152450e+00 -1.479241307852019238e+00 -1.824718949806650059e+00 -1.668201055366142604e+00 -1.291867838179348471e+00 -1.463716981240477333e+00 -1.630273744477308329e+00 -1.511956954418883114e+00 -1.401312429038097163e+00 -1.563881834773913848e+00 -1.183808777811134805e+00 -1.524490364536625453e+00 -1.783139027555676881e+00 -1.769268357508593237e+00 -1.208748759067107548e+00 -1.349755329544696458e+00 -1.579882509959272152e+00 -1.573995382990802661e+00 -1.207444479900916967e+00 -1.223158315888773551e+00 -1.841621906956653953e+00 -2.002536766028909732e+00 -1.369806890427403445e+00 -1.601562351533137640e+00 -1.460473396422254044e+00 -1.365511386950319039e+00 -1.946018918460940661e+00 -1.415946084545169015e+00 -1.332174524079190681e+00 -1.591666505668517750e+00 -1.406199647947326214e+00 -1.723868447800300796e+00 -1.487517487971805608e+00 -1.580406328409249550e+00 -1.926039127649663563e+00 -1.391887354939091104e+00 -1.453003658988721414e+00 -1.928590747131271099e+00 -1.622478956102783254e+00 -1.917013211767365721e+00 -1.897007504765882313e+00 -1.339059337264679739e+00 -1.716270598763465216e+00 -1.243868939257603001e+00 -1.251595070631926543e+00 -2.139230240369305758e+00 -1.546328447841637699e+00 -1.349803502000755717e+00 -1.385962027419209708e+00 -1.583210067164728008e+00 -1.319844755147115523e+00 -1.532661649799638592e+00 -1.492533794132553160e+00 -1.443900751686989281e+00 -1.907562306435406807e+00 -1.733449441466448970e+00 -1.429172333065346079e+00 -1.725528985571805674e+00 -1.403409763446177738e+00 -1.793955428131541741e+00 -1.489334829421083750e+00 -2.060597023275835937e+00 -1.414954052458416545e+00 -1.765897161310493679e+00 -1.179869177807879144e+00 -1.571747965481340659e+00 -2.223916488576907824e+00 -1.221519755054256473e+00 -1.728758169706242187e+00 -1.290100068743464279e+00 -1.749861972797809306e+00 -1.957609302080797864e+00 -1.239895549097901783e+00 -1.772899754937633965e+00 -1.826578248736196119e+00 -1.734044461469711695e+00 -1.530376927454514924e+00 -1.912099609529416266e+00 -1.851112508078116115e+00 -1.933147523697783088e+00 -2.003353895683978259e+00 -1.498040265233773649e+00 -1.758522772393340317e+00 -1.450941152411143520e+00 -1.619323356845006279e+00 -1.392204712675621403e+00 -2.011290869993052954e+00 -1.270075945548942542e+00 -1.485482926600625087e+00 -3.050851986515336733e+00 -1.599282960460486125e+00 -1.740226546787426498e+00 -1.727331154832032700e+00 -1.594605123247041290e+00 -1.636389544724939915e+00 -1.697932492973595497e+00 -1.930167882679262981e+00 -1.651896513453454451e+00 -1.746640917276694571e+00 -1.620775948731802085e+00 -1.380512126682543528e+00 -1.584546507677059513e+00 -1.768696686312659416e+00 -1.262806991990201633e+00 -1.491775797513655633e+00 -1.771002320151539688e+00 -2.420668949058844444e+00 -1.401222201573452786e+00 -1.630539719129819876e+00 -1.520665995913814461e+00 -2.263310357715120791e+00 -1.662800350812806194e+00 -1.688393797739164981e+00 -2.109881921076018685e+00 -2.092487331705629838e+00 -1.704670911443175063e+00 -1.666797275692290636e+00 -1.341875146399271523e+00 -2.266551223273701954e+00 -1.969063216518938342e+00 -1.628797124452899148e+00 -1.852017367066314701e+00 -1.298335887561155921e+00 -1.590467297538473268e+00 -1.294450689441335678e+00 -1.933057460162327379e+00 -1.429337383440103082e+00 -1.552420850061898783e+00 -1.335052939473070355e+00 -1.858256268776319997e+00 -1.241359675099733106e+00 -1.397763141152388755e+00 -1.382179753138336187e+00 -1.466398457964363855e+00 -1.611051832381527493e+00 -1.403162181540411169e+00 -1.720869205886322861e+00 -1.439480793720609331e+00 -1.383952639495299453e+00 -1.372768342781626405e+00 -1.414805929167286092e+00 -1.495750451955123461e+00 -1.835559001794473843e+00 -1.539717862838309914e+00 -1.603941640887358355e+00 -1.707936281404707213e+00 -2.166613796281117388e+00 -1.588191040474180804e+00 -1.625330699315479244e+00 -1.348087887837825294e+00 -1.380529090443297635e+00 -1.663445533595445891e+00 -2.594155430685777031e+00 -1.814186265779633933e+00 -1.592385099237183965e+00 -1.397732318564360421e+00 -2.301323755174752073e+00 -1.531039469242532425e+00 -1.768790301436717449e+00 -1.273372274079745958e+00 -2.033103577481180313e+00 -1.795097107685460935e+00 -1.572523713586624128e+00 -1.777442557346293972e+00 -1.429965155914115993e+00 -1.552475767853012334e+00 -1.687783205222804561e+00 -1.870992312175392636e+00 -1.549790623324688754e+00 -1.555250619544358726e+00 -1.982244404602421017e+00 -1.511460862416820650e+00 -1.835795608451485039e+00 -1.290306853396489650e+00 -1.589374764431513931e+00 -1.775331238347185980e+00 -1.252017060241398472e+00 -1.848076825297529924e+00 -1.556125883453898684e+00 -2.187156042925978205e+00 -1.367266985424120618e+00 -1.769729806071249634e+00 -1.244823189738980762e+00 -1.432471783966800638e+00 -1.488560716256875471e+00 -1.253891626054846720e+00 -1.579206424195110481e+00 -1.389642290280323156e+00 -1.280628184603751940e+00 -1.888004301629911064e+00 -1.294399732916626578e+00 -1.728544037961391444e+00 -1.661239633836520957e+00 -1.484072325307505658e+00 -1.210261420306513180e+00 -2.118421744929977812e+00 -1.434763221202128181e+00 -1.413595337697715948e+00 -1.464223982557542936e+00 -1.624407651918364337e+00 -1.973101535124396566e+00 -1.355981420381410896e+00 -1.376858011803624660e+00 -1.537885402399343571e+00 -1.600452777837029661e+00 -1.383951367677190847e+00 -2.255825586025798302e+00 -1.736335605255484804e+00 -1.435864293855696916e+00 -1.347367948273507254e+00 -1.373155465116552953e+00 -1.082117636058691268e+00 -1.300130735255943693e+00 -1.342627507064517056e+00 -1.706903259954107188e+00 -1.563959686457304654e+00 -1.495909191912490943e+00 -1.571815717116858524e+00 -1.516043616115705817e+00 -1.541704351035564358e+00 -1.594523266606278744e+00 -1.661153039518165286e+00 -2.135124493800779177e+00 -1.896994342568342207e+00 -1.468240881654206076e+00 -2.162450848571759732e+00 -1.611011618176959592e+00 -1.819369052599916881e+00 -1.331923206350115851e+00 -1.406184588525630996e+00 -1.587821080830870812e+00 -1.631509649303810594e+00 -1.393143956339508049e+00 -1.928686010073674906e+00 -1.698937976706612618e+00 -1.314045466617901781e+00 -1.381272737520921057e+00 -1.191722972984808226e+00 -1.618771121114605638e+00 -1.808920048426725380e+00 -1.289367211225289855e+00 -1.736024090740419190e+00 -1.337430812537550917e+00 -1.567947203831849379e+00 -1.522236270802612923e+00 -1.985134300887979597e+00 -1.483798091464838986e+00 -1.500182896449558712e+00 -1.588129220892675164e+00 -1.538911349100128723e+00 -1.438216715303167081e+00 -1.839379240529216641e+00 -2.224392448664819444e+00 -1.440588495205342268e+00 -1.683081877737240495e+00 -1.499467923542317394e+00 -1.614912087551125364e+00 -1.338552268128946343e+00 -1.705231185768003588e+00 -1.473910056692279369e+00 -1.479965882152658674e+00 -2.020503776576230592e+00 -2.188180105095415051e+00 -1.399025845730780038e+00 -1.530084556603728219e+00 -1.438027249615736469e+00 -1.263802855500731903e+00 -1.802975103421876835e+00 -1.581643120152695037e+00 -1.880099999669531563e+00 -2.319487861659918160e+00 -1.382646244806647218e+00 -1.701791476397551683e+00 -1.256532785938344166e+00 -1.718226917325589520e+00 -1.712629344316839664e+00 -1.792880775528316928e+00 -1.613606517769475168e+00 -1.829457795295343248e+00 -1.275933725897145044e+00 -1.598764133624765993e+00 -1.516815964413620099e+00 -1.444499988945739055e+00 -1.534611668565000420e+00 -2.093256664185282556e+00 -1.422345194163759485e+00 -1.811217225107578876e+00
-1.584526951435118347e+00 -1.597592503154435128e+00 -1.337164518768329646e+00 -1.569673268149935019e+00 -2.088236534036569836e+00 -1.706723769348654773e+00 -1.456255693540259966e+00 -1.631416835950473931e+00 -1.453419607358955812e+00 -1.432817520667559297e+00 -1.612102568745311659e+00 -1.221385665847893875e+00 -1.553923197329260653e+00 -1.512093818106627241e+00 -1.596421410095195892e+00 -1.995961582511155408e+00 -1.276061471030269345e+00 -1.458563517797454745e+00 -1.569212706894052012e+00 -2.376622452632466409e+00 -1.838194118626497398e+00 -1.997334893903343733e+00 -1.576797503438488235e+00 -1.834001466063042818e+00 -1.432651995054752048e+00 -1.220482237161571337e+00 -1.477809307959712548e+00 -2.471784240680224620e+00 -2.401625009381791909e+00 -1.416917603642562584e+00 -1.424512363085978395e+00 -1.497746319591566122e+00 -1.431952555325429977e+00 -1.807564891289438203e+00 -1.681530951830406018e+00 -1.461343229946038935e+00 -1.575814141047086725e+00 -1.924454974310633615e+00 -1.407648801532639826e+00 -1.728878377807311573e+00 -1.377794221922011175e+00 -1.636754465813715864e+00 -1.708621389209875163e+00 -1.331970458310410610e+00 -1.448119804999051796e+00 -1.909356047126803402e+00 -1.602869248061151941e+00 -1.760112092282001495e+00 -1.466612829933694462e+00 -1.934703300284094318e+00 -1.765269151717659746e+00 -1.585806945537047596e+00 -1.650700004699258150e+00 -1.580849003777446971e+00 -1.367054555327180676e+00 -1.379326514113466073e+00 -1.894234311770099710e+00 -1.568445616350350846e+00 -1.746921065028876452e+00 -2.255617863122969524e+00 -1.870267624388576966e+00 -1.639382727889662661e+00 -1.578705290568710451e+00 -1.419216992978179714e+00 -1.220086743979677424e+00 -1.521617270213845519e+00 -1.328548587109766865e+00 -1.642003605479958050e+00 -1.612482844916946378e+00 -1.727989799120386305e+00 -1.881811178641529247e+00 -1.659462913679059737e+00 -1.909871736746640458e+00 -1.525111909101479313e+00 -2.449606369149630591e+00 -1.610155488956931169e+00 -2.099379102063711588e+00 -1.420185181462901403e+00 -2.647423183419235215e+00 -1.252266135834315230e+00 -1.983413507935027020e+00 -1.565671122211433230e+00 -1.312060919107517654e+00 -1.618842780364101008e+00 -1.241056198627788820e+00 -1.551181758869371263e+00 -1.535389557200897981e+00 -1.622462186222451086e+00 -1.862843699530159602e+00 -1.847171752301136172e+00 -1.610667290027325782e+00 -1.505670254612202719e+00 -1.742213202534849126e+00 -1.122407878661855207e+00 -1.365310733213143779e+00 -1.497294432778301987e+00 -2.010707229404218754e+00 -1.338718444109805228e+00 -1.580883350445456026e+00 -1.716399722576242404e+00 -1.420103960156023692e+00 -1.613533574257546066e+00 -1.505219211035002447e+00 -1.529099395487304669e+00 -1.301209104537295991e+00 -1.573185541206263416e+00 -2.214797402713615693e+00 -1.668007072192560836e+00 -3.120308479639335442e+00 -1.690524096302159718e+00 -1.611016636984131889e+00 -1.435165778354133392e+00 -1.371126118096611890e+00 -1.764486566587789795e+00 -1.842672880524079737e+00 -1.406690744805112470e+00 -1.383192479147830722e+00 -1.693460866901687289e+00 -1.550831051258013016e+00 -1.681753183217011394e+00 -1.441262290576516225e+00 -1.842955270105110843e+00 -1.447918636641821966e+00 -1.371549932266546756e+00 -1.373103043570959025e+00 -1.609663596784231654e+00 -1.452173529092952942e+00 -1.709849308886992825e+00 -1.461815345495118601e+00 -1.458041710181412487e+00 -2.056319807907309283e+00 -1.527695614337623908e+00 -1.895476800809798856e+00 -1.568065727485737471e+00 -1.459775405641746016e+00 -1.736074399445782346e+00 -2.470195288591560789e+00 -1.485814700444799463e+00 -1.870485225654190842e+00 -1.285689083244781372e+00 -1.523816416572265409e+00 -1.464990880994051503e+00 -1.653194766287898076e+00 -1.698504872282294631e+00 -1.236923701642633322e+00 -1.701828226028077040e+00 -1.626906627189965704e+00 -1.352045611436742734e+00 -1.957755529931466620e+00 -1.860157821614438989e+00 -1.775056915066053786e+00 -1.479537642270033926e+00 -1.585788258770561177e+00 -1.321820302857739771e+00 -1.509076714841050215e+00 -1.386973190201780781e+00 -1.534484973615297232e+00 -2.110779474010205270e+00 -1.960617310836371141e+00 -1.529755839226193626e+00 -1.221183197417952560e+00 -1.514164405346531517e+00 -1.495560281239814326e+00 -1.474515177594336368e+00 -1.645546431384712793e+00 -1.307238811816511026e+00 -2.909404278318611148e+00 -1.887838655244737929e+00 -2.132317784457420373e+00 -1.968331026058838695e+00 -1.432293375814706948e+00 -1.712767458288505962e+00 -2.299364709969442533e+00 -1.468827328987628134e+00 -1.498421968900616186e+00 -1.435635060730139800e+00 -1.402001555813806588e+00 -1.701430747769823615e+00 -1.607268745510339158e+00 -1.646349556481328857e+00 -1.839672147340621677e+00 -1.722452471760678172e+00 -1.224068837301903745e+00 -1.567994090499819526e+00 -1.492377603315876877e+00 -1.312001641163135446e+00 -2.031716048139881270e+00 -1.639727847007036665e+00 -1.566540285197350002e+00 -1.987324767615565868e+00 -1.428081466110826536e+00 -1.577968467705622491e+00 -1.381989959687762948e+00 -1.710533597127497973e+00 -1.506964073591454012e+00 -1.385211003897861115e+00 -1.616610058043633780e+00 -2.052261359027413690e+00 -1.522000593084161579e+00 -1.298535726668891277e+00 -1.717489044324848502e+00 -1.217547423025133302e+00 -1.359297276012532585e+00 -2.318217539225314816e+00 -1.796819450925774664e+00 -1.318512989667737667e+00 -1.541821106727108148e+00 -1.905330505995077139e+00 -1.566327613790180706e+00 -1.255811918902628443e+00 -1.399283372392816860e+00 -1.449200616992812218e+00 -1.302847722214392823e+00 -1.401244505671726426e+00 -1.775526335057476146e+00 -1.722555370895948013e+00 -1.359968174781073902e+00 -1.826036744892244323e+00 -1.546658083543188011e+00 -1.539060665527264060e+00 -2.109959320121784110e+00 -2.096942552404984283e+00 -1.531454072597403071e+00 -1.313165450698251746e+00 -1.776063650463621357e+00 -1.640775053031005015e+00 -1.410748520629111269e+00 -1.155754192068391140e+00 -1.426709713856433748e+00 -1.792336469913885955e+00 -1.416685312535087560e+00 -1.581910329618265720e+00 -1.676733176264781910e+00 -1.642549410300427670e+00 -1.775196379071538377e+00 -1.605022003979030165e+00 -1.510925345016481014e+00 -1.639069255402632042e+00 -1.600774635307270266e+00 -1.747192996760801087e+00 -1.403841126197406641e+00 -1.672497484591885630e+00 -1.474562836842011393e+00 -1.961847781419180592e+00 -1.357297430971170504e+00 -1.652828211130188629e+00 -1.412993352217991827e+00 -1.603609837461478227e+00 -1.829093075847218808e+00 -1.765944574687681179e+00 -1.484086727168721476e+00 -1.762021325573673192e+00 -1.481622950726804389e+00 -1.566790570106390890e+00 -1.420388609549525061e+00 -1.595698191161454504e+00 -1.533729889090966081e+00 -1.958457884133605109e+00 -1.500237793485160953e+00 -1.758446480552209090e+00 -1.547932778969029810e+00 -1.979617410034205438e+00 -2.398500240621217472e+00 -1.319700266423598389e+00 -1.677948788224122412e+00 -1.358677121149693301e+00 -1.589119715591861270e+00 -1.265268214757504062e+00 -1.540365040334770175e+00 -1.535590807023222260e+00 -2.203072635655896061e+00 -1.372659773297999042e+00 -1.292029171936247556e+00 -1.649439448109982331e+00 -1.402286560487995049e+00 -1.727529466951817305e+00 -1.746019056237666289e+00 -1.676457498106425081e+00 -1.420505923438594165e+00 -1.854772991387571901e+00 -1.572599857584130234e+00 -2.016329087977081880e+00 -1.616381666973224718e+00 -2.207440901962425261e+00 -1.979644400893261436e+00 -1.923921621587285635e+00 -1.799337963418289110e+00 -2.432286293176948444e+00 -1.567041330022311829e+00 -1.385093583697146080e+00 -2.018797823511762068e+00 -1.769266093997703404e+00 -1.933926636206152905e+00 -1.592882047216659824e+00 -1.960060776489498391e+00 -1.482337860922041450e+00 -1.475566747010765623e+00 -1.826735624290180438e+00 -1.273548514504285523e+00 -1.432394868794349074e+00 -2.216061021198952652e+00 -1.732551745161271084e+00 -2.344605644911599729e+00 -2.366325375669177333e+00 -1.878263078039166256e+00 -1.531378204086057071e+00 -1.607504614548405542e+00 -1.543992426041521648e+00 -1.698933233882649496e+00 -1.806461482798915830e+00 -1.859912954858909506e+00 -1.503335005149489811e+00 -1.549113712509572638e+00 -1.547952409790939177e+00 -1.613951862145664995e+00 -1.890098446943263566e+00 -1.532231225117072437e+00 -1.617054903836486757e+00 -1.313245172385979709e+00 -1.588118619712253210e+00 -1.353131618112429102e+00 -1.500191170514175720e+00 -1.334334213919712964e+00 -1.572928563639685917e+00 -1.518325523602743310e+00 -1.386419934079013760e+00 -1.801410708521860915e+00 -1.589183392726955857e+00 -1.669450632170441873e+00 -2.147912814996531861e+00 -1.152286931005807480e+00 -1.525869846581433986e+00 -1.443701805303726271e+00 -1.561103542492373153e+00 -1.542803307760436837e+00 -1.619421070079822389e+00 -1.233434636900956338e+00 -1.915770475943982420e+00 -1.454489453182653991e+00 -1.478179604800841318e+00 -1.318107509798383203e+00 -1.670158406128949169e+00 -1.807608455719841523e+00 -1.391156070920770205e+00 -1.722167600533334397e+00 -1.828862187970489384e+00 -1.669886655695730804e+00 -1.656538035072754989e+00 -2.410413581305798303e+00 -2.262771193673433157e+00 -1.354385700993393282e+00 -1.307783511527418341e+00 -1.659923217103566495e+00 -1.507092972821888921e+00 -1.745040562378290527e+00 -1.218056403093219275e+00 -1.323469956832287853e+00 -1.558488988914158657e+00 -1.608000796642989894e+00 -1.658933867401878537e+00 -2.191667442878507899e+00 -1.711899532079163899e+00 -1.424543705735274113e+00 -1.512379040585968726e+00 -2.096021871039719375e+00 -1.625284029185567247e+00 -1.242308314995595131e+00 -1.548814119402204481e+00 -1.620001299677434226e+00 -1.374854797616603230e+00 -1.193484619794688228e+00 -1.435902192024844037e+00 -1.596186105620278850e+00 -1.695118985141699453e+00 -2.104586512386886099e+00 -1.928096542384107881e+00 -2.448060628687550366e+00 -1.896951705402815103e+00 -1.467927650093744374e+00 -1.509889808369099029e+00 -1.405417485705785952e+00 -1.629945811770457054e+00 -1.824287121166596082e+00 -1.821631867674627259e+00 -1.393474056434720332e+00 -1.712146183272675870e+00 -1.616185827195016467e+00 -1.353183827883146950e+00 -1.678029837582028394e+00 -1.562479554563481310e+00 -1.853366127386718798e+00 -1.874464836907951959e+00 -1.740176227072500970e+00 -1.732790677894874287e+00 -2.053236351117778469e+00 -1.654674110251804997e+00 -1.574535430637122202e+00 -1.594808824787177004e+00 -2.226836380184034958e+00 -1.530513567443205769e+00 -1.517052349037542491e+00 -1.582664075297464557e+00 -1.868024985204272959e+00 -1.298732276657089457e+00 -1.630301895946200119e+00 -1.855120939315974438e+00 -1.420684091158502582e+00 -1.881192535235336472e+00 -1.662839061219801629e+00 -1.496721420169027983e+00 -1.452240349010001763e+00 -1.380078216860512574e+00 -1.607831460551838898e+00 -1.393336992679783393e+00 -1.566811558956320072e+00 -1.875511098371533958e+00 -1.489899698662095151e+00 -1.496487801581787735e+00 -1.859398147340037610e+00 -1.438311967524301238e+00 -1.777479028424196139e+00 -1.198095562137988734e+00 -1.222644925754545309e+00 -1.578747981004763101e+00 -1.468793363442658428e+00 -1.719748906839678737e+00 -1.353132467363664659e+00 -1.221800784393318073e+00 -1.427377546195048863e+00 -1.763123935395625841e+00 -1.586318543425212280e+00 -1.290813419021053399e+00 -1.526391760277731935e+00 -2.087614587222593521e+00 -1.303954464008492797e+00 -1.512500175048183015e+00 -1.643413498182962451e+00 -1.632152844142878534e+00 -1.377110168137512636e+00 -1.763842895618147777e+00 -1.785864088193101828e+00 -1.836697029359070310e+00 -1.583847369100861435e+00 -1.231912706617627640e+00 -1.209783379266752723e+00 -1.819894096224627722e+00 -1.604594827344392405e+00 -1.572408401263907463e+00 -1.870799477532665733e+00 -1.721053906268079636e+00 -1.851245698100033144e+00 -1.411557320227237344e+00 -1.525214173711926025e+00 -1.639508481989712330e+00 -1.847281941002630656e+00 -1.853269600376514781e+00 -1.436731576077083350e+00 -1.825933574530849812e+00 -1.525331993175790268e+00 -1.801372079564579565e+00 -1.552694254639614080e+00 -1.306623937011381020e+00 -1.730715402976031436e+00 -1.780803570602840225e+00 -1.403324466688564698e+00 -2.367829664074696083e+00 -1.321391817000437507e+00 -1.297917758421636147e+00 -1.139760990595777290e+00 -1.647596130949284587e+00 -1.709246888440172363e+00 -1.534514295031118358e+00 -1.491457979537244682e+00 -1.764381386731066259e+00 -1.697150454122542174e+00 -1.541723325378329346e+00 -1.974055282420162039e+00 -1.726847512378562710e+00 -1.757014132334566270e+00 -1.586956080881682274e+00 -1.466254504905600387e+00 -1.665921016299825475e+00 -1.595737265424478357e+00 -2.148052912234861722e+00 -1.429072623097893846e+00 -2.008832089748431304e+00 -1.452721210253021145e+00 -1.715148429285866749e+00 -1.580538347144131217e+00 -1.429501372540581627e+00 -1.460469920182253745e+00 -1.602729199271306637e+00 -1.945698143681135805e+00 -1.789543170684315232e+00 -2.457616974807074417e+00 -1.230273732064945946e+00 -1.705383610901280766e+00 -1.347300144360704222e+00 -1.893473277244616337e+00 -1.752905832306520306e+00
-2.188991747829378554e+00 -1.883550980511031092e+00 -1.729826318181207689e+00 -1.823822227056002721e+00 -1.804582247340889012e+00 -1.528364959624631370e+00 -1.605888040378428583e+00 -1.642231479839797004e+00 -1.486880476374412563e+00 -1.541156568410782191e+00 -1.560446425213765087e+00 -2.664137890415078314e+00 -1.664944173264611749e+00 -1.371071842977674926e+00 -1.174665738003522586e+00 -2.220241289068268120e+00 -1.510670062815333559e+00 -1.515723176016200435e+00 -1.791786066462965232e+00 -1.403056814744354730e+00 -1.668223569059371636e+00 -1.926475118953210330e+00 -2.032421579068216744e+00 -1.301836584908171890e+00 -1.345175704303460007e+00 -1.494753662950774720e+00 -1.879504550724308221e+00 -1.216687001537032353e+00 -1.655967065790033166e+00 -1.689164446580418311e+00 -1.969274933242851633e+00 -1.417385167177589222e+00 -2.031014873259056053e+00 -1.366560663237530227e+00 -1.595930930168154793e+00 -1.850970516812818101e+00 -1.443559288015950681e+00 -1.864194591676608503e+00 -1.792376726288799293e+00 -1.749426689003693802e+00 -1.957282531503662160e+00 -1.325083643128325050e+00 -1.239406268190441196e+00 -1.424930543531363059e+00 -2.099888162200867825e+00 -1.942246030810775848e+00 -1.274420361595339557e+00 -1.376269304693279905e+00 -1.757856681756520656e+00 -1.451321652911914173e+00 -1.654114821876706554e+00 -1.348465893751056299e+00 -1.802833263594336266e+00 -1.256552136754077287e+00 -1.492402134642184963e+00 -1.580141561693196417e+00 -1.602355560916439048e+00 -2.722857222704964109e+00 -1.566671296886296361e+00 -1.366861333735507555e+00 -1.348538840701544839e+00 -1.561168803595629928e+00 -1.519947302733323236e+00 -1.597502904498956156e+00 -1.463569040080870520e+00 -1.825819653983508095e+00 -1.369024835012055963e+00 -1.506684295464260748e+00 -1.471505795918359061e+00 -1.525193737533458549e+00 -1.849832726739124134e+00 -1.685640954409485026e+00 -1.643196394843460695e+00 -1.412902411852229534e+00 -1.426050870233321888e+00 -1.488962555777690655e+00 -1.530110273054464010e+00 -1.483159801439460246e+00 -1.324740908820763563e+00 -1.776665267756650568e+00 -1.566731404447930354e+00 -1.690090113673017980e+00 -1.655400276347579247e+00 -1.419362863665821983e+00 -1.528976243076537678e+00 -1.681668987151248906e+00 -1.813446496168961586e+00 -1.381894960873562450e+00 -1.449105890834042398e+00 -1.621036904556987235e+00 -1.986335898940111422e+00 -1.376333090412021898e+00 -1.596594809944594129e+00 -1.317923163943729881e+00 -1.610408503251877566e+00 -1.321911820435608620e+00 -2.084974970995179255e+00 -1.820441767029155500e+00 -2.028389594707660670e+00 -1.514071839282383536e+00 -1.459724420625663210e+00 -2.162060131181559708e+00 -1.491361671427977154e+00 -2.239900435935485046e+00 -1.361233008543570211e+00 -1.856326195383546374e+00 -1.726928836090078079e+00 -1.439485001849998724e+00 -1.602998650669123171e+00 -1.964896202196358965e+00 -1.292920340442051286e+00 -1.569857273366053851e+00 -1.234324050771890890e+00 -1.847362447409778285e+00 -1.332383576192882835e+00 -1.230431647803375883e+00 -1.540109914142527625e+00 -1.616183264740101544e+00 -2.204552769691421776e+00 -2.203477331755884006e+00 -1.615114656712498320e+00 -1.444033378361091247e+00 -1.499520382389392559e+00 -1.679051114648816512e+00 -1.533287598969618859e+00 -1.554411304607615563e+00 -1.494561178383666977e+00 -1.769913970100826628e+00 -1.987205440518410304e+00 -1.658053072329819688e+00 -1.729299644234038480e+00 -1.895928651749055893e+00 -1.611779595078090210e+00 -1.597793030135258974e+00 -1.994340313058226455e+00 -1.347758584494866740e+00 -2.055286700567397151e+00 -1.317631180627362619e+00 -1.490979250192125516e+00 -1.471206037017929846e+00 -1.646792821529112993e+00 -1.400625975490954245e+00 -1.206507050805907033e+00 -1.525947285920469909e+00 -2.018429195650140340e+00 -1.215952822570943281e+00 -1.214912778877590194e+00 -1.530264587386300779e+00 -1.584223678581347716e+00 -1.243345208003277635e+00 -1.602504391226374336e+00 -1.671747902525679175e+00 -1.330219513857197944e+00 -1.388100921092275231e+00 -1.419938689251193598e+00 -1.270071175582659917e+00 -1.740360673732240571e+00 -1.445406938852970447e+00 -1.397907353534363573e+00 -1.428136776962410037e+00 -1.968036005201122096e+00 -1.791740545466824042e+00 -1.669012829735418535e+00 -1.491899148578612166e+00 -1.565048573853371927e+00 -1.861702842208819986e+00 -1.554335017182959300e+00 -1.597509122971928486e+00 -1.865449676153623670e+00 -1.434306702357806440e+00 -1.881795683628126881e+00 -1.517187399307267759e+00 -1.921603772808522459e+00 -1.443299524176464788e+00 -1.457898657451401903e+00 -1.754189489715810346e+00 -1.725237652391406140e+00 -1.907815149862547743e+00 -1.479343795367992431e+00 -1.838312349797643463e+00 -1.529430129509294911e+00 -1.615276570803606093e+00 -1.461434052990021604e+00 -1.670130663416873329e+00 -1.774870189848313906e+00 -1.359756609704930064e+00 -2.417362663400987710e+00 -1.343180282702469697e+00 -1.672272135384488267e+00 -1.458606494711166768e+00 -1.290856606655022887e+00 -1.441388635000215412e+00 -1.740672074234340672e+00 -1.972333707102373657e+00 -1.339062061719228147e+00 -1.419108096499333671e+00 -1.556344290871752856e+00 -1.717453063454922324e+00 -1.573299142805875128e+00 -1.416506121300942000e+00 -1.341431654000600160e+00 -2.088451583109019349e+00 -1.254502674512995908e+00 -1.514856094485343752e+00 -1.500793552524213315e+00 -1.762134912635919370e+00 -1.402205301984308372e+00 -1.463022885142322815e+00 -1.669544502067708658e+00 -1.573291507733951988e+00 -1.327347037225103499e+00 -1.966351404221910570e+00 -1.739912333000812827e+00 -1.585325071320738077e+00 -1.465330182397726277e+00 -1.309861930568408273e+00 -1.460300091446388837e+00 -1.469030565152817047e+00 -1.569405537452545296e+00 -1.646201453249535263e+00 -1.649669141962049723e+00 -1.882636219871414385e+00 -1.699898912403440043e+00 -1.478104585141664540e+00 -1.552703426636381057e+00 -1.690728878080647091e+00 -1.960011071894631529e+00 -1.391172665256311447e+00 -2.675566427571121064e+00 -1.322709794398788219e+00 -1.450630121871514300e+00 -1.338320521533255425e+00 -1.730180180509621302e+00 -1.675703298158645049e+00 -1.890505614074604157e+00 -1.754998129122403938e+00 -1.579351387821463337e+00 -1.283997399196855183e+00 -1.364000942426463636e+00 -1.401723091304380109e+00 -1.237914294398308135e+00 -1.475468862465083131e+00 -1.538667637443964509e+00 -1.570754053894946711e+00 -1.425110089813023784e+00 -1.428767512709393284e+00 -1.866042047778450730e+00 -1.254721194868249956e+00 -1.274320938513972656e+00 -1.873333693507206021e+00 -1.292964467256877192e+00 -1.725771104938077949e+00 -1.505093342141910373e+00 -1.492729110200022191e+00 -2.439037870640412109e+00 -1.310753070075545867e+00 -1.324295879221933481e+00 -1.344030637225613445e+00 -1.546978637082126573e+00 -1.350910138380121861e+00 -1.434325454439088432e+00 -1.805750082085200159e+00 -1.554116201416784859e+00 -1.938153171205849512e+00 -1.767413567633914884e+00 -1.730836664522836799e+00 -1.735145441491218632e+00 -1.782339235508104913e+00 -1.202664723636276856e+00 -1.443145412832159025e+00 -1.268732019207978290e+00 -1.385156636269714303e+00 -1.733428141343833051e+00 -1.585921112137156364e+00 -1.932349507900972707e+00 -2.152319784416729220e+00 -1.379260832683785187e+00 -1.859095522195287842e+00 -1.414844632078592346e+00 -1.456775884184750236e+00 -1.370842783081698490e+00 -1.898272236381917333e+00 -1.305398365914686165e+00 -1.672009776992231744e+00 -1.559329502982470306e+00 -2.083039657262697020e+00 -1.245323515885916388e+00 -1.308140041771506334e+00 -1.827239312341851996e+00 -1.558269926363706759e+00 -1.377912190157309924e+00 -1.753858148287792407e+00 -1.163155219464423906e+00 -2.190688565961106615e+00 -1.402003246476838383e+00 -1.666846296748449863e+00 -1.774740590166806076e+00 -1.569647162358136061e+00 -1.393362502992586016e+00 -1.831179765132694426e+00 -2.090602002249114300e+00 -1.642265844522420082e+00 -1.587417157141754798e+00 -1.600825296636085415e+00 -1.330219703369266870e+00 -2.165654782496975184e+00 -1.904183107389807894e+00 -1.508231093805181944e+00 -1.258535612703608697e+00 -2.066295157844416419e+00 -1.885702692499675148e+00 -1.889540294737013015e+00 -1.483142463532742372e+00 -1.629209788989462560e+00 -1.875444236283767774e+00 -1.735686145156422722e+00 -1.490439893330875565e+00 -1.144985333880867096e+00 -2.135531354927590719e+00 -1.739449410525344852e+00 -1.969805337236202991e+00 -2.153522521022050551e+00 -1.555934542412801713e+00 -1.175723873330650537e+00 -1.145209632509683217e+00 -1.210656055632361339e+00 -2.252707220253742815e+00 -1.828502816040637358e+00 -1.783470996984100276e+00 -1.498504570834340965e+00 -1.610156129812029713e+00 -1.655407588088507298e+00 -1.818430112106854013e+00 -1.608409894235386384e+00 -1.364325059980433963e+00 -1.565279277789269452e+00 -2.228695527611703309e+00 -1.314541708191283353e+00 -1.226085405734825828e+00 -1.496666047805433664e+00 -1.655863884512385642e+00 -1.336974379708490313e+00 -1.992139527858877823e+00 -1.837989229675843994e+00 -1.762105189332517474e+00 -1.522137775200788967e+00 -1.752678535567103291e+00 -1.541748647454322496e+00 -1.581066614834608419e+00 -1.217453037511956326e+00 -1.594033708281743511e+00 -1.245789595153130147e+00 -1.849074071860764112e+00 -1.449029321899356182e+00 -1.627903813236214248e+00 -1.663519632604214760e+00 -1.262349268355718923e+00 -1.507160061053399058e+00 -2.005758158625536414e+00 -1.853103595096564193e+00 -2.128192720183344377e+00 -1.920214222604944343e+00 -1.537649077610242943e+00 -2.167478408095995235e+00 -1.670794856057871591e+00 -2.422670922147272421e+00 -1.581669018755606837e+00 -1.906771671656610323e+00 -1.702787397208136211e+00 -1.507981310085765303e+00 -2.527654459246932550e+00 -1.295303632663156845e+00 -1.134686301289800081e+00 -1.356804485351731149e+00 -1.967864618253862385e+00 -1.301896482471469163e+00 -1.638315443070381239e+00 -1.678490344406590395e+00 -1.549885691477843608e+00 -1.300623273904890853e+00 -1.272077954337820005e+00 -1.318090556139080105e+00 -1.468369283202699105e+00 -1.897284477534823433e+00 -1.696174649283150426e+00 -1.516659703261446168e+00 -1.712993897506434493e+00 -1.720284975913749070e+00 -1.783180370774163359e+00 -1.632485266122933654e+00 -1.487968718181037708e+00 -1.593117857872879739e+00 -1.395985979555216305e+00 -2.258148473121297517e+00 -1.947608463675042811e+00 -1.941998300256754018e+00 -1.498226439588183467e+00 -1.726904423086194074e+00 -1.442943429276649869e+00 -1.425390780758080567e+00 -1.611437649303310904e+00 -1.436857163409924087e+00 -1.434569250479967861e+00 -1.352618428624821512e+00 -1.777053209295623271e+00 -1.682421657998140141e+00 -1.528336761641875929e+00 -1.335917504768969089e+00 -1.849705797362796389e+00 -1.543999427765634147e+00 -2.062694162846927970e+00 -1.908647524873142265e+00 -1.514716141384433445e+00 -1.448530579877312485e+00 -1.551926697883816875e+00 -1.705841238913268887e+00 -1.216659620738886671e+00 -1.513386620272107574e+00 -1.728439990596422948e+00 -1.780649823736984549e+00 -1.792215456755336112e+00 -1.145752468271389102e+00 -1.722118844518804703e+00 -1.501280753000962642e+00 -1.432179689403096701e+00 -2.000768585620334328e+00 -1.609568885541422967e+00 -1.311659373884922486e+00 -1.690605729989051564e+00 -1.470712810073348864e+00 -1.606258203972603882e+00 -1.845754145075301444e+00 -1.492626589653748503e+00 -1.383592668740724729e+00 -1.292272254938186204e+00 -1.283024869255255940e+00 -2.161225984745087647e+00 -1.313341396305969466e+00 -1.527488208059713193e+00 -1.535254109687087753e+00 -1.342501869949390025e+00 -1.669614677851958495e+00 -2.309197626585499208e+00 -1.199170706210636039e+00 -1.275472638109587997e+00 -1.851657219719654801e+00 -1.349155602974276169e+00 -1.545292508269911824e+00 -1.179605922499826987e+00 -1.697605610957984901e+00 -1.450180249844664093e+00 -1.483968353617614255e+00 -1.413496379131297775e+00 -1.190883028256823239e+00 -1.448334139970911982e+00 -2.032770546127304456e+00 -1.208428997609102717e+00 -1.333738687313559046e+00 -1.448654390988776131e+00 -2.734801067677563591e+00 -1.190405349935787394e+00 -1.821455420518885093e+00 -1.855562546632828491e+00 -1.773977277025184929e+00 -1.457805984955314660e+00 -1.832152897249953449e+00 -1.294504405834587590e+00 -1.269454327537726135e+00 -1.294927811274323215e+00 -2.167181689834328573e+00 -2.043308531927835681e+00 -1.596151313038210784e+00 -1.432018350550714469e+00 -1.421604498734631683e+00 -1.417751401269975231e+00 -1.718207901585712349e+00 -1.970856820224389017e+00 -1.501436715363552388e+00 -2.511214805014615248e+00 -1.531234972665624694e+00 -1.977400040320731911e+00 -2.216126414167074010e+00 -1.335788112199155497e+00 -1.704117120970483734e+00 -1.233390068886484281e+00 -1.632930416301155097e+00 -1.644748613334552578e+00 -1.472831860058387177e+00 -1.418330658867799521e+00 -1.283047154296193204e+00 -2.013052441574770590e+00 -1.652349497571428572e+00 -1.124079675367781306e+00 -1.832028341676320338e+00 -1.756584103978486189e+00 -1.481606761320735766e+00 -1.323093616299886532e+00 -2.006968620104035761e+00 -1.563837322460740031e+00 -2.234694384887752516e+00
-1.837552377235857515e+00 -1.436673853175332471e+00 -1.720820213002452803e+00 -1.759564542251127683e+00 -1.757407195864622906e+00 -1.401939848220836726e+00 -1.672481006504126011e+00 -1.602053480487341863e+00 -1.677793776801190573e+00 -1.117636970149539000e+00 -1.410299680146204659e+00 -1.805437463146315258e+00 -1.384596641742042333e+00 -1.516363883325883233e+00 -1.820914625971159495e+00 -1.539803404972376111e+00 -1.773099550408281377e+00 -1.466861704939941946e+00 -1.766662905995232347e+00 -1.754932524222686085e+00 -1.318295545540361102e+00 -1.728240538444338448e+00 -1.644744030549617708e+00 -1.425218335424667915e+00 -1.666438525788916492e+00 -1.623954209764558954e+00 -1.816722945451873850e+00 -1.400991495745694149e+00 -2.029168269855694540e+00 -1.962028164396830032e+00 -1.772330241048686084e+00 -1.201472508577082099e+00 -1.560010174052056220e+00 -1.491858073406760354e+00 -1.279430989650790051e+00 -1.599963484268630998e+00 -1.698005888113332196e+00 -2.074770516925277253e+00 -1.662698154562758379e+00 -1.309639247346550128e+00 -1.738466028474026315e+00 -1.856924571411094904e+00 -1.376295758489878507e+00 -1.661110054681415926e+00 -1.503561930591471363e+00 -1.758400601333091284e+00 -1.725889594996512733e+00 -1.430911302901234583e+00 -2.056655911170647055e+00 -1.484948742446460024e+00 -1.942217801331417082e+00 -1.254584915068890139e+00 -1.403834449407226570e+00 -1.714223457122448391e+00 -2.255719867244430077e+00 -1.745630378118917081e+00 -1.889698293930867079e+00 -1.552035396617681196e+00 -1.813300713119345264e+00 -1.833428454163158028e+00 -1.676980515556027118e+00 -1.406408746221541772e+00 -2.011190513310320505e+00 -1.607107405891148755e+00 -1.364903020889360885e+00 -1.999243698060571450e+00 -1.901160911884325788e+00 -1.734900733736277179e+00 -1.550388131463378949e+00 -1.784885918880393163e+00 -1.254949086558371452e+00 -1.790653840651557083e+00 -1.505932835220135102e+00 -1.457788503220358578e+00 -1.772213978308351701e+00 -1.682811846517406895e+00 -1.461380246369806235e+00 -1.481952653840690859e+00 -1.544050104577082472e+00 -1.711389099715883155e+00 -1.157115824682771521e+00 -1.971654534147105675e+00 -1.728110191509726778e+00 -1.541907014683784993e+00 -1.358752138376411400e+00 -1.644316235912024915e+00 -1.582818173431247866e+00 -1.364552573415559689e+00 -1.704151702661958145e+00 -1.629689311164069343e+00 -1.502185261816639361e+00 -1.913968493257947490e+00 -1.424040475578074449e+00 -1.414465374409915821e+00 -1.325281603453832835e+00 -1.555089621938339439e+00 -1.746518061819466894e+00 -1.776235347771015771e+00 -1.373090812958699392e+00 -1.324390199569141169e+00 -2.396581167762784847e+00 -1.798564079154167494e+00 -1.786512088425274092e+00 -1.762230709128613348e+00 -1.645240529842113997e+00 -1.353552876969305041e+00 -2.213647870723633559e+00 -1.533194516863486179e+00 -1.344313802911176081e+00 -1.466969578718819278e+00 -1.466654674633993904e+00 -1.277030427166623738e+00 -1.575834875369555910e+00 -1.417085156904532628e+00 -1.851203571819254989e+00 -1.661242386969167040e+00 -1.511337460927100418e+00 -1.480221624498999411e+00 -1.498374616450075525e+00 -1.695485220600305043e+00 -1.628070423525845412e+00 -1.440230523612831881e+00 -1.946549831208901571e+00 -1.504792270770090479e+00 -2.453843284155722060e+00 -1.990338207011703719e+00 -1.609363980983856912e+00 -1.338882963132626003e+00 -1.709270639775763989e+00 -1.771686079317660534e+00 -1.737669013457999290e+00 -1.602627626238752212e+00 -1.748722050404286410e+00 -1.546676505766281462e+00 -1.347109968287391712e+00 -1.714426085692729806e+00 -1.529827317576388346e+00 -1.238667475736604517e+00 -1.513900951578213361e+00 -1.584230061594039007e+00 -1.542113082662275758e+00 -1.665210301074139698e+00 -1.389419870254524181e+00 -1.893964091709595676e+00 -1.549790836887593670e+00 -1.737860582798043341e+00 -1.583802757792867055e+00 -1.612111424668685178e+00 -1.601020644907484192e+00 -1.529629522671618780e+00 -1.877814015511690915e+00 -1.621399672608977882e+00 -1.344968750495517451e+00 -1.289082213516521858e+00 -1.795597598636099246e+00 -1.291303931065721278e+00 -1.457717698920958593e+00 -1.468284499201434778e+00 -1.700667811730917744e+00 -1.688920356885697860e+00 -1.815378504037224783e+00 -1.186674361314142612e+00 -1.259064691777202594e+00 -2.060307215113977186e+00 -1.710578386064754985e+00 -1.617320644643965633e+00 -1.597241742858459768e+00 -1.539301097707153732e+00 -1.443523066514674325e+00 -1.799687489242845606e+00 -1.347556456476209030e+00 -1.658540601376805590e+00 -1.548877854556888423e+00 -1.767497973902493635e+00 -1.671000578795016622e+00 -1.026478289324391335e+00 -1.795829567839355212e+00 -1.365264058726470386e+00 -2.041270621420899101e+00 -1.756182790993045861e+00 -1.798242288031383751e+00 -1.562523293089737697e+00 -2.020358683166302072e+00 -1.411757776623732585e+00 -1.371747449191943247e+00 -1.271080225738256297e+00 -1.532925769298101093e+00 -1.603334834420715671e+00 -1.279068956352586772e+00 -1.521987961072519102e+00 -1.617556530541382598e+00 -1.460711071447407194e+00 -1.443981676325080787e+00 -1.550305344315056955e+00 -1.435702509338813160e+00 -1.573372318071208698e+00 -1.285819497860149374e+00 -1.620984776078448153e+00 -1.639081150622167860e+00 -1.748461457794379781e+00 -1.309867742758595410e+00 -1.734723388059117966e+00 -2.075009660120407773e+00 -1.306984605367227825e+00 -1.602534936755508177e+00 -1.423395895325092031e+00 -1.692478291105659949e+00 -1.666299130087786962e+00 -1.237046120662999682e+00 -2.127089780975645716e+00 -1.914522437409959643e+00 -1.799705648449800188e+00 -1.497446709917200858e+00 -1.410227889979781546e+00 -1.384318293827670798e+00 -1.569241861691244022e+00 -1.455205212786172764e+00 -1.404938085189766817e+00 -1.697015726771289090e+00 -1.307281399290774138e+00 -2.021127554255321535e+00 -1.625249112738780699e+00 -1.484960652255898905e+00 -2.033385482169870251e+00 -1.376934350271990182e+00 -1.531467050687272957e+00 -1.528124548713572839e+00 -1.523530235271147504e+00 -1.542451631215430607e+00 -1.557252745390952819e+00 -1.733115620892203168e+00 -1.485142364284916860e+00 -1.660505359543485771e+00 -1.391732567116029884e+00 -1.355980205106140479e+00 -1.266356850610116824e+00 -2.034686345512291439e+00 -1.841580752048639136e+00 -1.324664309208294144e+00 -1.651161106802271128e+00 -1.399541395614472439e+00 -1.384822905680388017e+00 -1.813192221781891433e+00 -1.427326684689967040e+00 -2.214756915947867721e+00 -1.487270304969440904e+00 -1.626019823094552397e+00 -1.763986141120804430e+00 -1.556029763030385205e+00 -1.792816105858230147e+00 -1.521139800471398296e+00 -1.643046916679783864e+00 -1.743743174857073530e+00 -2.145437432686800872e+00 -1.320537034365023121e+00 -1.960627841974371233e+00 -1.798169992584603083e+00 -1.611268398488367337e+00 -1.710549326215133004e+00 -1.427486053190761606e+00 -1.707692027181998196e+00 -2.838939327292239856e+00 -1.815730318499769513e+00 -1.913660051613453872e+00 -1.532565000732664329e+00 -1.394912354575696511e+00 -1.501022297020687013e+00 -1.746822874951114990e+00 -1.247407679116782964e+00 -1.935172268763458936e+00 -1.760081546901504979e+00 -1.299281480903555774e+00 -1.670306855738032947e+00 -2.764714144618168223e+00 -1.482823725709947693e+00 -1.813034745714491747e+00 -2.044734923316414044e+00 -1.813750963402989358e+00 -1.675569736638846896e+00 -2.068027199407417527e+00 -1.428427288557856611e+00 -1.572818753291814753e+00 -1.578281729548700829e+00 -1.361111737373140507e+00 -1.641720999668117908e+00 -1.441920939415801461e+00 -1.519013143154839485e+00 -2.279459245283512292e+00 -1.469715069153749276e+00 -1.571971583220899582e+00 -1.671271059640508705e+00 -1.575902156980179658e+00 -1.860735192537016136e+00 -1.632725953983909406e+00 -2.210098067837115821e+00 -2.125410854546334605e+00 -2.197102745417183645e+00 -2.106290171639591424e+00 -1.353386585776128026e+00 -1.916131381538547895e+00 -1.331545293065898194e+00 -1.656181874230664874e+00 -1.468623436407995975e+00 -1.576576736268361811e+00 -1.717481778810463489e+00 -1.649836362956670577e+00 -1.414215015454086677e+00 -1.447544677938038538e+00 -1.353324972628791478e+00 -1.864398569508773251e+00 -1.459906111572583320e+00 -1.835243735019092881e+00 -1.242651881410546277e+00 -1.403381864309975580e+00 -1.612366243412032940e+00 -1.557313892094818408e+00 -1.329152362998751391e+00 -1.766669735922410833e+00 -1.294369182897995296e+00 -1.754008931835823404e+00 -1.775183339142945238e+00 -1.702390678574626337e+00 -1.957742773989007645e+00 -2.164805354233077850e+00 -1.372410790708292083e+00 -1.277443861597858055e+00 -1.586676543761979419e+00 -1.484328825567013732e+00 -1.315945361067349273e+00 -2.123560179575686657e+00 -1.787582257657862161e+00 -1.464899184505390917e+00 -1.400750167245883970e+00 -2.664339180870698875e+00 -1.568359042071995724e+00 -1.550264032752320498e+00 -1.292290813475299505e+00 -1.587724346344302262e+00 -1.913633447230019602e+00 -1.718619172425591923e+00 -1.435889057863639406e+00 -1.820972793321978145e+00 -1.874410767139378375e+00 -1.490524299570197053e+00 -1.327473270783298354e+00 -1.531585224435405790e+00 -1.633641004004732222e+00 -1.411555017500559783e+00 -1.538610624301481877e+00 -1.396998168008952268e+00 -1.919543315929663319e+00 -1.522552321486027926e+00 -1.274060823610135840e+00 -1.318263681725606817e+00 -1.926591421303845975e+00 -1.606836363090481612e+00 -1.284314474511335069e+00 -1.412935653078708498e+00 -1.637742281076179918e+00 -1.373704595673743700e+00 -1.657987582638573709e+00 -1.465723395689703779e+00 -1.700429453287673809e+00 -1.880507562460496551e+00 -1.396703077481115329e+00 -1.617868790416791658e+00 -1.843815645144791793e+00 -1.539748092269960456e+00 -1.364693465629174263e+00 -1.307790375629889201e+00 -1.692950493799159295e+00 -1.529898601008940151e+00 -1.437973413511840270e+00 -1.344873433211254410e+00 -1.371224900133150015e+00 -1.547914605976245195e+00 -1.675769360596520041e+00 -1.584135815438135531e+00 -2.175749069535076963e+00 -1.410570748743138925e+00 -1.664814475545393080e+00 -1.360119549391764382e+00 -1.638528447633681884e+00 -1.449170626756782987e+00 -2.202655626046208681e+00 -1.258489424444511506e+00 -1.600603237395191503e+00 -1.900354975196805185e+00 -1.426497759583812863e+00 -1.539389488690189101e+00 -1.824064370432707305e+00 -1.458751017360749191e+00 -1.698783601046724767e+00 -1.362520030113912650e+00 -1.832248024366254002e+00 -2.127704247180443264e+00 -1.663869104444125169e+00 -2.341937391108920963e+00 -1.201015588165908810e+00 -1.497399844528625401e+00 -1.609528786139413414e+00 -1.431375713607062172e+00 -2.337151237647533630e+00 -1.588754906212336726e+00 -1.572307569445756448e+00 -1.668772593807470228e+00 -1.356032687468404108e+00 -1.730076906345665133e+00 -1.493287461889585721e+00 -1.531456238460080055e+00 -1.847013757806029721e+00 -1.650012081424525157e+00 -1.272237619557713639e+00 -2.467424930285104789e+00 -1.451196084998324087e+00 -1.397880780042381588e+00 -1.556620368904077623e+00 -1.321225655149453004e+00 -1.237302673460210611e+00 -1.377427545741828796e+00 -1.722049205485519652e+00 -1.593035448032531720e+00 -2.562228185172513051e+00 -1.395657930609161435e+00 -1.576452796004598422e+00 -1.373624232279438084e+00 -1.381587510790756701e+00 -1.386857460350206406e+00 -1.673168267306428980e+00 -1.521278571282636438e+00 -1.585244309035350962e+00 -1.974864487568047444e+00 -2.525036461401852783e+00 -1.688274960234598776e+00 -1.544886436727070045e+00 -1.545149402656975868e+00 -1.331409169152412808e+00 -1.206372425187509645e+00 -1.929536586073946181e+00 -1.360304689024204317e+00 -1.600739650456621366e+00 -1.522226252489937925e+00 -1.432688270913192952e+00 -1.773148718117754097e+00 -1.423246856709666330e+00 -1.755563034024790525e+00 -1.896101563065008211e+00 -1.690910585497649610e+00 -1.840839865563576705e+00 -1.295288537369923665e+00 -1.555703508475204222e+00 -1.562725137623969696e+00 -1.563143878766380057e+00 -1.605736667031579579e+00 -1.578227940387877393e+00 -1.367293016370122238e+00 -1.591253617824800459e+00 -1.904710114208786109e+00 -1.851484466888300151e+00 -1.616531414092430952e+00 -2.532717360043048149e+00 -1.492827771337995379e+00 -1.453238473972591871e+00 -1.750202946365163825e+00 -1.427718287086988669e+00 -1.651746849894845548e+00 -1.492952913210612076e+00 -1.767004785326976579e+00 -1.592126844591118529e+00 -1.610814605323232840e+00 -1.312567289750342869e+00 -1.396716636400285871e+00 -1.490284572023632848e+00 -1.384595268741516394e+00 -1.632224932587513555e+00 -1.339918387769613251e+00 -1.562666140173202933e+00 -2.009095190965943356e+00 -1.718819952903888115e+00 -1.459315927643902500e+00 -1.502745540319508022e+00 -1.667675049859088210e+00 -1.558992464210711137e+00 -1.675822717818955976e+00 -1.822463427317768891e+00 -1.194200569036738102e+00 -1.987185768752106396e+00 -2.005268399766060305e+00 -1.574361548437841929e+00 -1.372879409717034926e+00 -2.222065645987946425e+00 -1.569582236295689048e+00 -1.461137161390986261e+00 -1.652947497615258055e+00 -1.481075011234449734e+00 -1.336645601116614790e+00 -2.711182177158543372e+00 -1.239405411621465003e+00 -1.614204858960123667e+00 -2.273178623232393392e+00
-1.843364717448683354e+00 -1.504565258331515221e+00 -1.361626020424182126e+00 -1.408110851359225313e+00 -1.415390915151008677e+00 -1.346594871292884577e+00 -1.681424063416073533e+00 -1.821729642965767004e+00 -1.947277912683446299e+00 -1.781756416820464262e+00 -1.785801676606265209e+00 -1.462308591072623898e+00 -1.615866753586176374e+00 -1.464542502943841251e+00 -1.858719089959871340e+00 -1.879654655313582223e+00 -1.717181105631421012e+00 -1.711725372731427219e+00 -1.998433305895644274e+00 -1.563964606759293607e+00 -1.568578033475801492e+00 -1.338513283697992717e+00 -1.549030085163684900e+00 -1.497074018640455639e+00 -1.394962271675606713e+00 -1.711863728197390522e+00 -1.575799388060212802e+00 -1.822232639678080801e+00 -1.485748437439849745e+00 -1.440377688847777948e+00 -1.627115130791537245e+00 -1.703422894586932523e+00 -1.418241334871875425e+00 -1.809524623462040571e+00 -1.637242640433328233e+00 -1.972221865781140338e+00 -1.753001604922734158e+00 -1.757483190572206810e+00 -2.015805336414515647e+00 -1.421357928370463819e+00 -2.243806200635222403e+00 -1.993939825818455303e+00 -1.647754848465894817e+00 -1.410310090325982202e+00 -1.326687177401601136e+00 -2.155894073987593362e+00 -1.310728515342556744e+00 -1.343534957100157357e+00 -1.814597264985223779e+00 -1.518432398933461824e+00 -1.802348371572382257e+00 -1.587820406526057937e+00 -1.460370830562075284e+00 -1.960683153342805074e+00 -1.752658164818660325e+00 -1.734778142661351774e+00 -1.441974572130073851e+00 -1.188745484383951112e+00 -1.485917230252993271e+00 -1.287732766298039566e+00 -1.350764384577867183e+00 -1.103929503492917075e+00 -1.824922986359990063e+00 -1.897091820555652841e+00 -1.105093926089661061e+00 -1.474315344710653175e+00 -1.674915758417539369e+00 -1.430647603033676774e+00 -1.558692159629095464e+00 -2.222559326489828457e+00 -1.476780134825583346e+00 -2.080977086446143431e+00 -1.654505326782311769e+00 -1.298824224034689223e+00 -1.319975605047686296e+00 -1.348156222478039457e+00 -1.369941976502566439e+00 -1.695150315222618165e+00 -1.327702206069712787e+00 -1.940697474099658315e+00 -1.773873881576138789e+00 -1.730665877036607903e+00 -1.602760140132483357e+00 -1.508448513448043427e+00 -1.366811187273652139e+00 -1.983176830464268958e+00 -1.429591537157357317e+00 -1.867811209168445341e+00 -1.957881005029627364e+00 -1.944020828658534539e+00 -1.989649983726875515e+00 -1.399548141858090844e+00 -1.604960697142989501e+00 -1.464781784977206014e+00 -1.747718235165277578e+00 -1.346802619666395584e+00 -1.469076201500241430e+00 -2.125437052505907864e+00 -1.597404925352316596e+00 -1.435409030451462398e+00 -2.225605933879839515e+00 -1.567867790216720847e+00 -1.364087188223674696e+00 -2.277192931624608452e+00 -1.623324032979168718e+00 -1.794142745065035127e+00 -2.030752207008567733e+00 -1.544520117325551389e+00 -1.673974378864453216e+00 -2.022264663084507585e+00 -1.868993271892981811e+00 -1.236240135989179922e+00 -1.696033438670732973e+00 -1.475144061821891395e+00 -1.534376931234751495e+00 -1.310296269759972709e+00 -1.478392905827951020e+00 -1.357573047384607712e+00 -1.280126021679160120e+00 -1.778190698056161034e+00 -1.184827320006545781e+00 -1.519866605489583744e+00 -1.702547890270786679e+00 -1.589983347913354272e+00 -1.771292035078893212e+00 -2.152884015240198234e+00 -1.766319087360597173e+00 -1.481728376467063457e+00 -1.909669358184821863e+00 -1.346571518048887084e+00 -1.611269891958385880e+00 -1.648976143797192151e+00 -1.671065698306542169e+00 -1.692108363327410991e+00 -1.859949502991777415e+00 -1.732592671854572330e+00 -1.553981813677153712e+00 -1.356162419728421220e+00 -1.663679883723232278e+00 -2.182191756846863839e+00 -1.807643609003835028e+00 -1.872028503494839624e+00 -1.278860186392872578e+00 -2.012132521675366714e+00 -1.301278131780124969e+00 -1.713276956237230753e+00 -1.920653307810494148e+00 -1.579706977797072476e+00 -1.770601835744746833e+00 -1.430147693869374237e+00 -1.730470401944529391e+00 -1.416978922181814760e+00 -1.744803454129433495e+00 -1.368618784851173942e+00 -1.310544212118105234e+00 -1.515548452258620005e+00 -1.790102796991877687e+00 -1.967632917944005300e+00 -1.177078316817177228e+00 -1.345724158116317515e+00 -1.570680197218315977e+00 -1.494426963633305183e+00 -1.476736676220914202e+00 -1.545926373352571659e+00 -1.575066288400075454e+00 -1.835199258158646263e+00 -1.433221005322792507e+00 -2.113695920560953567e+00 -1.995518809251279002e+00 -1.710491901822285943e+00 -1.458672517095224386e+00 -1.444594377611539970e+00 -1.086447416412079647e+00 -1.834170755804322095e+00 -1.284521957465881270e+00 -1.386426531930312622e+00 -1.527608898183060449e+00 -1.431915572103558798e+00 -1.559108071023117770e+00 -1.438519169961785193e+00 -1.482753584609474817e+00 -1.238387970198365995e+00 -1.687509057279392710e+00 -1.582563160854080886e+00 -1.740447504721962746e+00 -1.480711136495005409e+00 -2.506618595648141934e+00 -1.329306391221773076e+00 -1.245720636145525528e+00 -1.597054249323958119e+00 -1.423929043774582626e+00 -1.357245536450985002e+00 -1.500538291622778075e+00 -1.640388822100461663e+00 -1.957249826614045007e+00 -1.598637928988136947e+00 -2.002527702138841015e+00 -1.983426610764080333e+00 -1.532850453162047710e+00 -1.913072629013848447e+00 -1.629332203913764987e+00 -2.083193398186193424e+00 -1.873316930495314780e+00 -1.410314000540667800e+00 -2.067051707553292594e+00 -1.907972364231738105e+00 -1.553254080439942397e+00 -2.120066640116893719e+00 -1.231961450066147767e+00 -1.620151946359910555e+00 -1.575410448998201041e+00 -1.492998902410327622e+00 -1.430820359473313319e+00 -1.917375037546764860e+00 -1.589418508342657299e+00 -2.332638883008401720e+00 -1.665655113795164066e+00 -1.511767094515711563e+00 -1.825274854639269639e+00 -1.603730625701419887e+00 -1.422481012077304374e+00 -1.458516941566837088e+00 -1.674945648642796936e+00 -1.797859709125586125e+00 -1.432042304457239901e+00 -1.517606414889183908e+00 -1.495940881632926933e+00 -1.408877743089417933e+00 -1.389068346644971363e+00 -2.201430241061441251e+00 -1.607002940772805255e+00 -2.696246002969246991e+00 -1.543169698554706093e+00 -1.299644143951932618e+00 -1.719457510092049501e+00 -1.364805408740758619e+00 -1.580985051001413400e+00 -1.156682631417254470e+00 -1.540900815942998880e+00 -1.607971434072464012e+00 -1.528442636080559192e+00 -1.064827018286107485e+00 -1.728163857121564950e+00 -1.727290889783129169e+00 -1.434512293407568251e+00 -1.614061106891208963e+00 -1.846095176488039113e+00 -1.866446100204502301e+00 -1.471850700309951021e+00 -1.503491215384374913e+00 -1.369171892135185864e+00 -1.505031754631378504e+00 -1.709614058072799425e+00 -1.584350247467505080e+00 -1.890287855649668725e+00 -1.566408743774880374e+00 -1.632803633091520101e+00 -1.327120003068962273e+00 -1.667652943932981913e+00 -1.410497492951823473e+00 -1.970930315755382800e+00 -2.477582569410202495e+00 -2.231416136080995205e+00 -1.638617667692245039e+00 -1.732762863843544832e+00 -1.617146448434720218e+00 -1.382062376448679686e+00 -1.496150351367496079e+00 -1.426449409751874509e+00 -1.797318895372839842e+00 -1.764639392894387759e+00 -1.314367531204233108e+00 -1.698248487130938678e+00 -1.576317862648320745e+00 -1.675962642364965838e+00 -1.514582676782694426e+00 -1.549405133231060994e+00 -1.270275327372851093e+00 -1.914175977602226020e+00 -1.478637999088125321e+00 -1.798104129686070030e+00 -1.871631760338477335e+00 -1.788701417244857872e+00 -1.692499708200762898e+00 -1.411119348223006442e+00 -1.697501600905465757e+00 -1.706089923406524322e+00 -1.598648165597507997e+00 -2.001058537665149739e+00 -1.657576461841923754e+00 -1.525929313726900993e+00 -1.598005170055966762e+00 -1.523945585699413741e+00 -1.606209019880953770e+00 -1.652256188246020718e+00 -1.548465041568748424e+00 -1.331777580504577951e+00 -1.586871637108834054e+00 -1.656771737282525914e+00 -1.896051956230364377e+00 -1.434627938162365446e+00 -1.707476832466168437e+00 -1.720958082838736525e+00 -1.744478867349219309e+00 -1.504458447723476366e+00 -1.915732580575029598e+00 -2.268603971802694463e+00 -1.415774847923756408e+00 -1.882068522295381685e+00 -1.951491580061353481e+00 -1.555794237925387069e+00 -1.368417067456667358e+00 -1.592996444143201629e+00 -1.657893587554594816e+00 -1.337178708445281083e+00 -1.352935141248430284e+00 -1.442015252642578238e+00 -1.601147477823903875e+00 -1.225563843857532476e+00 -1.343407389874831104e+00 -1.603838173427715841e+00 -1.296420651699553117e+00 -1.617962837048742442e+00 -1.881411441357948133e+00 -1.319553886677075738e+00 -2.375650620871308405e+00 -1.296564989030944526e+00 -1.842270535385880370e+00 -1.394371460898133908e+00 -1.949343162456723677e+00 -1.488275204708342070e+00 -1.936764752130176070e+00 -1.796941298589575187e+00 -1.393145256222731332e+00 -1.378302810437201265e+00 -1.545468173112892751e+00 -2.805111052254702031e+00 -1.561678759376889936e+00 -1.864588355387660545e+00 -1.416828080088701425e+00 -1.450665854192983328e+00 -1.535282482464118692e+00 -2.476771106684429569e+00 -1.394406396161423700e+00 -1.820054016844253830e+00 -1.803861450310225267e+00 -1.447942928289398967e+00 -1.569698681184196642e+00 -1.424311009070559964e+00 -1.938758299616401670e+00 -2.017490027405950404e+00 -1.733343142725534136e+00 -1.552131222544354427e+00 -1.565013105010560457e+00 -1.290396793527576191e+00 -1.920002801076378329e+00 -1.439292389214813950e+00 -1.387984749834993536e+00 -1.440876418320413244e+00 -1.664930451509571085e+00 -1.667113528323707294e+00 -1.555896565560884737e+00 -1.462828732032429802e+00 -1.443664070809624222e+00 -1.404461096562702238e+00 -1.494564608206108591e+00 -1.462462114073589392e+00 -1.368928599063734541e+00 -1.863640559950707765e+00 -1.410581586906323626e+00 -2.708256701675210820e+00 -2.251305378974735483e+00 -1.648322999881877360e+00 -1.378779020383510190e+00 -2.166391510631348272e+00 -1.468626427384307043e+00 -1.495329349668910845e+00 -1.266902673116051092e+00 -2.009618398197397848e+00 -2.055896093539568259e+00 -1.708960280150728206e+00 -1.745627562011597522e+00 -1.807261192880350809e+00 -1.687382549161672296e+00 -1.669433861517901185e+00 -1.916402574755258659e+00 -1.558587899849455338e+00 -1.897559303654174245e+00 -1.720643329672877364e+00 -1.269892579376185271e+00 -1.471902990930889832e+00 -1.521749471513208718e+00 -1.726229994590590566e+00 -1.710147544654509577e+00 -1.824028271808099566e+00 -1.158076728058488714e+00 -1.384889983561027327e+00 -2.652881287527773413e+00 -1.447185376636121346e+00 -1.653218427388733147e+00 -1.916608765517391344e+00 -1.339082099740257048e+00 -1.580981702049459869e+00 -1.553829241216040602e+00 -1.551931868731730058e+00 -1.437431572681528769e+00 -1.648824043523795080e+00 -1.303248551925082710e+00 -1.624876377816924400e+00 -1.722859384908161484e+00 -1.497322478764889109e+00 -1.278825578073407687e+00 -1.459598571355822827e+00 -1.627166781958022446e+00 -1.718675531940527579e+00 -1.493935884365072297e+00 -1.182479675433369959e+00 -1.298240010594100546e+00 -1.273154824819829889e+00 -1.418069378329752661e+00 -1.723787291546569955e+00 -1.752867855851149237e+00 -1.847575317580625320e+00 -1.564068504951891425e+00 -1.477609218997059992e+00 -1.395861408137860415e+00 -1.585213721150374289e+00 -1.865906386953868568e+00 -1.531108514918587016e+00 -1.911372112610638441e+00 -2.010803763387844612e+00 -1.722422574629344005e+00 -1.588830079521458272e+00 -1.455362922488828703e+00 -1.686670609909675989e+00 -1.478046919411779347e+00 -1.939696850093124425e+00 -1.638387429096859194e+00 -1.599432301022409852e+00 -1.726453506895525569e+00 -1.869756803296526826e+00 -2.002147788980003895e+00 -1.444672060854225171e+00 -1.498016895755607036e+00 -1.908919682296812637e+00 -1.801573729370442134e+00 -1.418208269087079643e+00 -1.566335794035646600e+00 -1.595202238670575756e+00 -1.770499714604505392e+00 -1.544810139182083653e+00 -1.793428770786544391e+00 -1.542587679716269644e+00 -1.881448386423248742e+00 -1.780365621736238468e+00 -1.765935728312657549e+00 -1.483707278248580952e+00 -2.039516762221783353e+00 -3.100545085781450716e+00 -1.851846867660957630e+00 -1.893021560393335356e+00 -1.411079514798236900e+00 -1.364082377089198106e+00 -1.857297637054803774e+00 -1.247670067299271990e+00 -1.641565874754085552e+00 -1.673381780728681711e+00 -1.586075545338182735e+00 -1.600721785659921403e+00 -1.691500339729748781e+00 -1.551160870149465465e+00 -1.592484564785102918e+00 -1.721974225911798273e+00 -1.979961509549206244e+00 -1.219370684559468954e+00 -1.476860317908559317e+00 -1.440122034511426286e+00 -1.582582927741759127e+00 -1.538966737114227268e+00 -1.504138730911891875e+00 -1.277755533838005331e+00 -1.325920555777800436e+00 -1.250009523966369329e+00 -1.933896664414441968e+00 -1.234553880561576333e+00 -1.170734402481369729e+00 -1.771596345702580955e+00 -1.429712858633158223e+00 -2.309008881815596048e+00 -1.495088844233494640e+00 -2.086762291656818036e+00 -1.777548871091329641e+00 -1.719159341255272810e+00 -1.316823344061432532e+00 -1.888691979006895005e+00 -1.523601998650155220e+00 -2.098396225104817159e+00 -1.368385021696175041e+00 -1.653070287106964464e+00 -1.704528532091379889e+00
-1.660710712914923004e+00 -1.225217634661516453e+00 -1.400528891632488060e+00 -2.045507068137001561e+00 -1.573505081313709475e+00 -1.724875833038642892e+00 -1.584546689198687242e+00 -1.829945295816072459e+00 -1.445499495226127529e+00 -1.451249469944502435e+00 -1.360977203275548719e+00 -1.439796142944912649e+00 -2.107758905851686571e+00 -1.287343187298060521e+00 -1.882462985139376377e+00 -1.632340244286315301e+00 -1.371495753815092478e+00 -1.357652463688429290e+00 -1.703180152298772621e+00 -1.420721277763890233e+00 -1.548244464306029800e+00 -1.432891714435982511e+00 -1.548651468808736054e+00 -1.640341890066338904e+00 -1.274295237014186011e+00 -1.391663815859924824e+00 -1.764572491632613760e+00 -1.549706790376014443e+00 -1.639389369830832832e+00 -1.886813933368618024e+00 -2.076628377147712978e+00 -1.843000412854888692e+00 -1.512331167115134489e+00 -1.527696992231290185e+00 -2.055208710783599457e+00 -1.492802878514305487e+00 -1.749173066538175503e+00 -1.522399465694303178e+00 -1.681944725216581560e+00 -1.718802724976727481e+00 -1.406345940485506096e+00 -1.436082323229762814e+00 -1.545698254447786413e+00 -1.951615173819493343e+00 -1.520125470206400875e+00 -1.516926131162318336e+00 -1.441223157879683692e+00 -1.541949035129088763e+00 -1.597853183185849124e+00 -1.803816683510432561e+00 -1.382779499040404536e+00 -1.706792976247419880e+00 -1.191062630122210031e+00 -1.706782610879572504e+00 -1.382685180560523142e+00 -2.118414587302067886e+00 -1.924596213014588608e+00 -1.905266602553860711e+00 -1.847003077771985469e+00 -2.606073754277573151e+00 -1.495419405939090396e+00 -1.454260874862861819e+00 -1.624756673696635678e+00 -1.899245384704383088e+00 -1.340360616381585768e+00 -1.861581397984939823e+00 -2.441474118145955607e+00 -1.676385624197190394e+00 -1.354402917786448501e+00 -2.052776170106344278e+00 -1.835966305224679518e+00 -1.659802380178776904e+00 -1.685534304212998213e+00 -1.537001407517385232e+00 -1.531099899721008573e+00 -1.466096762817117760e+00 -1.882250405721438424e+00 -1.732424679579414928e+00 -1.841076231652678752e+00 -1.758996822977720864e+00 -1.388235942589739702e+00 -1.411131157132935909e+00 -1.859550752447092670e+00 -1.632361558264144419e+00 -1.319105595526717689e+00 -1.773352722728245290e+00 -1.129663983480948541e+00 -1.958644777943638893e+00 -1.203713371126107212e+00 -1.596973304689495610e+00 -1.754777524796856669e+00 -1.493039625773033841e+00 -1.928508850158835219e+00 -1.169739362342650413e+00 -2.055451345681061692e+00 -2.184208896106724751e+00 -1.910016574927347666e+00 -1.666409537851347267e+00 -1.757620588829161834e+00 -1.474347370486054354e+00 -1.549076869101025267e+00 -1.509286368507502196e+00 -1.583165091632415367e+00 -2.291375501152185468e+00 -1.304357526825440150e+00 -1.382982230160286985e+00 -1.672378277970485216e+00 -1.672644863888799627e+00 -1.614907862577971143e+00 -1.346379522131270212e+00 -1.816375259790289576e+00 -1.417795154561018123e+00 -1.728400649285444679e+00 -1.567322956528990563e+00 -1.429465736551857269e+00 -1.560307767635715104e+00 -1.821834955367813702e+00 -1.472196208068809575e+00 -1.332211148551466717e+00 -1.726172684429610804e+00 -2.198536514636700634e+00 -2.247624484126009126e+00 -1.468969955959290807e+00 -2.023957338205753853e+00 -1.587206976680333836e+00 -1.391952791265898437e+00 -1.804354422040969297e+00 -1.544199045807575388e+00 -1.631741871301604974e+00 -1.452111003435655689e+00 -2.185305935886640682e+00 -1.586393949454203423e+00 -2.102165788620886211e+00 -1.672384727643715374e+00 -1.759599016995001097e+00 -1.593641638612000255e+00 -1.285987862171809493e+00 -1.719312328190081729e+00 -1.320002873415202060e+00 -1.789693545159365851e+00 -1.809140736733551913e+00 -1.451012730273983919e+00 -1.564920614503435781e+00 -1.601642980000782313e+00 -1.486085728749655832e+00 -1.473689577741237322e+00 -1.810121862025267037e+00 -1.534104785543227267e+00 -1.570883614844462040e+00 -1.293942919030459437e+00 -2.383793149593188776e+00 -1.573960275117096241e+00 -1.596925663567229758e+00 -2.242467685051651394e+00 -1.619426540986090179e+00 -1.306265915706112724e+00 -2.861636370608802160e+00 -1.868308930965597359e+00 -2.040179011988253244e+00 -1.654970689739987177e+00 -1.349883442893985430e+00 -1.856732040821984508e+00 -1.426281776217772190e+00 -1.981439572835950624e+00 -1.486931900983270216e+00 -1.643300420162714381e+00 -1.489180910974558625e+00 -2.087908054969457528e+00 -1.711383134285558327e+00 -2.036313165853250950e+00 -1.476579573822689451e+00 -1.253612180697266432e+00 -1.421443331037999469e+00 -1.933361681521238218e+00 -1.642011772751450271e+00 -1.397298853064795399e+00 -1.292143673696079187e+00 -1.312961799433356003e+00 -1.617761914448956562e+00 -1.751983843207596259e+00 -1.651002567520276409e+00 -1.449442032822481297e+00 -1.058969894279199409e+00 -1.748912415773037798e+00 -1.743144880027934107e+00 -1.478789988566318714e+00 -1.555464191248617123e+00 -1.358802204976066852e+00 -1.797270640470264969e+00 -1.333526408563836974e+00 -1.363132036211723630e+00 -1.926808504523480625e+00 -1.789948839452246254e+00 -1.671389819936014209e+00 -1.944521612969132729e+00 -1.662627972623418104e+00 -1.434573668870184004e+00 -1.307091649452373217e+00 -1.288521664371995223e+00 -1.299677877243216040e+00 -1.368510512996570672e+00 -1.597973849179612937e+00 -1.657545465768662352e+00 -1.778423024379218065e+00 -1.537408880544941736e+00 -1.800811647307062335e+00 -1.816894760965475752e+00 -1.490369736932870559e+00 -1.629109057125717408e+00 -2.040133202760927134e+00 -1.546060264739781864e+00 -1.554751412487741069e+00 -1.308969129580717317e+00 -1.412864182282780767e+00 -1.181487551383400669e+00 -1.257220453971557905e+00 -1.375240899205308898e+00 -1.395409865897773605e+00 -1.889761332140457828e+00 -1.529945292576672555e+00 -1.734966603750015102e+00 -1.715496959039276792e+00 -1.342935656866998340e+00 -1.516970593379840304e+00 -1.805381847177346621e+00 -2.011825468024047492e+00 -1.741334613511077212e+00 -2.479341969541519752e+00 -1.269696508871815510e+00 -1.336206366006863711e+00 -1.511312753291959021e+00 -1.826498340935781783e+00 -1.393852709540724266e+00 -1.487704629553023183e+00 -1.946014159885834705e+00 -1.301951752055184208e+00 -1.692993786740262685e+00 -1.595375079543115193e+00 -1.205996865149796760e+00 -1.726512299071901735e+00 -1.205321255462133756e+00 -1.318822115590498445e+00 -1.289510971678677231e+00 -1.409418914747422313e+00 -1.553294897464554403e+00 -1.687655331534689163e+00 -2.464832688613489253e+00 -1.714598846933657494e+00 -1.725453710525846507e+00 -1.482077246025875983e+00 -1.648683615818451020e+00 -1.286007478150838379e+00 -1.443167830384850081e+00 -2.042954558910657248e+00 -1.885108152949303673e+00 -1.881691045408477425e+00 -1.907406616432249402e+00 -1.567670651478933808e+00 -1.502687469978329249e+00 -1.602203915792409505e+00 -1.625942164989349514e+00 -1.485258010882601010e+00 -1.341523434697077688e+00 -1.576359853438592529e+00 -1.325193309354110616e+00 -1.476282234596706378e+00 -1.227916164188797898e+00 -1.582623349627047205e+00 -1.714826859799088110e+00 -1.893724932046220166e+00 -1.530167818611835262e+00 -1.487874495424883925e+00 -1.440721363768994179e+00 -1.814355615474986250e+00 -1.628274137793146004e+00 -1.464264956389145445e+00 -1.433556523695665552e+00 -1.647266240792040870e+00 -2.153329700894157650e+00 -1.491662717905522406e+00 -1.691627124751461819e+00 -1.316234411417667172e+00 -1.702697260715632543e+00 -1.708123091532735449e+00 -1.368881855578246043e+00 -1.384387196708086964e+00 -1.331194471205245256e+00 -1.522995235710406847e+00 -1.732819714794079591e+00 -1.449643173181003553e+00 -1.693062895043372595e+00 -1.984634842011020472e+00 -1.477719475653431758e+00 -1.415142705823138281e+00 -1.534658654511192211e+00 -2.079285703755825221e+00 -1.961733286419605760e+00 -1.785397981651976718e+00 -1.506588270658877793e+00 -2.185989968254046456e+00 -1.343277530250106988e+00 -1.628543254795710382e+00 -1.537968349525187461e+00 -1.301757232646994611e+00 -1.461140369536598538e+00 -1.525577342125120195e+00 -1.803972100165339265e+00 -2.246770596218918392e+00 -1.780020011561503690e+00 -1.339913442887431527e+00 -1.588486382056642165e+00 -1.281654258549131287e+00 -1.522491544117665851e+00 -2.801354636227110451e+00 -1.592295009226181834e+00 -1.782743196844575273e+00 -2.056602372218647723e+00 -1.395516342741902394e+00 -1.387144432060688715e+00 -2.312323597872374847e+00 -1.728065765883602722e+00 -1.748788526765580276e+00 -1.518969275158394527e+00 -2.041204354757835127e+00 -1.513209261009057727e+00 -2.436498619037853697e+00 -1.819384926362681121e+00 -1.362660446460330910e+00 -1.641475841015813453e+00 -1.629246673969684922e+00 -1.449800430865355594e+00 -2.105732063279055488e+00 -1.136119549297265552e+00 -1.333643920015910700e+00 -1.913335930711712152e+00 -1.428510067784147575e+00 -1.433457072398279131e+00 -1.630498469120582827e+00 -1.596881794886874983e+00 -1.348588400896503892e+00 -1.499610391161984468e+00 -1.860843669717006987e+00 -1.761761001631822809e+00 -1.687464188592813441e+00 -1.593325340944646173e+00 -1.591657439377849537e+00 -1.402427954199363613e+00 -1.396227605361267887e+00 -1.527942639956709536e+00 -1.892647485657448891e+00 -1.463184163799562842e+00 -2.078801372262275127e+00 -1.659426278810148370e+00 -1.413590841244105611e+00 -1.648955961225710531e+00 -2.111700844067342153e+00 -1.533848494366936377e+00 -1.554611660374649373e+00 -1.767148295137845881e+00 -1.654231216337385790e+00 -2.208766681560297762e+00 -1.459948006489125483e+00 -1.304831901899732083e+00 -2.411660147429971257e+00 -1.739682896336911089e+00 -1.478502128291693918e+00 -1.391793052895840654e+00 -1.697165622916879668e+00 -1.296081578229024478e+00 -1.456148160305835049e+00 -2.178409943776166369e+00 -1.665454439219556493e+00 -1.989501882939234134e+00 -1.752417381444228317e+00 -1.362922712781630352e+00 -1.473126729647242783e+00 -2.393345921462902481e+00 -2.021678284388268132e+00 -1.383721650861044816e+00 -1.474021529275838960e+00 -1.463449110802941266e+00 -1.348436140448080245e+00 -1.687213004750937939e+00 -1.473808461257356983e+00 -1.766620898686760421e+00 -1.630585937248042905e+00 -1.604377487584291551e+00 -1.996754717709509741e+00 -1.634390184225150922e+00 -1.179136459268091519e+00 -1.674692629811227240e+00 -1.403118316074565719e+00 -1.662662203237648573e+00 -2.649045054009273148e+00 -1.499070575598041799e+00 -1.311577687390240721e+00 -1.231504350506742229e+00 -1.897487835277500645e+00 -1.593161403942917609e+00 -1.336251159574543657e+00 -1.709874752407994691e+00 -1.386993209135286786e+00 -1.553324032871221227e+00 -2.104837659929978511e+00 -1.563135609141280025e+00 -1.563842688335048692e+00 -1.758766542566175151e+00 -1.763110649736676416e+00 -1.542778639920307615e+00 -1.426581058304326577e+00 -1.602438428571751450e+00 -1.614431722188944374e+00 -1.189500926360758548e+00 -1.767355911905265753e+00 -1.633175604755523702e+00 -1.826055772824777046e+00 -2.725335015959873264e+00 -1.329025407116852797e+00 -1.844506147924995787e+00 -1.348739567837084818e+00 -1.455239853723606869e+00 -1.582936602276668436e+00 -1.981680634047176426e+00 -1.906863621716264889e+00 -1.678740785010508940e+00 -1.794524139518566930e+00 -1.364965462362613069e+00 -1.887866664121736093e+00 -1.170189669099555907e+00 -1.452307131071696400e+00 -1.439487539310936981e+00 -1.609559646573753833e+00 -1.500174628498411433e+00 -1.524090488198135640e+00 -1.766161704549535916e+00 -2.164275423166135415e+00 -1.850815237856808571e+00 -1.450349391295330914e+00 -2.115572951807795032e+00 -1.296803908874144984e+00 -1.708987374537835446e+00 -1.763050208045522593e+00 -1.451755164387962704e+00 -1.529864086754663344e+00 -1.807770235642720102e+00 -1.310252443936639422e+00 -1.367440532902059136e+00 -1.771591545228528020e+00 -1.936384251837532267e+00 -1.594431244231360401e+00 -1.570193291663122714e+00 -1.899486397209327437e+00 -1.317893639490524738e+00 -1.408045306963844556e+00 -1.491002714833299603e+00 -1.681820770345031191e+00 -1.521883536803871229e+00 -1.536752291836521733e+00 -1.856327862063555711e+00 -1.549737200742801635e+00 -1.239069236987726308e+00 -1.368109106208462489e+00 -1.953076565851574076e+00 -1.937755822091753233e+00 -1.493117769989845911e+00 -1.898258356314824535e+00 -1.658826381758361501e+00 -1.603086493097888976e+00 -1.806892327991963532e+00 -1.529376662173874690e+00 -1.803553763108900698e+00 -1.775503956932052985e+00 -1.744108096306716593e+00 -1.707954121687249804e+00 -1.356941218090114143e+00 -1.492451963631477252e+00 -2.050540679830644475e+00 -1.956805584450272528e+00 -1.331022482174242239e+00 -1.802726246804280619e+00 -1.636062470684591430e+00 -1.494695209772058053e+00 -1.785775741530890137e+00 -1.396989424147204062e+00 -1.606924176514834102e+00 -1.427779867546574488e+00 -1.336913594978985431e+00 -1.569534432957758519e+00 -1.452350773804256923e+00 -1.504295054719400282e+00 -1.475651819847608515e+00 -1.762497622951739951e+00 -2.062935985141009176e+00 -1.423507810373835447e+00 -1.608319975132572743e+00 -1.046011475291598103e+00 -1.272087903029341049e+00 -2.437101442546611985e+00 -1.882881664084241402e+00 -1.583649432057110396e+00
-1.224417421405040951e+00 -1.171789863184979241e+00 -2.129743223349943371e+00 -2.238112384274005162e+00 -1.571746452619642742e+00 -1.695059019246730081e+00 -2.351891973918724510e+00 -1.506737246105349648e+00 -1.489779811772661278e+00 -1.727082527173813720e+00 -1.401454362303924395e+00 -1.481155579962090130e+00 -1.827610883871208403e+00 -1.800927830863670032e+00 -1.212981616614132729e+00 -1.737476886380575625e+00 -1.557654325040049859e+00 -1.727464040104162324e+00 -1.243568481503142698e+00 -1.360842296518592454e+00 -1.523815283257042852e+00 -2.682409707480656103e+00 -1.677835172573884259e+00 -1.986375626851665022e+00 -1.536024016292473870e+00 -1.882664849876837687e+00 -1.742960170055035451e+00 -1.268002981054803691e+00 -1.735909721658233984e+00 -1.817714653151960125e+00 -1.564791472943626527e+00 -1.272734096470091725e+00 -1.658292578768781445e+00 -1.322031635100957336e+00 -1.390594550374381733e+00 -1.425656012131478967e+00 -1.802612359471940318e+00 -1.538527693677127051e+00 -1.504244813220917631e+00 -1.722943690462996003e+00 -2.051557637687911662e+00 -2.207545255207510770e+00 -1.666538247662119332e+00 -1.480349366796447130e+00 -1.487298851954780954e+00 -1.538801018772484985e+00 -1.646835950745944688e+00 -1.505465415456971323e+00 -2.122002077471548898e+00 -1.628040830444963838e+00 -1.596722447254476540e+00 -1.865255457715837784e+00 -1.905526793495690541e+00 -1.436303176743546572e+00 -1.621619412344351696e+00 -1.742720250546311078e+00 -1.812172602495265128e+00 -1.617037719684250030e+00 -2.651286831859243076e+00 -1.516747890127717380e+00 -1.794766375381180890e+00 -1.812412660227543215e+00 -1.883781575275183862e+00 -1.293597185458176480e+00 -1.554782377068096855e+00 -2.647425932060417875e+00 -1.413080354006808204e+00 -1.579126309872264322e+00 -1.806888369432003483e+00 -1.497643048295092649e+00 -1.415236056072883608e+00 -1.878943006381877723e+00 -1.832071885942376133e+00 -1.455913266655945559e+00 -1.800190947473894187e+00 -1.933121960969736541e+00 -1.382405933771973183e+00 -1.779593599242105473e+00 -1.343968142342644168e+00 -1.700481501766118564e+00 -1.216770534763091938e+00 -1.695435416513388471e+00 -1.883991179682565686e+00 -1.532871490951787541e+00 -1.527417285861445428e+00 -1.967085848159928041e+00 -1.235224626818535176e+00 -1.421393490076269694e+00 -1.300088633827955142e+00 -1.634873288532699309e+00 -1.391210468605669215e+00 -1.486813573656417420e+00 -1.316814958838062211e+00 -1.512968232284856107e+00 -2.011193968650232922e+00 -1.285489218780801801e+00 -2.357689977320721830e+00 -1.287824896023678001e+00 -1.987219992852545358e+00 -1.420444673187937656e+00 -1.732823942141667128e+00 -1.688642451670719247e+00 -1.449894785038394751e+00 -1.731772473956135094e+00 -2.020171179709389087e+00 -1.586320770903293598e+00 -1.626148953653632656e+00 -1.557182383549410076e+00 -1.658113049750749690e+00 -1.243899122801719326e+00 -1.122781599054309520e+00 -1.557714748595621090e+00 -1.472313854675195710e+00 -1.482793711298099337e+00 -1.249039732589762863e+00 -1.557798654112290349e+00 -1.816444470222239094e+00 -1.553971995491789437e+00 -1.835969326366618581e+00 -1.819605326646539734e+00 -1.301318318260621165e+00 -2.623675490215279460e+00 -2.532298988415957020e+00 -2.353004677852859050e+00 -1.667311898346796495e+00 -1.455647605393065147e+00 -1.368873419269416747e+00 -1.693287799172032981e+00 -2.086628853424608021e+00 -1.529590546845930321e+00 -1.339262607095432767e+00 -1.394426614118540630e+00 -1.358961331152806595e+00 -1.217137214402615353e+00 -1.549797443259116392e+00 -1.591571676174889038e+00 -1.432832006240188472e+00 -2.756194496742935041e+00 -2.093520061653210362e+00 -1.546871723328787196e+00 -1.496367555644342318e+00 -1.893585543222689571e+00 -2.146029622945099025e+00 -1.459294091357082435e+00 -1.931704932465177604e+00 -1.773162028763256126e+00 -1.480956326538542811e+00 -1.921104266497358992e+00 -1.621365390377899285e+00 -1.415687870069733734e+00 -1.384582314262713609e+00 -1.537900920230479640e+00 -1.895375326779825897e+00 -1.673732482055148907e+00 -1.465044373213041595e+00 -1.598936053616088149e+00 -1.524079569204307649e+00 -1.368087131516381838e+00 -1.216614188212151726e+00 -1.454672381865727449e+00 -1.608956350005757541e+00 -2.139263410303435364e+00 -1.362575940051687917e+00 -1.632980023138101533e+00 -2.049492346052743219e+00 -1.345451209229678646e+00 -1.668999824292001666e+00 -1.700000973178587227e+00 -1.859575152438676993e+00 -1.465116140502711328e+00 -1.316391262274630991e+00 -1.616844675427142386e+00 -1.383524458055761075e+00 -1.857984614196413808e+00 -2.163876758314656090e+00 -1.476731547425991220e+00 -2.090025889581567764e+00 -1.776937109648914381e+00 -1.727801749010220655e+00 -1.516600419802397459e+00 -1.648369495969648213e+00 -1.764118414700737159e+00 -1.179883148043828101e+00 -1.411305387287883573e+00 -1.235251397045995292e+00 -2.065733290579410131e+00 -1.467736162420472334e+00 -1.727337744724671831e+00 -1.416638431225071049e+00 -1.530065528313109269e+00 -1.742073904728906442e+00 -1.448876881926633109e+00 -1.785697649962794564e+00 -1.985872928802135506e+00 -1.539147103088631008e+00 -1.733785885404382388e+00 -1.771582278634018515e+00 -1.671195383211916186e+00 -1.941875640906631117e+00 -1.324890704876075853e+00 -1.360068882860121064e+00 -1.462556965470050541e+00 -1.594300670588016278e+00 -1.613243991241688935e+00 -1.554977920190599772e+00 -1.513969949048843855e+00 -1.489000154076962401e+00 -1.429457432419295682e+00 -1.455044159786754498e+00 -1.222309766004091580e+00 -1.920069382141502690e+00 -1.920580035411890485e+00 -1.701661379764824789e+00 -1.450909624508562423e+00 -1.339556321170773057e+00 -1.649719137147570347e+00 -2.083653887783085690e+00 -1.565940872998649702e+00 -1.887567505487635966e+00 -1.734232139290752261e+00 -1.828834690135247465e+00 -1.753011039438437280e+00 -2.187434107912095804e+00 -1.713120429163349501e+00 -1.702001782933258101e+00 -1.369302831623849359e+00 -1.338060583518958957e+00 -1.564588397315481716e+00 -1.912307811764834664e+00 -1.499637903351189072e+00 -1.991572577754666229e+00 -2.429249939309191308e+00 -1.304162908020376710e+00 -1.450524240544483590e+00 -1.552397965994599005e+00 -1.308632021423319136e+00 -2.149790062088998699e+00 -2.088733959959080178e+00 -1.825510647168794076e+00 -1.590869009139870283e+00 -1.432262137048374795e+00 -2.023576604921475841e+00 -2.021728002727817053e+00 -2.163173788143458065e+00 -1.767576199754292476e+00 -1.706395043819794344e+00 -1.580767725934668411e+00 -1.523479711883260368e+00 -1.582416287460249205e+00 -1.318580096959872883e+00 -1.649253292887360889e+00 -1.403572479261243178e+00 -1.670791245760622878e+00 -1.233014949435242702e+00 -1.497541573576543161e+00 -1.990574566376969390e+00 -1.739574594689012876e+00 -1.601701409627048101e+00 -1.418936098006142288e+00 -1.441277656156480402e+00 -1.538605644075646595e+00 -1.855934550872371913e+00 -1.477871918829712250e+00 -3.063777965895825073e+00 -1.744496653815339471e+00 -1.322372167540616150e+00 -1.183282995687507722e+00 -1.822475945628783789e+00 -1.689320354365177135e+00 -1.445251333910006597e+00 -1.281692882179858106e+00 -1.553466151586404775e+00 -1.516049744986027292e+00 -1.294017492387284696e+00 -1.923839092006812024e+00 -2.151257516421348104e+00 -1.523315569949839965e+00 -2.343126984577873273e+00 -1.457717893461094594e+00 -1.904340649501524929e+00 -1.674830657521565236e+00 -1.971140993215984016e+00 -1.804873171120599862e+00 -1.731044288572987977e+00 -1.438444100785025048e+00 -1.837106254250726600e+00 -2.346615328194899153e+00 -1.754364382463566630e+00 -1.482260277586159525e+00 -1.333309644604528055e+00 -1.527231402746035194e+00 -1.651953060760057435e+00 -1.712016461787339683e+00 -1.254668686758795504e+00 -1.749281937644183937e+00 -1.534210904443823686e+00 -1.453823356408679324e+00 -1.565242850286436838e+00 -1.448780445345153822e+00 -2.335360872866313109e+00 -1.369342536401227717e+00 -1.873088258126957451e+00 -1.767475252924056495e+00 -1.337366743096517485e+00 -1.508582240265633700e+00 -1.737707345133992831e+00 -1.990457140561625149e+00 -1.833393237772644957e+00 -2.144951720032465481e+00 -1.669640287321217276e+00 -2.065075735853022731e+00 -1.217671801711105450e+00 -1.505977978359470004e+00 -1.528523442199247961e+00 -1.338068955003332450e+00 -2.004460729895649607e+00 -1.219801427639754410e+00 -2.092335811711722560e+00 -1.468020067656794048e+00 -1.689489168369386896e+00 -1.429211055941967956e+00 -1.333985813743935989e+00 -1.680314804544189355e+00 -1.367467833574123270e+00 -1.677376966304015893e+00 -1.716577935357290308e+00 -1.533115826200169618e+00 -1.217661045619279347e+00 -1.618401105280737884e+00 -1.524815835112608653e+00 -1.605982928850457014e+00 -1.423305960025843531e+00 -1.859952579211964885e+00 -1.781056377333955609e+00 -1.701608562868296648e+00 -1.514138658402523374e+00 -1.343272280213776870e+00 -1.628408762600741966e+00 -1.441817027805497808e+00 -1.528978109375975558e+00 -1.999004495944633364e+00 -1.808025182422009713e+00 -1.123215917907157912e+00 -1.588405275619813928e+00 -1.351446807014452522e+00 -1.695807776381081267e+00 -1.917717736290967867e+00 -1.493878378279577479e+00 -1.556920260755731977e+00 -1.379582707579832368e+00 -1.938712087972064735e+00 -1.738287069600424672e+00 -1.678320348925636862e+00 -1.240471015743733751e+00 -1.512044564980453032e+00 -1.635013942096445128e+00 -1.311086234032782905e+00 -1.585040538050595194e+00 -1.191759879587859006e+00 -1.659965535429665184e+00 -1.992327859985492555e+00 -1.662096245238710690e+00 -1.512048388800220522e+00 -1.381151661710861012e+00 -1.377873469079222701e+00 -1.203651206421967768e+00 -1.312616795630036526e+00 -1.573040416618626924e+00 -1.335113382120652448e+00 -1.488706372654454491e+00 -2.178095816106247362e+00 -1.716778578280442336e+00 -2.078146812253191200e+00 -1.909803006540616854e+00 -1.523842822330692348e+00 -1.803471695861360358e+00 -1.399017226446241269e+00 -1.481017738322617738e+00 -1.758809769528337785e+00 -1.410197473624825060e+00 -1.871511450420582534e+00 -1.497343710882376167e+00 -1.324863217701451212e+00 -1.257875679503584587e+00 -1.607874027624415225e+00 -1.525023250198741742e+00 -1.506066531329899982e+00 -2.037773333317058899e+00 -1.645357934731979999e+00 -1.269104199154881485e+00 -1.618086463571582145e+00 -1.645845843456234192e+00 -1.417895057031822281e+00 -1.702438527699800863e+00 -1.595419245744900572e+00 -1.790180996021490056e+00 -1.560997703540842663e+00 -1.840578949598868697e+00 -1.847330225248787539e+00 -1.414119228993888644e+00 -1.522298659326343451e+00 -1.504206640917145066e+00 -1.192479713942632635e+00 -1.770557187165390900e+00 -1.423904539958269266e+00 -1.976177852048456973e+00 -1.711676855344894221e+00 -1.688792893764629932e+00 -1.972337655537755419e+00 -1.518451367389820783e+00 -1.596910920187081473e+00 -1.887650113806903951e+00 -1.525987607055563355e+00 -1.704192113602289727e+00 -1.659552082992281852e+00 -1.711306919751925060e+00 -1.400814907105218943e+00 -1.465535820338840001e+00 -1.666713771087515505e+00 -1.462494143651494438e+00 -1.713053049277426521e+00 -1.733896002581434947e+00 -1.399574459404642868e+00 -1.558891498888070659e+00 -1.289088733966554434e+00 -1.600981425612931996e+00 -2.225943814280746391e+00 -1.541893531433161213e+00 -1.770219399333291976e+00 -1.525150117284095552e+00 -1.748782362371681165e+00 -1.255528521985664669e+00 -1.425593218734420020e+00 -1.383643471830109384e+00 -1.698604244033045108e+00 -1.665442053548481960e+00 -1.933627476656228028e+00 -1.815096874730943721e+00 -1.671596127680367028e+00 -1.825169598405492088e+00 -1.739899870540924542e+00 -1.494069156731513415e+00 -1.874593148877478299e+00 -1.802818114099659086e+00 -1.360020098258119647e+00 -2.165869792592460819e+00 -1.846831011725960314e+00 -1.379246233016594214e+00 -1.418810318102547763e+00 -1.836420460852138836e+00 -1.410857760220278978e+00 -1.938513574336107714e+00 -1.855745485486472113e+00 -1.506107248107010133e+00 -1.392945339515333947e+00 -1.457275452081073119e+00 -1.552064724300540988e+00 -1.385836263024522452e+00 -1.598481194109094616e+00 -1.529744819331912975e+00 -1.983405822680539776e+00 -1.402143264511271026e+00 -1.779424960040912662e+00 -1.256861759251597821e+00 -1.764759567086691350e+00 -1.382278450008810111e+00 -1.946518475720295571e+00 -1.877217147840854805e+00 -1.356705294705228049e+00 -1.344466822698342945e+00 -1.324661229555504471e+00 -1.623206102342116486e+00 -1.551363727983815277e+00 -1.693357977310271156e+00 -1.793327689874756103e+00 -1.938024610363612954e+00 -1.539293759621226831e+00 -1.871803093755588954e+00 -1.675974885629610833e+00 -1.433741333154163744e+00 -2.118380776652008635e+00 -1.672002662868253609e+00 -1.484633167942254417e+00 -2.046109563460865477e+00 -1.433143244626911006e+00 -1.373244551535765634e+00 -1.421180363673843816e+00 -1.693813993839863308e+00 -1.758555345359622990e+00 -3.078192714565956667e+00 -1.640768110634899246e+00 -1.566012093519142834e+00 -1.598197156927910978e+00 -1.269657956212822070e+00 -1.815386855947784595e+00 -1.945277301303068418e+00 -1.342033684752196088e+00 -1.877447444491181949e+00 -1.316202712635315297e+00 -1.310451892570664967e+00
-1.694232027557885267e+00 -1.902544265515253130e+00 -1.589644538942838858e+00 -1.356302779710842898e+00 -1.755539347695538543e+00 -1.475557937251792850e+00 -1.472295069090692632e+00 -1.498141560588025500e+00 -1.439215502114501000e+00 -1.837670365919813698e+00 -1.413172663488013958e+00 -1.630559281968684049e+00 -2.077015753453926639e+00 -1.516669129662977955e+00 -1.662471819649315119e+00 -1.456395065198758498e+00 -2.351882022786136339e+00 -2.411662157173432686e+00 -1.437682775542257874e+00 -1.635250328211054649e+00 -1.687767355263692481e+00 -1.408087156734653567e+00 -1.787588691077202530e+00 -1.322791338508814363e+00 -1.980020984022811126e+00 -1.558622420204338832e+00 -1.670466311498116196e+00 -1.220729694864626458e+00 -1.649427880880842023e+00 -1.744138842283671442e+00 -1.618040052674766471e+00 -1.461055070486924512e+00 -1.926812165741642158e+00 -1.637328126337942669e+00 -1.500012721367358637e+00 -1.310203474128370793e+00 -1.908134115203547365e+00 -1.684565981949155855e+00 -1.478516015353938062e+00 -1.585940271921182809e+00 -1.394676740487650113e+00 -1.673025964916997399e+00 -1.360294757828651058e+00 -1.289860101919767521e+00 -1.471094509799074190e+00 -1.835990614839070112e+00 -1.678092747336373147e+00 -2.083293793124715965e+00 -2.114383187091489535e+00 -1.732588980600267448e+00 -1.467491100623553812e+00 -1.297863181321106563e+00 -1.548365933153704743e+00 -1.514074967999789578e+00 -1.352969339747414290e+00 -1.620178267611233291e+00 -1.985669120136380750e+00 -1.657971178252508615e+00 -1.414400898411661611e+00 -1.458066641934049779e+00 -1.672500445196521746e+00 -1.713228523740840892e+00 -1.765301160197535246e+00 -1.383692943143055576e+00 -1.884856154753230095e+00 -1.552278234870978491e+00 -1.647341630279859803e+00 -1.714780028910015464e+00 -2.258827780170090893e+00 -1.303468023830284928e+00 -1.737863565076298800e+00 -1.747253473761152254e+00 -1.691407739460393911e+00 -1.465247095017280898e+00 -1.953261051973204765e+00 -1.929338758776101725e+00 -1.767079906272094103e+00 -1.446479334715964571e+00 -1.586012562275022519e+00 -1.613062289607218869e+00 -1.625243550249531710e+00 -1.771009293647902272e+00 -1.356194383384282887e+00 -1.545955753229286467e+00 -1.495791788082775131e+00 -1.589295537244818757e+00 -1.221937271982203477e+00 -1.491614871498374573e+00 -1.427948023301287339e+00 -1.517204158714913431e+00 -1.183188249257375313e+00 -1.623083258431522680e+00 -1.533481284783045684e+00 -1.532512495752239357e+00 -1.689004920363692319e+00 -1.440078499929541511e+00 -1.720284814842464982e+00 -2.002635937968543001e+00 -1.609150441708409041e+00 -1.510978573997653340e+00 -1.513494499434565599e+00 -1.677463523826608904e+00 -1.256204298251386797e+00 -1.589977285517389261e+00 -1.747403589996969764e+00 -1.581227984476892834e+00 -1.385972771775788592e+00 -1.296153564030419814e+00 -1.764350760454783673e+00 -1.366643950135333352e+00 -1.407795278816524887e+00 -1.724256356226905096e+00 -1.455176679114572824e+00 -1.820863790700213425e+00 -1.478510013871879858e+00 -1.834145247461449912e+00 -1.610702552579030167e+00 -1.658354295726433891e+00 -1.855564452879837622e+00 -1.247713229639075605e+00 -1.705468009700108034e+00 -1.542478650538013696e+00 -1.744958749366510631e+00 -1.400838880345732562e+00 -1.517827740591277008e+00 -1.280384583124121844e+00 -1.490703721112337954e+00 -1.350635290664861321e+00 -1.455113953486661504e+00 -1.483317025996055749e+00 -1.437749696734301752e+00 -1.748185404344175353e+00 -1.963464377749657874e+00 -1.455193118455555545e+00 -1.480166988367375591e+00 -1.447540176239273890e+00 -1.495796351964199467e+00 -1.390261487203538815e+00 -1.454184156818354445e+00 -1.332798178195156558e+00 -1.911667996217376819e+00 -1.631304050889094359e+00 -1.761095092265138717e+00 -2.792344861510128506e+00 -1.869580784205315815e+00 -1.497722732622253528e+00 -1.431170167884013411e+00 -1.842874949618703129e+00 -1.266756221713797537e+00 -1.524141532644464725e+00 -1.726919574921510492e+00 -1.206516570335122163e+00 -1.422750869882748681e+00 -1.461450252708734521e+00 -1.298310982517711709e+00 -1.391555028604185784e+00 -1.641545116922630498e+00 -1.259048274698689962e+00 -1.958650905213960680e+00 -1.614181115734901972e+00 -1.374893445280541693e+00 -1.529622131900082449e+00 -1.632793355856455131e+00 -1.597699309603531237e+00 -1.473930323698689593e+00 -1.479437468226131758e+00 -1.388929243350186304e+00 -1.185352359753193863e+00 -1.484503078765417206e+00 -1.362827877185309955e+00 -1.650435404132973627e+00 -1.333037282105858479e+00 -1.983269352905311811e+00 -1.434974689425455585e+00 -1.261116930291059202e+00 -1.315596147418613748e+00 -1.710137643924126039e+00 -1.382306303200158792e+00 -1.766674391605595140e+00 -1.681193359110184415e+00 -1.337114714651146841e+00 -1.854574710138647831e+00 -1.261637042640617379e+00 -1.690139801804088515e+00 -1.690716219685475252e+00 -1.685011975607329404e+00 -1.583816268119814907e+00 -2.221348672961380277e+00 -1.519347778368410840e+00 -1.463824743756603874e+00 -1.719074371573793281e+00 -1.297669729520853243e+00 -1.738253343310159238e+00 -1.904852987505033068e+00 -1.553554535921118251e+00 -1.827664390196655386e+00 -1.644983662688213055e+00 -1.533674391050641406e+00 -1.423820052399416669e+00 -1.258133835289005020e+00 -1.821772014379052784e+00 -1.491919816292503587e+00 -1.455016084946096466e+00 -1.575474887767741805e+00 -1.821458333231124493e+00 -1.549758029230326795e+00 -1.789574967299302433e+00 -1.344571517908183855e+00 -1.755226576931177451e+00 -1.482512261719387325e+00 -1.698515632435363631e+00 -1.350800991610739299e+00 -1.359906890863295637e+00 -1.841834111469327073e+00 -1.971262151055365841e+00 -1.444325195927762762e+00 -1.587594271797736489e+00 -1.562521895203652367e+00 -1.453723814300751371e+00 -1.372667915848065023e+00 -1.662019294159073457e+00 -1.542742801048213375e+00 -1.565686268678696313e+00 -1.790098150774458219e+00 -1.536420998558757356e+00 -1.253827239035123275e+00 -1.945522719345745832e+00 -1.468271297732681280e+00 -1.481848266211413634e+00 -1.369141625207224378e+00 -2.611417883262570960e+00 -1.249275419180475799e+00 -2.038327284776420001e+00 -2.242259246499336722e+00 -1.902883630324978981e+00 -1.638484689001605599e+00 -1.450741202994888734e+00 -1.547178007257048460e+00 -1.090977099916591309e+00 -1.655920301374357084e+00 -1.401038519525550807e+00 -1.642603231089825977e+00 -2.303782024733840750e+00 -1.920017818604344617e+00 -2.713914112051682537e+00 -1.540803392075896561e+00 -1.238806574218574763e+00 -1.729079828055269719e+00 -1.566007473473602918e+00 -1.387870674613643995e+00 -1.539021391960882390e+00 -1.367678305729695953e+00 -1.738817280849686231e+00 -2.053453865547364643e+00 -2.003317566493330482e+00 -1.201404461443945859e+00 -1.677061643399815782e+00 -1.378298231852129518e+00 -2.223701167167717152e+00 -1.882135009408882231e+00 -1.872182455198280193e+00 -1.624554406508982973e+00 -1.728860724435497875e+00 -1.763630559649318030e+00 -1.653283589171387735e+00 -1.692061285735386500e+00 -1.803741726918516752e+00 -1.550832460850456007e+00 -1.415131336458703482e+00 -1.546009704228469728e+00 -1.906645810718377687e+00 -1.565121823060403372e+00 -1.563490721575875764e+00 -1.493092026341608758e+00 -1.598870659392797267e+00 -1.759814647078163707e+00 -1.872014865162789921e+00 -1.479385641616077995e+00 -1.298884535436213072e+00 -1.284184770626117134e+00 -1.437165130729712637e+00 -1.406733452420461106e+00 -1.401864881587052025e+00 -1.853903200740828261e+00 -1.783565575586854024e+00 -1.165268799865596172e+00 -1.962942523924577243e+00 -1.745799847721855924e+00 -1.352050877776831861e+00 -2.187936496075086001e+00 -1.697202152420709709e+00 -1.370236598015668994e+00 -1.794046814078927188e+00 -1.940145546111391006e+00 -1.948654808145177553e+00 -2.029602692825425159e+00 -1.481221165914794025e+00 -1.662294465957755207e+00 -1.907963127991651797e+00 -1.681124298067081302e+00 -1.378592815674255068e+00 -1.467955611701067031e+00 -1.456311568861998751e+00 -1.423664209593307861e+00 -1.251763602076830795e+00 -1.630261008704992243e+00 -1.765994798907777108e+00 -1.770289434738578915e+00 -1.290085877653613711e+00 -1.803389021094995659e+00 -1.365191451864796512e+00 -1.667705805034804145e+00 -1.358682717498753689e+00 -1.857612813568090715e+00 -1.831106428558147980e+00 -1.373776256443698829e+00 -1.532724135635814111e+00 -2.186356965518368778e+00 -1.460631742289155488e+00 -1.905383318614333632e+00 -2.734945933383557293e+00 -1.321728090909961351e+00 -1.813247488815520114e+00 -1.734611676684276960e+00 -1.114478037600950211e+00 -1.374674256374096792e+00 -1.851991769710261471e+00 -1.366537418804068649e+00 -1.391747057167566082e+00 -1.894315450743936813e+00 -1.748960441077207939e+00 -1.781030292434570894e+00 -1.613188474053082411e+00 -1.393528237946145776e+00 -1.633383282351405619e+00 -1.795771984760509143e+00 -1.921795718837620903e+00 -1.613492885560761536e+00 -1.731085345855075452e+00 -2.557735306235330963e+00 -1.419994317791818395e+00 -1.423908225870616384e+00 -1.222205889200139062e+00 -1.400737404174037026e+00 -1.255842356368230606e+00 -1.349675013119346678e+00 -1.523685148580323556e+00 -1.483759193359529327e+00 -1.588871117541919453e+00 -1.401303829083270003e+00 -1.945001483781988894e+00 -1.607644705683932251e+00 -1.585804465355987736e+00 -2.118465791693791456e+00 -1.548476429420003075e+00 -1.324295123905913307e+00 -1.523779764170624329e+00 -1.646775087680735883e+00 -1.549172745973455223e+00 -1.746461529496388998e+00 -1.642087235154371827e+00 -1.345931926574466697e+00 -1.206654508771379364e+00 -2.254003018372453315e+00 -1.687169482742018944e+00 -1.768417932674016146e+00 -1.483980089001441627e+00 -1.565747755681703879e+00 -1.833092646095877631e+00 -1.442570677978591398e+00 -1.765767753301572762e+00 -1.914711488393975980e+00 -1.369708975087133629e+00 -2.035138639964664709e+00 -1.468459050705142488e+00 -1.493604492805173933e+00 -1.670067863214480752e+00 -1.564433128613794022e+00 -2.038821300826429983e+00 -1.841405209320161385e+00 -2.555012955617292914e+00 -1.432882113749771813e+00 -1.380958011614176417e+00 -1.651866159848233595e+00 -1.927538359386026023e+00 -1.369662981483295461e+00 -1.358282959024931014e+00 -1.429231770958167891e+00 -1.810245376063573941e+00 -1.333880724508906823e+00 -1.684776811587835876e+00 -1.893624780343788228e+00 -1.322428989357848472e+00 -2.097793325023172173e+00 -1.952808495561099145e+00 -1.739750290967567947e+00 -1.601252991854333674e+00 -1.773605254667028230e+00 -1.939076266305017171e+00 -1.494518524349108146e+00 -1.592487775459891397e+00 -1.469929899290290276e+00 -1.948638909940305419e+00 -1.506657217958282891e+00 -1.556392065944226744e+00 -1.811968746374680306e+00 -1.255646100421914602e+00 -2.292004529822553760e+00 -1.327260700992214382e+00 -1.479217070699203163e+00 -1.784699793651250532e+00 -1.409524723128852131e+00 -1.554197564981665947e+00 -1.629213389506748433e+00 -1.317049106737099740e+00 -1.958087392258492709e+00 -1.364089072792013413e+00 -1.865743539593706535e+00 -1.825714334077472856e+00 -1.757689039646465057e+00 -1.678322448759368868e+00 -1.432420110161222393e+00 -1.598279619749445102e+00 -1.410250579383069969e+00 -1.681274815748855289e+00 -1.492263966665990038e+00 -1.299356334283918724e+00 -1.371720781385791010e+00 -1.529571626366210246e+00 -1.551133892973959094e+00 -1.425620644935002623e+00 -2.209455341343847135e+00 -1.416019820408430219e+00 -1.765788441324129376e+00 -1.620391707317692109e+00 -1.762563491073713351e+00 -1.391265879908546443e+00 -2.156779034480504453e+00 -1.306817286107472942e+00 -2.104903066630644304e+00 -1.540665317829002179e+00 -1.725752853388784480e+00 -2.051604675692507485e+00 -1.395830913980376842e+00 -1.908207020814343569e+00 -2.049653005327941813e+00 -1.811211291196523243e+00 -1.352596689049215595e+00 -1.566824516732985506e+00 -1.657186011460145547e+00 -1.647217980878519672e+00 -1.385344681997212613e+00 -2.536851251438312360e+00 -1.417652276078381846e+00 -1.821530902843290889e+00 -1.466689510042483047e+00 -1.270818442627063005e+00 -1.368022785639119610e+00 -1.605670575550145918e+00 -1.307123647017859103e+00 -1.489289661793594233e+00 -1.871108517385653869e+00 -1.244238539784937814e+00 -1.375696557473313986e+00 -1.442989670261872526e+00 -1.618945419383231110e+00 -1.885077821253631214e+00 -1.687674486990590417e+00 -2.022347921912437396e+00 -1.526441753067730334e+00 -1.745816639661105008e+00 -1.229420315243532791e+00 -1.771872856026166954e+00 -1.370829592977192757e+00 -1.591400842252923553e+00 -1.358007406657135707e+00 -1.312781929595953523e+00 -1.691099221388973506e+00 -1.297972289649490296e+00 -1.405978073379381854e+00 -1.608047235030503064e+00 -1.904399125154851102e+00 -1.930625201290185000e+00 -1.568388411841930896e+00 -1.413490164731700194e+00 -1.627934408428625135e+00 -1.402770948279444596e+00 -1.607181372421669030e+00 -1.695053355214364954e+00 -2.042293740113473088e+00 -1.633291992803840076e+00 -1.457101803758400038e+00 -1.510878459361840953e+00 -1.401892353205958841e+00 -1.467603811906738276e+00 -2.511556663293504688e+00 -1.543923058867563425e+00 -1.666052069879575104e+00 -1.714312836876433099e+00 -1.645063762837698951e+00
-1.335023343020842024e+00 -1.332931720413419674e+00 -2.006359306625743244e+00 -1.854000266647548800e+00 -1.523469401877184382e+00 -1.299913011993614198e+00 -1.747460468481348173e+00 -1.247992499880753670e+00 -1.393118167779168637e+00 -1.777074403477205022e+00 -1.241006544242466481e+00 -1.909150698390315926e+00 -1.481889053779054333e+00 -2.014193012684286188e+00 -1.588988868759994011e+00 -1.617344362184799156e+00 -1.459464915616248692e+00 -1.709790759670163585e+00 -1.888517874043879718e+00 -2.018276200669500753e+00 -1.658236972287329136e+00 -1.533709756296974369e+00 -2.243263329215993807e+00 -1.475185358011072756e+00 -1.582222786869041276e+00 -1.621819768344644697e+00 -1.879087802089714598e+00 -1.686198212680960706e+00 -1.380333038613943852e+00 -1.775489241712476352e+00 -1.678991968299649917e+00 -1.755727042234110247e+00 -1.548114142560135020e+00 -1.493897850474853461e+00 -1.597799287226458365e+00 -1.391912446639677281e+00 -1.762428202220250872e+00 -1.515613472479166113e+00 -1.457111595253683944e+00 -2.004371427386426596e+00 -1.403995172267687996e+00 -2.021926301486914657e+00 -1.579201360790783770e+00 -1.802645591082894905e+00 -1.880431553230914155e+00 -1.358334090736262212e+00 -2.741261151318363787e+00 -1.170959592198733468e+00 -1.805220865667798824e+00 -2.074395227177149525e+00 -1.654247304094034199e+00 -1.494350378298335613e+00 -2.324416561810195514e+00 -1.586448162339465950e+00 -1.642752445080312373e+00 -1.529172507852347040e+00 -1.224781178782049063e+00 -1.638367815177111719e+00 -1.567418361779687519e+00 -1.641823168527616339e+00 -1.409005456840406900e+00 -1.913578803752436608e+00 -1.493965415444569178e+00 -1.431085005826021828e+00 -1.443537831382338155e+00 -1.642852891708462382e+00 -1.375561999516738076e+00 -1.751552799896200607e+00 -1.489818118282664861e+00 -1.407904707845598846e+00 -1.549322733859223922e+00 -1.738706012781206178e+00 -1.355324096468513595e+00 -1.423192465240007420e+00 -2.155329667755265355e+00 -1.635596864189540423e+00 -1.411529153465757913e+00 -1.504755832763954304e+00 -1.538737579078321982e+00 -2.638734751754872043e+00 -1.513569743963717906e+00 -1.442836632247634920e+00 -1.250324044522576727e+00 -1.343961747891788683e+00 -1.648883837000748587e+00 -1.999627155847684135e+00 -1.642224730002156852e+00 -1.484660687547334934e+00 -1.697807838964538352e+00 -1.529558107848325355e+00 -1.510364646364966701e+00 -1.356095131148610466e+00 -1.805697854603652397e+00 -1.401470240896919739e+00 -1.391833107552185034e+00 -1.331096075085230090e+00 -1.968995873867809943e+00 -1.178926465513016941e+00 -1.591860708551276593e+00 -2.101101057369988201e+00 -1.316592216892783052e+00 -1.680196566415047776e+00 -1.546031797762853932e+00 -2.135671363217859664e+00 -1.814028899168326436e+00 -1.493272662556109021e+00 -1.549407036015807870e+00 -1.527296174346043145e+00 -1.344269742488725328e+00 -1.802416802027498210e+00 -1.357742666587796077e+00 -1.419826125784904747e+00 -1.495658475767613238e+00 -1.605631122939112476e+00 -2.019961935489209992e+00 -1.641708564621224165e+00 -1.473675310758881363e+00 -1.367957513738708109e+00 -1.381971909484962513e+00 -1.588821423627129414e+00 -1.363336499308395844e+00 -1.547145700197432694e+00 -1.576338461874030816e+00 -1.351829558316178570e+00 -1.292604118061352780e+00 -1.773405443768515610e+00 -3.012772100750178428e+00 -1.388740784204073542e+00 -2.138526662973745385e+00 -1.388271149347417799e+00 -1.231964765310402887e+00 -1.353052073808235445e+00 -1.547296782002536286e+00 -1.492296402609638584e+00 -1.350734666068886369e+00 -2.046366423704323090e+00 -1.908341159903319317e+00 -1.848373289286264765e+00 -1.458137629589591144e+00 -1.612402328744318547e+00 -1.841681397907256379e+00 -1.716543179639389516e+00 -1.615150945483791123e+00 -1.771404642938700480e+00 -1.608120082204907764e+00 -1.388197644669378006e+00 -1.609523899307169659e+00 -1.484027870882368871e+00 -1.449268600051154987e+00 -1.859052980471634919e+00 -1.642411654537408117e+00 -1.966070348336502072e+00 -1.906214364372304848e+00 -1.820308583960451143e+00 -1.529969885234098381e+00 -1.231304299709939487e+00 -1.664652419249042614e+00 -2.038018260245307189e+00 -1.685562799608895546e+00 -1.393850325026384507e+00 -1.306269328463314228e+00 -1.569679683924525060e+00 -1.533813744856104444e+00 -1.542443436792215739e+00 -1.304606842638432074e+00 -1.540679740323871005e+00 -1.885365580863621160e+00 -2.194136554696410890e+00 -1.472522239746893336e+00 -2.132929551048350802e+00 -1.769932396047729117e+00 -1.341603073035028348e+00 -1.626662790943434800e+00 -2.103987653434083338e+00 -1.751312389632199373e+00 -2.365274277689684013e+00 -1.405700782572262275e+00 -2.378881612970662474e+00 -1.368770602493399213e+00 -1.615395156609063854e+00 -1.970844856409143420e+00 -1.693185701620501638e+00 -1.622530374504149719e+00 -1.720795895606942238e+00 -1.569420301285865404e+00 -1.729520714014608940e+00 -1.643101473910730581e+00 -1.274808051697083000e+00 -1.752546821004867805e+00 -1.235033963942325341e+00 -1.591644674505436896e+00 -1.769519846911093985e+00 -1.876536395731988938e+00 -1.696082007514495338e+00 -2.221302510252858298e+00 -1.747780975280430749e+00 -1.481332439656554589e+00 -1.882901284997579028e+00 -1.731265183200527025e+00 -1.752806784276932817e+00 -1.631076502232957637e+00 -1.405428756159675885e+00 -1.431711200144171858e+00 -1.441210232540617975e+00 -1.711999648142475072e+00 -1.395097477867440094e+00 -1.314362898775693900e+00 -1.465033543202648669e+00 -1.818894614207806848e+00 -1.912556069003337411e+00 -1.461791804286582064e+00 -1.822337412769702070e+00 -1.845443897382420539e+00 -1.876838243376994342e+00 -1.940456500050872224e+00 -1.210686601789327188e+00 -1.681375528917926632e+00 -1.776971211747063961e+00 -1.514751576446793369e+00 -1.400427219917421917e+00 -1.769195695571680549e+00 -1.526158393878765063e+00 -1.530141147370391197e+00 -1.420815967431657167e+00 -1.650451702477666815e+00 -1.398690669563997568e+00 -1.631354019069257699e+00 -1.492618278761654871e+00 -1.667848939618925552e+00 -1.525076982604815612e+00 -1.670467115674667102e+00 -1.824044984176281803e+00 -1.607505246296258239e+00 -1.893981994122758472e+00 -1.549099088287735793e+00 -1.282152892740920702e+00 -2.725081243535183440e+00 -2.088377059789326307e+00 -1.597461825705774219e+00 -1.531857691367160879e+00 -1.479624119665452930e+00 -1.563568537288430260e+00 -1.591589883045351872e+00 -1.774366539022046219e+00 -1.968887735744638379e+00 -1.501505557619021491e+00 -1.401404826173640927e+00 -1.554140671111249317e+00 -1.338392788252120047e+00 -1.520148160233574686e+00 -1.462493236938715802e+00 -1.279211526351611727e+00 -2.274236781994556367e+00 -1.704227663761268552e+00 -1.850904723859557954e+00 -2.198313024805030214e+00 -1.413803629463789902e+00 -1.795687663286686053e+00 -2.126281135040200887e+00 -2.201611569158616444e+00 -1.318517768385840894e+00 -1.577177296427664022e+00 -1.640312372682144915e+00 -1.538646580392073693e+00 -1.485206317176834601e+00 -1.437822079746717829e+00 -1.242958457265976868e+00 -1.227585724532804790e+00 -1.691351779788718090e+00 -1.571721873987031115e+00 -1.508790468094779680e+00 -1.503969479101473716e+00 -1.328028383761260312e+00 -1.582058462275909516e+00 -1.184593054188202377e+00 -1.249672233617409089e+00 -1.447798156620564658e+00 -1.346416650057977282e+00 -1.441410220195004310e+00 -1.406905003576939706e+00 -1.723539806955019182e+00 -1.493991311702168812e+00 -1.471200525333584475e+00 -1.559692307832072133e+00 -1.441585223483081712e+00 -1.435124972618749828e+00 -1.325003973296156934e+00 -1.494224225106202120e+00 -1.735205547411053484e+00 -1.617527075871444175e+00 -1.385983860662682421e+00 -1.478717007560944596e+00 -1.636479383061418824e+00 -1.409240576128731881e+00 -2.429536853323837953e+00 -2.209657919993315733e+00 -1.630248060966990487e+00 -1.432567699150292473e+00 -1.242721730298884442e+00 -1.407581364094811160e+00 -1.367118360277734368e+00 -1.755601189172714571e+00 -1.883931601995923799e+00 -1.275125721008649293e+00 -1.580472968386325672e+00 -1.978545007109619114e+00 -2.003351646359635918e+00 -1.670031302827612807e+00 -1.386795704988344147e+00 -1.516299652294003986e+00 -1.890698832087472914e+00 -2.064492339233652718e+00 -1.438993159926386767e+00 -1.351341861129405020e+00 -1.607448531086591359e+00 -1.468645214242300989e+00 -1.256696913946507177e+00 -1.548586970656254280e+00 -1.502025645837880452e+00 -2.038587725145989182e+00 -1.815003159184895409e+00 -1.552508684414104279e+00 -1.801554775202824477e+00 -1.538272454177836535e+00 -1.698029667116204955e+00 -1.624111398551782992e+00 -1.465010556969270628e+00 -1.949101430493232812e+00 -1.481908601699360117e+00 -1.841211870853323385e+00 -1.249766066882219917e+00 -2.329612671367889742e+00 -1.632996056498718929e+00 -1.673183231135423776e+00 -1.559076866254591742e+00 -1.190827477362672138e+00 -1.368794588704397741e+00 -2.187101278168594121e+00 -1.486348958231941131e+00 -1.764394594716538700e+00 -1.372549960016596238e+00 -1.668631828685309904e+00 -1.666959075402768997e+00 -1.843763626991636650e+00 -1.460060139553598590e+00 -1.871139242156747873e+00 -1.335929396591915008e+00 -1.572481845097625675e+00 -1.627023660677413330e+00 -2.214847484258854138e+00 -1.381403882552530327e+00 -1.336197348176306532e+00 -1.639955219836926270e+00 -1.554512300256788659e+00 -1.409435452030301628e+00 -1.461534899889505468e+00 -1.766157934643140415e+00 -1.498777947775974839e+00 -1.381076804544074887e+00 -1.541107373082934551e+00 -1.667773895234130332e+00 -1.746005322160284479e+00 -1.697776934948524774e+00 -1.726258938621022976e+00 -1.360838460786393700e+00 -1.287480985914827736e+00 -2.228759264786270844e+00 -1.532255745482019815e+00 -1.270311813249909605e+00 -1.619377623933469623e+00 -1.303144332334364774e+00 -1.792613475072255547e+00 -1.473218918648506071e+00 -1.819786922795365802e+00 -1.679067671009679463e+00 -1.556935319661650885e+00 -1.292209136713747153e+00 -1.893833409371541876e+00 -1.657752235309783995e+00 -1.633954235510787445e+00 -1.531625404979977123e+00 -1.721302259100467191e+00 -1.237598945656105398e+00 -1.541426875223610438e+00 -1.562143352987153566e+00 -1.730070355270492355e+00 -1.564922332780084746e+00 -1.525254642231319790e+00 -1.543387390482005461e+00 -2.375915683360738662e+00 -1.927241544813107499e+00 -1.342402491535753750e+00 -1.845710973050969983e+00 -1.635381886367013315e+00 -1.735819137625253195e+00 -2.298397889667055161e+00 -1.870622091898749062e+00 -1.490509324803186875e+00 -1.838867998426023220e+00 -1.308783645528728501e+00 -1.812074760817036667e+00 -1.622916406474682161e+00 -1.431601316335991747e+00 -1.915962151677627956e+00 -1.993429807656352359e+00 -1.775918326953460413e+00 -1.327667163093209757e+00 -1.491499388014828620e+00 -1.579450981367473972e+00 -1.995403219130009287e+00 -1.544887488570541256e+00 -1.453957063262380167e+00 -1.639812201701648764e+00 -1.789744543815209088e+00 -1.981779828891164108e+00 -1.699126816102852100e+00 -1.391964475474422036e+00 -1.554217432181280723e+00 -1.843437906436729889e+00 -1.778985755964163307e+00 -1.491248460193213443e+00 -1.712874247136442651e+00 -1.488059086825968214e+00 -1.538869687564954569e+00 -1.374279762670839178e+00 -2.464570329499931489e+00 -1.313068312864788645e+00 -1.989739030542349907e+00 -1.308827361211744478e+00 -2.001876914733022872e+00 -1.460378758500922025e+00 -1.732901605307028747e+00 -2.247246848557822752e+00 -1.321961298562881693e+00 -1.479171200123623464e+00 -1.696397263013939671e+00 -2.309262012688779286e+00 -2.012300345482293196e+00 -1.936023758128257111e+00 -1.777479277972668026e+00 -1.663705701474073040e+00 -1.374972369057314792e+00 -1.692577741186937379e+00 -1.459571102177326107e+00 -1.552939688931905371e+00 -1.964299743466643378e+00 -1.339629091620075263e+00 -1.513818534916173242e+00 -1.536953805400578688e+00 -1.531008704677449428e+00 -1.671832145875202791e+00 -1.603094396613216954e+00 -1.350275200951655874e+00 -1.691108256295178469e+00 -1.803234633681263466e+00 -1.462816130448592489e+00 -1.696766589123815505e+00 -1.426255366912752010e+00 -1.686310422837255629e+00 -1.448027381455350815e+00 -1.533054928862098265e+00 -1.461785724446496681e+00 -1.702614643067411393e+00 -1.747247437570590867e+00 -1.842175788398553227e+00 -2.252123524370536423e+00 -1.436963841024470057e+00 -1.635417611485533884e+00 -1.747756596995481582e+00 -1.658932613442241299e+00 -1.488241796670368711e+00 -1.702836680184200979e+00 -1.749067822416715545e+00 -1.823264070521067648e+00 -2.102461110096830232e+00 -2.577720126253388422e+00 -1.901823881925726267e+00 -1.577515456056447274e+00 -1.604825461687335197e+00 -1.391650609267903960e+00 -1.561580114982676237e+00 -1.380452507033675280e+00 -1.395502017236919912e+00 -1.677086607924236805e+00 -1.389617252299111261e+00 -1.461541756428039740e+00 -1.387316485778341990e+00 -1.917044150036477435e+00 -1.599968044909165554e+00 -1.804127238709359204e+00 -1.516895189775446573e+00 -1.340276962784743731e+00 -1.765397373988500052e+00 -1.999260973406727482e+00 -1.341664943653197550e+00 -1.605378832408086875e+00 -1.658251524625391715e+00 -1.540675449087281157e+00 -1.764314939657046333e+00 -1.460861227321187839e+00
-1.286212539487987305e+00 -1.970169951814338960e+00 -1.577770103895817400e+00 -1.311966611421148121e+00 -1.582902353484626490e+00 -1.810634109249809720e+00 -1.540145185531423655e+00 -1.768697913005601308e+00 -1.759358481478033198e+00 -1.976714379675046818e+00 -1.908504931917952785e+00 -1.894675159568210532e+00 -1.652384412182115847e+00 -2.101350866284725782e+00 -1.468306483491079728e+00 -1.523264003990211668e+00 -1.347254761728896133e+00 -1.490636260267675484e+00 -1.533664398167225329e+00 -1.451433680730023212e+00 -1.488997049564226627e+00 -1.682237569570441016e+00 -1.253280323405381091e+00 -1.514653084950255746e+00 -1.535069575108485296e+00 -3.027620447503548640e+00 -1.658208875740097232e+00 -1.218932603489698341e+00 -1.559711882959963880e+00 -1.456329220847082828e+00 -1.720519128007801823e+00 -1.271502246095920885e+00 -1.475039866479413098e+00 -1.544762533510736668e+00 -1.648661092812245821e+00 -1.446846349382878927e+00 -1.541615599679348803e+00 -1.359688116427326010e+00 -1.504879192271135535e+00 -1.482802402770037276e+00 -1.354532291844209535e+00 -1.677206840987998993e+00 -1.847223185378115140e+00 -1.339987884986843403e+00 -1.722369155734139845e+00 -1.705678934167173644e+00 -1.646120836276018240e+00 -1.648645548143935491e+00 -1.395091112690340474e+00 -1.373240021952634837e+00 -1.802008625077011317e+00 -1.453632794902156578e+00 -1.827365787028146116e+00 -2.071284646220235448e+00 -1.374314582073470792e+00 -1.437940283416571319e+00 -1.481803914710799308e+00 -1.616212737412157097e+00 -1.945325892833495773e+00 -1.439772925407660109e+00 -1.290633137637469119e+00 -1.521994430818855548e+00 -1.809783368295606598e+00 -1.511687854070012049e+00 -1.877784766501010116e+00 -1.231287798993937699e+00 -1.939287177230465176e+00 -1.521894568526856339e+00 -1.445591029136699568e+00 -1.468734963353965473e+00 -1.399692308711051547e+00 -1.545130073843132390e+00 -1.438134972987967108e+00 -1.769735306665034535e+00 -1.860855751034212746e+00 -1.345608300381632150e+00 -1.250984151723796733e+00 -1.395257525885028826e+00 -1.587995515253008083e+00 -1.359276774772032903e+00 -1.781803685798578396e+00 -1.312067011495591018e+00 -1.800074956336900289e+00 -2.068147024828565606e+00 -1.908726988117304568e+00 -1.471997392518715309e+00 -1.590066217187942499e+00 -2.176343018443623656e+00 -1.259754598993896080e+00 -1.627045487284973557e+00 -1.696776204055114201e+00 -1.366841598000214653e+00 -1.204752210301157644e+00 -2.009886841300275062e+00 -1.311839800809148082e+00 -1.628254602726945333e+00 -1.547552213478323946e+00 -1.671948366343623427e+00 -2.224400225915128537e+00 -1.740847558766761338e+00 -1.457298064975777852e+00 -1.610637331090108981e+00 -1.514154146059155659e+00 -1.609337705457496437e+00 -1.317296050222392712e+00 -1.509777937925085078e+00 -1.762213437491306323e+00 -2.517964728082537462e+00 -1.247785427101113287e+00 -1.333560288144464145e+00 -2.057930928116330271e+00 -1.641189488259584550e+00 -1.975446950897146836e+00 -1.674496885793437251e+00 -1.603946185525375379e+00 -1.565190459659475675e+00 -1.498957924075258408e+00 -1.643662206389585378e+00 -1.429486499736070559e+00 -1.504564571960858910e+00 -1.661268422428563207e+00 -1.792521363303177129e+00 -1.489895620433550949e+00 -1.399689235849010727e+00 -1.487463905649919926e+00 -1.444558223349965864e+00 -1.565613960310510588e+00 -1.807368576636253721e+00 -2.066724419054096096e+00 -1.520780088574397393e+00 -1.847108001439655034e+00 -1.472673584108042721e+00 -1.724602509470197775e+00 -1.295817617316839865e+00 -2.047929834051433140e+00 -2.151273331764212760e+00 -2.207529188479791404e+00 -1.948329154476132086e+00 -1.512395841937419494e+00 -1.222345167729131488e+00 -1.594315773073442077e+00 -1.491793781715791578e+00 -1.537186538812417513e+00 -1.747238754891861534e+00 -1.553472377584932618e+00 -1.361544235934619040e+00 -1.270788785553591538e+00 -1.654665300355337543e+00 -1.589071652570291038e+00 -1.571831301173866935e+00 -1.623776346348633215e+00 -1.624687294944262339e+00 -1.323574028569697081e+00 -2.222559408019300964e+00 -1.233284533818636897e+00 -1.599947677674780744e+00 -1.905972652321888283e+00 -1.798049060557162848e+00 -1.478531299096467189e+00 -1.422904498527626460e+00 -1.854012726846650638e+00 -2.010283730447065764e+00 -1.624059701828025615e+00 -1.321134400375116424e+00 -1.195394161767525665e+00 -1.650191910934563966e+00 -2.057315710431309785e+00 -1.478491384939369269e+00 -1.753972125461914722e+00 -1.272760266029844711e+00 -1.401504033042991093e+00 -1.675664892949250362e+00 -1.569727551533566023e+00 -1.334951299380607415e+00 -1.716540470633794335e+00 -1.389375268508065142e+00 -1.842127286018841126e+00 -2.257789362982116188e+00 -1.566266697836008692e+00 -1.542431554520928394e+00 -1.452567895766259110e+00 -1.850875872696044144e+00 -1.581949696757479984e+00 -1.329022993572967160e+00 -1.852264186279007685e+00 -1.488197810766306972e+00 -1.662974091769661822e+00 -1.275054043485573052e+00 -1.605733598441336341e+00 -1.432194230052231898e+00 -1.820880814540895676e+00 -1.530953992867159164e+00 -1.273150608896115088e+00 -1.533207525729769927e+00 -1.457796015317563754e+00 -1.333063751847354705e+00 -1.443216644853315023e+00 -2.003129082331902566e+00 -1.554906429140042956e+00 -1.490940769680053624e+00 -1.550257817655344761e+00 -1.473877538423804534e+00 -1.312107965339638804e+00 -1.959645663886934619e+00 -1.367007703491163184e+00 -1.725854094031718855e+00 -1.805915404072623742e+00 -1.469482969207602352e+00 -1.854684231021761720e+00 -2.101128021472950191e+00 -1.229187862552700183e+00 -1.483645567943786769e+00 -1.446914455178147652e+00 -1.409876292372910456e+00 -1.435614489972006247e+00 -2.293920283525995085e+00 -1.320849986457510283e+00 -1.388465254223859802e+00 -1.809134966868347183e+00 -1.540418235968736393e+00 -1.321593055241636838e+00 -1.550561965248370866e+00 -1.994109537557527290e+00 -1.692286736137932790e+00 -1.433421445711026809e+00 -1.467719983928350569e+00 -1.673235858714457791e+00 -1.558102130148775410e+00 -1.707863421019032879e+00 -1.443718083534210717e+00 -1.585824337584414323e+00 -1.348511152025097415e+00 -1.359744481816424599e+00 -2.066269878436318930e+00 -1.914586872728781364e+00 -1.555790338576590770e+00 -1.551946456147810460e+00 -1.488164774801343571e+00 -1.695297271787136406e+00 -1.824311141312548346e+00 -1.376676453436412206e+00 -1.965288942787974280e+00 -1.624719779499475880e+00 -1.605753024679716701e+00 -1.785638167083316352e+00 -1.477623347463638437e+00 -1.318063189823822867e+00 -1.897713333213071341e+00 -1.431169047778152015e+00 -2.040931289218570033e+00 -1.329893007414413963e+00 -1.574311839442310568e+00 -1.346459868226636436e+00 -1.409314952103931651e+00 -1.670310144645515082e+00 -1.747723924402966977e+00 -1.697170226968149009e+00 -1.463558315732975235e+00 -1.423225390398281442e+00 -2.264775661950432895e+00 -1.737459851934522126e+00 -1.374243889876964442e+00 -1.955319066216342661e+00 -1.492480573414200373e+00 -1.348357634692622486e+00 -2.384796263967710495e+00 -1.739300362888922091e+00 -1.756498321092254233e+00 -1.669636075379828943e+00 -1.446519625872007886e+00 -1.777954650787059832e+00 -1.436224080512249923e+00 -1.608595347826187405e+00 -1.330611579858537397e+00 -1.584706903778982268e+00 -2.251283116015806662e+00 -2.134430880000805164e+00 -1.642876865846883971e+00 -1.787692320252903366e+00 -1.191246298806020398e+00 -1.536768308634596458e+00 -1.224236710620703716e+00 -1.463456029023570748e+00 -1.522462349434951179e+00 -1.608439362934743322e+00 -1.329634575699403243e+00 -1.465550241488477123e+00 -2.397587937149075810e+00 -1.417454694147284089e+00 -1.242696327653346255e+00 -1.328180495821083884e+00 -1.585801719068385296e+00 -1.735936544920046121e+00 -1.864337559923171739e+00 -1.389954532102295914e+00 -1.578199589230247391e+00 -1.495697840229173625e+00 -2.157942549652246633e+00 -1.951625104813158540e+00 -1.901973727756141264e+00 -1.579381184372026681e+00 -1.512437484296308865e+00 -1.365865785050381698e+00 -1.983800192702129817e+00 -1.837491534675396609e+00 -1.803508284419117924e+00 -1.273292166557923544e+00 -2.254192237156558587e+00 -2.394942985182209494e+00 -1.521550234069791507e+00 -1.382584330363388236e+00 -1.434952116120949750e+00 -1.737651416063410004e+00 -1.604239197623041235e+00 -1.593909611700564888e+00 -1.552266051372644950e+00 -1.627352047764120346e+00 -1.585362250529098072e+00 -1.442777429181635096e+00 -1.849609007503298930e+00 -2.145118443069213399e+00 -1.816262688346875764e+00 -1.539422627758517459e+00 -2.025511619977221400e+00 -1.549390302350503124e+00 -1.946306698581475425e+00 -1.529392820587062829e+00 -1.976733554722908792e+00 -2.508434104133260956e+00 -1.611555862007814977e+00 -2.147154429590306890e+00 -1.524076231807408810e+00 -1.404462962514493984e+00 -1.704525068469527449e+00 -1.599716322846461702e+00 -1.653201258408823149e+00 -1.501986270904125620e+00 -2.594690062195580627e+00 -2.871250076449378685e+00 -1.962736688196850654e+00 -1.642679833264731437e+00 -2.169944719848082570e+00 -1.547746826052833979e+00 -1.599807501999324533e+00 -1.344500453260744521e+00 -1.782131100292255965e+00 -1.382849806712043383e+00 -1.280342358609173337e+00 -1.289440702256296811e+00 -1.406038123894554293e+00 -1.455493720462229579e+00 -1.694650267221402551e+00 -1.581456433630222591e+00 -1.295462170821125580e+00 -1.610518425294046763e+00 -2.095773302839528895e+00 -1.640458198673602652e+00 -1.582669472833544422e+00 -1.754446135610688851e+00 -1.371931030020192344e+00 -1.511244152010559727e+00 -1.569306096691607255e+00 -1.876942899717749302e+00 -1.558889267434507175e+00 -1.442444641182546228e+00 -1.967101747650109145e+00 -1.752587443540427392e+00 -1.687648865853948577e+00 -1.448221357928767494e+00 -1.344024389768648575e+00 -1.963501811105144768e+00 -1.658396010440742918e+00 -1.686978926267624690e+00 -1.705937983837680028e+00 -1.632402892789003301e+00 -1.318260076235607148e+00 -1.613147684266044601e+00 -1.681317765304791489e+00 -1.704150693898947910e+00 -1.426171421461415179e+00 -1.602051903154790180e+00 -1.690997832781872878e+00 -1.395520006768305565e+00 -1.996595232943219278e+00 -2.269621210779391163e+00 -1.770865737621580616e+00 -1.438088679582229634e+00 -1.750264648128392553e+00 -1.576291181636626293e+00 -1.849112090418640220e+00 -1.707730540388206153e+00 -1.423030626975473112e+00 -1.367990960844712944e+00 -1.780077562475822717e+00 -1.471877305493121124e+00 -2.297439352877390206e+00 -1.832928782116869826e+00 -1.725086715984820440e+00 -1.639571283260126799e+00 -1.458280433667670462e+00 -1.407072624987569576e+00 -1.584168709935798613e+00 -1.415477085177466954e+00 -1.415430114508197779e+00 -1.765745626455428319e+00 -2.237715814879907228e+00 -1.935319629457221691e+00 -1.704558076985108750e+00 -1.898276774170032155e+00 -1.956183607570936456e+00 -2.042006231277513351e+00 -1.530546410058086115e+00 -1.876451252862539443e+00 -1.964441179748883215e+00 -1.904485963400638582e+00 -1.521443636154455215e+00 -1.558436725486554542e+00 -1.734576369641554372e+00 -1.534126081790059049e+00 -1.633508854154499534e+00 -1.677394896098318267e+00 -1.360287667348487606e+00 -2.254099274930845276e+00 -1.683012545743295174e+00 -1.594771626735371539e+00 -2.095960335320085299e+00 -1.508871102910458006e+00 -1.335663037491243266e+00 -1.475384060601328429e+00 -1.282165101858103728e+00 -1.967962062237734067e+00 -1.466771568318576247e+00 -1.739172593170185355e+00 -1.301699333870511621e+00 -1.736175299527888294e+00 -1.717586917813436420e+00 -1.266424959021344332e+00 -1.359283981366147920e+00 -2.101505885383041949e+00 -1.674528884865266187e+00 -1.626985740430861860e+00 -1.428653491154117550e+00 -1.180222901123327839e+00 -1.618875168204340298e+00 -1.304620796895306301e+00 -1.345943068633720152e+00 -1.463417784578059155e+00 -1.443786337775678330e+00 -1.576314298821959614e+00 -1.570140355864318327e+00 -1.285901256430259654e+00 -1.532431473887161166e+00 -1.354051937030785302e+00 -1.699216228140023599e+00 -2.128903790642636018e+00 -1.689323998149950379e+00 -1.650105379642128334e+00 -1.276690149757309989e+00 -1.405468330013498468e+00 -2.408625787941681029e+00 -1.553158099701969386e+00 -1.387576901587195710e+00 -1.414820789018807590e+00 -1.488635164733012051e+00 -1.428810596542361200e+00 -2.151833042456444023e+00 -1.599126628363992220e+00 -1.455615865436810985e+00 -1.757280386011072171e+00 -2.472469648761264072e+00 -1.127326160901533481e+00 -1.135039668702679361e+00 -1.767232402337248987e+00 -1.678360750241958410e+00 -1.694993354687804210e+00 -1.504394358954598721e+00 -1.864592234677305393e+00 -1.676761889120707227e+00 -1.470970254261208421e+00 -1.379874019186602796e+00 -1.313215973964823702e+00 -1.579790786645512313e+00 -1.547880381904071623e+00 -1.833775337356269519e+00 -1.322669549933475741e+00 -3.065121275859402417e+00 -1.654882290787801136e+00 -1.683204504003572799e+00 -1.364671578381005279e+00 -1.470522965869400345e+00 -1.541170615471917138e+00 -1.493231820384279818e+00 -1.738195591758859404e+00 -1.500919187171535052e+00 -1.570571267931819559e+00 -1.768782877008009624e+00 -1.790300437479845908e+00 -1.508534232856038937e+00 -1.713216715182811045e+00 -1.330247023187461908e+00
-1.531685749729174040e+00 -1.430885905239608347e+00 -1.998904354919476267e+00 -1.589934764867490191e+00 -1.794678119705130248e+00 -1.449175067527854743e+00 -1.599572253156382962e+00 -1.122136401981411735e+00 -1.343201763163788254e+00 -1.848364010690411119e+00 -1.543629739074265039e+00 -1.279556536183995119e+00 -1.424328922474850323e+00 -1.386975924853653064e+00 -1.622219673527268480e+00 -1.315779648509138422e+00 -1.458824144067694561e+00 -2.039886815499464046e+00 -2.249467352765574635e+00 -1.837812631081398917e+00 -1.807515616587594520e+00 -1.612209426397024359e+00 -1.257211516019793862e+00 -1.656781787163308151e+00 -1.549692494085933347e+00 -1.198408810662143331e+00 -1.876092532942216895e+00 -1.322989379614440519e+00 -1.705853947057168973e+00 -1.246571220940581037e+00 -1.482704060881179231e+00 -1.356845366012616960e+00 -1.447993299687112989e+00 -1.360918929002411959e+00 -1.267110342285597158e+00 -1.660140950155482020e+00 -2.163951234987467220e+00 -1.298406573675427556e+00 -1.860615184274104994e+00 -1.480922276386280823e+00 -1.395665686727841415e+00 -1.307866118314007231e+00 -1.544558139284833764e+00 -2.171555065234402004e+00 -1.262576906257664833e+00 -1.913743373364566569e+00 -1.927793346849443923e+00 -2.013666789757377451e+00 -1.335268480347014730e+00 -1.312531968673453120e+00 -1.670246716236605034e+00 -2.007479937507648859e+00 -1.888649638609750214e+00 -1.341515223425058911e+00 -1.732912056598254091e+00 -2.008808330215722471e+00 -1.847062260959545288e+00 -1.631888391898202784e+00 -1.654441624264335164e+00 -1.467060354017605261e+00 -1.415708978336799317e+00 -1.728585627177166240e+00 -1.276058956416497470e+00 -1.425091294610678183e+00 -1.784083715634382061e+00 -1.593914520119318112e+00 -1.842985699555890866e+00 -1.468445356553052417e+00 -1.828542914823612531e+00 -1.575638496693209323e+00 -1.596005103494763544e+00 -1.427657901000961793e+00 -1.167857170343320483e+00 -1.774935262797399549e+00 -1.565133008712047635e+00 -1.213016729268943772e+00 -1.792404715314247499e+00 -1.527943728307905813e+00 -1.858342050873399875e+00 -1.425683318816632905e+00 -1.747235238497476972e+00 -2.144325810546339195e+00 -1.768503223863932661e+00 -2.141154908619258723e+00 -1.542903385963981355e+00 -1.423553880742970845e+00 -2.133202590865502568e+00 -1.691996295205110412e+00 -1.398182244257665463e+00 -1.416584848340061153e+00 -1.695036699891873111e+00 -1.597789444893657151e+00 -1.290208117044145730e+00 -1.650828260574931816e+00 -1.711334893699469673e+00 -1.559947821909101862e+00 -1.404976130575253723e+00 -2.200058255455158651e+00 -1.760687901834939950e+00 -1.175230053831823440e+00 -1.389459076412347782e+00 -1.172444093937806686e+00 -1.889847713373514537e+00 -1.627350565439757535e+00 -1.756370976041502274e+00 -1.585252330711579116e+00 -1.721083842436487155e+00 -1.756892892723600941e+00 -1.419581951214896831e+00 -1.464410544840675010e+00 -1.399796684336428898e+00 -1.374184988167021171e+00 -1.236143849177576470e+00 -1.490303666779954295e+00 -1.406550651229490079e+00 -1.444497744816071183e+00 -2.006341707546516417e+00 -1.591109745385359764e+00 -1.847704412213625913e+00 -1.408990411507760054e+00 -1.947306597813980522e+00 -1.417001703262494194e+00 -1.387591478777447485e+00 -2.142231772254884259e+00 -1.659999713841142643e+00 -1.967442237857947696e+00 -1.554322820037235209e+00 -1.561533615531311536e+00 -1.358342739972466129e+00 -1.500681612564648937e+00 -1.697785263139206524e+00 -1.299723752353685313e+00 -1.899130993575716353e+00 -1.442209034610565377e+00 -2.392601741019830364e+00 -1.632686903018289559e+00 -1.944963993731084750e+00 -1.297578123971899755e+00 -1.942826785393656719e+00 -1.511414219336205456e+00 -1.544760522031601191e+00 -1.494930501663953581e+00 -1.501237133184941452e+00 -1.474808934124718141e+00 -1.512904826947579329e+00 -1.515848519167170450e+00 -2.014321308961679158e+00 -1.850452842136948828e+00 -1.494333957252139022e+00 -1.832768828670141126e+00 -1.527298130084953298e+00 -1.487836069290734642e+00 -1.429609081777144519e+00 -1.589820888311211489e+00 -1.220397195106937893e+00 -2.403596650679670432e+00 -1.595924473358353302e+00 -1.221372395134618261e+00 -1.290197181694415995e+00 -2.137303882052088877e+00 -1.901309312836159560e+00 -1.567160922498351150e+00 -1.711720512914330916e+00 -1.781444785338027970e+00 -1.370674301059631173e+00 -1.904304076931136347e+00 -1.477562275034511208e+00 -1.574817112194470514e+00 -1.514442273379813297e+00 -1.563377229033461546e+00 -1.312881471118950705e+00 -1.560921094502520035e+00 -1.801913877995529933e+00 -1.296395083476463039e+00 -1.587091447396030919e+00 -1.531597763781687105e+00 -1.425978274576960025e+00 -2.262851575073183685e+00 -1.460272224908945482e+00 -1.451185742258072731e+00 -2.019387481904162840e+00 -1.575108644872872832e+00 -1.364629878093237991e+00 -1.621810753170318087e+00 -1.466672714307513337e+00 -1.974017021166732944e+00 -1.446658656093992468e+00 -2.001218292277310518e+00 -1.623873360385074793e+00 -1.162167940955205481e+00 -1.812648525432675406e+00 -1.656648519388310259e+00 -1.568756635285715850e+00 -1.610114655627433944e+00 -1.712986125112685443e+00 -1.364561518266864004e+00 -1.350474644408521607e+00 -1.266349053012357118e+00 -1.991106106242246376e+00 -1.624862104819600139e+00 -2.003645713698731790e+00 -1.400029980485929748e+00 -1.729017794549483344e+00 -1.491082972345957547e+00 -1.272486752531825305e+00 -1.208281017358119325e+00 -1.258889014770687709e+00 -1.214986228504811416e+00 -2.356063703039169788e+00 -1.666143367430672262e+00 -1.724597673043072321e+00 -1.775455626442896229e+00 -2.367056219995036237e+00 -1.713133443338865192e+00 -1.946863822291629686e+00 -1.883867657158112330e+00 -1.869458038638474484e+00 -1.684749988779034924e+00 -1.457273269724587816e+00 -1.988608359825377869e+00 -1.830060614715068423e+00 -1.556964778583015185e+00 -1.894318083481602466e+00 -1.397383263297978573e+00 -1.860710700691315278e+00 -2.072003029249235517e+00 -1.815467138334143193e+00 -1.291460858184416916e+00 -1.904349848141291046e+00 -1.644950847033693542e+00 -2.220104933336502384e+00 -1.423288552079328140e+00 -1.801618679341270290e+00 -1.395478011301978238e+00 -1.870098107551878330e+00 -1.433536858425997096e+00 -1.490018087576426842e+00 -1.566950680988657529e+00 -2.141979493533327616e+00 -1.423835989098755750e+00 -1.476232460900958499e+00 -1.652733212700956855e+00 -1.296083329721665844e+00 -1.535098651257899016e+00 -1.148523245598899178e+00 -1.413751214453284000e+00 -1.575685221580611861e+00 -1.744026152711160016e+00 -2.034256734547958967e+00 -1.562380751775437782e+00 -1.340893066295981484e+00 -1.358056396251380304e+00 -1.365163908987413244e+00 -2.101255063673592272e+00 -1.624403776849798087e+00 -1.552183000390987999e+00 -1.413822202023596653e+00 -1.405545155995581830e+00 -1.932481148856504127e+00 -1.675565133013614094e+00 -1.331194299387038704e+00 -1.675570335218753426e+00 -1.637933045949416577e+00 -1.210478581591200031e+00 -1.597494586762343793e+00 -1.426972499980156073e+00 -1.729885806021564498e+00 -1.535398303239788875e+00 -2.254496774164564954e+00 -1.490534371808858394e+00 -1.935625340798053040e+00 -1.974916421615585893e+00 -1.709600918583626061e+00 -1.687558374816060969e+00 -1.587818343404418853e+00 -1.753520235017570261e+00 -1.608562083667493203e+00 -1.497144181245134931e+00 -1.521742716999439970e+00 -1.569036868573667531e+00 -1.972099603100319731e+00 -1.488048009371378821e+00 -1.344988457634791024e+00 -1.381056146330213341e+00 -1.329600428349056118e+00 -1.583551103134571036e+00 -1.810266712125751631e+00 -1.480480867160010483e+00 -1.613927348101520831e+00 -2.023816851594548716e+00 -1.435993341415081836e+00 -1.977496127295368611e+00 -1.496801347776071989e+00 -1.595088335242029753e+00 -1.371690888628205762e+00 -1.383408640254283339e+00 -1.551529326826850186e+00 -1.651212089348324863e+00 -1.526699313547079218e+00 -1.518495039867213459e+00 -1.401520850941680996e+00 -1.311561212080233130e+00 -1.650536274602556031e+00 -1.659163753370808125e+00 -1.608033902093103151e+00 -2.055308423556773345e+00 -1.519867679641056402e+00 -1.943669878261517381e+00 -1.697470402584532190e+00 -1.408986679389435004e+00 -1.833368318967253829e+00 -1.966034403461267122e+00 -1.306488894114921973e+00 -1.551302951424187393e+00 -1.193314091918719289e+00 -1.541352120487292421e+00 -1.798688720315093192e+00 -1.659284373589485995e+00 -1.412268588028654070e+00 -1.424029725353453513e+00 -1.589027483990437695e+00 -1.596092253284703721e+00 -1.509931172351204998e+00 -1.440959876471148648e+00 -1.670784363837943376e+00 -1.367766466221547406e+00 -1.847013578876483431e+00 -1.481640417896861184e+00 -1.151976752763798961e+00 -1.891350643920331143e+00 -2.084982145995335934e+00 -1.617962514902496984e+00 -2.150337573881116349e+00 -1.498976725088127182e+00 -1.921656316400292663e+00 -1.451145426619758982e+00 -1.762579559427522202e+00 -2.492532195423770691e+00 -1.830122589660100996e+00 -1.740718119693841048e+00 -1.564219897040413532e+00 -1.425536788903715824e+00 -1.714279987218327417e+00 -1.617922886285577677e+00 -1.527881986162301864e+00 -1.308486865431664148e+00 -1.518160025450383532e+00 -1.373598391220321124e+00 -1.476940343401928146e+00 -1.347536772980616027e+00 -1.433704691038456769e+00 -1.315830197289948655e+00 -1.613415851649754984e+00 -1.470447220456164938e+00 -1.789694448751425471e+00 -1.332272414009526562e+00 -1.288272564739567638e+00 -1.365304891060240999e+00 -1.211841870352094563e+00 -1.510726840635827406e+00 -1.418035077884968409e+00 -1.672550174904000597e+00 -1.726876485710544751e+00 -1.329901710419880478e+00 -1.566954583697577341e+00 -1.477671362486999929e+00 -1.582313006995023974e+00 -1.677022677614829149e+00 -2.152921919910697479e+00 -1.792249737573445412e+00 -1.607271753499851519e+00 -1.471258726651067494e+00 -1.660026627027128221e+00 -1.539141104910600300e+00 -1.759945125081532780e+00 -1.304235682883939207e+00 -1.953098572307899294e+00 -1.893759741918177086e+00 -1.704264701505166180e+00 -1.556920962396074026e+00 -1.412063756105318646e+00 -1.718657914230866224e+00 -1.317820768639019091e+00 -1.626808401847359642e+00 -1.578425245427272472e+00 -1.767945986417668758e+00 -1.391099407043275393e+00 -1.243491380569508697e+00 -1.337467486393363769e+00 -1.275434056678998340e+00 -1.734368178067982047e+00 -1.511382150870287377e+00 -1.523504166480225352e+00 -2.012773039413015663e+00 -1.866077186444380587e+00 -2.088959278109811191e+00 -1.422579214098668166e+00 -1.681770432842851992e+00 -1.313435282123319503e+00 -1.664412871072050937e+00 -1.180190273625966846e+00 -1.433790166967484181e+00 -1.412401157437858989e+00 -1.514853628290888654e+00 -1.293205749739173349e+00 -1.475631275689298638e+00 -1.403407589773325359e+00 -1.905720049249891801e+00 -1.328057802650489005e+00 -1.498568257949819404e+00 -1.999069734900865036e+00 -1.830264685014177273e+00 -1.432920347756523771e+00 -1.142188041807945087e+00 -1.628106081589992815e+00 -1.688408673195293419e+00 -1.416336087054400616e+00 -1.555243870209553014e+00 -1.471240363632018600e+00 -1.455512877794961302e+00 -1.911153257733078981e+00 -1.526304444472197819e+00 -1.384945393834754901e+00 -1.424327618856222832e+00 -1.891761039367796382e+00 -1.647772781542631737e+00 -1.418853085445582307e+00 -2.069400305135872919e+00 -1.568590503998420482e+00 -1.604224833906745973e+00 -1.517659030275664067e+00 -1.416674034135693816e+00 -1.890521691788460412e+00 -1.894780153966541203e+00 -1.170244771838319764e+00 -1.659467622726492619e+00 -1.463794236315082209e+00 -1.372449610796669273e+00 -1.297034945101981140e+00 -1.283957925827264868e+00 -1.589739782467581408e+00 -1.617474240212610992e+00 -1.377541233277018939e+00 -1.932497038465672556e+00 -2.043931733203793399e+00 -1.422284202664453545e+00 -1.491892728099954102e+00 -1.240729730936856567e+00 -1.603533793333174806e+00 -2.144458852409226068e+00 -1.438932709980610847e+00 -1.327768171190689683e+00 -1.508148210359667285e+00 -1.752096801636048529e+00 -1.719306265124884270e+00 -1.452109050490695719e+00 -1.296246499225951920e+00 -1.484107574556576381e+00 -2.008371032706709247e+00 -2.108296819130863309e+00 -1.728668761571300116e+00 -2.384270490211531701e+00 -1.565597118686946398e+00 -1.643684700728072823e+00 -1.491819056766091167e+00 -1.700741714990107623e+00 -1.923558372641134939e+00 -1.377244622654137940e+00 -1.855155139191484226e+00 -1.407028595516788494e+00 -1.279823419850876887e+00 -1.817367566560226466e+00 -1.323264970331627044e+00 -1.649738966188442291e+00 -1.493725156329515968e+00 -1.435265448706200875e+00 -1.199375202470195356e+00 -1.970667283190126184e+00 -1.567443553852714944e+00 -1.345395291446662922e+00 -1.549755279363115967e+00 -2.117066483664684640e+00 -2.601690284299527534e+00 -1.367702614301621544e+00 -1.236315502628389185e+00 -1.241010242747174974e+00 -1.675771465837903262e+00 -1.662260621839880770e+00 -1.461941209514280082e+00 -1.374544968297795045e+00 -1.356825160188837698e+00 -1.411931415531025191e+00 -2.109545318872638298e+00 -1.356574903852881375e+00 -1.895218439384383169e+00 -1.599004741503286864e+00 -1.439916239510630636e+00 -1.255953615626696385e+00 -2.234732832233998767e+00 -1.458876624644643849e+00
-1.757840093047512875e+00 -1.502380978195246630e+00 -1.306226274130981357e+00 -2.341328448178837007e+00 -1.811424606638254664e+00 -1.698295171960819250e+00 -1.330380456952142909e+00 -1.654420826122257271e+00 -1.700212601657388634e+00 -1.681019564074388795e+00 -1.670056463247320488e+00 -1.410439354506801246e+00 -1.931412160184435400e+00 -1.604993942621319780e+00 -1.669869364319297000e+00 -1.507968852585785502e+00 -1.229373389292362173e+00 -1.748953402703846471e+00 -1.403084818651709975e+00 -1.722839356078377460e+00 -1.689283003274152373e+00 -1.472003838005147447e+00 -1.507293847071132786e+00 -2.063861279967359685e+00 -1.411463435329596727e+00 -1.752778606274136841e+00 -1.759694276185243211e+00 -1.472314942546531835e+00 -2.220250264125184003e+00 -1.555230066498788144e+00 -2.075405186179970496e+00 -1.303486761061808830e+00 -1.173740067553100230e+00 -1.592712675409545087e+00 -1.644466563587799302e+00 -1.605863611849942085e+00 -1.386372852845818349e+00 -1.534208265370941682e+00 -1.507425995910453898e+00 -1.436726893177085573e+00 -1.785185601175817816e+00 -1.717579231664245309e+00 -1.263654136562153196e+00 -1.622975125243322880e+00 -1.624518285614700464e+00 -1.482808568170595365e+00 -1.489402254228027411e+00 -1.239805800292855587e+00 -1.687564640443158792e+00 -1.516577174007917472e+00 -1.468882232212746830e+00 -1.661358847929779614e+00 -1.484084685210836696e+00 -1.892146931888356365e+00 -2.166519941321595422e+00 -1.585190151646012069e+00 -1.745401552019919755e+00 -1.786859174954482210e+00 -1.965823151597645868e+00 -2.192011365798892442e+00 -1.291411275456701313e+00 -1.676490721595917943e+00 -1.381170626775662491e+00 -1.729914070536148429e+00 -1.484818901032989302e+00 -1.528622997302281350e+00 -1.349481770147568094e+00 -1.527285317270100418e+00 -2.582856112852430108e+00 -1.664557119638709448e+00 -1.399676735346483625e+00 -1.657379628369814561e+00 -2.496364704402207479e+00 -1.444282053949679900e+00 -1.475047800578854762e+00 -1.438178622385553718e+00 -1.619447823228485461e+00 -1.591456176493839303e+00 -1.626252285207258952e+00 -1.703381277458432930e+00 -1.876206813185736344e+00 -1.176508906910989971e+00 -1.701739909468416911e+00 -1.462127106951522926e+00 -1.379088242350387405e+00 -1.716594625488289338e+00 -1.583145787699295592e+00 -1.883363914732467892e+00 -1.230020146370626399e+00 -2.450893290845710837e+00 -1.378293644736314105e+00 -1.824032803467785957e+00 -1.868878225114423586e+00 -1.678498917586364714e+00 -1.734593705394946284e+00 -1.368859509902484728e+00 -1.666736606534686915e+00 -1.829325823665846285e+00 -1.352486102477116647e+00 -1.468525876488729009e+00 -1.893636459067558286e+00 -1.400799719983901737e+00 -1.546696160281536336e+00 -1.735233558478959326e+00 -1.324521787476570900e+00 -1.865616045106165188e+00 -1.752406968696573086e+00 -1.380322437137058822e+00 -1.356283836399504894e+00 -1.632284589358445226e+00 -1.512338671235317511e+00 -1.823604787776521796e+00 -1.685898414473058438e+00 -1.238574318014526332e+00 -1.648881940913002220e+00 -1.499038916385583953e+00 -1.321218733928019251e+00 -1.460532338726468593e+00 -1.891225085161260644e+00 -2.272003664385815469e+00 -1.605885773809980099e+00 -1.651537712683537107e+00 -2.354360254368658811e+00 -1.407703521945969927e+00 -1.202738662951837290e+00 -1.810536971730984490e+00 -1.721245797382751519e+00 -1.613290370613066571e+00 -1.534894068464629280e+00 -1.338311673974969196e+00 -1.272029988945425405e+00 -1.436474453527597284e+00 -1.656524196854654907e+00 -1.521141447457110107e+00 -1.958900138625534026e+00 -1.572210651964208949e+00 -1.469315658658833401e+00 -1.618685194951677175e+00 -1.614726864228578807e+00 -1.446017698818082398e+00 -1.453491499059336167e+00 -1.389108328212464993e+00 -1.550230892706802033e+00 -1.601792662808049661e+00 -1.505835336956670378e+00 -1.516053864987271904e+00 -1.495197519299868993e+00 -1.912999857142648530e+00 -1.759420691610826593e+00 -1.990263369465716803e+00 -1.779091575135492764e+00 -1.872846898325401188e+00 -2.075170641580705855e+00 -1.648250019081820783e+00 -1.706534497816325047e+00 -1.469476140122307317e+00 -1.315044109600688182e+00 -1.356962862283388027e+00 -1.858427043985174887e+00 -1.801012301049757625e+00 -2.200189853126506723e+00 -1.798652771491777269e+00 -1.379920551314455679e+00 -1.975447366357951262e+00 -1.945623199135708692e+00 -1.320269878715242928e+00 -1.602145178335095510e+00 -1.708879277904276517e+00 -1.541334129820150611e+00 -1.949509440608896638e+00 -1.644315768859828442e+00 -1.580929417361059741e+00 -1.382790296259335694e+00 -1.950900958672478147e+00 -1.610207932367300421e+00 -1.544450099780221519e+00 -1.865691736828059000e+00 -1.690006333056845111e+00 -1.977252275219056443e+00 -1.408816010983792388e+00 -1.617308000064625162e+00 -1.513191211987933160e+00 -1.901695558510124506e+00 -1.539462819301379293e+00 -1.892848286371217492e+00 -1.659014553130872871e+00 -1.218673197174364287e+00 -1.589168424345249520e+00 -1.862230100223930318e+00 -1.632564163356176934e+00 -1.722460953543151430e+00 -1.601667317139043645e+00 -1.251272039617273846e+00 -1.795162495895615162e+00 -2.273403704874841669e+00 -1.822752673484179464e+00 -1.197045811585530473e+00 -2.142343060030112767e+00 -2.087751925958710952e+00 -1.367062122141722513e+00 -1.457316486294343072e+00 -1.538413684111667346e+00 -1.459669516794618982e+00 -1.820144297621562046e+00 -1.648750416529170870e+00 -1.677352451549070533e+00 -1.680774421287602349e+00 -1.944281066466730712e+00 -1.157822612552602770e+00 -1.785011079972754544e+00 -1.502134646809244689e+00 -1.744824505696047412e+00 -1.681889997240313406e+00 -2.010490386925086970e+00 -1.477349301938035708e+00 -1.796868515148593248e+00 -1.516403250103792955e+00 -1.608092347522250609e+00 -1.836927852270470174e+00 -1.546439472538978288e+00 -1.531796363272265982e+00 -1.402053895664536087e+00 -1.573798806022084884e+00 -1.663791768516706293e+00 -1.365448647562799822e+00 -1.592144819848833270e+00 -1.351862652193185355e+00 -1.861785790978655486e+00 -1.541128700884891733e+00 -1.814598413021289547e+00 -1.405588431956195095e+00 -2.021522379280952464e+00 -1.524073547629510861e+00 -1.249751402165855119e+00 -1.594128976041200962e+00 -1.537446846130258171e+00 -1.638791829676177203e+00 -1.557294152745341664e+00 -1.307686541339686759e+00 -1.672317784116740036e+00 -1.510179069373836613e+00 -1.864036275009156585e+00 -1.542560742924919737e+00 -1.320882208101628041e+00 -1.783427012243631093e+00 -1.744190779478413500e+00 -1.369601240121795627e+00 -1.663021463532911914e+00 -1.813951192994601724e+00 -1.313844429154671811e+00 -1.431080388038655782e+00 -1.799782934869943674e+00 -1.391080745633087812e+00 -1.518337664790336605e+00 -1.645604470183384072e+00 -1.448105967008898043e+00 -1.627256337199325165e+00 -1.650922038071070741e+00 -1.864688605678537670e+00 -1.751949298363577379e+00 -1.726290531072345757e+00 -1.505491040549114423e+00 -1.743022865736965743e+00 -1.835983750166280348e+00 -1.721759006109762735e+00 -1.681370916363021495e+00 -1.444767784863960403e+00 -1.343741410193914909e+00 -1.837901273988655326e+00 -1.335684141857732543e+00 -1.436802783876138356e+00 -1.261623953569944501e+00 -1.798789012016210664e+00 -2.387939526511573707e+00 -1.313556968501877753e+00 -1.319871903087862064e+00 -1.377567582020472248e+00 -1.728640744766490212e+00 -1.596709529780268699e+00 -1.424511537660490434e+00 -1.623862267959609307e+00 -1.842607084623070879e+00 -1.507743754566062799e+00 -1.747481825310103432e+00 -1.752232810035656563e+00 -1.709147233758155249e+00 -2.006976086106093238e+00 -1.935343928221557430e+00 -1.369401654606973828e+00 -2.177801938866132492e+00 -1.475437644845242868e+00 -1.939785528640388224e+00 -1.487629347072638275e+00 -1.436017179531469790e+00 -1.766112281354629943e+00 -1.906537528063898090e+00 -1.381992455306085832e+00 -3.306961715603651708e+00 -1.602242308117280301e+00 -1.394131542488479036e+00 -1.392163923463905384e+00 -1.846356876611078501e+00 -1.370491285246498547e+00 -1.557544109749294803e+00 -1.514242988828465419e+00 -1.648846663053148864e+00 -1.541676095835448956e+00 -1.379648039877787724e+00 -1.386618757310291938e+00 -1.617835601987523741e+00 -1.596017896422254667e+00 -1.904288300077731755e+00 -1.414139297861259026e+00 -1.834344019794097225e+00 -1.502529047689324049e+00 -1.863015918678589955e+00 -1.572306966319616972e+00 -1.424783939104535380e+00 -2.202253013566061401e+00 -1.626484257209886986e+00 -1.420250003330717492e+00 -1.513139915801708257e+00 -1.846154792286406332e+00 -1.454587219752309979e+00 -1.895498280657956336e+00 -1.566357531106489009e+00 -1.319347058336181933e+00 -1.459417096632353417e+00 -1.795995984986106464e+00 -1.429337396157405626e+00 -1.331110186487801661e+00 -1.330807012786273891e+00 -1.805156499943354476e+00 -1.581373551304615210e+00 -1.598335631263237300e+00 -1.573619786783602592e+00 -1.501270708461923231e+00 -2.782971578485688990e+00 -1.486583400524955634e+00 -1.457242502096320225e+00 -1.485413078077419513e+00 -1.728291800568419134e+00 -1.431511614061725002e+00 -1.647207766555369712e+00 -1.469443397146030339e+00 -1.593781606808887696e+00 -1.522939109135302393e+00 -1.812539035538276000e+00 -1.838464387850877513e+00 -1.701097056757371551e+00 -1.498574736771613569e+00 -1.726791687905396389e+00 -1.588986669238806604e+00 -2.210720648154248735e+00 -2.101846147843762669e+00 -1.587212331901675766e+00 -1.499737321769303744e+00 -1.728597705455615419e+00 -1.258525525136280132e+00 -1.614353811924756466e+00 -1.532626619717167182e+00 -1.659443640976747680e+00 -1.779177866665997643e+00 -1.516184344279481566e+00 -1.554787195683068557e+00 -2.765393257458067300e+00 -1.365031523249071954e+00 -1.748568814340259570e+00 -1.544799686880962808e+00 -1.329819382141342432e+00 -1.291387819363672751e+00 -1.814807103031379487e+00 -1.822574861410412694e+00 -1.909243449029304873e+00 -1.729330653336156765e+00 -1.739212903348794415e+00 -1.463900754483838496e+00 -1.319127039119225131e+00 -1.196428352415804142e+00 -1.404449318922545320e+00 -1.646326516133470586e+00 -1.715304772341859296e+00 -1.568988616460756491e+00 -1.503847148930737676e+00 -1.863892556051620186e+00 -1.962454623283048871e+00 -1.554365321768799824e+00 -2.178806675677868121e+00 -1.623990065736313104e+00 -1.618397807602269145e+00 -1.374233266955296795e+00 -1.356364444914460510e+00 -1.907381718332786802e+00 -1.784117003727133666e+00 -1.968564914367404217e+00 -1.530110976662728994e+00 -1.324452200154192294e+00 -1.862879490711833341e+00 -1.409970609091974358e+00 -1.745769727307400210e+00 -1.464015491867461050e+00 -1.673027283585863945e+00 -1.223701920372862739e+00 -1.674639521366473760e+00 -1.470486701131498597e+00 -1.452541273671855260e+00 -2.037399668332389613e+00 -1.525732607337611624e+00 -2.169877260757863802e+00 -1.760265684588238067e+00 -2.061901781219872110e+00 -1.405842262330418535e+00 -1.368377143462955692e+00 -1.471137047256648511e+00 -2.010279225904894496e+00 -1.949090878364448498e+00 -2.109138215257969406e+00 -1.424915867049974638e+00 -1.529042474900743187e+00 -1.362085217411891369e+00 -1.303544753641366905e+00 -2.158984201438079786e+00 -1.249523181285098872e+00 -1.575931505325463888e+00 -1.439531343264487617e+00 -1.424990965682862099e+00 -1.806789371063559413e+00 -1.170213543335955952e+00 -1.312256073095756648e+00 -1.433022428525561720e+00 -1.740255072936698344e+00 -1.335874768969961046e+00 -1.417774279809649096e+00 -1.340612790766156692e+00 -1.264083438884420207e+00 -1.247829278856017687e+00 -1.535797913417769722e+00 -1.424472655782520913e+00 -1.404133506514783747e+00 -2.005348406417331475e+00 -1.527606057753566837e+00 -2.047197987500265270e+00 -1.569459142074908886e+00 -1.331006211050606236e+00 -1.316366071470837174e+00 -1.483429632192462488e+00 -1.648328391464808140e+00 -2.073231718726843198e+00 -1.592960322880095481e+00 -1.331103098987257427e+00 -1.413913649122717775e+00 -1.445864440391395389e+00 -1.329322197700232078e+00 -1.756158016093438246e+00 -1.337639796162282124e+00 -2.335984258960371651e+00 -1.779897455171496556e+00 -1.549648264918246365e+00 -1.551773792419950837e+00 -2.073503275486129116e+00 -1.892957298475211214e+00 -1.838969136794925463e+00 -1.702707062255325976e+00 -1.795111819731190383e+00 -1.618043269750311985e+00 -2.071858400149402701e+00 -1.628244200761319593e+00 -1.638088681518966361e+00 -1.228968898944963861e+00 -1.524948493276873096e+00 -1.627490191113329043e+00 -1.652246747332682064e+00 -1.931189391577494696e+00 -1.512341012238285431e+00 -1.207069814910271210e+00 -1.339835138975632889e+00 -1.787220561059515989e+00 -1.537158391740703900e+00 -1.656649095002498351e+00 -1.963058662619370454e+00 -1.756756241260801765e+00 -2.269670824199591763e+00 -1.504467959878488248e+00 -1.394196994965433145e+00 -1.477191646919159496e+00 -1.579341268634257389e+00 -1.612308132742809041e+00 -1.577678949697661759e+00 -1.510243171779488192e+00 -1.268881786487172647e+00 -2.604837653862611013e+00 -1.394839888073287071e+00 -1.819893874698649938e+00 -2.075799007616487835e+00 -1.419494553258182412e+00 -1.472741556867964929e+00 -2.551338142468348558e+00 -1.537253172373479915e+00 -1.380176962758857817e+00 -1.456845997234594181e+00
-1.394496536414589594e+00 -1.547102632624696605e+00 -1.648027206451007753e+00 -1.606632849080985581e+00 -1.820243495890586427e+00 -1.528783835664470736e+00 -1.596770683045495076e+00 -1.535090059093356274e+00 -1.545564871655440209e+00 -1.908697170583268932e+00 -1.545873821882675303e+00 -1.442951327799256278e+00 -1.948389585685074143e+00 -1.345720699204372872e+00 -1.661226615535491336e+00 -1.344922086205113221e+00 -1.800951038428563855e+00 -1.903338200156808435e+00 -2.007218710877069157e+00 -1.721813245239965928e+00 -1.880862542341555255e+00 -1.495057836629150261e+00 -1.775292146185082354e+00 -1.538166902346476572e+00 -1.540577949212568187e+00 -1.455999377181753207e+00 -1.700278620636785254e+00 -1.880392647789143279e+00 -1.834047352887465676e+00 -1.503381609844262279e+00 -1.460277525185007308e+00 -1.622948876395132523e+00 -1.315455669790732030e+00 -1.246133560310990651e+00 -1.672483378420091871e+00 -1.514066512629860028e+00 -1.625797472797085863e+00 -1.432251729728780898e+00 -1.945976085627853180e+00 -1.645276617785456308e+00 -1.563891517876999870e+00 -1.363207179756695364e+00 -1.661007652772884979e+00 -1.701393652142560331e+00 -1.568404784402760654e+00 -2.520449287193298638e+00 -1.688084342758837453e+00 -1.650319901578035209e+00 -1.847883345538537059e+00 -1.534980123551082709e+00 -1.651376876290605811e+00 -1.502464701944164815e+00 -1.634175915086982345e+00 -1.414502079597859785e+00 -1.523916940944104459e+00 -1.395975920140502424e+00 -1.364027352673435223e+00 -1.455247647440591319e+00 -1.382989452106589745e+00 -2.625995919221153940e+00 -1.441065176272997572e+00 -1.547127917673726039e+00 -1.530335058364625800e+00 -1.815243887472816509e+00 -1.622271622560393034e+00 -1.147692263601916229e+00 -1.314679545958940432e+00 -1.569571757208181761e+00 -1.515337620170036814e+00 -1.460438272103458557e+00 -1.190452219636081832e+00 -1.617254827955637797e+00 -1.825642650631212671e+00 -1.475409911088026105e+00 -1.723050544213089674e+00 -1.492705707912576063e+00 -1.722854335484600652e+00 -1.254029285845508879e+00 -1.511189477333563902e+00 -1.277636422994083087e+00 -1.928420279086818345e+00 -1.628664763860226072e+00 -1.999936883203360605e+00 -1.892828055795171771e+00 -1.788717701793898218e+00 -1.632264510903586929e+00 -2.114100541199874339e+00 -1.257115319231324913e+00 -1.373461428222497061e+00 -1.668889039719794631e+00 -1.794606681574144602e+00 -1.724185606228500367e+00 -1.630389792054967257e+00 -1.480613541088649843e+00 -1.845999392356765911e+00 -1.469421706772601866e+00 -1.399213835470908496e+00 -1.622541880034108264e+00 -1.413932770136520300e+00 -2.474225630324041969e+00 -1.398578602936122683e+00 -1.630336234611869051e+00 -1.433515533293582944e+00 -1.430816853457930193e+00 -1.408276067333597892e+00 -1.515451666418212717e+00 -1.549178879436028833e+00 -1.791958875315581068e+00 -1.379070260562824890e+00 -1.616819237935315234e+00 -1.415312701539256590e+00 -1.728320312871107767e+00 -1.703688635811833940e+00 -1.585496739107017161e+00 -1.476180469775621118e+00 -2.061123379533380540e+00 -1.701278014577683129e+00 -1.415209248532082853e+00 -1.369635510047482629e+00 -1.438474118266892754e+00 -1.977199868978957387e+00 -1.379831927892511523e+00 -1.422972326650379316e+00 -1.373222455638455575e+00 -1.460262431883806222e+00 -1.423584251925242183e+00 -1.474906790740239115e+00 -1.589014833966669205e+00 -2.245238596974286960e+00 -1.375952721235685461e+00 -2.225702427999296074e+00 -1.804257828375928074e+00 -1.430227878429900512e+00 -1.876631767780667648e+00 -1.590917183243506949e+00 -1.477346143318759575e+00 -1.368991772777207849e+00 -1.741771913077048595e+00 -1.471783711644749415e+00 -1.662779023950232471e+00 -1.711149990986482017e+00 -1.550968154374616104e+00 -1.364322222710623755e+00 -1.676755123211836507e+00 -1.758805838980877390e+00 -1.241975680325787090e+00 -1.497944249846744125e+00 -1.295601312268943150e+00 -1.279797083943949421e+00 -1.706447116659124186e+00 -1.834087938865925693e+00 -2.065401505569067098e+00 -1.925775227933672840e+00 -1.608522314805613140e+00 -1.372576512537788007e+00 -1.405891664039171873e+00 -2.040257871341548679e+00 -1.446357206708456467e+00 -1.636419973681205731e+00 -1.566571198453157843e+00 -1.356158532844097042e+00 -1.531468323737759762e+00 -2.439795174338879047e+00 -2.099763138952479125e+00 -1.367703796167405228e+00 -1.657291276707434813e+00 -1.535635537417906704e+00 -1.345421131107207291e+00 -2.410046135831398928e+00 -1.521026378499798604e+00 -1.386265555755434864e+00 -1.704314485358227493e+00 -2.047103704473472341e+00 -1.956520640731186145e+00 -1.611209216858074278e+00 -1.739194492756385380e+00 -1.600000925660012285e+00 -1.728003740889423989e+00 -1.615796719023782080e+00 -1.767565982797836721e+00 -1.522770822717039119e+00 -1.885781473528854724e+00 -1.842924443120010469e+00 -1.719757287467009732e+00 -1.363692111943849650e+00 -1.493935186254237824e+00 -1.608341114412056294e+00 -1.304869978598260483e+00 -1.646814306447696774e+00 -1.902393884460745976e+00 -2.001637403372689583e+00 -1.819705038824694476e+00 -1.382781076083155147e+00 -1.503134050867447336e+00 -1.361749590616079253e+00 -1.782812771982883460e+00 -1.793513845260963357e+00 -2.671082870408878485e+00 -1.530119891631196660e+00 -1.541581338308780191e+00 -1.344054039558677749e+00 -1.577334251661635323e+00 -1.902165091907521477e+00 -1.331887527285531725e+00 -1.419358139727409096e+00 -1.728169724489178716e+00 -1.938031647184261796e+00 -1.675887228065233492e+00 -1.217587303469316096e+00 -1.680512826854150044e+00 -1.554938563840963628e+00 -1.618165855273750786e+00 -1.401158349033224004e+00 -1.428864442989424166e+00 -1.531497799459064835e+00 -1.463123328797912626e+00 -1.801160926800794426e+00 -1.367125272055402352e+00 -1.801316065675282019e+00 -2.455798725300436303e+00 -1.574828849382011065e+00 -1.506186687089660303e+00 -1.594291706874281456e+00 -1.475303652397309540e+00 -1.646558915012621860e+00 -1.283577675423412723e+00 -1.669675226238996224e+00 -1.747027064520190631e+00 -1.441290937082403856e+00 -1.802502736044671039e+00 -1.657917502388264186e+00 -1.783898825477219674e+00 -1.286821702620521313e+00 -1.765846392176885882e+00 -1.886805090247563044e+00 -1.511301360864911292e+00 -2.296297756041729698e+00 -1.767895745092008530e+00 -1.356429139962496810e+00 -1.662376132145820584e+00 -1.716824775471195608e+00 -1.510030177421186171e+00 -1.823993561619969395e+00 -1.545196913211524192e+00 -1.365392931933114173e+00 -1.831795113064653924e+00 -1.302476204708729046e+00 -1.629526532682155970e+00 -1.333703288699803702e+00 -1.612301046081885625e+00 -1.947736994711851688e+00 -1.732001246181535947e+00 -1.865658543567436656e+00 -1.410084674205071220e+00 -1.555925026094486796e+00 -1.549064776087383466e+00 -1.443146487300141612e+00 -1.813160806770272249e+00 -2.178774368560155494e+00 -1.447441156421453989e+00 -1.582551067248957111e+00 -1.882382185820556719e+00 -1.543542922569721698e+00 -1.270203605950740888e+00 -2.051671926730139539e+00 -1.907082206674712399e+00 -1.851113871359608476e+00 -1.528462193513643319e+00 -1.431618676790787692e+00 -1.541461465149155607e+00 -1.517360998484383661e+00 -1.479822884218608081e+00 -1.844775665200542925e+00 -1.654992631159596606e+00 -1.501853181161005413e+00 -1.533339215412753864e+00 -1.371676840263786445e+00 -2.058958037601684055e+00 -1.647100344648139147e+00 -1.457256415131590987e+00 -1.635717580393320381e+00 -1.521563435539192044e+00 -1.591409766524936709e+00 -1.249778872770380245e+00 -1.590384692922597099e+00 -1.566253917670171081e+00 -1.772039239340218897e+00 -1.663384113246176632e+00 -1.358801899177634720e+00 -1.910457873865974099e+00 -1.613715430178433552e+00 -1.770802397668714834e+00 -1.708862814643879124e+00 -1.680231011133577868e+00 -1.262743366543421564e+00 -1.834515867254066013e+00 -1.482698006521586898e+00 -1.790636914700468152e+00 -1.420893594436604790e+00 -1.291834803467339921e+00 -1.363759052486415602e+00 -2.187885262766655181e+00 -1.580270598960959338e+00 -1.397411461109347552e+00 -1.283313232594629927e+00 -1.935195570154212508e+00 -1.447635173753306637e+00 -1.497953517620074226e+00 -1.911711232971214480e+00 -2.468777446108931795e+00 -1.600568519321239558e+00 -1.397192642061094059e+00 -1.858213597812752749e+00 -1.740582492097601630e+00 -1.559671793126138128e+00 -1.877179862160596180e+00 -1.579614937036073474e+00 -1.368447566102588553e+00 -2.125968541203727025e+00 -1.265378745244473579e+00 -1.470775367841365977e+00 -1.804200974431045879e+00 -1.479226244337602969e+00 -1.548105576210447198e+00 -2.295843977516781376e+00 -1.597777173079538704e+00 -1.673584351385924762e+00 -1.614911332160045010e+00 -1.456218864409605462e+00 -1.416536898217458207e+00 -1.433738293919788909e+00 -1.747960055534142132e+00 -1.677193232837079551e+00 -1.547508149974695657e+00 -2.086835579877555080e+00 -1.363825635578336692e+00 -1.364901797395604799e+00 -1.532530377894522511e+00 -1.743723002526642141e+00 -1.504315042329543495e+00 -1.540019798394854700e+00 -1.281831597088441521e+00 -1.820179710442861198e+00 -1.925528561613214951e+00 -1.498283826034088495e+00 -1.615728593936450519e+00 -1.169183748618637608e+00 -1.496785974535963737e+00 -2.093935701994123821e+00 -1.682351858720826820e+00 -1.482613034839906252e+00 -1.437228624844903990e+00 -1.759633057854245397e+00 -1.597806691099911802e+00 -1.394855952326957027e+00 -1.652714398151976294e+00 -1.591383010871724846e+00 -1.447209295459015221e+00 -1.388755624073869432e+00 -2.387306981173002551e+00 -1.611447907969786320e+00 -1.805777821838247199e+00 -1.337450665105816228e+00 -1.965861009142001237e+00 -2.108135220779989272e+00 -2.227710642323914136e+00 -1.533470609862361833e+00 -1.852596954594670331e+00 -1.441622026804796564e+00 -1.356828475478757179e+00 -2.262038296025316697e+00 -1.822755585345485096e+00 -1.343437209091589590e+00 -1.265595037274565460e+00 -2.057963585162673859e+00 -1.787870029734127453e+00 -2.157345998212984117e+00 -1.467938482627777264e+00 -1.273027425328385975e+00 -1.436640980679725121e+00 -1.835912624847459540e+00 -1.155377639754293195e+00 -1.890441599933343930e+00 -1.461437692580219494e+00 -1.833524833268943111e+00 -1.357149850023646520e+00 -2.372089943203658624e+00 -2.311696628765758099e+00 -1.636084033836809670e+00 -1.254511280161686670e+00 -1.784610248029017132e+00 -1.751672374740668392e+00 -1.831800082912652394e+00 -1.816301761212224752e+00 -1.456316610856769556e+00 -2.027226868592384879e+00 -1.821184612977677864e+00 -1.206048928377537743e+00 -1.658508552800336266e+00 -1.900533384890165101e+00 -1.419525631256454368e+00 -1.371433225294229619e+00 -1.239950321803383382e+00 -1.661889053681954831e+00 -1.559587803842355846e+00 -1.479255100168350712e+00 -1.330025678585040616e+00 -1.420210519043165531e+00 -1.569508337596005498e+00 -1.257746198254941383e+00 -1.302712220357239437e+00 -1.861069686472173634e+00 -1.323094933218613045e+00 -1.392273371946118887e+00 -1.317379080493433330e+00 -1.738220055897989003e+00 -1.271815296915533189e+00 -2.380527938220506012e+00 -1.286477155128129990e+00 -1.306685492906934920e+00 -1.317903356863295405e+00 -1.643827115156445196e+00 -1.437851397147267729e+00 -1.990278009376860835e+00 -1.409730866129074611e+00 -1.307071075275068273e+00 -1.582345777036451517e+00 -1.648430560041495907e+00 -1.268708925341720528e+00 -1.424900509226075807e+00 -1.568685448112586700e+00 -1.900899991225570851e+00 -1.966507486289593931e+00 -1.690899551304044568e+00 -1.557400487116689103e+00 -1.488682153674199649e+00 -1.747008765824214160e+00 -1.504150427856117300e+00 -1.469653173632155863e+00 -1.564395304267135245e+00 -1.272146904526552103e+00 -1.370522329447520171e+00 -1.509232886709845456e+00 -1.776266523697604072e+00 -1.475035943386640458e+00 -1.412388436589334884e+00 -1.681184357135594665e+00 -1.458247913026114784e+00 -1.756581173185021605e+00 -1.379401354484638187e+00 -1.648725296721818889e+00 -1.202893756072907383e+00 -1.589717019387985930e+00 -1.347307400511670972e+00 -1.642841325094467786e+00 -1.511590321762009470e+00 -1.481485668783224519e+00 -1.631872521286453548e+00 -1.862186917069483583e+00 -1.813689243545261620e+00 -1.493610759770261476e+00 -1.821792992806434031e+00 -1.843906753033949242e+00 -1.183216442494660958e+00 -1.227928458596811545e+00 -1.641717760925115899e+00 -1.781418393027417668e+00 -1.846949433688142683e+00 -2.190911464996202707e+00 -1.554582965403255024e+00 -1.761477153650074845e+00 -2.135550855088065525e+00 -1.583188760287597363e+00 -1.362200290263020808e+00 -1.637559827764450526e+00 -1.625091907254433865e+00 -1.430755426515727402e+00 -1.664928244597005058e+00 -1.648436532386128972e+00 -1.778762490110044725e+00 -1.962431781795922481e+00 -2.021492096380300918e+00 -1.827407004843068172e+00 -1.610364507963607306e+00 -1.557060542612266119e+00 -2.277421513785421681e+00 -1.522735387026417975e+00 -1.859929768760255397e+00 -1.436789485823650736e+00 -1.369149186208924007e+00 -1.722319125752444613e+00 -1.228863467553462652e+00 -1.636404313439673075e+00 -1.980472230426448599e+00 -2.374878897091519558e+00 -1.639264761531499914e+00 -1.273239128327897429e+00 -1.436431135631936806e+00 -1.589412154446023351e+00 -1.584712166199675476e+00
-1.731642523288806412e+00 -1.471628527423114452e+00 -1.631922822013418983e+00 -1.438853079360456144e+00 -1.383827885330898955e+00 -1.657889127482563563e+00 -1.553213829522939626e+00 -1.766393183848803172e+00 -1.585837412025470572e+00 -1.445687953961976246e+00 -1.761596240091960031e+00 -1.193540486362020259e+00 -1.394823089862958110e+00 -1.939673539152197534e+00 -1.540728912523142480e+00 -1.709918710146117737e+00 -1.573190258810102993e+00 -1.549914692000691652e+00 -1.715930306588313581e+00 -1.321350856802705476e+00 -2.043711538414203055e+00 -1.906249033220407396e+00 -1.581838904050535399e+00 -1.648137278687200613e+00 -1.427367311850331166e+00 -2.003992817819651329e+00 -1.272278058707174919e+00 -1.189962904804479304e+00 -2.523409855337264140e+00 -1.981114377539898275e+00 -1.411318276266483762e+00 -1.352347173143100045e+00 -1.427811160117652634e+00 -2.006071755765713949e+00 -1.181584759859223510e+00 -1.712486490570526154e+00 -1.638320435286189314e+00 -1.242905274363694801e+00 -1.867849234213190268e+00 -1.574988479268143227e+00 -1.631239253738093975e+00 -1.484708715525579814e+00 -1.298667784953877469e+00 -1.762760219278933560e+00 -1.459529391677461430e+00 -1.526161385979256435e+00 -1.450058985432493897e+00 -2.088426199672772210e+00 -1.668706517118667909e+00 -1.371033926906358724e+00 -1.495753677530283543e+00 -1.241174638820188303e+00 -1.507179044453570205e+00 -1.770019770242680091e+00 -1.884194304149103827e+00 -1.531461611852966920e+00 -1.845213203268483593e+00 -1.705886592483259356e+00 -1.944730757748031946e+00 -1.690532157773539934e+00 -2.233574167864348148e+00 -1.566729244426308343e+00 -1.352813721073809816e+00 -1.308922777004886573e+00 -1.808036044677701959e+00 -1.756763121854606702e+00 -1.516545331195813917e+00 -1.521395146699602741e+00 -1.746589068207162532e+00 -1.480692406123049309e+00 -1.740204393322841492e+00 -1.594582366847900889e+00 -2.003954011446590133e+00 -1.352745084588280244e+00 -1.373213680176541107e+00 -1.875200258657176988e+00 -1.421993325270392017e+00 -1.618552036363415381e+00 -1.788362556509360601e+00 -1.767211182456710494e+00 -1.899908785950996437e+00 -1.207722823615158037e+00 -1.553475484830645792e+00 -1.588510888954148159e+00 -1.537196051148937315e+00 -1.669789439593831526e+00 -1.292668207737611707e+00 -1.822086110453438046e+00 -1.501444398239327960e+00 -1.339248751428108175e+00 -1.482276505076713047e+00 -2.337999491733198099e+00 -1.208680879963779597e+00 -1.675448217621772651e+00 -1.802284255959462733e+00 -1.416070222132841616e+00 -1.388735884483419003e+00 -1.340485954674816238e+00 -1.881534427853995606e+00 -1.935827795719153199e+00 -1.526795053361622356e+00 -1.463288837420181121e+00 -1.703341245777965529e+00 -2.369224342655690041e+00 -1.551708323491897801e+00 -1.351234527851002953e+00 -1.871439299145464252e+00 -1.574370488858932049e+00 -1.699317264907166170e+00 -1.651096875410477116e+00 -1.696960107361483283e+00 -2.615516477834364473e+00 -1.828039829612525313e+00 -1.722422263277723964e+00 -1.441024754614289582e+00 -1.484359416383368435e+00 -1.381186959025422434e+00 -1.672263564938381020e+00 -1.592714701063729699e+00 -1.583883628891041617e+00 -1.205920512745941364e+00 -1.747936272759886611e+00 -1.728397656513150693e+00 -1.257130094370622286e+00 -1.266528207854628496e+00 -1.300643278742623865e+00 -2.013741312216436263e+00 -2.102110056418470485e+00 -1.444604233470407451e+00 -1.924267486438592467e+00 -1.784184525060260595e+00 -1.701298376991759564e+00 -1.628052595199803720e+00 -1.487952860725953341e+00 -1.460731664923138995e+00 -1.809097448320134305e+00 -1.572011623174214501e+00 -1.511390551885209987e+00 -1.304432095647458656e+00 -1.270588727906324378e+00 -1.434156080971279001e+00 -1.474340528854990895e+00 -1.586120353667623828e+00 -1.715421569014863756e+00 -1.516605698063298036e+00 -1.452405908839297988e+00 -1.250792312032821485e+00 -1.404482591653547718e+00 -1.422739607674518236e+00 -1.462340194101724222e+00 -1.908820233263864852e+00 -1.551036032685304100e+00 -1.876912518772646976e+00 -2.127352361727758989e+00 -1.337535918223960563e+00 -2.209608114732672934e+00 -1.528038099776217962e+00 -1.052612722740000839e+00 -1.306872498534632943e+00 -1.742193662506058338e+00 -1.947543011326890117e+00 -1.507014110868346801e+00 -1.483735694126761651e+00 -1.250056072173327149e+00 -1.544342122302099662e+00 -1.567486353748970496e+00 -1.758704521229875972e+00 -1.319573780493187520e+00 -1.343192316763278882e+00 -1.432089169664459094e+00 -2.386914519923762690e+00 -1.327369091467311302e+00 -1.813287518869038939e+00 -1.499158923247562392e+00 -2.325881694994789139e+00 -1.320934834001100677e+00 -1.584672735197392379e+00 -1.511002728135325768e+00 -1.925432635058586417e+00 -1.273092104107823808e+00 -1.698504541178619709e+00 -2.188300421203601687e+00 -1.393316864127126076e+00 -1.408855174357995566e+00 -1.496183089663310595e+00 -1.480811697289824869e+00 -1.714568720328734752e+00 -1.503832685971214111e+00 -1.961997166589869002e+00 -1.554381416298462160e+00 -1.859489493081633471e+00 -1.288533447796894160e+00 -1.685714091668575998e+00 -1.368466830334268192e+00 -1.720589806276530798e+00 -1.387215773443061018e+00 -1.332247950712198481e+00 -2.022292671246978202e+00 -1.503599310783837240e+00 -1.501467101418191952e+00 -1.517116292310842995e+00 -1.392361554276247304e+00 -1.804318448507788553e+00 -1.736114431927556989e+00 -1.540159605087248362e+00 -1.868736389718669066e+00 -1.485005710320919547e+00 -2.020088636652972447e+00 -1.487020548793179131e+00 -1.356742384988550265e+00 -2.038040428381333591e+00 -1.514998624882444078e+00 -1.914230010056746201e+00 -1.436508857344395818e+00 -1.530434149461856519e+00 -1.207565663170805381e+00 -1.749267998159361515e+00 -1.874485904009528747e+00 -1.973540069800530761e+00 -1.699578695039527965e+00 -1.555077682079854640e+00 -1.431519513269556843e+00 -2.022166636986439059e+00 -1.272120291493257449e+00 -1.565714907935056299e+00 -2.017497622131606327e+00 -1.297471730332950823e+00 -1.856545339318188992e+00 -2.193743558660616877e+00 -1.340996921697437783e+00 -1.444815462157869934e+00 -1.191558564321058000e+00 -1.351925382576362189e+00 -1.402818026419057063e+00 -1.754203286770234183e+00 -1.341674837106560547e+00 -1.927767060228428031e+00 -1.616698948619075038e+00 -1.538382879746821308e+00 -1.663620797421482500e+00 -1.570822470395931258e+00 -1.586912838091321998e+00 -1.592909431836676992e+00 -2.265454777775429474e+00 -1.772204532506518548e+00 -1.829524420999979917e+00 -1.325493731157273203e+00 -1.713426705546122975e+00 -1.488736077740857144e+00 -1.618852341158109054e+00 -1.240965222532487422e+00 -2.086724550673451972e+00 -1.395296273218331162e+00 -1.701917800970059069e+00 -1.787247648210334550e+00 -2.121919757342564328e+00 -2.320798265874887356e+00 -1.362576327713427737e+00 -1.668814291953900186e+00 -1.286679530531950721e+00 -1.541963873011056529e+00 -1.697331824170224879e+00 -1.346378822964171773e+00 -1.567842004372148823e+00 -1.281614237470251716e+00 -1.631408017605214145e+00 -1.280492366111956937e+00 -1.421009663397241995e+00 -1.474204055977689443e+00 -1.537534691166905887e+00 -2.201803425895763944e+00 -1.656456527528244127e+00 -1.713448609625394026e+00 -1.477680868445299112e+00 -1.545453732051367712e+00 -1.338903514625112923e+00 -1.764816914931406355e+00 -2.505891826727299598e+00 -1.837723356676140840e+00 -1.702391895835074997e+00 -1.378384357474505384e+00 -1.911311237094843740e+00 -1.253922606571973075e+00 -1.754911152036007227e+00 -1.474473453740572149e+00 -1.380502708554870228e+00 -1.746460707530199441e+00 -1.741522789831003726e+00 -1.688485959631550015e+00 -1.568431690461357997e+00 -1.817134649802731428e+00 -1.877781313190224122e+00 -1.792120611747103354e+00 -1.593750731510379604e+00 -1.616549611890632843e+00 -1.948486901020288986e+00 -2.180454082534345250e+00 -1.590273545714229408e+00 -2.026255816337112936e+00 -1.394582290580190786e+00 -1.366420787997375541e+00 -1.385009688091177082e+00 -1.805136331659165316e+00 -1.499368420031216953e+00 -1.682142443563101386e+00 -1.271159387904586380e+00 -1.440915193557235963e+00 -1.596695795378383576e+00 -1.906913623371082389e+00 -1.373751322380428519e+00 -1.363592394954453724e+00 -1.509249601051340095e+00 -1.440685733664786472e+00 -1.626815202738741917e+00 -1.757515542599526803e+00 -1.639066366927625085e+00 -1.144731912287018538e+00 -1.516673701013347753e+00 -1.777736681650994077e+00 -1.361543213635942662e+00 -1.876689206669052368e+00 -1.719222010691621172e+00 -1.388352495906675310e+00 -1.476353744756756292e+00 -1.355333075783362595e+00 -1.564687336656389371e+00 -1.369359353303927440e+00 -1.591353488966588570e+00 -1.333296758873693699e+00 -1.255090536861243944e+00 -1.212592504496836421e+00 -1.266763887652455844e+00 -1.302640900838233140e+00 -1.781331850776545433e+00 -2.407837392534465604e+00 -1.383330165591049044e+00 -1.917997740948122143e+00 -1.631952406134141498e+00 -2.087246836775535908e+00 -1.223821442163765871e+00 -1.315003280144478204e+00 -1.220101298083603014e+00 -1.807987787635779942e+00 -1.380035008356478965e+00 -1.246167508424911530e+00 -1.528207476983918678e+00 -1.476610578006767316e+00 -1.293366523485912856e+00 -1.521204778393325352e+00 -1.455471175122746708e+00 -1.341401726313189213e+00 -2.062413406501478974e+00 -1.726260059517698675e+00 -1.483067797288472267e+00 -1.976045210433629240e+00 -2.457380912899377989e+00 -1.672763442776682652e+00 -1.829407449389857998e+00 -1.284585416066381214e+00 -1.533171467143058964e+00 -1.718945958550057718e+00 -1.435610528558237009e+00 -1.326492332341969727e+00 -1.399445960933090261e+00 -1.399804346865413329e+00 -1.530982192420534238e+00 -1.790705512684527045e+00 -1.683094806588431913e+00 -1.594707738410358511e+00 -2.007480115869950676e+00 -1.693019046615193091e+00 -1.261177890442714666e+00 -1.406692309720893208e+00 -1.393417114475615115e+00 -1.559506844405324166e+00 -1.847631213816825380e+00 -1.604963093089142312e+00 -1.850772416043499291e+00 -1.469743531047865925e+00 -1.487197074316770395e+00 -1.944647463680742261e+00 -1.319356060439947242e+00 -1.387712085436172638e+00 -1.337469996910417347e+00 -1.697837786508643365e+00 -1.451301175216884509e+00 -1.279596314061900664e+00 -1.662006918527828780e+00 -2.019167052259141837e+00 -1.671980986666144586e+00 -1.511558206391517167e+00 -1.763765940292723045e+00 -1.674334519281202915e+00 -1.642825409923354796e+00 -1.378515938953335240e+00 -1.747813534884520070e+00 -1.510950769107278768e+00 -1.448604600744175075e+00 -1.447338400943266601e+00 -1.272512846804615405e+00 -1.551479181458640610e+00 -1.414712082591039088e+00 -1.730632750028185951e+00 -1.525916292783105144e+00 -1.340888550718894789e+00 -1.455863512649169245e+00 -1.492502748101014465e+00 -1.369076896008163846e+00 -1.302657428311607912e+00 -1.850935409257879583e+00 -1.301659521705554434e+00 -1.670929693660243354e+00 -1.416294055489755177e+00 -1.512255315455743876e+00 -1.638796780613300808e+00 -1.544329226247497688e+00 -1.517427830083762696e+00 -1.519069832876687842e+00 -1.677201890943358809e+00 -1.671648447413752958e+00 -1.324250694773399406e+00 -1.768300985614164045e+00 -1.878791983079347583e+00 -2.157164357572038949e+00 -1.652932748856189793e+00 -1.464392616586199125e+00 -1.364305042028715720e+00 -1.743193412232811212e+00 -1.342199286603224628e+00 -2.014239431430004057e+00 -1.752542311136776831e+00 -1.987691384370581904e+00 -1.613270541003284819e+00 -1.733886415350789356e+00 -1.519731937977700120e+00 -1.802944028181193481e+00 -1.652549035382141263e+00 -1.574367560736114058e+00 -1.858849302314764307e+00 -1.776439749563116344e+00 -1.914457519338769398e+00 -1.478594832482811983e+00 -2.672154661275207843e+00 -1.485045335453209159e+00 -1.562840565487408462e+00 -1.959303471246816697e+00 -1.279209256257851424e+00 -1.571409675261909555e+00 -1.837177999927844141e+00 -2.223726492490035067e+00 -1.563484924450333713e+00 -1.463108165295702978e+00 -1.656671185570470328e+00 -1.249425222841759942e+00 -1.521556991867381914e+00 -2.064802376131045225e+00 -1.857644168720606004e+00 -1.710840346701948844e+00 -1.477345987077899547e+00 -1.704257001673330496e+00 -1.512436747651815239e+00 -1.420538860551088689e+00 -1.475433186157185217e+00 -1.774402392264387229e+00 -1.324422145494450032e+00 -1.635634286269888271e+00 -1.555273695817533053e+00 -1.591320990155867809e+00 -1.460808092829601668e+00 -1.566308866047517512e+00 -1.581789136374274429e+00 -1.462460015398260982e+00 -1.459012773448078670e+00 -2.143281325201427556e+00 -1.487744460585334938e+00 -1.330742906363384437e+00 -1.576685468951827040e+00 -1.863103055552668863e+00 -1.477679684220497558e+00 -1.746292636305559753e+00 -1.673412956833534082e+00 -1.996733725129917092e+00 -1.477977904240047158e+00 -1.644254463184824377e+00 -1.357387199696675983e+00 -1.519923493177476326e+00 -1.837780510475966356e+00 -1.446116033773719334e+00 -1.553553425504257124e+00 -1.542819251048112683e+00 -1.912458636799912570e+00 -1.244930115271910553e+00 -1.267722667124481228e+00 -1.512795490151312094e+00 -1.849541683831132932e+00 -1.703119147445244952e+00 -1.509332576217440547e+00 -1.471729304853306664e+00 -1.806476543096332987e+00 -1.634321674778270062e+00
-1.531013384529264387e+00 -1.630761477763964518e+00 -1.433300631928904112e+00 -1.636726997404932327e+00 -1.476244111165379902e+00 -1.720289511897913570e+00 -1.303589308288123805e+00 -2.001236237048095390e+00 -1.822533190903286027e+00 -1.381533835777294605e+00 -2.354392506741932678e+00 -1.708648444298473068e+00 -1.474241246956804918e+00 -1.752691592765800888e+00 -1.418993900206165337e+00 -1.459548057613271110e+00 -1.793785203161416986e+00 -1.810577553000583428e+00 -1.843268960181839944e+00 -1.444138920051873276e+00 -1.692191584867903886e+00 -1.762334056760364698e+00 -1.442853316194071311e+00 -1.822888441535683413e+00 -1.348763580927339945e+00 -1.729234256304935213e+00 -2.129797631057419594e+00 -1.763445693063868669e+00 -2.320431188344236784e+00 -1.459578480327304417e+00 -1.582412362029163688e+00 -2.032457563099991038e+00 -1.660278951291534577e+00 -1.359899564274289041e+00 -1.477713671026433584e+00 -1.634803376365716820e+00 -1.420680231394973125e+00 -2.265388028592284275e+00 -1.646274703918438220e+00 -1.620974595877507696e+00 -1.649620113537570099e+00 -2.392084438785513800e+00 -1.799700174946329279e+00 -1.699208571219124053e+00 -1.456511081056050649e+00 -1.578571598761637551e+00 -1.925730031890374061e+00 -1.888562786292938611e+00 -2.839312866181715744e+00 -1.919152827369113634e+00 -1.540761490258879096e+00 -1.644060315892534652e+00 -1.639269931580989104e+00 -2.110657402110430958e+00 -1.935375771008538415e+00 -2.064516485469155338e+00 -1.280405600828716350e+00 -1.668744582617225136e+00 -1.620928361740507917e+00 -1.659397063000460859e+00 -1.310278262080195377e+00 -2.173362932105437739e+00 -1.551525341444647710e+00 -1.360787833435044503e+00 -1.645906169685241505e+00 -1.482939573519247656e+00 -1.264920262279057184e+00 -1.662852365634287954e+00 -1.027258007860408773e+00 -1.545568972171664557e+00 -1.670475313849260290e+00 -1.621370078801571468e+00 -1.287622989486530756e+00 -1.357707242104859047e+00 -1.781974650966994478e+00 -1.371844613289102233e+00 -1.765874058518093204e+00 -1.430347979104407585e+00 -2.078745463711033636e+00 -1.618297236940348993e+00 -1.320245777621795069e+00 -2.188601940535939150e+00 -1.555556326932851618e+00 -1.807074914122140719e+00 -1.537354029810409806e+00 -2.228293987459235126e+00 -1.713091017465790289e+00 -1.626597128017075677e+00 -1.848844472638161651e+00 -1.502230184247017597e+00 -1.454114213259127153e+00 -1.719249566096781923e+00 -1.254602665584330534e+00 -1.620178930425181907e+00 -1.466145192028526889e+00 -1.795992782127442622e+00 -1.478811581014988219e+00 -1.701091499547438213e+00 -1.353839557769625834e+00 -1.529166968652971637e+00 -1.403646758182608645e+00 -1.649560558949632272e+00 -1.637048104881927202e+00 -1.535803182515774301e+00 -1.215815669147568556e+00 -1.341414249503750877e+00 -1.937971405743781572e+00 -1.676862344946552508e+00 -1.424626992028294126e+00 -1.407185860400892663e+00 -2.211364568690455723e+00 -1.650964538409085414e+00 -1.414110830000894214e+00 -2.126455651138018599e+00 -1.345568914785896686e+00 -1.746752762849427265e+00 -1.700240474751253172e+00 -1.427043457705900797e+00 -1.824262727612358637e+00 -1.707185506885776860e+00 -1.557937223255276615e+00 -1.635192640491252014e+00 -1.441156943956105829e+00 -2.095165961473650196e+00 -1.743565506929751319e+00 -1.542583377138454725e+00 -1.445650562733798772e+00 -1.383747805943306375e+00 -1.386811752424141675e+00 -1.334032757211621290e+00 -1.250226588684386408e+00 -2.243152730998347000e+00 -1.802611964393254329e+00 -2.031269179124070234e+00 -1.805439749012725192e+00 -1.908608164450796618e+00 -1.479261136692923140e+00 -1.402973565840464065e+00 -1.279870194276125472e+00 -1.562978796992763542e+00 -1.629875953678686207e+00 -1.686179260288461323e+00 -1.267642544803621707e+00 -2.301881569933739158e+00 -1.382239016230779383e+00 -1.744391995598013168e+00 -1.520650340757640606e+00 -1.497027262386049884e+00 -1.310804648624781965e+00 -1.383371922142614840e+00 -1.540073383658614015e+00 -1.426204061181579164e+00 -1.699990754944571414e+00 -1.555500719678853949e+00 -1.716891818931215008e+00 -1.647813431817625629e+00 -1.661005770104035495e+00 -1.800991891101664688e+00 -1.143946215662539068e+00 -1.787632669562022825e+00 -1.990414540140908795e+00 -1.379280047026417044e+00 -1.910480076496774871e+00 -1.598125343706474411e+00 -1.234293748373813671e+00 -1.983146602491518085e+00 -1.402213194562207388e+00 -1.520514620361875791e+00 -1.832676281596881340e+00 -1.248558856752262303e+00 -1.392721110379562255e+00 -1.473154951347348085e+00 -1.833778370691393711e+00 -1.490707033239936585e+00 -1.490851597959645947e+00 -1.538179136719571183e+00 -1.460019855827505264e+00 -2.840428086691033638e+00 -1.772609150069964112e+00 -1.184307030501145164e+00 -1.289851565165271108e+00 -1.517707318647459447e+00 -1.398518941152946837e+00 -1.461683313950694618e+00 -1.662901644761474840e+00 -1.725574987062550081e+00 -1.522305510865222589e+00 -1.442361461137722678e+00 -1.951543412516271614e+00 -1.288479779175297768e+00 -1.584359980593204931e+00 -2.300792621350253864e+00 -1.458254163746945498e+00 -1.494829625332708467e+00 -2.025893347712704795e+00 -1.578000511079633794e+00 -1.572786280479719689e+00 -1.891530770155749774e+00 -1.668831874969566531e+00 -1.725389396617697635e+00 -1.073173262533369865e+00 -1.337560713199290818e+00 -1.397236919967981716e+00 -1.465127748932932406e+00 -1.767819338116230155e+00 -1.623804397861349891e+00 -1.631969405648602045e+00 -1.640591580615464729e+00 -1.683695878342539975e+00 -1.528730319725111420e+00 -1.520228291566525058e+00 -1.699350795723699514e+00 -1.838833288524226006e+00 -1.353296504132394995e+00 -1.387459776695108893e+00 -1.351130511158372016e+00 -1.446935185923308165e+00 -1.477224686888055860e+00 -1.379971451350836542e+00 -1.913176653208017663e+00 -1.547567991381867847e+00 -1.941461276745807263e+00 -1.658999092523115282e+00 -1.648098384460732202e+00 -1.775574281329045156e+00 -2.067840712173879769e+00 -1.501380289551444980e+00 -1.520942271834769155e+00 -1.280334976580519202e+00 -2.004024975895524197e+00 -1.339678399937508146e+00 -1.451182855708941233e+00 -1.514428779059900920e+00 -1.445025373571619864e+00 -1.577537212416809886e+00 -1.782813664660591435e+00 -1.362035340094363223e+00 -2.042123915535079881e+00 -1.749103779863112162e+00 -1.623943843152090727e+00 -1.343711103578988819e+00 -1.465691401752569512e+00 -1.686560958606069249e+00 -1.520572750246756311e+00 -1.422213301987066192e+00 -1.793480554294596852e+00 -1.377896447436305127e+00 -1.452786478596856501e+00 -1.077678670716811560e+00 -2.064039291403414467e+00 -1.414756407664895521e+00 -1.390400294891403377e+00 -1.569511869272998128e+00 -1.457662350363035264e+00 -1.587756098419471629e+00 -1.705617808227689824e+00 -1.719886947531508614e+00 -1.566999294525726061e+00 -1.576020785279286684e+00 -1.483231722918953110e+00 -1.968735878286018259e+00 -2.162647798468501303e+00 -1.689938486577219123e+00 -1.417077911260677059e+00 -1.984958265181393289e+00 -2.047788807828129887e+00 -2.176206080885522365e+00 -2.316891529161332564e+00 -1.830344142747776459e+00 -1.505786123333105131e+00 -1.794440327184175565e+00 -1.254881908499532628e+00 -1.356305991642590136e+00 -1.367892206645902275e+00 -1.572990495283166368e+00 -1.665996145404239126e+00 -1.823000546404814237e+00 -1.646661310796197819e+00 -1.557209231155243678e+00 -1.327873357601162096e+00 -1.684734837367071636e+00 -1.376180663058393705e+00 -1.321903181642777092e+00 -1.282259061431505032e+00 -1.190185708564004186e+00 -1.883708737662498800e+00 -1.505424719135892708e+00 -1.571401917496313194e+00 -1.481742149112303508e+00 -1.913875626956603515e+00 -2.108229616011902952e+00 -1.643107438583581548e+00 -2.456261291625903898e+00 -1.735450020648187319e+00 -2.145404925009153363e+00 -1.560559376765336292e+00 -1.608064270002925511e+00 -1.424360670383983951e+00 -1.829143598213582855e+00 -1.973306294088396751e+00 -2.201147345000693090e+00 -1.596595212184904522e+00 -1.332641597076598128e+00 -1.751521516024412195e+00 -2.151765958485432950e+00 -1.587803380924946550e+00 -1.206445122572725737e+00 -1.455231287021030884e+00 -1.406229740945193374e+00 -1.412735295895283905e+00 -1.666145943584678379e+00 -1.553961780044849084e+00 -1.754285840339360414e+00 -1.679317707810813465e+00 -1.928560729381964434e+00 -1.522820849741299165e+00 -1.468175908082683501e+00 -1.444070819267118111e+00 -1.592561354922908956e+00 -1.376205170092592134e+00 -1.367109990758360594e+00 -1.719226258961601861e+00 -1.082529341985850602e+00 -1.482977950935278066e+00 -2.460475958338388391e+00 -1.415164977230016996e+00 -1.791936409853355006e+00 -1.639708305964311164e+00 -2.265070886853643994e+00 -1.832110549124191357e+00 -1.508274277252279472e+00 -2.185860136663984044e+00 -1.508945850406407052e+00 -1.971502096028792117e+00 -1.740936339639890917e+00 -2.182349590969510089e+00 -2.019331424306127332e+00 -1.340008660119947015e+00 -1.833315398826284692e+00 -1.685057442385265780e+00 -1.666914192447904064e+00 -1.776769255356712929e+00 -1.741132661126313819e+00 -2.111678511110855805e+00 -1.449223612320224008e+00 -1.920024859480119916e+00 -1.483087374410265724e+00 -1.572907417792850149e+00 -1.602726335341621899e+00 -2.088021244859107561e+00 -2.261143858458615430e+00 -1.598755168752431288e+00 -1.446789666809128683e+00 -1.864834906337778708e+00 -1.284503752156965106e+00 -1.694951598025370654e+00 -1.530763498527278665e+00 -1.584991882840505406e+00 -1.454294054459654983e+00 -1.340515920947462636e+00 -1.637936911151332442e+00 -2.077158010601107829e+00 -1.859797442891108155e+00 -1.568480199844841882e+00 -1.507226957554198998e+00 -1.405753173903650621e+00 -1.690464875702043290e+00 -1.419198411465017129e+00 -1.368989746843835453e+00 -1.248232408810661109e+00 -2.028140470172156373e+00 -1.540408782695050993e+00 -1.407412069383146891e+00 -1.258001757517468677e+00 -1.474777127040885150e+00 -1.504393537190147567e+00 -2.146354298011290407e+00 -1.606579620504189343e+00 -1.469032295526894405e+00 -1.521876209351364917e+00 -1.430761256325995490e+00 -1.530965651131477312e+00 -1.591477126695018729e+00 -1.875323905343260877e+00 -1.317994027564928228e+00 -1.924057311945540194e+00 -1.510851357305453169e+00 -2.232378029896572080e+00 -1.755968901991615150e+00 -1.838358626468669987e+00 -2.367098274474141117e+00 -1.479549598544211086e+00 -1.597779063873786543e+00 -1.916692627316106678e+00 -1.536624639873968468e+00 -1.387009728708490597e+00 -1.318219128407064566e+00 -1.487207607577574642e+00 -1.667186883251044360e+00 -1.514850121232131253e+00 -1.376790154081835249e+00 -2.109600723287768709e+00 -1.777148344329973817e+00 -1.560478348906792379e+00 -1.682755960883743906e+00 -1.682933867039522413e+00 -1.434085715115090975e+00 -1.499917705797106926e+00 -1.501104887439006497e+00 -1.404087645448079513e+00 -1.341709644941962987e+00 -1.762140324701560345e+00 -1.428764673693207587e+00 -1.658026851385212774e+00 -1.790496915432920444e+00 -1.460067411064581711e+00 -1.570606777219410999e+00 -1.726225049795406363e+00 -1.609253496832145247e+00 -1.518241467208138573e+00 -1.414092046320100104e+00 -1.796639944971647918e+00 -1.811458719955721941e+00 -1.656413803752652347e+00 -1.656328847642419611e+00 -1.360208464140034934e+00 -1.661392557606282239e+00 -1.937144501026842436e+00 -1.896305988145539523e+00 -1.758704194553334377e+00 -1.484551614050717117e+00 -1.925661091865219499e+00 -1.637631306504001572e+00 -2.171818954991488138e+00 -1.561053054090930647e+00 -1.621999087063824341e+00 -1.417135381143033612e+00 -1.307828662129842723e+00 -1.331582002717927704e+00 -1.299744097314050828e+00 -2.496121849847113161e+00 -1.528614148567822628e+00 -2.542302909957967039e+00 -1.809585591833476448e+00 -1.762840492510034052e+00 -2.073763693126279062e+00 -1.321395326952082394e+00 -1.889225683762699060e+00 -1.620928205466195093e+00 -2.014410305586781469e+00 -1.583459159311655373e+00 -1.556303169263454800e+00 -1.405654064559862082e+00 -1.280180688805444555e+00 -1.760909182525296490e+00 -1.700857922232343666e+00 -1.971477416694100482e+00 -1.793700862297525234e+00 -1.296005872354081934e+00 -1.418847799872566151e+00 -1.560499507962188170e+00 -1.848144896009523475e+00 -2.136518148243227166e+00 -1.313493963831168898e+00 -1.963580752469799240e+00 -1.227658406355082388e+00 -1.660559454006938829e+00 -1.489261235833417185e+00 -1.664200814260753170e+00 -1.720687265335247185e+00 -2.048830421014429692e+00 -1.328245893969958846e+00 -1.372056009951743816e+00 -1.757805621982173605e+00 -1.660450381739587034e+00 -1.685543536843346901e+00 -1.786471108898170623e+00 -1.510173524471800865e+00 -2.382549194598762465e+00 -1.608021269246237228e+00 -1.120421214190077341e+00 -1.486952554797721593e+00 -1.260161835247601614e+00 -1.543799591653660430e+00 -1.570981411756388058e+00 -1.603805679903907766e+00 -1.985086321113905372e+00 -1.331234717224551334e+00 -1.401071371865197257e+00 -1.309472889038437726e+00 -1.234791375097541222e+00 -1.577682703202962111e+00 -1.672434864575496061e+00 -1.336861508821406419e+00 -1.283548583881077843e+00 -1.700267818887987392e+00 -2.064162250035153967e+00 -1.872864094236850407e+00 -1.255327982838867040e+00 -1.956133823349593293e+00
-1.274815733651858407e+00 -1.686047323624213723e+00 -2.073690661279237624e+00 -2.015859102097721234e+00 -1.486650127679201239e+00 -1.898013440991378697e+00 -1.462830142203315198e+00 -1.882581192698676409e+00 -1.393601184383949532e+00 -1.332476294001371686e+00 -1.724197931597142075e+00 -1.803609610516167860e+00 -1.357122370121584432e+00 -1.468579448957989309e+00 -1.514320797890073678e+00 -1.446982808122589503e+00 -1.182959848398209335e+00 -2.138467870975472529e+00 -1.332959921536164938e+00 -2.141782011961139709e+00 -1.794591337069615822e+00 -1.724561678915073504e+00 -1.817531611398694791e+00 -1.525125806247602744e+00 -1.421764552952670568e+00 -1.548170837996764471e+00 -1.546906625930506429e+00 -1.297741378660770994e+00 -1.816594969750933819e+00 -1.392427531219094794e+00 -1.718959855338534570e+00 -1.661811641921229876e+00 -1.770736721682849124e+00 -1.474354044747932857e+00 -1.655708921203990602e+00 -2.584764281091604943e+00 -1.359232956144931448e+00 -1.302223899497485515e+00 -1.479265878752055841e+00 -1.704308169834440223e+00 -2.838922884643933831e+00 -1.609292024763520734e+00 -2.064849199653925993e+00 -1.432603882138131723e+00 -1.713020239242229570e+00 -1.671139001932830048e+00 -1.462929858250604287e+00 -1.311284516577446713e+00 -1.577762593918485834e+00 -1.427103793889137773e+00 -1.452518916437518515e+00 -1.848169474825794634e+00 -1.444627839740677322e+00 -1.412348588841625840e+00 -1.639703554468237900e+00 -1.406972859598511594e+00 -1.911743540387278673e+00 -1.379046784217325738e+00 -1.267799488232913774e+00 -1.224921007508734672e+00 -1.877873860598485711e+00 -1.268244645834127216e+00 -1.640523349748927773e+00 -1.771786047102547723e+00 -1.364751542935155770e+00 -1.381003497436759320e+00 -1.695029970348118420e+00 -1.449639427301027572e+00 -1.297642439370897849e+00 -1.368558083552382065e+00 -1.943992092487595968e+00 -2.394780068365933712e+00 -2.074701578892708564e+00 -1.460512986569124649e+00 -1.862415089771226384e+00 -1.230089221642573172e+00 -1.480763568119200846e+00 -1.406041933898304341e+00 -1.454868431470595969e+00 -1.336995335382309635e+00 -1.711542805323210903e+00 -1.963316584903637585e+00 -1.774876112308464204e+00 -1.901494183916744740e+00 -1.713952341420611480e+00 -2.063427050075792302e+00 -1.624108203745555645e+00 -1.456813001674195585e+00 -1.889552985417082720e+00 -1.954923481877962388e+00 -1.387133228259678441e+00 -1.919968123619776090e+00 -1.210866664188953168e+00 -1.227397162630725402e+00 -1.804652118790901483e+00 -1.613539878581378151e+00 -1.686962853816877050e+00 -1.560991380800683448e+00 -1.660408079588281627e+00 -1.557647918713249036e+00 -1.897174368458131033e+00 -1.494414645087580151e+00 -1.613519732122490558e+00 -2.046635146311862830e+00 -1.370506062684051507e+00 -2.425911884445714151e+00 -1.868592958243022961e+00 -1.351841620471239125e+00 -1.616603005023727002e+00 -1.788061940737792677e+00 -2.202415797006997522e+00 -1.961641862596899877e+00 -1.775826998637871634e+00 -1.322424532956747889e+00 -1.385096436932621744e+00 -1.276274400101216511e+00 -1.496010620901185195e+00 -1.900143289132377067e+00 -1.619855943574593837e+00 -1.462492602556019872e+00 -1.323395648622122778e+00 -1.936877991559877943e+00 -1.560475731676836952e+00 -1.947336414325333331e+00 -2.163350691488963751e+00 -1.827627394828562402e+00 -1.273860048872639705e+00 -1.479985862679366715e+00 -1.731035086194134154e+00 -1.968128976682520070e+00 -1.799559779149219274e+00 -1.555566141475971831e+00 -2.003244225235131903e+00 -1.660345260876442408e+00 -1.614454319768037882e+00 -1.383991795741560615e+00 -1.408047732903026095e+00 -1.412139954615603710e+00 -1.523059244636196574e+00 -1.307722939371963378e+00 -1.440695423970195677e+00 -1.755787186769223851e+00 -1.563085050636937812e+00 -1.652081411976880965e+00 -2.055252293986129963e+00 -2.106522119557387551e+00 -1.237063512442880375e+00 -1.386610331226555859e+00 -1.897466998087717682e+00 -1.446980400784926513e+00 -1.794087647624431625e+00 -1.345401396275865746e+00 -2.248455502111393223e+00 -1.872999803728606860e+00 -1.636669874889858045e+00 -1.540480329758946887e+00 -2.192797614193692457e+00 -1.443744823321424287e+00 -1.841649541287359026e+00 -1.549596800617397907e+00 -1.395596351897583798e+00 -1.310772754797137063e+00 -1.619444165091297405e+00 -1.483821663874531183e+00 -1.704647450024709743e+00 -2.128498927390936490e+00 -1.475644620493329118e+00 -1.704222602424169564e+00 -1.596409110215566640e+00 -1.642518289220451511e+00 -2.177952552896374350e+00 -1.728098648273808768e+00 -1.565354029362036048e+00 -1.376250290203316684e+00 -1.459660684144854725e+00 -2.231575143805958561e+00 -1.837632500584636341e+00 -1.361449318387192076e+00 -1.421523708358580773e+00 -1.465170487244768616e+00 -1.542812051343019464e+00 -1.340357194831864440e+00 -1.672003403813750344e+00 -1.319862797673059251e+00 -1.836170383668496386e+00 -1.619255503120558437e+00 -1.561578273291595043e+00 -1.448380894088168613e+00 -1.472171742614956536e+00 -2.877570344795822077e+00 -1.345116046853220615e+00 -1.597223544274464668e+00 -1.469750533068564735e+00 -1.465614771869522714e+00 -1.522354652142756226e+00 -1.515490359772504902e+00 -1.716447040801298396e+00 -1.240354286498123182e+00 -2.074023548116438853e+00 -1.878447385104623724e+00 -1.599772557042611787e+00 -1.727168515838627405e+00 -1.507997914044670651e+00 -1.626857886827976163e+00 -1.340081415212248883e+00 -1.548083025055648987e+00 -1.459801167183796045e+00 -1.410562597823548758e+00 -1.772522873633399332e+00 -1.551665856566642576e+00 -1.365440443196496600e+00 -1.582651095476474312e+00 -1.501569885159957929e+00 -1.258004947650055216e+00 -1.642210952012041592e+00 -1.571091909964914768e+00 -1.651294067994073522e+00 -1.479858193363611907e+00 -1.459058131943638426e+00 -1.540598253335752732e+00 -1.653880828511632206e+00 -1.294225282487386552e+00 -1.335228913186727207e+00 -1.672725052403854384e+00 -2.049354100648164589e+00 -1.661063328512834447e+00 -1.424429462555406811e+00 -1.611146648164998973e+00 -1.445595138746973207e+00 -1.317803269332710858e+00 -2.267922304448514392e+00 -1.410006335480558537e+00 -2.053230865597051036e+00 -1.689886467211530796e+00 -1.278549461796576914e+00 -1.711202127283792507e+00 -1.423801908924332116e+00 -1.456212536413132419e+00 -1.293143241934465060e+00 -1.367770216740207934e+00 -1.320475664937720950e+00 -1.344477999660188994e+00 -1.407006980493392456e+00 -1.790116487883335328e+00 -1.307909457253156882e+00 -1.446024858802053448e+00 -2.013573598019814614e+00 -1.496835542663195628e+00 -1.710123368920577036e+00 -2.056849425902107953e+00 -1.707311178368020599e+00 -1.608767483169025736e+00 -1.388194870234792155e+00 -1.554786150340618400e+00 -1.465280211022240042e+00 -1.538209426257535428e+00 -2.446835137962831030e+00 -1.365336123104078148e+00 -1.255906904559974002e+00 -1.418965525720804033e+00 -1.341999096671796732e+00 -1.258045812733401103e+00 -1.407663832302302298e+00 -1.776399765807076037e+00 -1.394108404616880792e+00 -1.718307118926314825e+00 -2.210808489283181189e+00 -1.287802470347233497e+00 -1.656293505174931013e+00 -1.764768742311071614e+00 -1.558109794507680057e+00 -1.331419487179680727e+00 -1.640344127718048384e+00 -1.277304514101804456e+00 -1.534062575555724450e+00 -1.453425019991187561e+00 -1.683829272716418579e+00 -1.408372660497715145e+00 -1.614961233702591370e+00 -1.426320838379030009e+00 -1.623646897751882090e+00 -1.398977073340555766e+00 -1.433131456189095321e+00 -1.636697621490104781e+00 -1.571471307456212108e+00 -2.002569138665408754e+00 -1.290033386679186655e+00 -1.829305353859953076e+00 -1.407168079399753635e+00 -1.704492483103863920e+00 -1.267201631746809110e+00 -1.614607062001063742e+00 -1.421395531224821873e+00 -1.466957059228906068e+00 -1.407163849295512525e+00 -1.409914158255960226e+00 -1.507194753970479306e+00 -1.312923120775496999e+00 -2.135524210069419393e+00 -1.666191978014774921e+00 -1.558564245519989955e+00 -1.673305595651930489e+00 -1.641436932780179436e+00 -2.006309650230968522e+00 -1.471126969110949423e+00 -1.530427210686881923e+00 -1.505723184187702568e+00 -1.778048240777805766e+00 -1.729355000187263292e+00 -1.488408890922394034e+00 -1.367172517567303069e+00 -1.555616318877112603e+00 -1.306722768384736888e+00 -1.317605311332962881e+00 -1.777995963022130477e+00 -1.987598497738396919e+00 -2.007858112209019552e+00 -1.743404583673654029e+00 -1.906163438466451865e+00 -2.437799772468571824e+00 -1.797177026968453273e+00 -1.566368183907077549e+00 -1.735459056691880608e+00 -1.910651415199884129e+00 -1.996064437064406283e+00 -1.457927287836304320e+00 -1.604042439667528575e+00 -1.430470596321351762e+00 -1.639175927816315825e+00 -1.413692627579203887e+00 -1.684195973518400002e+00 -1.574806318583813702e+00 -2.505692290767239871e+00 -1.636511153041357414e+00 -1.390413569007818761e+00 -1.377740783915053058e+00 -1.448720480039673797e+00 -1.687438235069690595e+00 -1.256723686030566611e+00 -1.873631939276053870e+00 -1.558845280952014134e+00 -1.856860514841497167e+00 -1.401230124602025118e+00 -1.255139944015107867e+00 -2.052147940558461947e+00 -1.429925769168463701e+00 -1.875703317647909207e+00 -1.472611004728306749e+00 -1.339662735474767441e+00 -1.720305552667204640e+00 -1.306860123614368874e+00 -1.055865180373843026e+00 -2.094098615793376972e+00 -1.669951191972524951e+00 -1.563634307732832296e+00 -1.789206674335504177e+00 -1.277176345457034401e+00 -1.811248002958111059e+00 -1.313037862114107668e+00 -1.668448602795380431e+00 -1.767198859100169939e+00 -1.751828481318115305e+00 -1.355797036933244382e+00 -2.048399076038112554e+00 -1.637278906425538860e+00 -1.328812145223985830e+00 -1.846467769388060010e+00 -1.392645190872081828e+00 -1.391562545929062589e+00 -2.306358366681393157e+00 -1.707133159418857682e+00 -1.389771456071424272e+00 -2.222152677922225816e+00 -1.502053519199735954e+00 -1.614702897682359861e+00 -1.757314869135271795e+00 -1.386958714183438524e+00 -1.778555264497247101e+00 -2.451243382798225401e+00 -1.568489686173433206e+00 -1.361649080946600865e+00 -1.455413132371175422e+00 -1.948029726041883958e+00 -2.029548540343117047e+00 -1.629578957365239056e+00 -1.676304186848103228e+00 -2.029776847991986433e+00 -1.458153877029836121e+00 -1.246186554600492435e+00 -1.464223976651690240e+00 -1.515291989288519936e+00 -1.483593456062712868e+00 -1.539313954671398088e+00 -1.637940111295738133e+00 -1.476008191241328982e+00 -1.742788369272008309e+00 -2.538136434897897864e+00 -2.053057477952467735e+00 -1.700054481116643812e+00 -1.605179828492259375e+00 -2.379071296269250180e+00 -1.283399927819709241e+00 -1.253817201591443498e+00 -1.545013728060904201e+00 -1.725353373474100227e+00 -1.813828605797508819e+00 -1.975171913863444040e+00 -1.626195812563272725e+00 -1.281454402693305017e+00 -1.788662584501881314e+00 -1.270010469980575429e+00 -1.422311276149719417e+00 -1.651151984775540704e+00 -1.747189422263553338e+00 -1.446015342013882155e+00 -1.947021996082751505e+00 -1.251422052094532500e+00 -1.430387050493003409e+00 -1.786645751650480118e+00 -1.499505194146327769e+00 -1.605254724618542683e+00 -2.102606694852018343e+00 -1.866284010421767725e+00 -1.388746779720684943e+00 -1.515684339005967329e+00 -1.771175381105773994e+00 -1.181237531046764211e+00 -1.582848684039553477e+00 -1.646963838593618945e+00 -1.733810220420426651e+00 -2.138805549434133368e+00 -1.631310924690720698e+00 -1.569681836365748095e+00 -1.558365138547165296e+00 -1.403601365408311707e+00 -1.487680384269860934e+00 -1.558790318175822698e+00 -1.886519416367755664e+00 -1.244025831375619839e+00 -1.889911051925069696e+00 -2.319597115031525547e+00 -1.365855434801533708e+00 -1.303635156665245542e+00 -2.637730003704945148e+00 -1.814718397635767255e+00 -1.450097526431652684e+00 -2.078417998007069833e+00 -1.751213469407093548e+00 -1.751306501551695316e+00 -2.221519768182629750e+00 -1.563664391982877877e+00 -1.438897301124697048e+00 -1.131589846772467434e+00 -2.031267518706157738e+00 -1.363916859420724936e+00 -1.594745256101633979e+00 -1.680465246414402314e+00 -1.607821198772314775e+00 -1.574262251131196111e+00 -1.390909868846562203e+00 -1.481536507383756529e+00 -1.428612706046781033e+00 -1.427396301803740775e+00 -1.352418773824705100e+00 -1.619474116222681337e+00 -1.637512878114920412e+00 -2.300702455490557519e+00 -1.568355303859372052e+00 -1.413040381908608811e+00 -1.549647579821110677e+00 -1.351669930816643550e+00 -1.413794658524107239e+00 -1.716203141254710074e+00 -1.490017349299982641e+00 -1.379955763515170464e+00 -1.355771431825867568e+00 -1.444903587511840559e+00 -1.992299208244761699e+00 -1.593750819290393306e+00 -1.644705855783737736e+00 -1.427899636561111851e+00 -1.635890845768158686e+00 -1.519642697955216226e+00 -1.622098067972492341e+00 -1.664623910014387587e+00 -1.374593864318347736e+00 -1.460020142921027553e+00 -1.788591527882764654e+00 -1.730908155397153703e+00 -1.382461912506527835e+00 -1.625094400209258216e+00 -1.411755540602350756e+00 -1.332739572028338149e+00 -1.670467618242609920e+00 -1.492821119311947831e+00 -1.919723739300232213e+00 -1.657276262328944316e+00 -1.277016242922720313e+00 -1.460316703974828156e+00 -1.692111381174753237e+00
-1.551470164570515564e+00 -1.472449961484965986e+00 -1.497397669498204298e+00 -1.430220018105383240e+00 -1.457381834495503403e+00 -1.361502808878272130e+00 -1.904141093528750162e+00 -1.927200915185937058e+00 -1.429425589182554690e+00 -1.312864617709516013e+00 -1.546135050539534150e+00 -1.903595573828910759e+00 -1.470518851744687883e+00 -1.322344804265477958e+00 -1.259415469329501880e+00 -1.536394454618110750e+00 -1.601285031931785507e+00 -1.521518442544807170e+00 -1.517798998963574064e+00 -1.633596923243436860e+00 -1.638067632067650603e+00 -1.399018773897246382e+00 -1.695374189257620401e+00 -1.323883319229156141e+00 -1.237120098014768521e+00 -1.728728702507403403e+00 -1.370208826630917143e+00 -2.041017544980941345e+00 -1.788653181723713459e+00 -1.383618952084890275e+00 -2.471503606794221319e+00 -1.429609856594101114e+00 -2.394815494755892615e+00 -1.898132733764466895e+00 -1.582435412730636592e+00 -1.624357638451640273e+00 -1.606575616226230352e+00 -1.300970818270421381e+00 -1.477098041097092640e+00 -1.627080980790121423e+00 -1.631671053061880983e+00 -2.103886744017641863e+00 -1.233688023862292038e+00 -1.248361816433225968e+00 -1.647377654932536739e+00 -1.648296866409774353e+00 -1.287236986873622646e+00 -1.500464889251785339e+00 -1.648384738349073952e+00 -1.717448087586767258e+00 -1.440851345691816832e+00 -1.651291366628748536e+00 -1.387266385214499742e+00 -1.745841528437520385e+00 -1.679929881802172176e+00 -1.822076471372855222e+00 -1.689803950868346671e+00 -1.161054199036612111e+00 -1.936375220336152836e+00 -1.473389082871112477e+00 -1.201161424242822351e+00 -1.755796426174812686e+00 -1.358409273615466706e+00 -1.752508438347132547e+00 -1.381642589108947439e+00 -1.535570160218858282e+00 -1.443251417598827135e+00 -1.403153131488253047e+00 -1.454058070841847572e+00 -1.899451826045453151e+00 -1.530048916835967887e+00 -1.367438534909467762e+00 -1.381287539659790564e+00 -1.707819136304924879e+00 -1.301348489125062180e+00 -1.393198469292907804e+00 -1.443334536599095719e+00 -1.181894223998457116e+00 -1.705268530239001379e+00 -1.573218882408228048e+00 -1.538712821203356063e+00 -1.524098092978483532e+00 -1.291029993839026169e+00 -1.350528514058050078e+00 -1.393088956149383328e+00 -1.840058269525578494e+00 -1.169908339557149457e+00 -1.439874459302580512e+00 -1.541353719196561833e+00 -1.443504761249445600e+00 -1.545454303903671889e+00 -2.088249405328095776e+00 -1.599660650759295866e+00 -1.860081343181244629e+00 -1.547633919010729109e+00 -1.537689744522460211e+00 -1.394448248392347711e+00 -2.561841573540290184e+00 -3.042876405711270493e+00 -1.472185438282245018e+00 -1.630307384811441995e+00 -1.933030802490956379e+00 -1.873276250193596226e+00 -1.643436264549446468e+00 -1.498309458238992864e+00 -1.295174111493256675e+00 -1.621051006437461472e+00 -2.479870589277143988e+00 -1.909585344948179220e+00 -1.942955792094848366e+00 -1.822586029495860460e+00 -1.343427754364189042e+00 -1.582966166042345746e+00 -2.061330188253986950e+00 -1.481775068944503282e+00 -1.532462346665403707e+00 -1.266018963209506243e+00 -1.570988331434530760e+00 -1.747082066797259525e+00 -1.769049128813502847e+00 -1.332107942490547536e+00 -1.580521466067159153e+00 -1.358741053803471210e+00 -1.767734506269298400e+00 -1.502374249688876118e+00 -1.374611145332225615e+00 -2.198720947292794659e+00 -1.369485277427052061e+00 -1.781881441477889627e+00 -1.669091323853047371e+00 -1.706054397082380936e+00 -1.788910493425602821e+00 -1.870096442221321098e+00 -1.772405522406558021e+00 -2.188781364501425131e+00 -1.927346140328748625e+00 -1.632401003328591171e+00 -1.543140544130734426e+00 -1.970660294146315383e+00 -1.611883757218276925e+00 -1.410248580802066831e+00 -1.698002236225731654e+00 -1.536836336540340575e+00 -1.472281027525772723e+00 -1.506907456985329130e+00 -1.718125148728893770e+00 -1.445798323568215471e+00 -1.711433461495685648e+00 -2.203991391223812268e+00 -1.506734239473838999e+00 -2.085444571524035062e+00 -1.259942949764431885e+00 -1.633664989722017014e+00 -1.546028590538051750e+00 -1.720851856402622726e+00 -1.861127479158174669e+00 -1.450448680735425988e+00 -1.626113797521651971e+00 -1.352409474534208123e+00 -1.373701279478983572e+00 -1.802092515307543108e+00 -2.253384955464036388e+00 -1.386354867212424402e+00 -1.731453164434906711e+00 -1.615837587964313204e+00 -1.853938190960226606e+00 -1.598362094923765575e+00 -2.072267949898251693e+00 -1.577543838563762346e+00 -2.132776567587882699e+00 -1.973891548271119234e+00 -1.550442445250408197e+00 -1.633607885683006966e+00 -1.508789973235485027e+00 -1.783137935537629781e+00 -1.587719207943035116e+00 -1.672198311868779541e+00 -1.631062180679299312e+00 -1.695184879765119446e+00 -1.233262597969764673e+00 -1.987198516284690131e+00 -1.745268290395931343e+00 -1.698986516427783311e+00 -1.250311322226431932e+00 -1.670872632225795851e+00 -1.712997847621537950e+00 -1.391794503320205711e+00 -1.907036245882227199e+00 -1.386109978290998024e+00 -1.593267278690255084e+00 -1.444787218850546839e+00 -1.721062039527694543e+00 -1.813391410344127097e+00 -2.079678532493317356e+00 -1.659343356345151843e+00 -1.763692974891379883e+00 -1.764149304659410777e+00 -1.445122838686486055e+00 -1.479109653780488642e+00 -2.032361687559692154e+00 -1.463367912648179781e+00 -1.507536528962672095e+00 -1.394871068233874523e+00 -1.662956770774406401e+00 -1.286762318134848870e+00 -1.213492346049307891e+00 -1.362027465199554754e+00 -1.257255428808241593e+00 -1.478795264102452656e+00 -1.722248461753144166e+00 -1.430332513616821899e+00 -1.246178736417542288e+00 -1.884146814784592117e+00 -1.610888070873545574e+00 -1.462892193704911969e+00 -1.471144126825167486e+00 -1.800922483379518546e+00 -1.609811154912817344e+00 -2.103281250358777665e+00 -1.385868433497675190e+00 -1.529648405100925812e+00 -1.833110490282349181e+00 -1.617345668047931229e+00 -1.543954831600232946e+00 -1.746806014829209053e+00 -1.552300301904042223e+00 -1.367941001488032216e+00 -1.718163660497597167e+00 -2.609654857606381828e+00 -1.570811909639881598e+00 -1.501526620739659812e+00 -1.892739131434645339e+00 -1.696597165106047411e+00 -2.316384856535055548e+00 -1.530908365729198195e+00 -1.514015881902441629e+00 -1.431559294063932564e+00 -1.242741497497485303e+00 -1.338665718772564350e+00 -1.683174315999626192e+00 -1.152058266264665010e+00 -1.958051261207132576e+00 -1.976229961439235350e+00 -1.252091978773064884e+00 -2.202656555463174737e+00 -1.384199331683440892e+00 -1.326925075904954454e+00 -1.578935185224062732e+00 -1.278345680949125818e+00 -1.704845319921335367e+00 -1.507646731387955796e+00 -1.481543208026366854e+00 -1.617027615072979874e+00 -1.497726114418786336e+00 -1.459559171658775023e+00 -1.248286184983158353e+00 -1.502874162479097331e+00 -1.815469899057912784e+00 -1.735675147641564608e+00 -1.538562579961790133e+00 -2.031518290941092264e+00 -1.367431549558978388e+00 -1.492058993264476330e+00 -1.563428543067138188e+00 -1.390484488955061826e+00 -1.666987513680859623e+00 -1.857273521616230161e+00 -1.378945434022249117e+00 -1.259487780076411489e+00 -1.441315114810410858e+00 -1.421253045592450803e+00 -1.351913753264255780e+00 -1.324967868978091712e+00 -1.571990016751992236e+00 -1.731926892164691978e+00 -1.781132857399229552e+00 -2.288542537356193840e+00 -1.371859626407410548e+00 -1.802478086720280315e+00 -1.394745765319911568e+00 -1.511273751522394848e+00 -1.350539329088610740e+00 -1.401025266525884438e+00 -1.813953518646858942e+00 -1.397337189114794320e+00 -1.266111758903342155e+00 -2.327761855679334246e+00 -2.016312346398728916e+00 -1.379132604058915579e+00 -1.577388842856612960e+00 -1.042158678563987584e+00 -1.414050329069465262e+00 -1.151858548477879607e+00 -1.359568315393529403e+00 -1.522468439514984784e+00 -1.495748101452674783e+00 -1.949073821580005639e+00 -1.897052154354840869e+00 -1.304645229678998986e+00 -1.490700146689422301e+00 -1.211530668866402705e+00 -1.516959059731505688e+00 -1.715376336194724960e+00 -1.573340058585456003e+00 -1.427668288976211786e+00 -1.940145748126136382e+00 -1.526900500611936051e+00 -1.448231182704976971e+00 -1.552614933245796802e+00 -1.336525062617517357e+00 -1.563976782513460506e+00 -1.502541808906118437e+00 -1.963726791577958153e+00 -1.486693478317798522e+00 -2.212020885733323006e+00 -1.410730040789734963e+00 -2.538237292523756850e+00 -1.355993353319302486e+00 -1.407451654876742175e+00 -1.290788968420060634e+00 -1.725638628572228050e+00 -1.300858110588651195e+00 -1.548470646628797409e+00 -1.585983560439303552e+00 -1.632872119740718997e+00 -1.512406676980172504e+00 -1.276680071525646554e+00 -1.503219746601067275e+00 -1.565783934948964173e+00 -1.563303444158156807e+00 -2.002260428509278434e+00 -1.463593377901878378e+00 -1.525067383674143295e+00 -1.635117320876671831e+00 -1.602709842458461598e+00 -1.959372705735419773e+00 -1.558715945007346004e+00 -1.538932595844310303e+00 -1.506482899863010649e+00 -1.607935209555100942e+00 -1.703240273980135777e+00 -1.638521613053681047e+00 -1.788184255334005712e+00 -2.275133595517653706e+00 -1.655037016938679217e+00 -2.025935388355167177e+00 -1.507427472938476454e+00 -1.589412995237048598e+00 -1.739980287806271120e+00 -1.245174229419383272e+00 -1.788105103961156184e+00 -1.440362578402810234e+00 -1.778716395780397530e+00 -1.573297993967144537e+00 -1.739698435468716831e+00 -1.845585131045192284e+00 -1.458704720271511324e+00 -1.711032557552669253e+00 -1.537551721088075807e+00 -1.507405068183259367e+00 -1.737700521500201489e+00 -1.977037627328982694e+00 -1.722130566667101181e+00 -1.500188688644790602e+00 -1.502622125074073445e+00 -1.498888406588934519e+00 -1.094377286212342648e+00 -1.557874616193321460e+00 -1.649798899966083088e+00 -1.558743159761369013e+00 -1.424557763072488603e+00 -1.760201695147805667e+00 -1.624591490044047681e+00 -1.690033398842679890e+00 -2.009357205658463208e+00 -1.718809402172382983e+00 -1.683376772961012513e+00 -1.518882066329965141e+00 -1.434382203646453302e+00 -1.773051720957354638e+00 -1.513746799536110244e+00 -1.583269749337479881e+00 -1.497981719257561961e+00 -1.743756193131982934e+00 -1.445856774670542855e+00 -1.523627432762133527e+00 -1.390193555485241816e+00 -1.954429001386465359e+00 -1.593076149525414431e+00 -1.962372070222592413e+00 -1.395248876014266726e+00 -1.567250734257122691e+00 -1.761700894198009237e+00 -1.297140787856588817e+00 -1.394427732462957259e+00 -2.042089451952495693e+00 -1.632924262883216349e+00 -1.879185721991398328e+00 -1.639336766377201160e+00 -1.449040111849197121e+00 -1.674363494400276764e+00 -1.624588643875936711e+00 -1.642348166915686747e+00 -1.556882618804598550e+00 -1.377908986482991205e+00 -1.464814397962222570e+00 -2.233087441166913045e+00 -1.159762258313409511e+00 -1.332634475301240462e+00 -1.452121918803872758e+00 -1.768525452013780974e+00 -1.454889767891865082e+00 -1.686739028192042689e+00 -1.796332723142829435e+00 -1.928424966744930469e+00 -1.810576656142201646e+00 -1.689061756295733741e+00 -2.033073301343404360e+00 -1.279301240308208687e+00 -2.365168776088327096e+00 -1.394660958018866692e+00 -1.701071933614910936e+00 -1.518991657729875877e+00 -1.641832078649083648e+00 -1.605763873442417555e+00 -2.396866979087330929e+00 -1.735785946220130826e+00 -1.458847333434504456e+00 -1.484965383658084059e+00 -1.741165691169517915e+00 -1.514095750737446844e+00 -1.971299148333686801e+00 -1.297341342354650040e+00 -1.328823078439176575e+00 -2.273413833004528151e+00 -1.700288513344541341e+00 -1.494395241002926644e+00 -1.590305737420684817e+00 -1.599778581811354350e+00 -1.112290128694318980e+00 -1.757794480505933565e+00 -1.552989957079785377e+00 -1.567516212416195209e+00 -1.890446731467108954e+00 -1.550223771703711284e+00 -1.553425703710580974e+00 -1.942210838687428609e+00 -1.418740662843326783e+00 -1.677273876690329013e+00 -1.704796703678350234e+00 -1.613277528151274565e+00 -1.547607422528877841e+00 -2.052821440958634724e+00 -1.334171342322582943e+00 -1.453543235449461291e+00 -1.401092882696500119e+00 -1.738618759881969567e+00 -1.626827014217692824e+00 -1.869248393555315690e+00 -1.426230707755555605e+00 -1.445452966034744158e+00 -1.634945287485758847e+00 -1.967336425117020893e+00 -1.903169138148623096e+00 -1.491912444895036050e+00 -1.502864305216635499e+00 -1.345381957668935424e+00 -1.426010984503746748e+00 -1.642693444187817153e+00 -1.438207154178232416e+00 -1.543896036820262774e+00 -1.852052304312153286e+00 -1.984711334196753940e+00 -2.174263456798869676e+00 -1.516815272042895568e+00 -1.520898990537991491e+00 -1.963315851708975046e+00 -1.428835969165889397e+00 -2.164765027959333121e+00 -1.370086763571303212e+00 -1.821383269169162933e+00 -1.782013823791808838e+00 -1.571509034611028088e+00 -1.515251323485612422e+00 -2.188972777538214842e+00 -1.511805774132336078e+00 -2.021570232698875369e+00 -1.466021809226720540e+00 -1.243681027108892723e+00 -2.107442253293405177e+00 -1.278159823982572219e+00 -1.376488109879577593e+00 -1.369982915966437842e+00 -1.155436483272205495e+00 -1.634469344763279874e+00 -1.357597267311787093e+00 -1.479013693144784813e+00 -1.672988625562689124e+00 -1.741922065372392137e+00 -1.714367842056115698e+00
-1.407629411834275368e+00 -1.866037297632355818e+00 -1.466167522804358025e+00 -1.844952555137880257e+00 -1.320242458065129521e+00 -1.639876088504809815e+00 -1.318578483113919786e+00 -1.398109395250757281e+00 -1.280552065659884553e+00 -1.256397010988996144e+00 -1.404998224524500516e+00 -1.895554312032217581e+00 -1.412491276896117753e+00 -1.517863396952223498e+00 -1.769382388458152988e+00 -1.422258374225782385e+00 -2.505504713337093570e+00 -1.732840017269370092e+00 -2.054797238663476744e+00 -1.513384314023239918e+00 -1.364602686087518224e+00 -1.538442378978483349e+00 -2.053298763875853528e+00 -1.467447014904184055e+00 -1.320093316187206156e+00 -1.557729067757379626e+00 -1.386321468807489188e+00 -1.840743378997955926e+00 -1.323442359726352047e+00 -1.587517478247898239e+00 -1.407624184928171207e+00 -1.444398076822174026e+00 -1.777909159588733523e+00 -1.151929035231015863e+00 -1.988592969203360372e+00 -1.772803213193935967e+00 -1.845879640166917079e+00 -1.598102402091887697e+00 -1.543656433145454754e+00 -2.045888354726062008e+00 -1.330841480119800302e+00 -1.898231122664995052e+00 -1.726420031552863721e+00 -1.503025108451078617e+00 -1.563884187349229515e+00 -1.775248888216780951e+00 -1.538466726082772684e+00 -1.477047736632578046e+00 -1.295044653056494521e+00 -1.712653647216437536e+00 -1.396555805577635478e+00 -1.705154282304954361e+00 -1.392364019486508786e+00 -1.267848152742868217e+00 -1.520958793494165739e+00 -1.298374146522316863e+00 -1.386611114152023205e+00 -1.686326884386820213e+00 -1.887530297347022934e+00 -1.671782204529540516e+00 -1.737784227051027086e+00 -1.391811359179907059e+00 -1.435959815072636703e+00 -1.435925419581976392e+00 -1.812044449162523829e+00 -1.518416359316054676e+00 -1.420793721950448063e+00 -1.965559458546620952e+00 -1.367162378167410486e+00 -1.942358224423389013e+00 -1.862126938436793111e+00 -1.687293324100465064e+00 -1.359049217772726470e+00 -1.203209394332855453e+00 -1.503285411235831592e+00 -1.782262191516372329e+00 -1.546740226202260482e+00 -1.573532668096695009e+00 -1.660373282175414245e+00 -1.899292474743453418e+00 -2.026358574841416349e+00 -1.559387534581100132e+00 -1.792115444320022677e+00 -1.267313946121507939e+00 -1.588710962866648480e+00 -1.684656447845999994e+00 -1.712860845227392570e+00 -1.574989745135139119e+00 -1.571550636974573312e+00 -1.602166248494181433e+00 -1.328985403022620915e+00 -1.500335724536992599e+00 -1.811441390691784115e+00 -1.577472051013407706e+00 -1.815389092951280370e+00 -1.232251986019724521e+00 -1.452316090126283932e+00 -1.507954010234863418e+00 -1.459294315911869866e+00 -1.398663912836265677e+00 -1.388061367346698383e+00 -1.661948966018148788e+00 -1.460710671442054354e+00 -1.316247119439059254e+00 -1.819358115074429127e+00 -1.378391027331873131e+00 -2.517235733746792992e+00 -1.759393580634693866e+00 -1.397215493946839748e+00 -1.377308147902469582e+00 -1.331716159644398711e+00 -1.517980328069566509e+00 -1.759027844848056965e+00 -1.463370027494152792e+00 -2.117409116143035064e+00 -1.460467482563404307e+00 -1.955648403606397245e+00 -1.579371079504199304e+00 -1.781000706363894848e+00 -1.341032747263146918e+00 -1.546711592307446592e+00 -1.417742022735156704e+00 -1.820168493113071051e+00 -3.313329612450909067e+00 -1.527341356196890709e+00 -1.498472386615885110e+00 -1.454099787077470562e+00 -3.233838433609106833e+00 -2.257114513448267079e+00 -2.589346070270736266e+00 -1.579087124054556979e+00 -2.239957151209265973e+00 -1.478361207732049598e+00 -1.394775075299060418e+00 -1.422904194295391278e+00 -1.601457117420623133e+00 -1.787892335117589271e+00 -1.750369101965228769e+00 -2.212959476673614478e+00 -1.466259956648644724e+00 -2.081657684229044847e+00 -1.313744913531319947e+00 -1.860032419828488992e+00 -1.536476846809260666e+00 -1.218747838649239856e+00 -1.527182891741445170e+00 -1.240445410468249632e+00 -1.351296003981257599e+00 -1.787109869177319954e+00 -1.753681055911143316e+00 -1.335864275837197912e+00 -1.635681522792455489e+00 -1.600703298574129407e+00 -1.775640301725497805e+00 -1.468673047671966048e+00 -2.054938717690103278e+00 -1.322467031467864151e+00 -2.216434356427619878e+00 -1.849805715544055928e+00 -1.748004860544419836e+00 -1.370984146400244796e+00 -1.648037163683266026e+00 -2.209593838992106374e+00 -1.594206146341626384e+00 -1.896046305683049660e+00 -1.257324256560500064e+00 -1.493551115620976422e+00 -1.237199477889011856e+00 -1.338113848649118198e+00 -1.654148456375467147e+00 -1.201020476456808206e+00 -2.469645340619603502e+00 -1.702802568531079919e+00 -1.618268026214361388e+00 -1.196948789510806632e+00 -1.684498175900744688e+00 -1.584829800845453551e+00 -1.446743371980014015e+00 -1.468471096339518889e+00 -2.012425103764188261e+00 -1.587968411810252389e+00 -1.419495567698546346e+00 -2.011563070048243862e+00 -2.166374139573288282e+00 -1.887607352326861276e+00 -1.907450635222684321e+00 -1.676133221712372112e+00 -1.700374349232076643e+00 -1.682497595461115658e+00 -1.447302638319504231e+00 -1.422998377812314086e+00 -1.922162025502971439e+00 -1.705436340546426788e+00 -1.437841010662140873e+00 -1.517509271403152615e+00 -1.636751277494480572e+00 -1.623280243729424033e+00 -1.602782663466150392e+00 -1.687042047853457127e+00 -1.601718368331357611e+00 -1.471651353164524112e+00 -1.477400022933778256e+00 -2.030020426951949286e+00 -2.128092192100924596e+00 -1.328182451477299519e+00 -1.404227508631886945e+00 -1.447435926896041281e+00 -1.501163773518380262e+00 -1.342900520498033989e+00 -1.685035630036460175e+00 -1.343047835537672041e+00 -2.594713715214878480e+00 -1.982001508257097644e+00 -1.343791986757718382e+00 -1.862566289826853794e+00 -2.393786309426530146e+00 -1.827843392446383275e+00 -1.864749136499258331e+00 -2.059278041144627647e+00 -1.469097033783397510e+00 -1.750212376681729465e+00 -1.912638431914528869e+00 -1.592529943678306692e+00 -1.554725803012788843e+00 -1.231546012255967826e+00 -1.421904440891497812e+00 -1.561951363522014136e+00 -1.577191865990658526e+00 -1.769764883943353295e+00 -1.368551256703952168e+00 -1.255970027144711176e+00 -1.372552553339848602e+00 -1.496547925292630810e+00 -1.878698317806972939e+00 -1.413835465369704059e+00 -2.232780227891781433e+00 -1.451503592457371150e+00 -2.023759292671518661e+00 -1.271129553504255050e+00 -1.145656829265636611e+00 -1.921337287157851126e+00 -1.680894413446033964e+00 -1.793009114650464308e+00 -1.511537187244085478e+00 -1.624673893006322478e+00 -1.517847538070188351e+00 -1.703208621228785802e+00 -1.939769971575197260e+00 -1.421324311732131251e+00 -1.478695689906013744e+00 -2.121896578974566960e+00 -1.343970775058003664e+00 -1.436045188164744468e+00 -1.458932386751604859e+00 -1.601493890201936665e+00 -1.577037923317708312e+00 -1.969564176513640019e+00 -1.593280048740999710e+00 -1.203110949858619882e+00 -2.327547105055385757e+00 -1.304317423640325879e+00 -1.322274129411129540e+00 -1.679919088819099349e+00 -1.471477504108108736e+00 -1.459619296777982855e+00 -1.422047483993178929e+00 -1.534710445466767714e+00 -1.351941523823634750e+00 -2.003515441961623456e+00 -1.249559086828531562e+00 -2.096323247512764887e+00 -1.573839769349755002e+00 -1.460225795492386958e+00 -1.603258627581219731e+00 -1.657115464888983203e+00 -1.331219018873537774e+00 -1.535175196272882125e+00 -1.468231803179043338e+00 -1.461027646663771939e+00 -1.616114866190927479e+00 -1.664135220301611096e+00 -1.697541663374417809e+00 -1.509891718543410422e+00 -1.264971688149150619e+00 -1.515985403466749482e+00 -1.590422792822997700e+00 -2.276344042993598826e+00 -1.664857586498451170e+00 -1.398597236407377986e+00 -1.669719846472818237e+00 -1.463490233037437083e+00 -1.481373425325502868e+00 -1.443547030938831188e+00 -1.603962206542701274e+00 -1.416630854275687801e+00 -1.596372694222027544e+00 -1.431805599760075376e+00 -1.344232612613005529e+00 -1.556591081264202758e+00 -1.362485252424436410e+00 -1.447306025654791606e+00 -1.386322381972171058e+00 -1.406311225258648712e+00 -1.574012486741671601e+00 -2.014060849469102799e+00 -1.881990847978360915e+00 -1.801942832034725051e+00 -1.521370859410470677e+00 -1.751659547636470027e+00 -2.003196375938255613e+00 -1.618542038431022290e+00 -1.238494666521366083e+00 -1.599395824780862618e+00 -1.635082211894307580e+00 -1.719108911977660359e+00 -2.035647478758516815e+00 -1.290959053880603946e+00 -1.440272986211826201e+00 -1.806018412374724935e+00 -1.800559193372404998e+00 -1.754843435998266088e+00 -1.539426899469676480e+00 -2.154370035456534715e+00 -1.840910873353195587e+00 -1.381957395983748782e+00 -1.488603958708530683e+00 -1.359964853337225499e+00 -1.648570705076851883e+00 -1.484509200674706486e+00 -1.778125038107150724e+00 -2.178302101860224216e+00 -1.243148879763686709e+00 -1.409654128982808619e+00 -1.821644765985716896e+00 -1.356689991844590049e+00 -1.637869988652672637e+00 -1.646314414083562161e+00 -1.372684732580133460e+00 -1.411007222792261206e+00 -1.509042597344725900e+00 -1.950214833901806610e+00 -1.729213483295859444e+00 -1.721253362165676259e+00 -2.066277660122560533e+00 -1.947318398712510668e+00 -1.658544951602602735e+00 -1.462142831854169378e+00 -1.524241913656486425e+00 -1.848302988990425444e+00 -1.282439750969691872e+00 -1.861486921037597053e+00 -1.509861266552653403e+00 -1.791286378551417258e+00 -1.657237029505123527e+00 -1.682076211197635063e+00 -1.648167475861797460e+00 -2.181235006758521777e+00 -1.299232679395856627e+00 -1.728983971850344581e+00 -1.502215936471814395e+00 -1.724083578865844402e+00 -1.449024945207225912e+00 -1.799331905740827020e+00 -1.603209698457080279e+00 -1.508247068757757603e+00 -1.526642261169305792e+00 -1.509072422259877477e+00 -1.660698032537699209e+00 -1.778122802902359467e+00 -1.764538733232686507e+00 -1.461318190089846425e+00 -1.901645024993807054e+00 -1.558364730340245696e+00 -1.406229352016560297e+00 -1.637251189929483708e+00 -1.841518545487424996e+00 -1.715026187464658403e+00 -1.710821027637587033e+00 -1.735409996268688193e+00 -1.411254852472372034e+00 -2.125844456669361726e+00 -1.433525022586922493e+00 -1.625149652628044672e+00 -1.870785484229591011e+00 -1.694252630378299651e+00 -1.515256402606019126e+00 -1.661550994121745006e+00 -1.674686851109901120e+00 -1.912991550828361698e+00 -1.603470959810804120e+00 -1.437262528337856615e+00 -1.802349456984735809e+00 -1.383896103746647288e+00 -1.636273792927860127e+00 -1.387952260092026657e+00 -2.656995858976040292e+00 -1.825466343278147940e+00 -1.535503987052111441e+00 -1.646563820876239870e+00 -1.418176483914408870e+00 -1.324368175797067781e+00 -1.484315118238660247e+00 -1.371747587060655693e+00 -1.654050821499501112e+00 -1.551005245271467992e+00 -1.427947076419588290e+00 -1.636653437159544922e+00 -1.771522338857019374e+00 -1.716775649378228241e+00 -1.750261383161732187e+00 -1.698300428140351315e+00 -1.667946387878992631e+00 -2.097417200755812505e+00 -1.662938378986872801e+00 -1.823033323828803676e+00 -1.504723554109935302e+00 -1.298827350009524206e+00 -1.375717585896933937e+00 -1.599583895375522591e+00 -1.387869587263135251e+00 -1.210581497953682861e+00 -1.922071726015062820e+00 -1.175632547184723542e+00 -1.461239740723446534e+00 -2.090597179483792090e+00 -1.409090363442866201e+00 -1.686873422321223170e+00 -1.955061860345612690e+00 -1.534350033367433808e+00 -1.430921505277897410e+00 -1.347421519876133233e+00 -1.537183563527661612e+00 -1.629630896400893647e+00 -2.019633543466384573e+00 -2.335557540067158211e+00 -1.718959447938065876e+00 -1.701807487291130627e+00 -1.705678061283026681e+00 -1.694298423229167128e+00 -1.894086955519845850e+00 -1.394535575880534006e+00 -2.326455918853044924e+00 -2.176905573066347355e+00 -1.470313276214721743e+00 -2.507509977238667531e+00 -1.763500435525282795e+00 -1.710908991930206291e+00 -1.359418419152178981e+00 -2.784856993722878205e+00 -1.383554816200125215e+00 -1.730370707860009905e+00 -1.819322335487290943e+00 -1.308573217496295626e+00 -1.436757445376628528e+00 -1.707766376859640278e+00 -1.715557285843073876e+00 -2.714764965871326652e+00 -1.791047016549480730e+00 -1.617875201814506614e+00 -1.478119005786443729e+00 -1.767126957252593167e+00 -1.557604747810097168e+00 -1.400844346412877472e+00 -1.177853577140960839e+00 -1.438972121206749222e+00 -1.659650279990215305e+00 -1.593104399576046992e+00 -1.758797976528765794e+00 -1.910971946059758286e+00 -1.450029676304622317e+00 -1.492110239694122598e+00 -1.425783715416852448e+00 -1.878890454053002923e+00 -1.575908938100648804e+00 -1.327287823429832203e+00 -1.456656399656518497e+00 -1.391456742411937508e+00 -1.849264790514146606e+00 -1.544717632377326400e+00 -1.392071498859717149e+00 -1.378263561030116602e+00 -1.555667288257695624e+00 -1.536140517161666441e+00 -1.198835880964313372e+00 -1.371952001528846887e+00 -1.380617311474185538e+00 -1.636768067628270096e+00 -1.358393074361224917e+00 -1.275445553608156146e+00 -2.138182477650973023e+00 -2.222818545065956108e+00 -1.680755378670006683e+00 -1.451423548876779712e+00 -1.946051968942624555e+00 -1.389434498549026342e+00 -1.367820731011924584e+00 -1.435325844876284007e+00 -1.766051856700799227e+00 -1.473958068003132338e+00 -1.246312281939222499e+00
-2.002239664858708412e+00 -1.313190026363827423e+00 -2.207954706293129732e+00 -1.278675035792532722e+00 -1.655016970593817138e+00 -2.234279866500606282e+00 -2.398347904603238323e+00 -1.753594309556433917e+00 -1.806271589774531838e+00 -1.709548889806090211e+00 -1.274013966427656852e+00 -1.633011854036279020e+00 -2.348515574002695061e+00 -1.450321857702702166e+00 -1.254518766901383975e+00 -1.652841080720377054e+00 -1.851251356295687600e+00 -1.399508181336589274e+00 -1.463810694822424319e+00 -1.352208200698251650e+00 -1.859087749345833540e+00 -2.082129118208651430e+00 -1.529865530929305661e+00 -1.581376559370873958e+00 -1.540678780822576588e+00 -1.469948394108039125e+00 -1.572303586013712007e+00 -1.733071020815740271e+00 -1.549023182069361182e+00 -1.588925175365309972e+00 -1.649329619854491558e+00 -1.288457485414709280e+00 -1.409707272134817169e+00 -1.737214133380381220e+00 -1.872100513824399570e+00 -1.673734992456730852e+00 -1.986506591357112494e+00 -1.268508739416036146e+00 -1.585497063643194426e+00 -1.718219305353657855e+00 -2.114489303718722901e+00 -1.744323865953430808e+00 -1.556198683560135132e+00 -1.168331459111991766e+00 -1.549816660074279318e+00 -2.149737493710437874e+00 -1.404957863311818267e+00 -1.561392233678364549e+00 -1.424755888310937912e+00 -1.922280960176986131e+00 -1.472851077569638623e+00 -2.512632073094160923e+00 -1.505990218312134088e+00 -1.959015698808116657e+00 -1.859999127669874186e+00 -1.846433333703096702e+00 -1.443485005008705357e+00 -1.952287268212120619e+00 -1.681129839700290951e+00 -1.807618166588405018e+00 -1.506379738326737217e+00 -1.525410102612280383e+00 -1.560703995511989017e+00 -1.633541734224592590e+00 -1.510062769663968574e+00 -2.439214954756832920e+00 -1.187815354027552006e+00 -1.442322529060561465e+00 -1.471006582217730285e+00 -1.461909465001049124e+00 -1.239016308841974556e+00 -2.320677704266016939e+00 -1.724961782965712898e+00 -1.526157867765276732e+00 -1.358343482236010757e+00 -1.473897130780482012e+00 -1.680398395642662690e+00 -1.713792601450192965e+00 -1.659343220098719929e+00 -1.752276008583979472e+00 -1.637930088051150035e+00 -1.937452990981424872e+00 -1.269743314842791237e+00 -1.414439287234030562e+00 -1.289112136971289235e+00 -1.399204770424733901e+00 -1.362253216291595237e+00 -1.482306541268502365e+00 -1.403118015319800627e+00 -1.674573536325040468e+00 -1.683407939987169533e+00 -1.754202526495200809e+00 -1.689141162224104598e+00 -1.328317974227509080e+00 -1.198467296843916952e+00 -1.897339869537330470e+00 -1.649888750194561604e+00 -1.308245124580103447e+00 -1.443650451690414505e+00 -1.505816934215300273e+00 -1.482274295710278356e+00 -1.518889186546315884e+00 -1.688454647495481797e+00 -1.544536886495475381e+00 -1.939883107553951991e+00 -1.468326783463887786e+00 -1.375188631369633319e+00 -1.315812627006167412e+00 -1.880757446178438652e+00 -1.464408992099428541e+00 -1.454867233964379780e+00 -1.611203692468416104e+00 -1.510904104897558886e+00 -1.252391738028844070e+00 -1.605709945644932857e+00 -1.337367682253907342e+00 -1.809425581937326832e+00 -1.053957001813206951e+00 -1.594293921904730071e+00 -1.196336020009828083e+00 -1.257978163539033467e+00 -1.768687282945929029e+00 -1.589228587736032150e+00 -1.537300984871540876e+00 -1.669916258969380118e+00 -1.201844229795896002e+00 -1.646920534222734211e+00 -1.870508181628335764e+00 -2.040799853349056114e+00 -1.707346779152113969e+00 -1.399794356966315823e+00 -1.833032460961269594e+00 -2.155077973903220201e+00 -1.885661013849943890e+00 -1.549463049138568138e+00 -1.668272600054056198e+00 -1.669530354738001154e+00 -1.701892785280741727e+00 -1.913501619181343649e+00 -2.085705961022707999e+00 -1.648295344187863387e+00 -1.627175443241984043e+00 -2.000998440171820381e+00 -1.608714885320063015e+00 -1.318993440954138174e+00 -1.685224403570172669e+00 -1.545720421860081961e+00 -1.346571789977905054e+00 -1.969484415547701595e+00 -1.575722330134497140e+00 -1.504084206820817116e+00 -1.297470279781968605e+00 -1.515358928914988468e+00 -1.427533047792414633e+00 -1.668838401392629400e+00 -1.879984698895345030e+00 -1.963150470786876767e+00 -1.448338286294237109e+00 -1.698301870184263374e+00 -1.680889485845769249e+00 -1.263417432967423926e+00 -1.275298069245978994e+00 -1.685063577369936505e+00 -1.507415842297352260e+00 -1.746883240406898130e+00 -1.724502428295064282e+00 -1.842406950420077294e+00 -1.334286305767150571e+00 -2.365535359856045350e+00 -1.512959504066971217e+00 -1.529628862215028695e+00 -1.194180869362265085e+00 -1.921550682814920918e+00 -1.477347734389171219e+00 -1.568589594723205138e+00 -1.407021049022376902e+00 -1.853459092993264168e+00 -1.713267060797456498e+00 -1.271052697894232475e+00 -1.244423024463051863e+00 -1.696745365955312890e+00 -1.332063977995747273e+00 -1.364874315986146280e+00 -1.728424295565245128e+00 -1.509030009476904244e+00 -1.555682702198106337e+00 -1.388707436057135647e+00 -1.622480648511442025e+00 -1.955462081741007774e+00 -1.898804137992406993e+00 -1.726154498056549524e+00 -1.284244087565388659e+00 -1.392433415440386124e+00 -1.537099617713600486e+00 -1.277881261305209293e+00 -1.641451179541129735e+00 -1.425441397841761937e+00 -1.674948653663412612e+00 -1.464859670024353466e+00 -1.858853663197824302e+00 -1.714168769900627387e+00 -1.492590479122283487e+00 -1.745591986676779284e+00 -1.640029472764656049e+00 -1.476638523802017433e+00 -1.477316271355899602e+00 -1.543787426400911267e+00 -1.746180997176681737e+00 -1.693000176218714792e+00 -2.393913326769633976e+00 -1.775969849478264528e+00 -1.453962177743597373e+00 -1.501951501810710798e+00 -1.496015240885698816e+00 -1.523353047951647277e+00 -1.643556881308507300e+00 -2.003764641529362844e+00 -1.585169414624646000e+00 -1.720540893553893946e+00 -1.773221272893204414e+00 -1.506041893754768379e+00 -1.511458591861279288e+00 -1.740134482438189245e+00 -1.850049593399231584e+00 -1.729826543398496064e+00 -1.900951315325289492e+00 -2.029624693050034789e+00 -1.726419514358367158e+00 -1.556150445357383783e+00 -1.635099701280037232e+00 -1.348979223931537685e+00 -1.773716069468940892e+00 -1.439646413955468551e+00 -2.452715462374672306e+00 -1.947974741029582457e+00 -2.014886382269160947e+00 -1.418910235064026581e+00 -1.894953877485152649e+00 -1.487833017750512798e+00 -1.495124024215474634e+00 -1.868324304975726768e+00 -1.736186495607396019e+00 -1.372294396416564144e+00 -1.406781546220058132e+00 -1.549370026199399897e+00 -2.147561886788747820e+00 -1.979122981619457766e+00 -1.827899066011367646e+00 -1.616121323210119920e+00 -2.013260297272593480e+00 -1.802389287928106709e+00 -1.407435735214576322e+00 -1.203329588976894238e+00 -1.748644955082380381e+00 -1.480532261107435410e+00 -1.510836433279393098e+00 -1.901450347398452756e+00 -2.422308405551221622e+00 -1.547092795936075404e+00 -1.720681207367920518e+00 -1.549209142105443915e+00 -1.723137930507986804e+00 -1.787311260412134839e+00 -1.547886379627666287e+00 -1.415398918649048321e+00 -1.390274632833284674e+00 -1.734266460963878709e+00 -1.455262762536991161e+00 -1.820050537109983102e+00 -1.371259090392921376e+00 -1.255680170022789088e+00 -1.489647283409414769e+00 -1.078938630726501868e+00 -1.934072418731733523e+00 -1.336716792174326152e+00 -1.443362556445072054e+00 -2.312377970182815545e+00 -1.682278756267268971e+00 -1.388504456573110390e+00 -1.384636663574484228e+00 -1.890409565634673328e+00 -1.439187782627779244e+00 -1.377190980660458974e+00 -1.531750700230747553e+00 -1.520474248493826286e+00 -1.865824098981455181e+00 -1.760848610067589748e+00 -1.775854051417023349e+00 -1.552489109134007617e+00 -1.929341911113716002e+00 -1.495015192879905142e+00 -1.486949881408464957e+00 -1.900694055729029497e+00 -2.279997493148679499e+00 -1.694378308293570612e+00 -2.329261422254521818e+00 -1.794493810170761261e+00 -1.824270087298075493e+00 -1.742450422817940048e+00 -1.665217166720729391e+00 -1.801535387412064315e+00 -1.630760449442884896e+00 -1.967050113445870663e+00 -1.814929471046366150e+00 -1.745148288682654591e+00 -1.453921990193709046e+00 -1.301868101239333830e+00 -1.818682844952567157e+00 -1.360160852475316817e+00 -1.923042494450320161e+00 -1.713301670520944509e+00 -1.595579051790356750e+00 -1.265773049828500252e+00 -1.542228170092539763e+00 -1.942139367400836925e+00 -1.617731266631803111e+00 -1.843244010373355835e+00 -1.346659577741203151e+00 -1.718115437633328746e+00 -1.432198603722877994e+00 -1.456118681433810291e+00 -1.417822978515134169e+00 -1.294722963119145698e+00 -1.301569085593559549e+00 -1.802752876167123430e+00 -1.623842802899388760e+00 -1.628901371498357120e+00 -1.529312475597256915e+00 -2.365561699380110738e+00 -1.382884093639858314e+00 -1.348736502815337968e+00 -1.297624138444099851e+00 -1.560570156750891391e+00 -1.629329068189539820e+00 -1.489859481637915373e+00 -1.585660537723699193e+00 -1.421261341534864053e+00 -2.086908926762979455e+00 -1.529961837172806316e+00 -1.290685811652087400e+00 -1.573899682255923249e+00 -2.332601338886106213e+00 -1.502662035226854487e+00 -1.224485453867317108e+00 -1.876030358572070345e+00 -1.457198279312181377e+00 -9.801990016767921921e-01 -1.362605469559637461e+00 -1.837151985635228968e+00 -1.290350948818028032e+00 -1.597742822817594277e+00 -1.381298043417958699e+00 -1.326268618533338994e+00 -1.500496781164295079e+00 -1.843918754083012868e+00 -1.382084453288093151e+00 -1.372879943161414928e+00 -1.712474151173532189e+00 -1.503450062373347773e+00 -1.766244924825811857e+00 -1.611540768146130675e+00 -1.292943133297216773e+00 -1.344799948049796523e+00 -1.670023718071648400e+00 -1.812364160640912436e+00 -1.715644219711623064e+00 -1.730742914739890725e+00 -2.216276050810765064e+00 -1.344296700082608709e+00 -1.484718627576667060e+00 -1.668493355510772380e+00 -1.553363510065606912e+00 -1.286483176678449691e+00 -1.512433163011491999e+00 -1.385868055853422876e+00 -2.054621547075139443e+00 -1.649112165053840284e+00 -1.471614535169651461e+00 -2.109235225873133057e+00 -1.854416586281660617e+00 -1.382175424831967536e+00 -1.335362972742567322e+00 -1.617387141929782501e+00 -1.770920083709443649e+00 -1.296557891455570211e+00 -1.313569368018322470e+00 -1.368359218920877529e+00 -1.626029907222988458e+00 -1.688261447190682274e+00 -1.284529380150549294e+00 -1.466456539343804710e+00 -1.385964992683255126e+00 -1.912270793009810621e+00 -1.530922198391781119e+00 -1.406680991307207140e+00 -1.620979366016073620e+00 -1.974613811155802257e+00 -2.099977108176392271e+00 -1.665401426220499470e+00 -1.372511208640594615e+00 -1.626342446457212709e+00 -2.099358783060353950e+00 -1.263506342022446605e+00 -1.870853400370755093e+00 -1.819773747209118886e+00 -1.153820411886927078e+00 -1.390662926413084755e+00 -1.392196772576536512e+00 -1.438846327202154995e+00 -1.372017011922106011e+00 -1.653490351681396797e+00 -2.501355213234556008e+00 -1.805206960477999667e+00 -1.550842700072845970e+00 -1.362150343579703771e+00 -1.406411183748307092e+00 -1.832922925577677331e+00 -1.997418968058474631e+00 -1.503424283000880157e+00 -1.805330245224758601e+00 -1.404042252961357207e+00 -1.968849743769291116e+00 -1.370011478579359787e+00 -1.402320001361664792e+00 -1.394280182612434693e+00 -1.609526079593158077e+00 -1.667556846566350615e+00 -1.555841887491040687e+00 -1.848448391506938515e+00 -1.569649092288839309e+00 -1.552274540744460252e+00 -1.729288948080006438e+00 -1.556157112275208032e+00 -1.305688418597719114e+00 -1.367928435066530835e+00 -1.468002085097151355e+00 -1.781691373279397084e+00 -1.224660900801911589e+00 -1.280814717653612655e+00 -1.502983687164922477e+00 -1.878649412899368931e+00 -1.809455057146129198e+00 -1.820997440288917746e+00 -1.678202277349438054e+00 -1.849053522395718963e+00 -1.532901549931843466e+00 -1.643360672190821381e+00 -1.717655529467869258e+00 -1.471803163167034967e+00 -1.285673509024896966e+00 -1.496813157005800976e+00 -2.290697514769857168e+00 -1.157503804990589691e+00 -2.164286985419797915e+00 -1.502579310996127182e+00 -1.737431736545618444e+00 -2.171084341525314709e+00 -2.040367988996475646e+00 -2.009997103307816779e+00 -1.715443804538334449e+00 -1.434557230650342463e+00 -1.956351292176015333e+00 -1.515197523416514702e+00 -1.271531170206090966e+00 -1.215770697500318409e+00 -1.489039778409161352e+00 -1.683851463792451097e+00 -1.424958751904401799e+00 -1.776773224789958139e+00 -1.702488108673283929e+00 -1.454122066845900063e+00 -1.546869811660823046e+00 -1.411796760373672743e+00 -1.356122235070917004e+00 -1.656276894526698573e+00 -1.339443887400083355e+00 -1.798754730623515208e+00 -1.552365051209019242e+00 -1.503637101695028067e+00 -1.441530966309295891e+00 -1.312370869256269224e+00 -1.634534102726643345e+00 -1.937650441766967768e+00 -1.576915889902498424e+00 -1.434497615273998328e+00 -1.366438797213981760e+00 -1.298596429293757293e+00 -1.786408531126584931e+00 -1.483873108721390777e+00 -1.658273683502878182e+00 -2.120401481409838418e+00 -1.500315990939758981e+00 -1.588281416972644688e+00 -2.249421836086341830e+00 -1.397498491267656462e+00 -1.359788215825578961e+00 -1.644157992467079499e+00 -1.304673701511542605e+00 -1.852495689087592989e+00 -1.117698199559463479e+00
-1.429338761048350337e+00 -1.948972038405202500e+00 -1.495965764030764644e+00 -1.801232270615198860e+00 -1.665664591045789678e+00 -1.665142811620271335e+00 -1.342189095007111366e+00 -1.881608902354821700e+00 -1.496565685906242837e+00 -1.844748670692144987e+00 -1.644790865337400598e+00 -1.555089383595044783e+00 -1.504935006600951697e+00 -1.373666018974756708e+00 -1.355619738573402788e+00 -1.494612594499834524e+00 -1.772042764172800045e+00 -1.620197893285771240e+00 -1.522721917916431078e+00 -1.344157649924046627e+00 -1.789187909619622596e+00 -1.448226193463417300e+00 -1.695548158774880410e+00 -1.554319573360976259e+00 -1.636613944886290195e+00 -1.430713198329066405e+00 -1.740347088088691541e+00 -2.219074155079548305e+00 -1.925472990504368820e+00 -1.464825296262119547e+00 -1.597280110171458656e+00 -2.396156285464021707e+00 -1.580893067245126016e+00 -1.710271248457082338e+00 -1.738971266089470946e+00 -1.879144586423846075e+00 -1.723781284913361134e+00 -1.543390441592674245e+00 -1.676221504101955695e+00 -2.109272532680080303e+00 -2.344687404507502571e+00 -2.180973377904509292e+00 -1.208169169456673631e+00 -1.276258152705672000e+00 -1.446889612949125326e+00 -1.746790852509657377e+00 -1.564647468166609379e+00 -1.615940756255850319e+00 -1.894139581932752670e+00 -1.253683333295708024e+00 -1.295412717922753476e+00 -1.827359209365675419e+00 -1.784254834802358136e+00 -1.682309598333880274e+00 -1.851497699720996648e+00 -1.438935673969902407e+00 -1.513593471136434054e+00 -1.527842937963491021e+00 -1.462790271968237299e+00 -1.857920332681683329e+00 -1.834470862114059742e+00 -1.692973264858319116e+00 -1.392861801344362327e+00 -1.835847485761770370e+00 -1.603738049931853205e+00 -1.386079053007308826e+00 -1.884967894642232578e+00 -1.451773458012297846e+00 -1.683273330035105930e+00 -1.681499667192997149e+00 -1.629991700910155217e+00 -1.648696974413020655e+00 -1.150897619796616311e+00 -1.651004721911315309e+00 -1.344510476934903886e+00 -1.425133029186461675e+00 -1.743699983014785904e+00 -1.873299839347208007e+00 -1.738729715163417788e+00 -1.740100747158043637e+00 -1.321965804577539316e+00 -2.279485345879859626e+00 -1.465477545496969070e+00 -1.617758584597928539e+00 -1.316380347977614829e+00 -1.417832417659751876e+00 -1.558814077506466278e+00 -1.353387578381104905e+00 -1.791210130120233446e+00 -1.639697101046867722e+00 -1.792829882494078930e+00 -1.732834079056520205e+00 -1.286381958746283471e+00 -1.543913302358851825e+00 -1.555176403138404329e+00 -1.625619792885556025e+00 -1.313387854713184755e+00 -1.616428082808658573e+00 -1.480906220971121900e+00 -1.627619360298779405e+00 -2.167564737359120031e+00 -1.431953508196593061e+00 -1.659949692230616503e+00 -1.507197919389449803e+00 -1.547473589143080197e+00 -1.350765987980320437e+00 -1.497895449116003252e+00 -1.574600833426834656e+00 -1.900550505052246208e+00 -1.569782723486129683e+00 -1.574447743909349162e+00 -1.233296508215548704e+00 -1.637144073011037593e+00 -1.794340519743730766e+00 -1.959862152062479712e+00 -1.316222699033973820e+00 -1.720699066030798141e+00 -1.834762918862727910e+00 -1.589895964369114401e+00 -1.478161535697583240e+00 -1.508734005317072580e+00 -2.166467027641384657e+00 -1.442363126727036704e+00 -1.978926646276355283e+00 -2.045310981908824211e+00 -1.639224278454731509e+00 -1.850810518634122381e+00 -1.626987852786785593e+00 -1.521106850697693025e+00 -1.501131845846814139e+00 -1.618820284180075619e+00 -1.712897427337178868e+00 -1.998819813392136657e+00 -1.314749299898355650e+00 -1.432870292113727961e+00 -1.466591333559845722e+00 -1.409171729410377161e+00 -1.584451681859796013e+00 -2.073307572540989074e+00 -1.538476837792437157e+00 -1.494150273436658072e+00 -1.733916590342782893e+00 -1.660593616983664589e+00 -2.046496145004057965e+00 -1.853939353408907031e+00 -1.620306426918745490e+00 -1.545663332452632543e+00 -2.182205483019626691e+00 -2.048077927125056430e+00 -1.674874436578889680e+00 -1.867980540903912745e+00 -1.605774326918260719e+00 -2.105830403621476776e+00 -1.448680781308507193e+00 -1.359950825738810876e+00 -1.636838372711128420e+00 -1.753814915005986519e+00 -1.540286868923067765e+00 -1.567097587725808649e+00 -1.396737391721151411e+00 -1.967270300641761782e+00 -1.916521378045450641e+00 -1.814372116988143047e+00 -1.856755203148491962e+00 -1.561827175147012303e+00 -1.658785988687002222e+00 -1.599255006585769578e+00 -1.599212362650108465e+00 -1.457489864843984684e+00 -1.840431536509674837e+00 -1.522340397560662195e+00 -1.374226095489714750e+00 -2.068257521204685645e+00 -1.535095402061831926e+00 -1.534662044795310765e+00 -1.366284640133540673e+00 -1.244468821857240615e+00 -1.676605239562762417e+00 -1.623359588466714021e+00 -1.316810333806201827e+00 -1.273662997127002150e+00 -2.000375629850154269e+00 -1.553903512265859543e+00 -1.628950078389465927e+00 -3.096151499246856620e+00 -1.863049158116960147e+00 -1.405498894919310793e+00 -1.803537178560181031e+00 -1.636009161129956979e+00 -1.446551453583821756e+00 -1.561013348632332320e+00 -1.511578772162883944e+00 -1.296021458959029982e+00 -1.749167440202782808e+00 -1.480523530307884306e+00 -1.539394720226468172e+00 -1.896705936503058965e+00 -1.781792070789288474e+00 -2.125519150581059780e+00 -1.263179337012236392e+00 -1.393397298171778376e+00 -2.002399494416111203e+00 -1.461901235358825879e+00 -1.529806190220369677e+00 -1.508554915704339638e+00 -1.782599294656091793e+00 -1.492122894948763934e+00 -1.787404445171997036e+00 -1.792314530987129562e+00 -1.597954141221701763e+00 -2.476517434979942589e+00 -1.794403453958928418e+00 -1.502841843639118657e+00 -1.393769730174908794e+00 -1.372656626166385063e+00 -1.460535579712172183e+00 -1.146751516996512343e+00 -1.826168229855222869e+00 -1.813037512271708618e+00 -1.391343751187028133e+00 -1.681564311060224082e+00 -2.401726643662435379e+00 -1.513388287878247418e+00 -1.510289211744623605e+00 -1.861823797596513508e+00 -1.708112893735886262e+00 -1.800501026590609399e+00 -1.579120996963491841e+00 -2.029715168635069400e+00 -1.790723826286782838e+00 -1.441677121918269133e+00 -2.718561113687541830e+00 -1.484784656211576737e+00 -1.643645369002429968e+00 -1.426023092344487431e+00 -1.561057524173273148e+00 -1.887927580569340513e+00 -1.733146617055736360e+00 -2.104593902714704701e+00 -1.710231690379363512e+00 -1.740131325520398065e+00 -1.713678928413197688e+00 -1.549900998709623279e+00 -1.421519140821895233e+00 -1.240275753596694841e+00 -1.597974887786829834e+00 -1.916219802538521755e+00 -1.815334752581611477e+00 -1.490095270400472183e+00 -1.271511688348540003e+00 -2.443372001363001367e+00 -1.517880015190390841e+00 -1.314621503783278467e+00 -1.514333703817992260e+00 -1.350895416372593028e+00 -2.049407461848409273e+00 -1.658504574703736356e+00 -1.459144154103620972e+00 -1.522850651524269017e+00 -2.116451261158873720e+00 -1.446677706938297003e+00 -1.530611958661493688e+00 -1.426197525217850259e+00 -1.560961128205024195e+00 -1.572657654367170865e+00 -1.423988599256448051e+00 -1.813756986924857761e+00 -1.639359835992367564e+00 -1.382840156495183770e+00 -1.473564664634554155e+00 -1.650421359411147648e+00 -1.541312914616220331e+00 -1.503589785443959048e+00 -1.703513628698766880e+00 -2.014495828707528968e+00 -2.388626794629431505e+00 -1.213941419686115575e+00 -1.367178293819362178e+00 -1.716046481524833967e+00 -2.103653835309867048e+00 -2.099560687338197784e+00 -1.505888649484993902e+00 -1.726218921980093191e+00 -1.723539764147201669e+00 -1.666895616419140413e+00 -1.657744862663434571e+00 -1.385279130931283520e+00 -1.512299692589577971e+00 -1.747442589299759597e+00 -1.596811087815853236e+00 -1.253500011146515769e+00 -1.365805182547751961e+00 -1.380392603186110234e+00 -1.536803454292938298e+00 -1.742338846576105826e+00 -1.238603705178250136e+00 -1.481349700906646305e+00 -1.943114903967033902e+00 -2.775278916704854382e+00 -1.421105249411829474e+00 -1.648241601541380996e+00 -2.243898457613287878e+00 -1.709622606886332719e+00 -2.040788794933910744e+00 -1.646173486281309550e+00 -1.660582947757649253e+00 -1.758472966808117155e+00 -1.590973353057065331e+00 -1.747387403051495536e+00 -1.338690550154542525e+00 -1.550030459750472378e+00 -1.374333217751866343e+00 -1.671852076290498923e+00 -1.834940147904543961e+00 -1.619701706413606335e+00 -1.208653135352555807e+00 -1.864034333483205463e+00 -1.778893981932002433e+00 -1.224364003575770132e+00 -1.388784788513803603e+00 -1.385744072369962332e+00 -1.543833350100125124e+00 -1.732338876647999681e+00 -1.539850380547418407e+00 -1.436990470307688117e+00 -1.781347874737952086e+00 -1.757114900571282945e+00 -1.780699922409014757e+00 -2.108909231876421764e+00 -1.462735958492461741e+00 -1.854152091337975428e+00 -2.036498827399855216e+00 -1.522788373518968896e+00 -1.458695693943314220e+00 -1.705770494158922457e+00 -1.665784720958010556e+00 -1.440303569977604781e+00 -1.324159469346676055e+00 -1.364444271472936343e+00 -1.326077184528130282e+00 -1.971156754426574897e+00 -1.479953799519240443e+00 -1.529025054412838314e+00 -1.507628419527718533e+00 -1.607225421069435001e+00 -2.033435434139014841e+00 -1.273395424787098218e+00 -1.359701586278654784e+00 -1.507860205612315374e+00 -1.486437674492208538e+00 -1.405219507714797533e+00 -1.336478469637621735e+00 -1.784910390645057632e+00 -1.439832637735438459e+00 -1.340575953298422496e+00 -1.670361058540115407e+00 -1.799597377771350315e+00 -1.679604757602809251e+00 -1.913103213636867750e+00 -1.302398204281023375e+00 -1.537948953193906565e+00 -1.273884682741488472e+00 -1.439477853121646778e+00 -1.814926345315385436e+00 -1.635250110818138314e+00 -2.184995161610196579e+00 -1.995710468490846434e+00 -1.608346496589572849e+00 -1.343478360964883489e+00 -1.612316023420625077e+00 -1.674185497210550322e+00 -1.857294061491567172e+00 -1.659346057178713307e+00 -1.778044297092647774e+00 -1.720254956738546781e+00 -1.639668561500417177e+00 -1.917993024743580133e+00 -1.837076874222286271e+00 -1.670948783640497481e+00 -1.413677564983539359e+00 -1.522483243254988183e+00 -1.442500916416634915e+00 -1.767999738158929190e+00 -1.519849482791559625e+00 -1.630355659411871994e+00 -1.652921836738609596e+00 -1.494056283446929534e+00 -1.722370837699104928e+00 -1.367521568813327981e+00 -1.582078319731148319e+00 -1.671165898593348631e+00 -1.467589849450676942e+00 -1.590071232978291338e+00 -2.169125660797547983e+00 -1.656530817437474434e+00 -1.373822089571633320e+00 -1.400818180806803870e+00 -1.867933339298975204e+00 -1.509082321114976644e+00 -1.418489383790503933e+00 -1.629456954211531583e+00 -1.307455131394190007e+00 -1.692022626265035745e+00 -1.677750017521049131e+00 -1.530387778122686893e+00 -1.565592560387766508e+00 -1.407156630564107669e+00 -1.515559621242282162e+00 -1.744387266945180981e+00 -1.708357845545071640e+00 -1.508158902758059972e+00 -1.593363346134667013e+00 -1.789322998164655010e+00 -1.926863175838512410e+00 -1.323698008383936031e+00 -1.531578534519223878e+00 -1.587211428946143199e+00 -1.451157493566953338e+00 -1.452175214212906074e+00 -1.860028477623268950e+00 -1.715700380145408044e+00 -1.302426284405232559e+00 -1.634616257383489479e+00 -1.170445873006534798e+00 -1.361130849937875809e+00 -1.931515737740067573e+00 -1.835335389261043559e+00 -1.834171525729253460e+00 -1.717678600037750858e+00 -1.646491668084838267e+00 -1.670880461482147084e+00 -1.207683914172280826e+00 -1.406616607386641959e+00 -1.315767825126038071e+00 -1.823502956808314757e+00 -1.752986430474891888e+00 -1.438292734655040928e+00 -1.352001769609793236e+00 -1.343692904742872507e+00 -1.298147921764506219e+00 -1.422331043708972009e+00 -1.335188886445085821e+00 -1.326398225944669607e+00 -1.480699578212168577e+00 -1.297294870765245189e+00 -1.436647655760549425e+00 -1.687049498436725248e+00 -1.518317268810436493e+00 -1.632098421458034965e+00 -1.881443828044947475e+00 -1.535425949497822407e+00 -1.260629375906420435e+00 -1.910095340615527659e+00 -2.046442738263950289e+00 -1.488601746683304583e+00 -1.364957760476508852e+00 -1.622763182602566134e+00 -1.445213556844467506e+00 -1.665186955970584526e+00 -1.469205598757562070e+00 -1.601078043657882866e+00 -1.539363154132883826e+00 -1.685206391231921952e+00 -1.467953828307477115e+00 -1.277704451495528026e+00 -1.975056688038245412e+00 -1.280466969674472155e+00 -1.400688200058836763e+00 -1.503615917710523053e+00 -1.243101392696412733e+00 -1.580314076837130655e+00 -2.156558641166084200e+00 -1.667846420824748321e+00 -2.118730256561956349e+00 -1.705039465027109680e+00 -1.708920915012896558e+00 -1.702786370909119107e+00 -1.471806923095406727e+00 -1.660307649015878129e+00 -2.179401095376521713e+00 -1.302908983750783900e+00 -1.532649105950909751e+00 -2.043996587238668283e+00 -1.643846123657856095e+00 -1.897490353370789418e+00 -1.550605013556253242e+00 -1.670221775241574225e+00 -1.645823884119683722e+00 -1.512418499667385507e+00 -1.634170621740504314e+00 -1.386678472815334073e+00 -2.307094605129527132e+00 -1.477494000091812865e+00 -1.570656384095576286e+00 -2.060634482470430129e+00 -1.622522193178733030e+00 -1.822863858878136956e+00 -1.703415210909146049e+00 -1.856191219352274935e+00 -1.648970043308048750e+00
-2.100020885591199704e+00 -1.316668380202263844e+00 -1.500563674650735813e+00 -2.079454594996783534e+00 -1.380543314922373810e+00 -1.845061956249165913e+00 -2.029776903666419940e+00 -1.667900783181954116e+00 -1.725093923140322838e+00 -1.766216522740332140e+00 -1.414079237638178110e+00 -1.857628671308256374e+00 -1.275829746461934588e+00 -1.385003003852289361e+00 -1.297289729156839044e+00 -1.447712982534807846e+00 -1.747420764094453682e+00 -1.448331436335081879e+00 -1.913097908555665638e+00 -1.294426985169458755e+00 -1.662464804954030928e+00 -1.731265314396021715e+00 -1.372211913837359853e+00 -1.416531337414858260e+00 -1.234864956098054023e+00 -1.408514248282199288e+00 -1.591731689100198022e+00 -1.504739660435121973e+00 -2.145301634709452898e+00 -2.245107507852690976e+00 -1.517542906574707251e+00 -1.325157088706415909e+00 -1.546521815967996982e+00 -1.340792755201658304e+00 -1.569820950159172446e+00 -1.433591344948521362e+00 -2.163908976168579024e+00 -2.065823788185551013e+00 -1.468816201454992143e+00 -1.218094168397362953e+00 -1.762366863517895288e+00 -1.491444621229087719e+00 -1.658591941139365034e+00 -1.828119325511899262e+00 -1.683388855933663164e+00 -1.883950676322248219e+00 -1.296420311777770173e+00 -2.021626696465158801e+00 -1.639451540212017555e+00 -1.440329775318959005e+00 -1.871485447687394554e+00 -1.287264707521713625e+00 -1.829916555745177975e+00 -1.847864818929898956e+00 -1.218258027484077299e+00 -1.342294444308411494e+00 -2.901343348408199407e+00 -1.469260815463637293e+00 -2.071271851745001502e+00 -2.363943944966155897e+00 -1.202383312646714497e+00 -1.620708365451352329e+00 -1.365064762681130084e+00 -1.625664669575970667e+00 -1.650087358102164226e+00 -1.275584480284919442e+00 -1.582775797729018219e+00 -1.340442256330482973e+00 -1.826033565275454018e+00 -1.477179570255276797e+00 -1.804895488015573646e+00 -1.556735940341494207e+00 -1.439558738800555515e+00 -1.686243658479547047e+00 -1.564940512872582179e+00 -1.602675063563876234e+00 -1.561546085729471622e+00 -1.174356871242027811e+00 -1.897689505742711891e+00 -1.237439849167965011e+00 -1.372173016035448612e+00 -1.474190789607454644e+00 -1.524800755493062043e+00 -1.536196234850452980e+00 -1.336461042598535487e+00 -1.645688634102964398e+00 -1.409558512160165700e+00 -2.368698681317670030e+00 -1.551122837243245733e+00 -1.636209607917190612e+00 -2.065955132185323784e+00 -1.328915928258833867e+00 -1.620318981497129496e+00 -1.384619993147803152e+00 -1.585192906831943693e+00 -1.319624787636330066e+00 -1.205894113805786816e+00 -2.054285642699119840e+00 -1.313704837363890654e+00 -1.913264628587907357e+00 -1.749105906604311311e+00 -1.562820846063630142e+00 -1.315983024505655408e+00 -1.945752907444934010e+00 -1.361736811464673957e+00 -1.704005752600072032e+00 -1.850166391676457689e+00 -1.613645996675034278e+00 -1.219744212261552274e+00 -1.426061666482134616e+00 -1.942483389735275345e+00 -1.376272166945959441e+00 -1.598698162934105937e+00 -2.115828706144706306e+00 -1.429588565995048910e+00 -1.806613125034274514e+00 -1.721088908288429753e+00 -1.268147243934435231e+00 -1.683794640207145310e+00 -1.477988034755033597e+00 -1.412580232272871328e+00 -1.324614560813764941e+00 -2.414487434216574524e+00 -1.665652728305062169e+00 -1.405178903276760982e+00 -1.357215383325230951e+00 -2.050545489667530585e+00 -1.358909605711009938e+00 -1.926131209400415045e+00 -1.895368171656224288e+00 -1.422392684638827509e+00 -2.242641791827905795e+00 -1.314929693024308399e+00 -1.220859225561225392e+00 -1.773963085513895255e+00 -2.086151346469082846e+00 -1.546827238896106849e+00 -2.566090567184962090e+00 -1.512008354117793330e+00 -1.595428625903145603e+00 -1.370369142915298877e+00 -1.316742399040692346e+00 -1.917867979926939581e+00 -1.390837491046640118e+00 -1.175349975073699094e+00 -1.666592320300557706e+00 -1.732587735014875951e+00 -1.707273281781317209e+00 -1.384559474679124325e+00 -1.538204659568044086e+00 -1.171155561749419816e+00 -1.610050862134091432e+00 -1.378671558241096218e+00 -1.665062401576475448e+00 -1.356185195065407800e+00 -1.460514961635765996e+00 -1.410889797564592651e+00 -1.475280691083465712e+00 -1.290754150384267662e+00 -1.515531727718384847e+00 -1.137657491634004314e+00 -1.838270037117521793e+00 -1.402450362883790769e+00 -1.416506655396687409e+00 -1.432079881221645312e+00 -1.533188445332934968e+00 -1.486288430784206138e+00 -1.513317917394909617e+00 -1.257080666493134435e+00 -1.706088900939800368e+00 -1.717095072497728081e+00 -1.470752247590914719e+00 -1.800442331273056640e+00 -1.530311726102437486e+00 -1.492617917448669562e+00 -1.163547096047330420e+00 -1.878282938297838323e+00 -1.865230142751377995e+00 -1.710447627135572191e+00 -1.353406642285694073e+00 -1.926459822889408979e+00 -1.372528858039256505e+00 -1.638809279787816875e+00 -1.599280780708315808e+00 -1.880610385375060867e+00 -1.831111745649365963e+00 -1.441474435906039409e+00 -1.221155986411638139e+00 -1.883459310003725129e+00 -1.708650086548747060e+00 -1.664200622926037543e+00 -1.883387996555204946e+00 -1.866391644695644558e+00 -1.489712825997860701e+00 -1.396203917603783706e+00 -1.299185767193850927e+00 -2.150201659944965815e+00 -1.420113613877391767e+00 -1.686825562546092394e+00 -2.538575584214559200e+00 -1.442133883488274426e+00 -1.805284413815101185e+00 -1.357754550897944945e+00 -1.451430103198861454e+00 -1.780602198178819817e+00 -2.125537047104007815e+00 -1.488799125500115172e+00 -1.778200510603103801e+00 -2.390634630187853382e+00 -2.299605175424292547e+00 -1.480365533088757068e+00 -1.277776831411862712e+00 -1.455012664786883070e+00 -1.260145782001044878e+00 -1.320070968070424566e+00 -1.694238609425437803e+00 -1.739664954075221370e+00 -1.756793677483555527e+00 -2.160746073661320210e+00 -1.362684929636583053e+00 -1.675649193124161496e+00 -1.085702227032531608e+00 -1.579630372922325554e+00 -2.063558681761040958e+00 -1.626784716135715625e+00 -1.583331779489812741e+00 -1.789911320850322562e+00 -2.277899336654204632e+00 -1.479546649471676467e+00 -1.305125682673050180e+00 -1.947057045092325911e+00 -1.511877229046102000e+00 -1.707641560064626196e+00 -1.614318896252619595e+00 -1.701041092936971699e+00 -1.864195258573867919e+00 -1.333945708801145269e+00 -1.726528392927198619e+00 -1.383525576553749303e+00 -2.261851769283366842e+00 -1.163896634145427544e+00 -1.544389810544496422e+00 -2.352386528069648985e+00 -1.588857955751949547e+00 -1.599613136488052367e+00 -1.533553337689576468e+00 -1.699572368164354419e+00 -2.107788712300596057e+00 -1.490956111209965851e+00 -2.122540552619684995e+00 -1.603138040072713322e+00 -1.493906884683083192e+00 -1.941864889708809994e+00 -1.288311543890521271e+00 -1.625904978582014770e+00 -1.899554970581445401e+00 -1.489815489103079038e+00 -1.095180152609916746e+00 -1.369961447621296680e+00 -1.432865813027409008e+00 -1.490560298455950505e+00 -1.652582431859816348e+00 -1.669492377384284687e+00 -1.473537834831961435e+00 -1.543302072059934416e+00 -1.203106864038562707e+00 -2.859457232696544171e+00 -1.410997536485449899e+00 -1.557773332354751350e+00 -1.202881572203450933e+00 -1.371935055991962749e+00 -1.401311546293698029e+00 -1.936518643021265085e+00 -1.677040913174587589e+00 -1.529780286584675020e+00 -1.363634891419348349e+00 -1.654305072073985139e+00 -1.689876953684247729e+00 -1.348056426429373733e+00 -1.316256807544699203e+00 -1.899685085101024962e+00 -1.829567287000978704e+00 -1.400780353060070649e+00 -1.587679234355855229e+00 -1.584492226171822615e+00 -1.518693276000667947e+00 -1.550075645508305122e+00 -1.823011909640237072e+00 -1.834313739908368435e+00 -1.519323492983789770e+00 -1.516142115047415029e+00 -1.235578553413497760e+00 -1.381599068318383638e+00 -1.594403026741408436e+00 -1.494789862735393493e+00 -1.479878353020880333e+00 -1.519706846600233252e+00 -1.816501160157105277e+00 -1.679880924548954990e+00 -1.451336188678774564e+00 -1.450459010205460197e+00 -1.513857986879432849e+00 -1.527783819682647426e+00 -1.417674421068925383e+00 -1.240170352251896757e+00 -1.461352526013846687e+00 -2.133771863717814909e+00 -1.617438167167382534e+00 -1.565886973976930552e+00 -1.335133644714296963e+00 -1.328240982914498325e+00 -1.375901448573240815e+00 -1.467413586302869444e+00 -2.292890224878226135e+00 -1.551899213880372663e+00 -2.206335867927823102e+00 -1.538336382530193669e+00 -1.244141171527911149e+00 -1.601564908945321442e+00 -1.464974330481338960e+00 -1.545323944559649831e+00 -1.192260729140138142e+00 -1.798249717884691012e+00 -1.203411401417554538e+00 -2.601115947103787462e+00 -1.347083451213927363e+00 -1.510184791864804144e+00 -1.560262466840116158e+00 -1.768421987437123200e+00 -1.636480573015242523e+00 -1.443351458353637540e+00 -1.781835185934036225e+00 -1.905407546425332166e+00 -1.843428368987208188e+00 -1.519061053850403464e+00 -1.133799701764998780e+00 -1.326735455735166935e+00 -1.626548482550132624e+00 -1.554494673855625342e+00 -1.469329982018090286e+00 -2.168306656570052393e+00 -1.672999049519788173e+00 -1.738791352214512420e+00 -1.654377791882494231e+00 -1.985141184136729464e+00 -1.687842134062441657e+00 -1.890798675061585721e+00 -1.737922802789566346e+00 -2.019236300811311224e+00 -1.570034003948467261e+00 -2.157494725082675924e+00 -1.540207588607163558e+00 -1.350768971388357720e+00 -1.247709567115866669e+00 -1.337686960711957918e+00 -1.694391839158965407e+00 -1.737410567136593809e+00 -1.386737134178391839e+00 -1.385205949905675915e+00 -1.733061539310445376e+00 -1.424734121881099380e+00 -1.487934374400200488e+00 -1.581417233010085743e+00 -1.884360515746534404e+00 -1.590165586854676016e+00 -1.630448707371268791e+00 -1.616721026370885106e+00 -1.283622794687734547e+00 -1.400519288507224180e+00 -1.370548659335270258e+00 -1.690053382113995140e+00 -1.429588253069245862e+00 -1.895326477214299699e+00 -1.846592745775240463e+00 -1.754375485725528483e+00 -1.590854027627694567e+00 -1.552203647521256835e+00 -2.024994375068542407e+00 -2.281358899239863902e+00 -1.972874196900606725e+00 -1.829958928478834235e+00 -2.518260192343404036e+00 -1.444516497547151612e+00 -1.647916077635757315e+00 -1.878667779128738724e+00 -1.840345476672396563e+00 -1.780417763758466387e+00 -1.983105257758374540e+00 -1.397279550185929198e+00 -1.511775566688301486e+00 -1.966867050150866714e+00 -1.791086020668983814e+00 -1.731614163942943874e+00 -1.453814480441070200e+00 -1.871171694050354883e+00 -1.534869568884718261e+00 -1.794056078212021621e+00 -1.922202079689543819e+00 -1.554834283905401238e+00 -1.285939981478800398e+00 -1.625676942493374355e+00 -1.438702249463476024e+00 -1.543691615077614987e+00 -1.515391144040021176e+00 -2.070035511976971332e+00 -1.606171999631396341e+00 -1.822795970646297503e+00 -1.575759891742976704e+00 -1.176997545866286021e+00 -1.316718274911896636e+00 -2.114107487004168728e+00 -1.590927985281936463e+00 -1.395916123417218380e+00 -1.320852151281487696e+00 -1.536280016987885189e+00 -1.350098677261579949e+00 -1.729023336071080053e+00 -1.703459552262964749e+00 -1.866286444695948399e+00 -1.566800876021967603e+00 -1.458921324705106048e+00 -1.494763311150761886e+00 -1.853138513036617807e+00 -1.553539099079739527e+00 -1.462933065423331236e+00 -1.924270413551852021e+00 -1.278878976193674522e+00 -1.856371298521198643e+00 -1.476152984550815894e+00 -1.583617441462515929e+00 -2.045052008205091365e+00 -2.284155764347736373e+00 -1.375378816988495734e+00 -1.588579662150273242e+00 -1.761923831893760006e+00 -1.275132866362465034e+00 -1.638470829424164332e+00 -1.323672623487037958e+00 -1.475432815875287407e+00 -1.487391902232824803e+00 -1.567792564531209187e+00 -1.899690501325493219e+00 -1.234571510278619222e+00 -1.738337096523235648e+00 -1.488729254302974869e+00 -1.974745418285123622e+00 -1.656173113768105498e+00 -1.319252046071421658e+00 -1.546033682376333207e+00 -1.904361042502641599e+00 -1.400783865486604718e+00 -1.451335439691068485e+00 -1.468569344648154251e+00 -1.550168505975524358e+00 -1.942075805371681563e+00 -2.226093028307676303e+00 -1.346632515222682791e+00 -1.606962629029881517e+00 -2.049921294422696771e+00 -1.678173157673719773e+00 -1.973959295471178654e+00 -1.703293712025558904e+00 -1.437580991297411126e+00 -1.204981437307450332e+00 -1.209624562594280306e+00 -1.665548432035739435e+00 -2.038642502661542011e+00 -2.200410159825719081e+00 -1.579529364293655869e+00 -1.710046553037309680e+00 -1.811038582617511716e+00 -1.258117250434301893e+00 -2.307404933237885647e+00 -1.282072547124140760e+00 -1.643972921030150580e+00 -1.610118206541515828e+00 -1.290735141540959585e+00 -1.667789852410665796e+00 -1.622077966620769640e+00 -1.472847125881614483e+00 -1.599345228104661176e+00 -1.649253051536420989e+00 -1.539309955498052718e+00 -1.613180842562561779e+00 -1.557481586514261274e+00 -1.824704749893119260e+00 -1.624592126978637641e+00 -1.629091412740551581e+00 -1.236016480377790883e+00 -1.388747202790843183e+00 -1.636379654026078878e+00 -1.648215607111907399e+00 -1.523503641404785336e+00 -1.213945045292731839e+00 -1.784108441939334044e+00 -1.720863771238385187e+00 -1.391616646120723777e+00 -1.291378923621975039e+00 -1.583655835565274117e+00 -1.419792466968827549e+00
-1.848473159747845207e+00 -1.209436676017209278e+00 -1.516344918174017620e+00 -1.558868446800931507e+00 -1.783944492225038481e+00 -1.587598435407502340e+00 -2.065689111325409666e+00 -1.305530092310695389e+00 -1.797430390083147866e+00 -1.993714616616194313e+00 -2.171008847774565709e+00 -1.653971142518586124e+00 -1.172105749920807405e+00 -1.792399167362245471e+00 -2.155105853748348288e+00 -1.482411604502072544e+00 -1.466245339232933098e+00 -1.296162523307620384e+00 -1.436352402015900864e+00 -1.321837149669957689e+00 -1.343036263608866632e+00 -1.562335384940316318e+00 -1.786802407575667440e+00 -1.653119885066859140e+00 -1.535439095433799084e+00 -1.375793357277785844e+00 -1.475702477704078586e+00 -1.321464506337212352e+00 -1.306687603555683586e+00 -1.619641075415945153e+00 -2.521906151892938208e+00 -1.422483181160625554e+00 -1.876149464896559538e+00 -1.420661483824065874e+00 -1.639380929910033036e+00 -2.399327589566610186e+00 -1.331861322064767039e+00 -1.180994767236507759e+00 -1.801148005238449423e+00 -1.465864295461466904e+00 -1.412902151447352317e+00 -1.507124742797115058e+00 -1.571660720897656072e+00 -1.674861891371369316e+00 -1.873797506937721291e+00 -1.450111603579003372e+00 -2.073271309698321740e+00 -1.384229220588740095e+00 -1.554348895576359357e+00 -1.453492909248048637e+00 -1.728904796607862782e+00 -1.210647906890742087e+00 -1.519688812840313430e+00 -1.582469080843593057e+00 -1.397217383098303012e+00 -1.657865508970552515e+00 -1.655721143261570161e+00 -1.407672688255129811e+00 -1.617845835149377853e+00 -1.472086018271737462e+00 -1.668149693585968096e+00 -1.844643917360926366e+00 -1.651874739848167906e+00 -2.377032371662623600e+00 -1.711544682546470408e+00 -1.613732222452077592e+00 -1.955319339301854864e+00 -2.583750232739319586e+00 -1.921343266008062933e+00 -2.022832359636469679e+00 -1.429043996031888586e+00 -1.725768891736553901e+00 -1.602769563799260943e+00 -1.444429151967442149e+00 -1.689927685137034175e+00 -1.303816126556377686e+00 -1.414733268918982656e+00 -1.541380096164941094e+00 -1.967344001378962259e+00 -1.463081835471155889e+00 -1.625581735806155947e+00 -1.449823708702667746e+00 -2.067609405840382220e+00 -1.625672782856992349e+00 -1.261227537015540134e+00 -1.993200902859476598e+00 -1.711093997646388365e+00 -2.001665637172821199e+00 -1.577787040007351260e+00 -1.685577154680732104e+00 -1.165418200928044490e+00 -1.571621348856370393e+00 -1.299917684454874989e+00 -1.388902254883770393e+00 -1.968199085004152638e+00 -1.705042778619245247e+00 -1.613111116145092394e+00 -1.397454680449616404e+00 -1.530040516734733291e+00 -1.431211312082954379e+00 -1.750129786066745297e+00 -1.503282808356051881e+00 -1.594038707605201610e+00 -1.659242517641576153e+00 -1.640401919685313903e+00 -2.201330111346571083e+00 -1.318731986327287276e+00 -1.515689891828914337e+00 -1.741572299806989799e+00 -1.768827300869695085e+00 -1.661409578190425895e+00 -2.263577811257835748e+00 -1.323339347568561086e+00 -2.030148118537754343e+00 -1.645533356124183166e+00 -2.081842190237610524e+00 -1.681641739794367707e+00 -1.722386431680598129e+00 -1.621488241764840410e+00 -1.543280888292688280e+00 -1.886884231901466258e+00 -1.477271622490127667e+00 -1.442942670277256312e+00 -1.515330299446072448e+00 -1.869372146323050154e+00 -2.637188483628754909e+00 -1.328617443022212630e+00 -1.962655361859379166e+00 -2.018953515366783691e+00 -1.920219059095767067e+00 -1.302896077363911331e+00 -1.343080821154719828e+00 -1.590165815256436188e+00 -1.378339693628737983e+00 -1.360166127813198234e+00 -1.377101060521871201e+00 -1.468781708023317645e+00 -1.985257288363353911e+00 -1.649105018592780914e+00 -1.599732866687469501e+00 -1.650507760713403549e+00 -1.669552079230075314e+00 -1.629139738780959856e+00 -1.198428631916068188e+00 -1.596282078611483302e+00 -1.848728500979011979e+00 -1.516798136697780741e+00 -1.652941333986016614e+00 -1.717869384132388877e+00 -1.431624054974545146e+00 -1.200505298336396187e+00 -1.876753988760784919e+00 -1.647226042447944128e+00 -1.651141904308099706e+00 -1.644357032568402266e+00 -1.539816578357020349e+00 -1.227534370479660408e+00 -1.713993703129560009e+00 -1.646342142250653007e+00 -1.631858450342875688e+00 -1.352459675253646854e+00 -1.506965146090125884e+00 -1.629683963055937879e+00 -1.409564246496147089e+00 -2.248725316323020085e+00 -2.284374566341472068e+00 -1.467096626000646165e+00 -1.483196089357759373e+00 -1.553903926893313248e+00 -1.673634117209596095e+00 -1.423627297239144163e+00 -1.511357477744995625e+00 -1.568628975011074900e+00 -1.725202642015087218e+00 -1.886428062475575151e+00 -1.372193928177272149e+00 -1.358987959471106732e+00 -1.827325619550832503e+00 -1.687106482585418732e+00 -1.754108466161452329e+00 -1.465324428107762644e+00 -1.618158639958063194e+00 -1.403777276927552053e+00 -1.671390341317016137e+00 -2.699759157447359392e+00 -2.079671604791757389e+00 -1.637831320849041816e+00 -1.831622514450879535e+00 -1.897908115282586961e+00 -1.768496758322084306e+00 -1.034171408728318253e+00 -1.463420760939722953e+00 -2.061798048300740760e+00 -1.798520658818165252e+00 -1.256007746721485852e+00 -1.276707292290670148e+00 -1.567260995280616909e+00 -1.611986224007962099e+00 -1.614481690827788585e+00 -1.437559956908672998e+00 -1.437330934879865296e+00 -1.571414729533296306e+00 -1.643773339068624662e+00 -1.566363245518915148e+00 -1.490824863793449584e+00 -1.332353581156588751e+00 -1.801448198574016502e+00 -1.781944571705715630e+00 -1.909118846084034704e+00 -1.551218615341465545e+00 -1.459281431027376730e+00 -1.928177635777182264e+00 -2.110329559509107167e+00 -1.998226148412669323e+00 -2.304162513312825844e+00 -1.375727449568795890e+00 -1.328672399579835517e+00 -1.743626716711789149e+00 -1.714810828784136598e+00 -1.564756486337528285e+00 -1.671650902741842692e+00 -1.758823641961312578e+00 -1.696094355171567702e+00 -1.328828889488063769e+00 -1.347203708239935960e+00 -1.241813422764276309e+00 -1.622017586814132439e+00 -1.976517055217006602e+00 -1.228137198809053476e+00 -1.546183124736056236e+00 -1.409193583692393226e+00 -1.381402987225920143e+00 -1.676310066709474134e+00 -1.347997863393348039e+00 -1.487664186183394577e+00 -1.973586992279914298e+00 -1.558556934387358872e+00 -1.720669195030054333e+00 -1.684913559171398845e+00 -1.224564807181125481e+00 -1.805883778051907917e+00 -1.680675329234560422e+00 -1.340249875383243694e+00 -1.226371358460110583e+00 -1.452260553199326010e+00 -1.174777537550552697e+00 -1.648375400303606186e+00 -1.470338813292954461e+00 -1.217126911859944371e+00 -1.759061498339865803e+00 -1.469525043783439067e+00 -1.763772202685227608e+00 -2.190934313327201899e+00 -2.046168021931976888e+00 -1.751613197500023755e+00 -2.550967241927854623e+00 -1.464228210081800929e+00 -1.685925176746251974e+00 -1.444917186339450543e+00 -1.787193741357683052e+00 -1.411224705908159072e+00 -1.324484621142985930e+00 -1.998315625070041124e+00 -1.486059520819559499e+00 -1.573350589096733643e+00 -1.804708244126231875e+00 -1.618921408648251070e+00 -1.423020092936057690e+00 -1.419920617773610116e+00 -1.124615554386260374e+00 -2.104619871072280990e+00 -2.167004262999375097e+00 -1.457141246862035500e+00 -1.381483426312585472e+00 -2.351091116791602431e+00 -1.439273353258295529e+00 -1.261280907128635276e+00 -1.540255351009552465e+00 -1.580501995684691519e+00 -1.440528860552953816e+00 -1.828704842992040058e+00 -1.439561873071571352e+00 -1.379665539261615059e+00 -1.460257808992093675e+00 -2.064211863559382465e+00 -1.594670014342058018e+00 -1.580108256449688442e+00 -1.750945911975230418e+00 -1.843228588597121353e+00 -1.304348579509808648e+00 -1.455230924318578367e+00 -1.756295203009388350e+00 -1.443290479529011794e+00 -1.511017804863178160e+00 -1.494472215511513991e+00 -1.386852512802723814e+00 -1.704779601588814586e+00 -1.899620377545370609e+00 -1.733489061555360644e+00 -1.631232601675035365e+00 -1.581643549866234899e+00 -1.707446413699976739e+00 -1.847783422905827422e+00 -1.436790080186859164e+00 -1.663155295478026874e+00 -1.821153555435786275e+00 -1.673191611094844822e+00 -1.544562562053335864e+00 -1.572361835013246667e+00 -1.848786098154068247e+00 -1.552231324275711311e+00 -1.684075915079619179e+00 -2.659568385330174589e+00 -1.823642950791089623e+00 -1.794880272527510368e+00 -1.246931114539604701e+00 -1.344322011012846874e+00 -1.844724321259281208e+00 -1.367920390780226425e+00 -1.538959130355607607e+00 -1.548253018744613962e+00 -1.316278047949911878e+00 -1.303422247309506510e+00 -2.392229279988043356e+00 -1.862999868959625660e+00 -1.460721217870449173e+00 -1.760283620060677734e+00 -1.661777501926680944e+00 -1.385743087328913381e+00 -1.557776258915127832e+00 -1.430327015685121550e+00 -1.460789403910726314e+00 -1.693912322565177764e+00 -1.855914797343340750e+00 -1.376570545259777179e+00 -1.221329403466983043e+00 -1.562888576421168629e+00 -1.586276225204233281e+00 -1.771600627357639457e+00 -1.256032627564751092e+00 -2.223591371683786289e+00 -1.160432078393389244e+00 -1.595798341947613830e+00 -1.464743689193484633e+00 -1.630908010538076880e+00 -1.715002106908351198e+00 -1.364630899367104799e+00 -1.486479328901454178e+00 -2.034598310451678493e+00 -1.529874280742601345e+00 -1.616877409300520485e+00 -1.382506947743908921e+00 -1.273284246957166799e+00 -1.606468077511871373e+00 -1.412787109100726024e+00 -1.615629865507901552e+00 -1.696015475406547290e+00 -1.835933029744311717e+00 -1.578088821768325101e+00 -1.373323446968002015e+00 -1.332352506705352768e+00 -1.367638991740327992e+00 -1.872861487362624811e+00 -1.868083513727145206e+00 -1.286849099565239074e+00 -1.560049100895466889e+00 -1.268639344116019307e+00 -2.126855922610079386e+00 -1.946051939058324187e+00 -1.546684979492714218e+00 -1.486616938065324245e+00 -1.190319770165161328e+00 -1.385808006464716469e+00 -1.485167708491395011e+00 -1.492839005067783553e+00 -1.656551782351270541e+00 -1.713907798066046873e+00 -1.523005521715906641e+00 -2.073668444224475049e+00 -2.707155063826016228e+00 -1.844311408674821795e+00 -1.463646695268558284e+00 -1.818342439609547556e+00 -2.092233108889436366e+00 -1.884795506978841129e+00 -1.237876511178144012e+00 -1.726273776591210618e+00 -1.343759076070974334e+00 -2.125603764612286284e+00 -1.533635463987802927e+00 -2.022558175101189626e+00 -1.808755777617532035e+00 -1.381019990857282220e+00 -1.692178365398836482e+00 -1.581366064785886483e+00 -1.410506875106863678e+00 -2.214128464097938398e+00 -1.618934660092533173e+00 -1.271036710644706247e+00 -1.733674817585307837e+00 -1.427754130839367308e+00 -1.471736727763206298e+00 -1.639652611905263013e+00 -1.993963764447680198e+00 -1.453126609832811056e+00 -1.471617212168276234e+00 -1.489787059854846607e+00 -1.932271659340098147e+00 -1.409135738380007163e+00 -1.595045024559265556e+00 -1.551644654305434745e+00 -1.456446777273806337e+00 -1.193289650685170677e+00 -1.441570560934892553e+00 -1.907456421923974688e+00 -1.520883635433913028e+00 -1.632255027828765082e+00 -2.059353516495801451e+00 -1.495082703123693513e+00 -1.238718308351585362e+00 -1.578608129730194154e+00 -1.448291045925512943e+00 -1.346661142764043362e+00 -2.028081501072488191e+00 -2.003624202363412543e+00 -1.703205333042501657e+00 -1.621584475552224180e+00 -1.542478819826865966e+00 -1.222552140435098522e+00 -1.648561418889253005e+00 -1.270981304205331952e+00 -1.599314079756321005e+00 -1.456258670344513728e+00 -1.339990870040653315e+00 -1.634966149311328110e+00 -1.552595211639196116e+00 -1.667078547665361787e+00 -1.467678188772666870e+00 -1.508915736620963122e+00 -1.579892221061677926e+00 -2.098795154390217022e+00 -1.756379172564942914e+00 -1.358400849448771375e+00 -1.364930553703155303e+00 -1.409701078452977097e+00 -1.348282987859529269e+00 -1.573535476679555734e+00 -2.130912568729624201e+00 -1.292757452454220912e+00 -1.543431416248972843e+00 -1.488308449509011311e+00 -1.898643787234584712e+00 -2.206099332575047089e+00 -1.421584037177190396e+00 -1.661482672169018127e+00 -1.616256145668106159e+00 -1.731377599251909372e+00 -1.473542818986689706e+00 -1.486842511420728652e+00 -1.634225687136425131e+00 -1.686872358473820999e+00 -1.841839765435050014e+00 -1.609756821682417405e+00 -1.433350494856486801e+00 -1.409846678845950274e+00 -1.622966513323550242e+00 -1.887827195115146184e+00 -1.531364022105088596e+00 -1.648686811219907566e+00 -1.501557432345901999e+00 -2.042099877521999840e+00 -1.683510807921652308e+00 -1.788438453705910369e+00 -1.912797192073755870e+00 -1.592136776618398031e+00 -1.791033825857579531e+00 -1.282251613444523874e+00 -1.750635935093198592e+00 -1.901476309590838465e+00 -1.537222702354394510e+00 -2.043929839462519382e+00 -1.602951040985536313e+00 -1.571800082096406426e+00 -1.700650561187445620e+00 -1.441701151010181814e+00 -2.138733417069292209e+00 -1.700605245756207307e+00 -1.365171315765285387e+00 -1.323779659817622134e+00 -1.595465704727444312e+00 -1.376834435279986169e+00 -1.680572062618654883e+00 -1.439415233966300001e+00 -1.607161862409942188e+00 -1.382612440640553997e+00 -1.743137649702641179e+00 -1.348131273990104573e+00 -1.257416282950461150e+00 -1.390108126685012158e+00 -1.678356391916045576e+00
-1.354545952805852105e+00 -1.464474577552083101e+00 -1.342647299512460979e+00 -1.524177301985568223e+00 -1.360640868117451774e+00 -1.660813807124896790e+00 -1.701052656322549872e+00 -1.520232793532767523e+00 -1.508459381640401720e+00 -1.450824780501232869e+00 -1.471606963356652420e+00 -1.354571078597129663e+00 -1.461897931768824099e+00 -1.487629414747120293e+00 -1.404398327090703447e+00 -1.508445549789982021e+00 -1.308953920891665845e+00 -1.826446461190811998e+00 -1.677437850269254405e+00 -1.848086937057096479e+00 -1.765642291596663860e+00 -1.498609048842495906e+00 -1.496008968766751046e+00 -1.479552395536921416e+00 -1.387811579548748897e+00 -1.358026985527281294e+00 -1.610352928343845802e+00 -1.781374836518537119e+00 -1.843836627886352275e+00 -1.734759511124732478e+00 -1.687776655387103641e+00 -1.892324520811879518e+00 -1.307571524980222888e+00 -1.683731990354487174e+00 -1.777045548838779521e+00 -1.460226271210270710e+00 -2.186697768443821133e+00 -1.378932262894882355e+00 -1.369272143843519807e+00 -1.444484308876156753e+00 -1.312725219502744345e+00 -1.749168114714888089e+00 -1.601489129995950833e+00 -1.666529693297096548e+00 -1.904493988030479645e+00 -1.464098541321464664e+00 -1.999585441272283104e+00 -2.227831376875341718e+00 -1.486041661020718996e+00 -1.467617268239205908e+00 -1.409368174256869777e+00 -1.774853431760032851e+00 -1.378371196653894293e+00 -1.737604190673586402e+00 -1.437165800595748832e+00 -1.626967544303185687e+00 -1.839917495448447182e+00 -1.855414805126428091e+00 -1.639202468822912317e+00 -1.942490328597121785e+00 -1.504697874195463969e+00 -1.356112321143321031e+00 -1.781309430256720727e+00 -1.252050353831274165e+00 -1.526287250939610374e+00 -1.774757958171089944e+00 -1.682888534712289275e+00 -1.609081097742347088e+00 -1.423820482183480784e+00 -1.624882544702623166e+00 -1.835926838622548463e+00 -1.241346005402339969e+00 -1.711104899107912747e+00 -1.393066983361631150e+00 -2.073111767223093871e+00 -1.373381362499980440e+00 -2.104845372282118987e+00 -1.448252553292361577e+00 -1.368794502003551239e+00 -1.604946398371682292e+00 -1.455674286917010729e+00 -1.377796755325885858e+00 -2.152324894611362449e+00 -1.489957917033947865e+00 -1.840530028221397219e+00 -1.544054882866174427e+00 -1.497226637233163293e+00 -1.790255642368276723e+00 -1.784712281145646839e+00 -1.454270098939567379e+00 -1.196017404873656265e+00 -2.458304327618610507e+00 -1.335207710557719807e+00 -2.684867479173218552e+00 -1.608845810064849502e+00 -1.373411898794490549e+00 -1.591035037847182032e+00 -1.690926636765514468e+00 -1.994193988838786957e+00 -1.672793765744639227e+00 -1.527346869466216894e+00 -2.181235976158849788e+00 -1.593036037745616085e+00 -1.415049553168975516e+00 -1.322477030573796508e+00 -2.080063321237623164e+00 -1.883465146062758500e+00 -1.605129535906369975e+00 -1.162690462394014634e+00 -1.429618748358724600e+00 -2.090666865259299456e+00 -1.635420747127095176e+00 -1.822130645136582183e+00 -1.551773919102148902e+00 -1.779886373633826846e+00 -1.921261556861912911e+00 -1.487290399572872790e+00 -1.389781289651962126e+00 -1.412494277859074110e+00 -2.025704902374012573e+00 -1.888043962266938269e+00 -1.665126985029807383e+00 -1.606319877390839812e+00 -2.445301657685531538e+00 -1.744150123621457604e+00 -1.613309504096145819e+00 -1.608241133749911622e+00 -1.959033913099568647e+00 -1.709310735142503201e+00 -1.685440074800487631e+00 -1.642380945336570530e+00 -1.589157376280152745e+00 -1.569453199838384494e+00 -1.882693588821138020e+00 -1.372347548711748466e+00 -1.611335441878968266e+00 -1.210604788118126995e+00 -1.674354608617566464e+00 -1.400575288039114019e+00 -1.369072630544233116e+00 -1.542731467559529390e+00 -1.571198137594714606e+00 -1.662961984296374984e+00 -1.756114327844330525e+00 -1.967583038232014525e+00 -1.372811759425320188e+00 -1.387191501671255267e+00 -1.605132384905658904e+00 -1.346348682365034577e+00 -1.534869020888884217e+00 -1.126705680604870086e+00 -1.678272374424333968e+00 -1.570243502868777563e+00 -1.265795312591577071e+00 -1.606974769226727107e+00 -1.849317877767589602e+00 -1.537511416305931577e+00 -1.646445614554722159e+00 -1.888672337865661799e+00 -1.899190812271900342e+00 -1.900413291290594664e+00 -1.472401057305850802e+00 -1.529554345923885394e+00 -2.059192044798032750e+00 -1.646698374645043428e+00 -1.302558511445092160e+00 -1.794088300035844741e+00 -1.506591980217128368e+00 -2.063877454997908423e+00 -1.228797325090216663e+00 -1.233385967887611345e+00 -1.421412013203198210e+00 -1.459266575217087469e+00 -1.686799279642823279e+00 -1.551649664777428050e+00 -1.708972922646821768e+00 -1.643839439158911286e+00 -1.356295134269290825e+00 -1.475780915710383390e+00 -1.728844786142315737e+00 -1.186013640405339853e+00 -1.810460856649522388e+00 -1.430482534123124427e+00 -1.561999821856754567e+00 -1.542813031822408920e+00 -1.896076109176301872e+00 -1.427883236439360104e+00 -2.171566248594033688e+00 -1.194535438829619878e+00 -1.604185026400403835e+00 -2.532679462330698517e+00 -1.605097652593204804e+00 -1.299334990541584078e+00 -1.720200647266118654e+00 -2.142072590528038667e+00 -1.470059816838847677e+00 -1.652863713374775001e+00 -1.341414581470419476e+00 -1.393740824612516693e+00 -1.611412948148585045e+00 -1.491847557011008796e+00 -1.400831470272311696e+00 -1.987967636421260842e+00 -1.868227640460631944e+00 -1.215590064948177229e+00 -1.407683184994651171e+00 -1.878988596684818768e+00 -1.381934012912489074e+00 -1.439574694801695420e+00 -1.463352711141096663e+00 -1.424813364098015622e+00 -1.736705335741123069e+00 -1.529314218339646203e+00 -1.208131721639886580e+00 -1.822244158914519740e+00 -1.748693147988804819e+00 -1.954559136492524107e+00 -2.212884993791151000e+00 -1.744599722663623176e+00 -1.612913522752852824e+00 -1.908687914619352055e+00 -1.930699560632499479e+00 -1.843397301359049001e+00 -1.932462527900709492e+00 -1.290694953188500138e+00 -1.930731417056988919e+00 -1.408980093731262651e+00 -1.496881355651254797e+00 -1.563475523200554385e+00 -1.558995451370172924e+00 -1.691606378905447183e+00 -2.006254064848875807e+00 -2.099197621898718502e+00 -1.488615470438247934e+00 -1.998202496566145792e+00 -1.850623916295171867e+00 -1.554072263216552896e+00 -1.393226080251233068e+00 -1.508651674424328570e+00 -1.366533730536117153e+00 -1.615345594201533341e+00 -1.688593919505353202e+00 -2.051289570761528402e+00 -1.567665307697501342e+00 -1.809697453517624011e+00 -1.666942110460515103e+00 -1.704665360407071839e+00 -2.624131846019507108e+00 -1.992266787290012164e+00 -2.206607331752373113e+00 -1.362083604397499981e+00 -1.241734332063679336e+00 -1.532844366826918714e+00 -1.909022701525958876e+00 -1.738623337756164400e+00 -1.263400123711716727e+00 -1.272171531099632880e+00 -1.428880318294867058e+00 -1.602583273986533774e+00 -1.368163136630486054e+00 -1.932136749886763427e+00 -2.009185290355686160e+00 -1.516803474067656587e+00 -1.420492206635581844e+00 -1.539587675644456644e+00 -1.885109923640631679e+00 -1.407280753624214675e+00 -1.682753356549810952e+00 -1.522760031952746784e+00 -1.553253086945768358e+00 -1.517995520593491188e+00 -1.884766271287103390e+00 -1.532623358820194071e+00 -1.486640027296580957e+00 -1.698080665067013051e+00 -1.548476538300255889e+00 -1.692484254619319506e+00 -1.408424576525696192e+00 -1.730303591619927195e+00 -1.550473421470428104e+00 -1.482713310655961347e+00 -1.672352164112523631e+00 -1.625141840759920964e+00 -2.159423926350644063e+00 -1.502172884816970866e+00 -1.625527886412822864e+00 -1.882589827081896816e+00 -1.411793090236627579e+00 -1.649215305835700196e+00 -1.517205782971352779e+00 -1.503838909885908404e+00 -2.064040643467236258e+00 -1.621014770387621429e+00 -1.575902704895945527e+00 -2.246616573137162121e+00 -1.677673324536505861e+00 -1.695787463637582260e+00 -2.228499107197675855e+00 -1.610347553507897045e+00 -1.506686297209819614e+00 -2.109009283696231751e+00 -1.603663649338540775e+00 -1.402091798670243472e+00 -1.533556807273149802e+00 -1.695844477532537420e+00 -1.528527043576207500e+00 -1.618606510630545170e+00 -1.587799197903608572e+00 -1.548829209802871310e+00 -1.679980960516971322e+00 -1.833049328008563128e+00 -1.602079856478249020e+00 -1.750884799418297222e+00 -2.034119681368999011e+00 -1.534722413353287074e+00 -1.242489600288610774e+00 -2.256384925571655042e+00 -1.931901006524413322e+00 -1.491597039917132772e+00 -1.445294243340052187e+00 -1.509649928924714057e+00 -1.485043820771827727e+00 -1.603032296717038285e+00 -1.588012095376579946e+00 -1.468722584682567778e+00 -1.351447324623473945e+00 -1.700953771030467854e+00 -2.673426970817412762e+00 -1.642686108641193243e+00 -1.561976909715305117e+00 -1.378844143723882310e+00 -1.801727134117121265e+00 -1.388243547402970846e+00 -1.258204459268520647e+00 -1.462887367964930796e+00 -1.512406907973263603e+00 -1.585340254759901590e+00 -1.642882483508299796e+00 -1.429914411699612753e+00 -1.689927445679110685e+00 -1.475888174839695033e+00 -1.488956856789713123e+00 -1.810745748647802023e+00 -1.853764392869367672e+00 -2.117892434590004314e+00 -1.450244674883978790e+00 -1.463345833012460684e+00 -1.717238553257861566e+00 -1.637887202096037553e+00 -1.674728484693374542e+00 -1.820915561456678544e+00 -1.282780024102554206e+00 -1.469943809829709735e+00 -1.438616562845688840e+00 -2.215885622726290194e+00 -1.485328649844912086e+00 -1.680380927893581289e+00 -1.642654133238896641e+00 -1.501324276240202593e+00 -1.329929453615997348e+00 -1.216232371438797477e+00 -2.016139240484355000e+00 -1.707770808105696814e+00 -1.872865922124025584e+00 -1.380614204153117086e+00 -1.896162822401659787e+00 -1.541777437787757554e+00 -1.628910227789516219e+00 -1.508987432219893066e+00 -1.231793915744489931e+00 -1.741992393739209444e+00 -1.351816946100806494e+00 -1.569550404505897667e+00 -1.663789136868802476e+00 -1.850195885401849427e+00 -1.391628711867248125e+00 -1.353796848564343236e+00 -1.261326090002142575e+00 -1.975975794282702314e+00 -1.455197026871265065e+00 -1.880026996184787302e+00 -1.582830441087057061e+00 -1.581612745141362408e+00 -1.357576437616416110e+00 -1.229429799133386680e+00 -1.434504392035961251e+00 -1.368333017397082241e+00 -1.506294543628936111e+00 -1.730399894856514909e+00 -1.642057676102941066e+00 -1.532379697982312994e+00 -1.928103079548195931e+00 -1.613062882420771338e+00 -2.173586609056104013e+00 -2.137168619848907269e+00 -1.587813079082914802e+00 -1.255681692581429365e+00 -2.910196542062096992e+00 -1.470820788319687100e+00 -1.702717294089430844e+00 -1.313890657541568308e+00 -1.351541668202308255e+00 -2.234120112804422575e+00 -1.567876663608288812e+00 -1.475652938696796701e+00 -1.522088226261385957e+00 -1.334427376717208791e+00 -1.460088347311387036e+00 -1.430779025648773795e+00 -1.446726783063668531e+00 -1.618218635762189050e+00 -1.602699491435615853e+00 -1.858665752258037651e+00 -1.693368785567493706e+00 -1.532200085027060510e+00 -2.061284167907501352e+00 -1.984427345051753999e+00 -1.325774679406893641e+00 -1.332685576128358473e+00 -1.310606190118956960e+00 -1.138900630089427324e+00 -1.534040369420394345e+00 -1.879640814614127908e+00 -1.670123695464895475e+00 -1.771904439981441870e+00 -1.367947775930336896e+00 -1.524933728331515193e+00 -1.600592184341393498e+00 -1.569590161636948977e+00 -1.364280471940616968e+00 -2.003572026293788610e+00 -1.632996160581653866e+00 -2.161280833608538732e+00 -1.626121519129966275e+00 -1.797203234406089312e+00 -2.017949662089597584e+00 -1.504522206194635059e+00 -1.613168262863228897e+00 -1.424001681316396928e+00 -1.610856624791575209e+00 -1.743126506236853057e+00 -1.248742230282430699e+00 -1.559563013552334843e+00 -1.393333707752826722e+00 -1.884831967188262958e+00 -1.690213892760243697e+00 -1.233126102313844230e+00 -1.384964180076192708e+00 -1.743920213816345210e+00 -1.855725798432567020e+00 -1.195642441540826884e+00 -1.672477316396074665e+00 -1.709550677083886638e+00 -1.469354291568851334e+00 -2.120137568743805545e+00 -1.474607313100911199e+00 -1.363922311090282280e+00 -1.157391236778933408e+00 -1.704131981653182137e+00 -1.523325759570371751e+00 -1.109261172757084024e+00 -1.775087404551768167e+00 -1.508215347503066184e+00 -1.741823024349073989e+00 -1.576886804130766429e+00 -1.571787661568215144e+00 -1.464879082570518243e+00 -2.228551990694886076e+00 -2.446091300534014579e+00 -1.408866940308966642e+00 -1.854966130395539148e+00 -1.768280770681052383e+00 -1.392140180192775745e+00 -1.266230910128433251e+00 -1.741818909186969133e+00 -1.572530507699961166e+00 -1.655072400658145426e+00 -1.595306868266765932e+00 -1.971893891188778891e+00 -1.455178234876962629e+00 -1.825298194595525780e+00 -1.298320543996901888e+00 -1.290047470627797566e+00 -1.502479220495015255e+00 -1.534028756417282313e+00 -1.765097486734316545e+00 -1.746373076775225686e+00 -1.470735350087148285e+00 -1.390310677689236663e+00 -1.618960506185905590e+00 -1.758117449049774406e+00 -1.411277123941144573e+00 -1.513421924528550289e+00 -1.687585760772076782e+00 -1.747858195941617288e+00 -1.423099161434997706e+00 -1.337352907085235021e+00 -1.561703177534858211e+00 -1.472099923027116786e+00 -1.403158818248467776e+00
-1.639828224620915487e+00 -1.815546425695226729e+00 -1.563492160891947647e+00 -1.869497737256078151e+00 -1.498699457623987596e+00 -1.380000591103577978e+00 -1.523258194112635522e+00 -2.616728893606847794e+00 -1.542293109077337965e+00 -1.973893763665932166e+00 -1.454964104207015829e+00 -1.268431162902751375e+00 -1.317258023800345956e+00 -1.607112707060661005e+00 -1.507383833419591035e+00 -1.650555140907759899e+00 -1.516320256248968379e+00 -1.482800383208572104e+00 -1.265647771636049024e+00 -2.248015664475266462e+00 -1.678963609152548830e+00 -1.622813200545070167e+00 -2.016978149960963140e+00 -1.758693375284158478e+00 -1.509662386170666171e+00 -1.366372634887879300e+00 -1.492751956308752792e+00 -1.183298389550612617e+00 -1.609042378809225626e+00 -1.857836620546241990e+00 -1.623232400736524195e+00 -1.753644492288354062e+00 -1.777859449831399985e+00 -1.286630273740701380e+00 -1.527435845924102420e+00 -1.297670320596674864e+00 -1.486546894973598931e+00 -2.052909422128593953e+00 -1.620058732604465090e+00 -2.030606702039901457e+00 -2.136113257858864856e+00 -1.495199080450282825e+00 -1.409796974831434735e+00 -1.382060971296096064e+00 -1.522280525385856231e+00 -2.042054567448868152e+00 -1.536005030083550826e+00 -2.133352285947869742e+00 -1.765569364904392646e+00 -1.383749103752470511e+00 -1.869825564192763467e+00 -1.914661651128388709e+00 -2.026227294628615727e+00 -2.076392523943699331e+00 -1.381781200817826738e+00 -1.553298464513149568e+00 -1.859821005833150798e+00 -2.008414096504719915e+00 -1.383793589170369209e+00 -1.524655527254370702e+00 -1.872179085645246710e+00 -1.276973625301165871e+00 -1.871290136973450480e+00 -1.395688687818816165e+00 -1.994877231464752043e+00 -1.177190274195172082e+00 -1.369219877200641422e+00 -1.251298551227074896e+00 -1.719428985004763044e+00 -1.364976053931566069e+00 -1.622585603600761761e+00 -2.139032775248078000e+00 -1.474912783690832008e+00 -1.806118460235980994e+00 -1.862451629236552719e+00 -2.007791644584507651e+00 -1.515966906713282825e+00 -1.681481486539339709e+00 -2.030194013612207193e+00 -1.442274035713707825e+00 -1.415034556263723875e+00 -1.843681755864559735e+00 -2.044514267967451282e+00 -1.682503181523147262e+00 -1.379335899554729350e+00 -1.516273771419077265e+00 -2.087096359933320766e+00 -1.490546722164980409e+00 -1.467804374817941016e+00 -1.721701116438670631e+00 -1.838562383629792851e+00 -1.375773905178738321e+00 -1.517776018926931814e+00 -2.336285188188703010e+00 -2.284653802991551963e+00 -1.502528510430727327e+00 -1.456555103991676869e+00 -1.317609051917868923e+00 -1.587336184930798311e+00 -2.071049386462663122e+00 -1.818358053517909134e+00 -1.677125278140218390e+00 -1.937370408907071351e+00 -1.411841766786559704e+00 -1.543866544685218001e+00 -1.698738849603769641e+00 -1.651281060446082138e+00 -2.080119364173581786e+00 -1.262882792827634049e+00 -1.700157888164752107e+00 -1.173369271653706525e+00 -1.340075310973793954e+00 -1.631098340799393309e+00 -1.347700600528254355e+00 -1.441761959194618914e+00 -1.549960734751008040e+00 -1.497077862542566695e+00 -1.693950363893570232e+00 -1.305947979141186543e+00 -1.601076975873690467e+00 -2.039176557017627456e+00 -1.595852723218339486e+00 -1.548799841184585802e+00 -1.505990101755973365e+00 -1.873611001188466574e+00 -1.581525208044562314e+00 -1.644917539305279952e+00 -1.633327162952825429e+00 -1.352465816179761138e+00 -1.546951540001511693e+00 -2.028722082264071247e+00 -1.419507752513226695e+00 -1.356113329675205703e+00 -1.413294632497083425e+00 -1.479968926877615942e+00 -2.611815558878938681e+00 -1.732324302246525338e+00 -1.705934649967511207e+00 -1.385859483996012775e+00 -1.434671609889037747e+00 -1.457691607002272960e+00 -1.658782946570562800e+00 -1.414933833207765890e+00 -1.400552746310988361e+00 -1.558290582202468633e+00 -1.533116411863584272e+00 -1.239367722449134623e+00 -1.328871409047046370e+00 -1.589832459100088746e+00 -1.629336133468096692e+00 -1.912863249171387947e+00 -1.283172721150315221e+00 -1.622267009168816942e+00 -1.814638939219343383e+00 -1.251782520789908704e+00 -1.474095941958230904e+00 -1.427268203852432693e+00 -1.501869212903063744e+00 -1.272890280003848851e+00 -1.184018163674164459e+00 -1.251307903684407030e+00 -1.712807643253543066e+00 -1.430347481196622139e+00 -1.696613587986680161e+00 -2.007454149038585545e+00 -1.256798945361078834e+00 -1.806461736614446423e+00 -1.520694469085493772e+00 -1.197125121604236009e+00 -1.491504950501526761e+00 -1.766626340525818906e+00 -1.533560069440853768e+00 -1.853600109103703764e+00 -1.771562045153765252e+00 -1.303446039994753614e+00 -1.958785941521640872e+00 -1.307713476331114233e+00 -1.603484182131245106e+00 -1.812032662489254875e+00 -1.911755007039155796e+00 -1.435766112147808915e+00 -1.733221122458254548e+00 -1.451745228202705906e+00 -2.116654363418016604e+00 -1.490095160147202114e+00 -1.570805202694438130e+00 -1.261713986602586157e+00 -1.462606427576472523e+00 -1.318366848444689099e+00 -1.828659559475957597e+00 -1.411952910719600052e+00 -1.491505259378037129e+00 -1.609315127624128650e+00 -1.489242102752188268e+00 -1.197608947934935664e+00 -1.718223646939818883e+00 -1.410300405669093093e+00 -1.298836767098957568e+00 -2.098102409434321913e+00 -1.684366567338378307e+00 -2.044048201790178876e+00 -1.440605167361981964e+00 -1.292208985303462621e+00 -1.523582924570042296e+00 -1.553900565685642832e+00 -1.480977721321436569e+00 -1.516946523367812327e+00 -1.604120345962432470e+00 -1.765857327527940779e+00 -2.095504166510379296e+00 -1.540953943992371844e+00 -1.232868280038585729e+00 -1.532867776357083711e+00 -1.522179451564336317e+00 -1.520943113839270167e+00 -1.177057109427336323e+00 -1.515629565675410628e+00 -1.889405502411101390e+00 -1.775656685461049822e+00 -1.916934509003574538e+00 -1.477696158136754701e+00 -1.556984101520490826e+00 -1.379594118217711385e+00 -1.386600723217791042e+00 -1.151315602247073189e+00 -1.572549675159130800e+00 -1.381702427518822551e+00 -1.552798053963465597e+00 -1.688990327823769455e+00 -1.639048359127134757e+00 -1.298181970726483447e+00 -2.252000494433591626e+00 -1.764194164864794079e+00 -1.914197919484212029e+00 -1.217001179491393748e+00 -1.401145017134050708e+00 -1.983063893222560159e+00 -1.806715142398605645e+00 -1.497045779224807083e+00 -1.432625148469813148e+00 -1.888172678495462220e+00 -1.321199584046424125e+00 -1.388623477251016203e+00 -1.563041767515853220e+00 -1.760644936550836759e+00 -1.524592534069931560e+00 -1.474310464060022641e+00 -1.631072506606507266e+00 -1.338758445190944446e+00 -1.641734346237099684e+00 -1.366860766606817101e+00 -1.465913433057444815e+00 -1.929400362134060964e+00 -1.451898770364821845e+00 -1.576981546544979240e+00 -1.387433410155168412e+00 -1.409254605870942978e+00 -1.643579744942502252e+00 -1.670085556700773965e+00 -1.425549275006997352e+00 -1.244392808920266491e+00 -1.931016944939468072e+00 -1.595243301193613350e+00 -2.079417604098194428e+00 -1.846363786749023905e+00 -1.415385131544318220e+00 -1.736902555249474345e+00 -1.636376105877309195e+00 -1.707101031826391280e+00 -1.330809283105795382e+00 -1.309476248823342237e+00 -1.523204416785132409e+00 -1.482560921268714749e+00 -2.121244241829789878e+00 -1.394836260174386444e+00 -1.454095256349159149e+00 -1.561924466504231557e+00 -1.709629124716453896e+00 -1.262509305881418742e+00 -2.074763790239297467e+00 -1.426263313744659200e+00 -1.380443551343332187e+00 -2.014858699490436500e+00 -1.560476139410566399e+00 -1.766640677051671604e+00 -1.638796190546996545e+00 -1.527296482111656806e+00 -1.518870722219138880e+00 -1.837743157468634703e+00 -1.664886304755667013e+00 -1.423410554912153625e+00 -1.372577352707449405e+00 -1.649392390101073635e+00 -1.782029950788824868e+00 -1.898804467935680140e+00 -2.330603506153906324e+00 -1.432771258513583668e+00 -1.447096591988305425e+00 -1.759548702037357248e+00 -1.479151604267473497e+00 -1.543803009594533204e+00 -2.100923034658024324e+00 -1.848273790805708749e+00 -1.474111446334431363e+00 -1.344638375752585269e+00 -1.374431494898934680e+00 -1.684588755823192896e+00 -2.005694088009842169e+00 -1.673764360518430472e+00 -1.687784956265585556e+00 -1.269509704397309147e+00 -1.319296947069633408e+00 -1.380071890270405888e+00 -1.696496626745673142e+00 -1.811709456853036526e+00 -1.593639708630816276e+00 -1.554360010872464670e+00 -1.669465165061533085e+00 -1.438533584690955935e+00 -1.084181729363747015e+00 -1.764644250885993193e+00 -1.379041516172130111e+00 -2.079125613973469733e+00 -1.658171650795302154e+00 -1.426071255918560432e+00 -1.779336374058675396e+00 -1.412541283051061081e+00 -1.684410630976949763e+00 -1.866716739656581581e+00 -1.261676313770811797e+00 -1.862299616548439340e+00 -1.521096416553415764e+00 -1.510884000870484689e+00 -1.179017298713153528e+00 -2.083530104200789435e+00 -1.472828407501942660e+00 -1.645124459244619697e+00 -2.128351057404562319e+00 -1.313394389593518508e+00 -1.398169752176629199e+00 -1.324095668360944389e+00 -1.664127644462138012e+00 -1.308036767029056247e+00 -1.460290069309548189e+00 -1.973237500405870648e+00 -1.434570590514383293e+00 -1.630109983913185845e+00 -1.818172941105766549e+00 -1.280124305242412941e+00 -1.855518542843403562e+00 -1.856013407736875287e+00 -1.316354640117250119e+00 -1.725001273650394795e+00 -1.394446350687907454e+00 -1.826754128173962322e+00 -1.313826401174633673e+00 -1.557598120318935075e+00 -2.019163638103802949e+00 -1.400293834096226764e+00 -1.671768597851076787e+00 -1.702805909147333319e+00 -1.424511982441857949e+00 -1.474946824704216120e+00 -1.296433244640341265e+00 -1.676812806891947227e+00 -2.276310809974595006e+00 -2.343532819988922711e+00 -1.559950837221621756e+00 -1.533036259314614513e+00 -1.487605232141896217e+00 -1.296535853447097431e+00 -1.406981928476198851e+00 -1.433218021840913403e+00 -1.386053206544745287e+00 -1.599305788161775377e+00 -1.394396055441001536e+00 -1.451167251404812175e+00 -1.345046369959564725e+00 -1.835564592957742214e+00 -1.863891552612795932e+00 -1.668429638272920457e+00 -1.832191114306015889e+00 -1.609285389409510714e+00 -1.804379325737131889e+00 -1.687194266037749024e+00 -1.381165579652711806e+00 -1.565576855351795471e+00 -1.231261090820967574e+00 -1.833184213576099175e+00 -1.601968510427310921e+00 -1.637940727073616376e+00 -1.411474305958792197e+00 -1.721003299545836196e+00 -1.463749793495848994e+00 -1.460277203794019041e+00 -1.877590611224110084e+00 -1.521912495499003315e+00 -1.838141536183680591e+00 -1.369419570915496820e+00 -1.449360219036769815e+00 -2.078958200493389086e+00 -1.576490155543563310e+00 -1.674564523998409271e+00 -1.617405816445300459e+00 -1.575830137956820254e+00 -1.421719299741660336e+00 -1.509439977052344783e+00 -1.408716693661679065e+00 -1.963553660704203896e+00 -1.691484640654032257e+00 -1.759573207577264764e+00 -1.506553387616258011e+00 -1.454262530025428823e+00 -2.006352598901018691e+00 -1.360457048023538951e+00 -1.479635154114022688e+00 -1.644325198970597812e+00 -1.503941631400565804e+00 -1.522882452424060729e+00 -1.322608139640371494e+00 -1.695704831665197920e+00 -1.556258720473350676e+00 -1.713576168201538685e+00 -1.425108541705209619e+00 -1.867502310823353273e+00 -1.414916073047082223e+00 -2.622709882935519321e+00 -1.529953847547845136e+00 -1.942554755800334876e+00 -1.460840063066199512e+00 -1.381870967885983070e+00 -1.854833635504407940e+00 -1.291615809187937725e+00 -2.010048198653999751e+00 -1.275697742876920282e+00 -1.762620580487999300e+00 -1.697576415904616498e+00 -1.370253385232388599e+00 -1.768812169757821184e+00 -1.633302914310353238e+00 -1.860392494742619807e+00 -1.904634166475268842e+00 -1.622995490959627141e+00 -1.668151542816175503e+00 -1.614317763208369394e+00 -1.664476171728232812e+00 -2.016769515670990831e+00 -2.081940089151675721e+00 -1.605380127141204261e+00 -1.715593569864181989e+00 -1.233727336654224960e+00 -1.873661147209182865e+00 -1.344315547155951140e+00 -1.894103300515525445e+00 -1.245456740278382268e+00 -1.521154481060140951e+00 -1.802411985547812678e+00 -1.555102258925626701e+00 -1.663289426885141031e+00 -1.319533793222386509e+00 -1.815743377823170190e+00 -1.424697502467868304e+00 -1.344369852242862873e+00 -1.871996684070114991e+00 -1.950151686751853353e+00 -1.783674955869859913e+00 -1.819072019407852236e+00 -1.434902592431559487e+00 -1.672124340168671175e+00 -1.618834833244446658e+00 -1.832513958306622781e+00 -1.529644477649666490e+00 -1.681030067350123502e+00 -1.311496205241437840e+00 -1.463126136419347745e+00 -1.346772645373498500e+00 -2.055860534022070585e+00 -1.416123260027464692e+00 -1.368950284316590604e+00 -1.445449638045435581e+00 -1.910473905093598379e+00 -1.487475420627714984e+00 -1.363581165566878362e+00 -1.464914430649327581e+00 -1.982438303679726399e+00 -1.513552424989259348e+00 -1.672745727183917452e+00 -1.374664232790484775e+00 -1.499191448552618322e+00 -1.593904174908081339e+00 -1.252048435128350956e+00 -1.734664933844463297e+00 -2.045103030684719325e+00 -2.014921309902987456e+00 -1.730602046146925588e+00 -1.671525012930017873e+00 -2.262364467890416897e+00 -1.533281026009238213e+00 -1.572126166641059308e+00 -1.784941316764598440e+00
-1.679076182740411483e+00 -1.410453611239620431e+00 -2.029537372960161346e+00 -1.668714333717377318e+00 -1.791959240404486398e+00 -1.219918316745449927e+00 -1.872135409660238725e+00 -1.572184725669813599e+00 -1.470087444194101201e+00 -1.358226884459559525e+00 -1.509086352348812055e+00 -1.802000569478407588e+00 -1.460211658077455121e+00 -1.834434501650947125e+00 -1.557010267029274031e+00 -1.640665050979919437e+00 -1.659923674914812741e+00 -1.500413954812670037e+00 -1.526620087505725198e+00 -1.308692092703820586e+00 -2.182052701939600325e+00 -1.440602074096499541e+00 -1.594464308978726041e+00 -1.482498438880180291e+00 -1.772459130798798910e+00 -1.382129819173188556e+00 -1.617404234336961899e+00 -1.599668724873832382e+00 -1.798255692792602556e+00 -1.440965738138130670e+00 -1.503000717455388768e+00 -1.514087042412519013e+00 -1.441130692924466050e+00 -1.714386909402247250e+00 -1.551883156415750920e+00 -1.781095130731474629e+00 -1.322407905873307588e+00 -1.347099995714433618e+00 -2.114451265837021587e+00 -1.638955791216725411e+00 -2.044328384833034029e+00 -1.736983193681824966e+00 -1.343267599220350661e+00 -1.307991476390307994e+00 -1.676235687405087882e+00 -1.326726182504367246e+00 -2.438147910893223802e+00 -1.376298863542474216e+00 -2.213604658224849420e+00 -1.691432612721534223e+00 -1.984832059980171426e+00 -1.499845085570460590e+00 -2.034232012606982387e+00 -1.568856511200291681e+00 -1.710790264542833006e+00 -1.635039952969833843e+00 -1.247611052318976732e+00 -1.412879102235961692e+00 -1.677228480585285952e+00 -1.553983123222067109e+00 -1.322462477402500891e+00 -1.353743738658407247e+00 -1.456046413612043455e+00 -1.740795857286794979e+00 -1.629310154063666083e+00 -1.521066896716044781e+00 -1.948973761704260621e+00 -1.756008433399398161e+00 -1.696653326532623574e+00 -1.862059440384307374e+00 -1.572528185535916778e+00 -1.484809849510503765e+00 -1.645849563849522301e+00 -1.617847388120549956e+00 -1.369739745217603000e+00 -1.072821158371874972e+00 -1.727646307126810665e+00 -1.843589237837752526e+00 -2.117715439873209426e+00 -1.419080593172665550e+00 -1.553884905706206521e+00 -1.624378925442970356e+00 -1.562863607566572499e+00 -1.689166415567475932e+00 -1.997280934467918323e+00 -1.484531449102169276e+00 -1.661414259946239369e+00 -1.707258798983774195e+00 -1.996421694500764676e+00 -1.354806727305067904e+00 -1.720440969637334838e+00 -1.475277154810767488e+00 -1.863385879703496562e+00 -1.454272045716717754e+00 -1.395029871895960616e+00 -1.746004049877052156e+00 -1.904921480283155555e+00 -1.972373554530399753e+00 -1.401690573424254405e+00 -2.038725759676433213e+00 -1.952075575714975031e+00 -1.295662751271515756e+00 -1.563322399403866081e+00 -1.803938416675311185e+00 -1.515725281957112536e+00 -1.367689590135080513e+00 -1.898914193937416117e+00 -1.303556004606214236e+00 -1.418928308489532775e+00 -1.431790555478583471e+00 -1.744930827199390633e+00 -1.425224293343331006e+00 -1.250536297205836478e+00 -1.473374648053168645e+00 -1.943363997428758871e+00 -1.537062656118776349e+00 -1.285404826006317780e+00 -1.356394286514813530e+00 -1.774172317234741669e+00 -2.225729488451882343e+00 -1.520675214043246015e+00 -1.572224001837002838e+00 -1.912455025942545461e+00 -1.989042105672242045e+00 -2.020491861500178121e+00 -1.625410799874470680e+00 -1.796220533806384134e+00 -2.216241453291674990e+00 -1.754800230438536834e+00 -1.453762963487784443e+00 -1.556370048307353038e+00 -1.392924234878107459e+00 -1.369935348009151177e+00 -1.362202530421475766e+00 -1.797523330347348125e+00 -1.388820085853467612e+00 -1.873641160721468690e+00 -1.816488234812789981e+00 -1.787495544608883380e+00 -1.469170527495755385e+00 -1.652411248016952827e+00 -2.435031134064170377e+00 -1.924465384651378175e+00 -1.542853219395943665e+00 -1.967363883760326226e+00 -1.858690098856720319e+00 -1.535533843779935737e+00 -1.895920259971816124e+00 -1.927533118142912283e+00 -1.332915758784137816e+00 -1.886985713180874047e+00 -2.004894113003422795e+00 -2.072186827823706778e+00 -1.758519405517828371e+00 -1.732945923152254153e+00 -1.706386169999439151e+00 -1.751908390633906354e+00 -2.045368676010385300e+00 -2.004162540969824491e+00 -1.779204174713383546e+00 -1.265475888155632500e+00 -1.205450125787518978e+00 -1.652794537522953577e+00 -1.589663069517541327e+00 -1.235853388261912489e+00 -1.502157068269200479e+00 -1.598357758089996583e+00 -1.657096291064859450e+00 -1.413436900822235831e+00 -1.474640153007991561e+00 -1.821386339484996952e+00 -1.429101243326561743e+00 -2.190629775131198720e+00 -1.512672084466486044e+00 -2.095788975941524246e+00 -1.452576056431742479e+00 -1.850944530591555059e+00 -1.212824443714748179e+00 -1.634418337864527171e+00 -1.815105202854527144e+00 -1.637893453875646887e+00 -1.412192195473314760e+00 -1.480232905925356057e+00 -1.385529185775352889e+00 -1.526868661849303033e+00 -2.225981321356778508e+00 -1.817495124993266487e+00 -1.346563420003555889e+00 -1.304808174995704118e+00 -2.091640311207070280e+00 -1.352407458830628961e+00 -1.833005133453466273e+00 -2.326543456515173691e+00 -1.586882635026750421e+00 -1.396189741386220540e+00 -1.403394619906014329e+00 -1.782965453527453281e+00 -1.794103364107396459e+00 -1.340441557120575000e+00 -1.549981645981594935e+00 -1.402945788641316804e+00 -1.180254076153328224e+00 -1.225288919392508502e+00 -1.662836809887511258e+00 -1.381961092921191625e+00 -1.885005892589784127e+00 -1.496416576511196306e+00 -1.435724925369995963e+00 -1.122390310877589226e+00 -1.334842826508093383e+00 -1.618875120920928445e+00 -1.509726210968994398e+00 -1.700207028999002778e+00 -2.693161564778777883e+00 -1.506984222974033560e+00 -2.439933283953787058e+00 -1.637256212549056178e+00 -1.720992603351093830e+00 -1.376648355775811794e+00 -1.405892968213379390e+00 -1.819796225902373443e+00 -1.434268665214710525e+00 -1.700602022212787778e+00 -2.165778440427998941e+00 -1.268330220358969473e+00 -1.589310949333807788e+00 -1.826767191231562171e+00 -1.757816666168004360e+00 -2.287807518177907173e+00 -1.502088199344678854e+00 -1.634581910128585003e+00 -1.534825925843321670e+00 -2.049054104020047617e+00 -1.879433565870682887e+00 -2.376990989808053900e+00 -1.994981884400264027e+00 -1.439537540275268146e+00 -1.771514107556869444e+00 -1.647735995022665767e+00 -1.609414367966498727e+00 -1.656291774510165293e+00 -1.544989290276602478e+00 -1.897612792172086227e+00 -1.418235846475364159e+00 -1.952728042663505192e+00 -1.470994944495958023e+00 -1.428872760709912981e+00 -2.210537308324879824e+00 -1.657586233659977593e+00 -1.308021867372890723e+00 -1.619464594248915645e+00 -1.722710522620839013e+00 -1.627952044827102762e+00 -1.523924735264886587e+00 -1.322760339097931004e+00 -1.775081583995258949e+00 -1.512376000618756100e+00 -1.217167946698861192e+00 -2.753374893016521163e+00 -1.937060751492104327e+00 -2.779171443435237698e+00 -1.822239184144776258e+00 -2.171850730864117729e+00 -1.921058178610868916e+00 -1.821026863971258347e+00 -1.490373301119597205e+00 -1.463452537002636111e+00 -1.824838669925222367e+00 -1.439335214078567571e+00 -1.678443625913026205e+00 -1.516937899971675385e+00 -2.018619603485633185e+00 -1.215786996668827946e+00 -2.094505426371177759e+00 -1.525288098550391602e+00 -1.387362697188420313e+00 -1.535064871888257354e+00 -1.551978965841416258e+00 -1.465567201279484033e+00 -1.540982658963091279e+00 -1.595557514232094576e+00 -2.228736447978525881e+00 -2.551942723673061852e+00 -1.527610450970065648e+00 -1.586452205667984616e+00 -1.827744933530997429e+00 -1.652733985436558806e+00 -1.358565997587079188e+00 -1.701166191134189987e+00 -1.300275040777491897e+00 -1.670900583450048549e+00 -1.688224672115241853e+00 -1.468588149476395044e+00 -1.543710025183107959e+00 -1.474244187474651246e+00 -2.006767722720655733e+00 -1.227349242811881513e+00 -1.924674492447521867e+00 -1.606035395489977535e+00 -1.937102127638975491e+00 -1.642191900077316857e+00 -2.143324466229913128e+00 -1.482035623832319793e+00 -1.763817300113874165e+00 -1.489132275054944721e+00 -1.813207424993881434e+00 -1.485924922045627206e+00 -2.203319251628543363e+00 -1.738527291669546226e+00 -1.452111975584149173e+00 -1.426219231883430583e+00 -1.438773180312377331e+00 -1.629897566599512349e+00 -1.488072281540040454e+00 -1.379222203999756813e+00 -1.568076419468982463e+00 -2.005478602241985264e+00 -1.207122133451929313e+00 -1.696520537530111783e+00 -1.429026951135212942e+00 -1.498597348172906685e+00 -1.569852555081562295e+00 -1.922981578778253597e+00 -1.377998155887210308e+00 -1.455344028085023167e+00 -2.064420739578740172e+00 -1.893622702434656802e+00 -2.128555934995602250e+00 -1.745573744195700661e+00 -2.070479963021004899e+00 -1.857068387485875327e+00 -1.212389203192144160e+00 -1.807495719517532962e+00 -1.458362918986394696e+00 -1.808892631198174783e+00 -2.158429845880879494e+00 -1.395136304755406398e+00 -1.845809792850333642e+00 -1.377850729542504427e+00 -1.518850942576077001e+00 -1.397555054602702018e+00 -1.598660465905688222e+00 -1.118017592570192287e+00 -1.444245426174317837e+00 -1.502371057103059293e+00 -1.357179690642986714e+00 -1.809941588294332604e+00 -1.409615465314403293e+00 -1.618671735534153999e+00 -1.680934153064085335e+00 -1.909294140587132205e+00 -1.443537169972123335e+00 -1.598681108491711411e+00 -1.903645819903957426e+00 -1.538286574550703056e+00 -1.848554317721488705e+00 -1.840395757065066418e+00 -1.229505104692162343e+00 -1.691426947267367753e+00 -1.430393678218929043e+00 -1.323675032966406873e+00 -1.510745609761010355e+00 -2.022480926734440576e+00 -1.322012743055813955e+00 -1.563653976528935452e+00 -1.738879487448071526e+00 -1.915676266778034043e+00 -1.498627955208000628e+00 -1.730846045756974538e+00 -1.563605630905561261e+00 -2.359721458238561276e+00 -1.631163836724383698e+00 -1.820437539718273490e+00 -1.499771681930852196e+00 -1.643788320513964285e+00 -1.799763143056420267e+00 -1.265375912936200553e+00 -1.515240833043346447e+00 -1.501739673173367873e+00 -1.547904569579985345e+00 -1.371319033253235231e+00 -1.245163986731680383e+00 -2.391741838873747916e+00 -1.532933763005537742e+00 -1.451339255966091368e+00 -1.557945930431656967e+00 -1.729843024560188125e+00 -1.472961458108600574e+00 -1.864761932450106796e+00 -1.508205129370763897e+00 -1.875331933752736324e+00 -1.826783236137119459e+00 -1.403601674293851520e+00 -1.453888664092696459e+00 -1.505950681624244725e+00 -1.596847756617568059e+00 -1.720475667133776199e+00 -1.657743695244874749e+00 -2.406081268370197535e+00 -2.527758462421741736e+00 -1.339395887178531197e+00 -1.855898348941854792e+00 -1.945815523602737906e+00 -1.131307135378413209e+00 -1.650809680064443397e+00 -1.228903831340744768e+00 -1.647568538571331009e+00 -1.362771619296017089e+00 -1.673163598496505866e+00 -1.453437778172017358e+00 -1.657460692686731463e+00 -1.891696995956215988e+00 -1.421060080609735987e+00 -1.527764858218548794e+00 -1.170719827635390509e+00 -1.512288633328289666e+00 -1.505673161668845905e+00 -1.299427732918460476e+00 -1.370062325743393705e+00 -1.930831204327991601e+00 -1.539852931649214440e+00 -1.367297649494574774e+00 -1.430788461482512375e+00 -1.707034714707438283e+00 -2.127577669642090719e+00 -1.936981710878324714e+00 -2.157200603635108571e+00 -1.572656590052764480e+00 -1.879203756114367740e+00 -2.291598100966076856e+00 -1.442348555706797653e+00 -1.616795211951348676e+00 -1.372279998953282565e+00 -1.670994690998510501e+00 -1.491006836895965026e+00 -1.939944333175606106e+00 -1.763844414220517187e+00 -1.579614814598348849e+00 -1.468967256255373721e+00 -1.529564995710666286e+00 -1.497182673912336393e+00 -1.284671696562066812e+00 -1.685128470262156508e+00 -1.661217067302506623e+00 -1.878933677594364138e+00 -1.570146898405405222e+00 -1.433714685068721018e+00 -2.635290220307160869e+00 -1.630330679348990452e+00 -1.214364651772449122e+00 -1.749504964071118884e+00 -1.608560583694096602e+00 -1.465742680085684757e+00 -1.381869446934108181e+00 -1.782723472495306716e+00 -1.606531982736950859e+00 -1.959173777431129082e+00 -1.855502202918725363e+00 -1.576677202595711647e+00 -1.460492106588745065e+00 -1.676101329922558225e+00 -1.978101499237214789e+00 -1.349254286355117127e+00 -1.953794878448355865e+00 -1.267556361533477949e+00 -1.432259655035809764e+00 -1.824403243703102140e+00 -1.764153886849099351e+00 -1.499077745081826674e+00 -1.891010741235563009e+00 -1.698064093326142387e+00 -1.669252221108392442e+00 -1.677545366738581123e+00 -1.321982151749832468e+00 -1.857963179523273833e+00 -2.046287767592282592e+00 -1.730039313971656778e+00 -1.272973150191228697e+00 -1.725095481208868131e+00 -1.397793661475729587e+00 -1.298591212863085209e+00 -1.806288247116530687e+00 -1.647606432453749825e+00 -1.348484259481232961e+00 -1.895562662299413503e+00 -1.859781533766003081e+00 -1.337818530974776987e+00 -1.617926175467471417e+00 -1.410464553509209740e+00 -1.650805812840782538e+00 -1.343504005463716178e+00 -1.447830716826019826e+00 -1.583834856091793641e+00 -1.392017491054996947e+00 -1.486673895262792255e+00 -1.718271738630276602e+00 -1.607500462339075842e+00 -1.501062102262823439e+00 -1.598999798886445056e+00 -1.667337097366694776e+00
-1.459012371578260803e+00 -1.399363486304570747e+00 -1.308786748957093016e+00 -1.324895375840666523e+00 -1.679570569332421659e+00 -2.017085773104515756e+00 -2.918172062331179539e+00 -1.370025702538221424e+00 -2.040561412933064478e+00 -1.724841932808348632e+00 -2.170878789399160347e+00 -1.504185410547835611e+00 -1.464796451257696974e+00 -1.642408194271796296e+00 -2.317734503011788405e+00 -1.544556557126860241e+00 -2.308978531356229880e+00 -1.627953520020457789e+00 -1.651051606892141921e+00 -1.601173607899175622e+00 -1.774598849702825998e+00 -1.558246282818247730e+00 -1.510034954877115476e+00 -1.692585033341305500e+00 -1.369689858918938130e+00 -1.302965474470774376e+00 -1.783936193632451372e+00 -1.468782130112799456e+00 -2.128626636978212527e+00 -1.742643234552160969e+00 -2.007939804184309285e+00 -1.446081120041718737e+00 -1.611975406638015196e+00 -1.584154942836031754e+00 -1.679828312109371335e+00 -1.736083133040509985e+00 -2.069949298213863198e+00 -1.805394680606263069e+00 -1.346939527757484045e+00 -1.322089932505049692e+00 -1.856708626561277775e+00 -1.603290132333559770e+00 -2.151622905993194834e+00 -1.794915684384760457e+00 -1.520374365680042361e+00 -1.799972018540574537e+00 -1.773983138084426425e+00 -1.412323688087258278e+00 -1.403332827451163389e+00 -1.749561254891611961e+00 -2.495553685650368170e+00 -1.559667983953124004e+00 -1.678885090154398352e+00 -1.820433712916115887e+00 -1.831924644572371585e+00 -1.649689113720405054e+00 -1.669236212465596170e+00 -1.587525531841235793e+00 -1.499723504712628497e+00 -1.268782551247772838e+00 -1.528699762843741983e+00 -2.215211409136874199e+00 -1.727456347276913107e+00 -1.612289361216325156e+00 -1.385800745427554048e+00 -1.421414018107655330e+00 -1.364547529662815339e+00 -1.578426080356727379e+00 -1.498586185137515958e+00 -1.671350361188584932e+00 -2.080486830868013559e+00 -1.618818188139952374e+00 -1.621913513070432966e+00 -1.809902694830967107e+00 -1.766999786155540875e+00 -1.534071215413667977e+00 -1.503497856995923865e+00 -1.503716780419680266e+00 -1.323768362043586055e+00 -1.486523121526135860e+00 -1.897084838727071343e+00 -1.436190030135530593e+00 -1.510992264019647591e+00 -1.376449921455869863e+00 -2.423329819297403542e+00 -1.539760794220621287e+00 -1.569045746776340344e+00 -1.336619765834026641e+00 -2.006338033143508781e+00 -1.451572169712908256e+00 -1.616832597855321296e+00 -1.526122273113431849e+00 -1.386990853220623210e+00 -2.192747581188810191e+00 -1.267768367759803283e+00 -1.854822861706288295e+00 -2.216229595503878436e+00 -1.671585702152006414e+00 -2.024478820207066931e+00 -1.585097692271512759e+00 -1.281320374902392700e+00 -1.341971696329038455e+00 -1.968626753258209350e+00 -1.735479884878594392e+00 -1.882498734408283969e+00 -1.287040155566529176e+00 -2.122823703620190905e+00 -1.219193812505229069e+00 -1.279764398266150405e+00 -1.594524753439025666e+00 -1.396003758680218532e+00 -1.597260971650939609e+00 -1.469473926641344352e+00 -1.650152355816016270e+00 -1.987150245030373075e+00 -2.212118344680346294e+00 -1.281906590782492472e+00 -1.670007650927750387e+00 -1.370757810538463461e+00 -1.768167539152914802e+00 -1.942116415850489108e+00 -1.448163895921838806e+00 -1.566501003817436954e+00 -1.271387108459168580e+00 -1.967974747183699025e+00 -1.501438112200024655e+00 -1.116621944487304452e+00 -1.553016714549919408e+00 -1.368911584607804821e+00 -1.560595992020393785e+00 -1.627542621034700154e+00 -1.657607601340600922e+00 -1.878641031020359176e+00 -1.972610697145984027e+00 -1.642074923805888043e+00 -1.713834205694536816e+00 -1.392530104557890169e+00 -1.601306016923558007e+00 -1.358477311802085641e+00 -1.661403450149821381e+00 -1.728018965010270636e+00 -1.279823880176113704e+00 -1.688107131868950672e+00 -1.412395995814810012e+00 -1.351628339803187862e+00 -2.053963060013447084e+00 -1.737869590677212139e+00 -1.490372532606620837e+00 -1.815532204517290360e+00 -1.504273404257019386e+00 -1.300825750083026699e+00 -1.383955582965372466e+00 -1.787667629982863104e+00 -2.549719668080146828e+00 -1.653808820344187858e+00 -1.791794657819079761e+00 -1.654932174271454670e+00 -1.396599054147926067e+00 -1.979317685073383348e+00 -1.304566164824416230e+00 -1.455438557428847091e+00 -1.731559315067677796e+00 -1.104074405401053616e+00 -2.258782309418130740e+00 -1.822296706000656741e+00 -1.862242111254773569e+00 -1.439361753534773802e+00 -1.183808386947038604e+00 -1.415223809867048876e+00 -1.681232156056728710e+00 -1.395222360363768788e+00 -1.252559384011576293e+00 -1.452871908051632133e+00 -1.180582792770892064e+00 -1.479294957614128991e+00 -1.731148885709677510e+00 -1.902432799358083848e+00 -2.202030323703076053e+00 -1.445889627401551136e+00 -1.881862251960837895e+00 -1.514713243033995127e+00 -1.436375231038379718e+00 -1.571623767763660418e+00 -2.646549682133692460e+00 -1.579795996479894438e+00 -2.257630320645781286e+00 -1.737735260662136128e+00 -1.730678951512454988e+00 -1.901293293466675305e+00 -1.399328977068083679e+00 -1.482741719697655114e+00 -1.720413744710823423e+00 -1.752279053855491542e+00 -1.569533375657941932e+00 -1.742418228173436834e+00 -2.486898962730025531e+00 -1.378339608570697150e+00 -1.529042111274515836e+00 -2.151084300620933920e+00 -1.591497368205153418e+00 -1.293959209312385061e+00 -1.578968714757799097e+00 -1.769477363429933447e+00 -1.434054137857636135e+00 -1.433320867939417376e+00 -1.276927332068021448e+00 -1.590010644971932230e+00 -1.218727785954436538e+00 -1.749177941901421285e+00 -1.574777825337386750e+00 -1.767980095788297401e+00 -1.529032455051433592e+00 -1.250730450169439179e+00 -1.585635188481421931e+00 -1.521697707583500536e+00 -1.379752331671968646e+00 -1.666311866817124621e+00 -1.859227760020117026e+00 -1.361878756493672071e+00 -1.264398753870658920e+00 -1.984589850491980112e+00 -1.784065794149249484e+00 -1.805382194060215717e+00 -1.205852474281932762e+00 -1.646604204406991290e+00 -1.485760038172549091e+00 -1.581607284416482795e+00 -1.651522311596207215e+00 -1.630789275524881399e+00 -2.124408267579020126e+00 -1.483659584545763632e+00 -1.546215359667215461e+00 -1.350276266352272714e+00 -1.482907909558266457e+00 -1.496393953455097847e+00 -1.380066248494594250e+00 -1.616378119219530118e+00 -2.002749743924642889e+00 -2.015823380678613219e+00 -1.589779863554844130e+00 -1.978060614962170671e+00 -1.542456854987214854e+00 -2.550543062919618631e+00 -1.703227042096027599e+00 -1.615362291362536951e+00 -1.920256063004284641e+00 -1.505988207357584319e+00 -1.350400277097112189e+00 -1.700763980619938831e+00 -1.305843594289544329e+00 -1.411441709918872522e+00 -1.535647732988889347e+00 -1.378542258002270593e+00 -1.809109467953808004e+00 -1.814185562296422916e+00 -1.681083394149009091e+00 -1.955280176303112682e+00 -1.687994318697828344e+00 -1.257128008635368666e+00 -1.813777032888501894e+00 -2.208319214829555399e+00 -1.375144044910599828e+00 -1.856869059929363130e+00 -1.689611188345962356e+00 -1.416873330716539980e+00 -1.611095225794235475e+00 -1.423377352976183952e+00 -1.635907437778793660e+00 -1.281865890424877197e+00 -1.484175965027233479e+00 -1.723681859961981422e+00 -1.381467281006082848e+00 -1.598610156445434471e+00 -1.650298682427377761e+00 -1.561567094655400334e+00 -1.797279874175217840e+00 -1.406525682316824621e+00 -1.616671303130951642e+00 -1.608198903559156179e+00 -1.567123114553116814e+00 -1.272006754483064661e+00 -2.292134554764578169e+00 -1.983031123480796687e+00 -1.693639680338445030e+00 -1.492924565790402891e+00 -1.596254495959088970e+00 -2.157111256766516494e+00 -1.216788764179577376e+00 -1.718890929580806581e+00 -1.363144234613333783e+00 -1.847981230310854928e+00 -1.475575181699750882e+00 -1.755938373570288924e+00 -1.781482863163994956e+00 -2.055405028998215311e+00 -1.424176439251258142e+00 -1.713209858244544748e+00 -1.479181991089858483e+00 -1.580377831224138330e+00 -1.543710831772174386e+00 -1.624650467747641436e+00 -1.478843207368513157e+00 -1.389139001892252478e+00 -1.442611753328407742e+00 -1.356536884438498181e+00 -1.435662673475277762e+00 -1.601447354812874480e+00 -1.463233267194713250e+00 -1.212041947779340045e+00 -1.504760165977383046e+00 -1.393961298362178303e+00 -1.445472370052634403e+00 -1.576285816057299005e+00 -1.374273272720271777e+00 -1.679936237769552143e+00 -1.355725032684631959e+00 -1.471001101500864161e+00 -1.735842113245412488e+00 -2.073028346930572141e+00 -1.492827917093457524e+00 -1.553401691433319298e+00 -1.362169839768049506e+00 -1.140950358865657766e+00 -1.745071826129281689e+00 -1.540503455052071979e+00 -1.466148164831172718e+00 -1.581831296937954212e+00 -1.677701561442187739e+00 -1.517587468507892279e+00 -1.936374873560844589e+00 -1.655001813456884463e+00 -1.454882359290029292e+00 -2.007518696734293950e+00 -1.536917192206261218e+00 -2.029866558201769422e+00 -1.779680406907185208e+00 -1.538926323364263826e+00 -1.304110136817197008e+00 -1.508637182704272384e+00 -1.504281473298693772e+00 -1.325292695592993786e+00 -1.325794988750136794e+00 -1.468016276437489109e+00 -1.784010624658783906e+00 -1.764408162551330594e+00 -1.906647689197881856e+00 -1.428238809696149580e+00 -1.668129030015189418e+00 -1.346291952422872473e+00 -1.321180423400197812e+00 -1.355207790551181901e+00 -1.776550566161364308e+00 -1.389496669253106331e+00 -1.810228015409969693e+00 -1.967115845393872853e+00 -1.290255313949742355e+00 -1.700859760365498463e+00 -1.754332216097838959e+00 -1.558702737271294048e+00 -1.339485086465856289e+00 -1.271198370198519445e+00 -1.532110127162843227e+00 -1.623361009686937528e+00 -2.586647215944124056e+00 -1.428424548030277075e+00 -1.672042586950562182e+00 -1.576956208129796089e+00 -1.729148708325370043e+00 -1.324784458496956807e+00 -1.748440836832248380e+00 -1.301726931510192031e+00 -2.174132859391358696e+00 -1.273236296975095216e+00 -1.620049497529864491e+00 -1.681200083342260010e+00 -1.444482395223550597e+00 -1.630119095785780958e+00 -1.459017856944074598e+00 -1.760529243396441901e+00 -1.483537325743374158e+00 -1.599075726415322807e+00 -1.516855488827897558e+00 -1.426985607862949257e+00 -1.437318119494905622e+00 -1.230321935039748071e+00 -1.384930850557816617e+00 -2.126535226196780481e+00 -1.229324503313244943e+00 -1.539287003224920403e+00 -1.477697269874721719e+00 -1.926894692149499155e+00 -1.878649009152081772e+00 -1.536699175836179432e+00 -2.432176286990891168e+00 -1.781204234973861045e+00 -1.325745154532002701e+00 -1.761298712892258811e+00 -1.724936359985161927e+00 -2.086794156844220982e+00 -1.631436382392475792e+00 -1.661240281354939397e+00 -1.283705766111294055e+00 -1.166124548182211118e+00 -1.550337887564538830e+00 -1.615814686595047345e+00 -2.167033537655845610e+00 -1.408780029317014071e+00 -1.341358158569595727e+00 -1.877590780682512062e+00 -1.238344675200214517e+00 -1.562553728934421349e+00 -1.274796855533683937e+00 -1.315791167050697652e+00 -1.939314803471602122e+00 -1.447386267194173737e+00 -1.378754860293757378e+00 -1.559422705599796677e+00 -1.430998967773010389e+00 -2.031597663806889109e+00 -1.386121998062907146e+00 -1.785855108237491828e+00 -2.078852541887322047e+00 -1.587295480146080129e+00 -1.647313282320288952e+00 -1.847828054305714396e+00 -2.087135567206088727e+00 -1.337694655049414649e+00 -1.268031127674407399e+00 -1.630977899529858499e+00 -1.734849646124156708e+00 -1.604612941328534159e+00 -1.728601261495848584e+00 -1.782725634145910787e+00 -2.309198523092907518e+00 -1.608056459589428222e+00 -1.770194614663185728e+00 -1.408700617473178207e+00 -2.463401963439463049e+00 -1.323528270746522351e+00 -1.804006539362013939e+00 -2.628957028306909915e+00 -1.591577948604528725e+00 -1.365758446182256947e+00 -1.768423310805024018e+00 -2.432070526502747576e+00 -1.782553325569661729e+00 -1.745385492421006157e+00 -2.023935439438133699e+00 -2.008598384889213495e+00 -1.385842002273343532e+00 -1.856871393157131900e+00 -1.970870032763776258e+00 -1.508199084267312529e+00 -2.051321911650416219e+00 -2.168108148870470764e+00 -2.114095578059085767e+00 -1.364852871670457324e+00 -1.433158123709534770e+00 -2.159727524998896087e+00 -1.472717068981116206e+00 -1.400940019723851737e+00 -1.321654756090949290e+00 -1.700643879020035554e+00 -1.934986616431941808e+00 -1.541016243757729498e+00 -1.510751735277906294e+00 -1.475137859558017350e+00 -1.326392362027338123e+00 -2.182853159604974280e+00 -1.356154179421791950e+00 -2.197915188288681598e+00 -1.870745559871871189e+00 -1.608434945414962902e+00 -1.505735890032535940e+00 -1.525360072626388064e+00 -1.344780013503601879e+00 -1.408733704857779268e+00 -2.073784026618671117e+00 -1.507950099268084321e+00 -2.400579662978214568e+00 -2.474828681614996473e+00 -1.374790250293562055e+00 -1.542034641565525721e+00 -1.922353111463906306e+00 -1.991782373975059528e+00 -1.631383162357239680e+00 -1.384752649072454878e+00 -1.352678926725397579e+00 -1.463442111837138793e+00 -1.660628379016527267e+00 -2.068369826060704852e+00 -1.474321304008894051e+00 -1.498602461956896503e+00 -1.405589623464401638e+00 -1.493203080048441711e+00 -1.839997494012582502e+00 -1.503564395747987614e+00 -1.524412384272896270e+00 -1.425645404562859930e+00 -1.313027830682861108e+00
-1.795314284775794134e+00 -1.907042166482216361e+00 -1.381113149477477098e+00 -1.294184967718430057e+00 -1.450678734581249518e+00 -1.658449278749139166e+00 -1.938852216624020519e+00 -1.481669028279761324e+00 -1.311976684210054422e+00 -1.441608074078652102e+00 -1.825993459393298046e+00 -1.237682904912529747e+00 -2.594155576776997041e+00 -1.685372184830652653e+00 -1.533926935013214754e+00 -1.470704297921169079e+00 -1.384113097939053016e+00 -1.690060664238598465e+00 -1.642867485873963362e+00 -1.488600303618710541e+00 -2.068560283993809534e+00 -1.482636951662864355e+00 -1.819114220135864768e+00 -1.635650464777788970e+00 -1.847164961900976232e+00 -1.708096426212459829e+00 -1.632979042136356584e+00 -1.294060682670120865e+00 -1.441883471554056939e+00 -2.173063778635370813e+00 -1.441519805911873897e+00 -1.652394773810154760e+00 -1.864826658723244046e+00 -1.316076896576788391e+00 -1.234295644855781138e+00 -1.698756442810564815e+00 -1.858045288148413965e+00 -1.236423116206949890e+00 -1.386747354846130653e+00 -1.623781696532081931e+00 -1.677099558629411957e+00 -1.251619304368992269e+00 -1.842148922215587126e+00 -1.400167444156048324e+00 -1.387688258358378501e+00 -1.572755664609737369e+00 -1.717606124882649743e+00 -1.584745309734602925e+00 -1.803478992619152343e+00 -1.423702605461648396e+00 -1.500435086444433797e+00 -1.879005092822749079e+00 -1.445739112780313196e+00 -1.523904143002948075e+00 -1.636745182135395771e+00 -1.374462588835293930e+00 -1.903385551679794618e+00 -1.522428353043729699e+00 -1.407924839579886678e+00 -2.208378940616454233e+00 -1.430211400633014884e+00 -1.392802193117019582e+00 -1.507574468098364262e+00 -1.682480157819164601e+00 -1.516564745233771383e+00 -1.432893695478108853e+00 -1.189293376421471260e+00 -1.444391478788949135e+00 -1.455785560868126272e+00 -1.977026009409401208e+00 -1.587292343930458483e+00 -1.435094259993310972e+00 -2.570973871457824966e+00 -1.573546890080928629e+00 -1.344132081167802140e+00 -1.591573687868155229e+00 -1.327986739590326870e+00 -2.028969143309418577e+00 -1.418876278459675122e+00 -2.021804833836638782e+00 -1.654577702798457839e+00 -1.614665234639570235e+00 -1.543293958527254039e+00 -1.372300232432593914e+00 -1.460249501148328299e+00 -1.881639477509086555e+00 -1.711271978672484151e+00 -1.410454141842157449e+00 -1.298293367912960905e+00 -1.625440060238090512e+00 -1.667590512801760294e+00 -1.435286218849591622e+00 -1.956074489003331696e+00 -2.015318078391621359e+00 -1.476486344577161214e+00 -1.442710180163978562e+00 -1.782554419680163038e+00 -1.413650799591916307e+00 -1.659288285154205012e+00 -1.673655310040959243e+00 -1.832271890734488817e+00 -1.429128978006014572e+00 -1.782418920368426640e+00 -1.855169702942802035e+00 -1.628185849620400694e+00 -1.769440368322972912e+00 -1.498641618640394579e+00 -1.734336352669568315e+00 -1.785680521139780597e+00 -1.522347568115130834e+00 -1.502649283148882686e+00 -1.429397878868484906e+00 -1.300179271337674303e+00 -1.643784159512586829e+00 -1.475229542793992765e+00 -1.394615288937031128e+00 -1.867751413043613029e+00 -1.718607999364760719e+00 -1.340330850200119883e+00 -1.169649888728747200e+00 -1.489173045405665086e+00 -1.548098771073737945e+00 -1.875768316126738888e+00 -1.284917262500951507e+00 -1.755424759733472673e+00 -1.907303292113000204e+00 -2.133655854298653676e+00 -1.352497217168425525e+00 -1.328952878846392682e+00 -1.293334432676362722e+00 -1.365919050241362509e+00 -1.893745034896807899e+00 -1.283435087265919039e+00 -1.487927752347917743e+00 -1.814238040600259172e+00 -2.053240364718287303e+00 -2.010714751545583212e+00 -1.790976091666996783e+00 -1.266590975069072256e+00 -1.571104184615181865e+00 -1.917122073344646349e+00 -1.810551644587692133e+00 -1.802359481060078705e+00 -2.129961363439815791e+00 -1.447606500076024538e+00 -1.244033222550298801e+00 -1.906199366654829364e+00 -1.646780918076833578e+00 -1.496492519046916714e+00 -1.698454050102460533e+00 -1.724292336270202952e+00 -1.469157016449479602e+00 -1.263864625740249270e+00 -1.510521046335581152e+00 -1.486584634827872398e+00 -1.416356459606159524e+00 -1.654613853625756859e+00 -1.875243245276033699e+00 -1.451792438592538481e+00 -1.528472299018605485e+00 -1.703966294634962075e+00 -1.567738950724058888e+00 -1.512593750370297974e+00 -1.616613008296085674e+00 -1.419212998015487059e+00 -1.532867707200618712e+00 -1.713046100199593136e+00 -1.502102267480885711e+00 -1.915289017153616768e+00 -1.383421431985389027e+00 -2.197767154304352655e+00 -1.845339234102078452e+00 -1.835267389263164794e+00 -2.220614379144035588e+00 -1.734490514457658339e+00 -1.692904692870745631e+00 -1.554757944682179760e+00 -1.426947833209940120e+00 -1.587430893630064732e+00 -1.766797000891709768e+00 -1.480111606224116194e+00 -1.662280451503592715e+00 -1.486489841436462012e+00 -1.639056730083548352e+00 -1.657448115569670977e+00 -1.471974076030497347e+00 -1.516281184388576841e+00 -2.108903233234902697e+00 -1.714288084295376047e+00 -1.252625350932829562e+00 -1.518070759345508280e+00 -1.516241597878678515e+00 -1.375895733577818580e+00 -1.457939613975252957e+00 -1.934200560455128670e+00 -1.762037773028081178e+00 -1.878832150956438962e+00 -1.217644082268670713e+00 -1.517620874907882333e+00 -1.473415924253622222e+00 -2.105049121454940497e+00 -1.370857265913804302e+00 -1.211487230876446608e+00 -1.318671658192647866e+00 -1.597380196427841348e+00 -1.902582692591046287e+00 -2.002294879715549314e+00 -1.296546816148641756e+00 -2.071545562697406861e+00 -1.683965833043721716e+00 -1.515757050775018655e+00 -1.483985422420298628e+00 -1.802000501084300765e+00 -1.347950293924587095e+00 -1.624981603518691253e+00 -1.426445329286265329e+00 -1.221564495714682952e+00 -1.454850687205229143e+00 -1.785154655731039597e+00 -1.696818101492411968e+00 -2.028503081869598379e+00 -1.534493149244827936e+00 -1.339166224277297701e+00 -1.319308508338087105e+00 -1.746623303519674542e+00 -1.561003854513104638e+00 -1.542022326245461095e+00 -1.825138471269945439e+00 -1.425222388012697738e+00 -1.265435219165549796e+00 -2.089987603884052358e+00 -1.469834398350590376e+00 -1.529185121107638601e+00 -1.416612543798707602e+00 -1.246171089545676125e+00 -1.565544609852631330e+00 -2.142504884059194037e+00 -1.816550676382431950e+00 -1.573364960947683855e+00 -1.620440068712328152e+00 -1.593998090166701465e+00 -1.396570782460918592e+00 -1.609760699801340955e+00 -1.457555221718418004e+00 -1.319701525385736707e+00 -1.425355098757249639e+00 -1.647866674179867319e+00 -1.445925487561005696e+00 -2.776796974086832570e+00 -1.583226925467749124e+00 -1.684978082576059855e+00 -1.380458310774131059e+00 -1.562472758197590350e+00 -1.266840012770546586e+00 -1.723983058773795651e+00 -1.541577891524251509e+00 -1.610628837802201341e+00 -1.477018534253555337e+00 -1.720946925004995798e+00 -1.876494716698829057e+00 -1.613116473844835808e+00 -1.521896433690439032e+00 -1.560638549915504214e+00 -1.774128323387577311e+00 -1.787709989984010095e+00 -1.344295178687823444e+00 -1.563677608840354560e+00 -1.416830357870850099e+00 -1.285344624384050283e+00 -1.716206564729975570e+00 -1.779667801614995382e+00 -1.520216557317867423e+00 -1.865168792445816015e+00 -1.616840649177755385e+00 -1.411858063214488146e+00 -1.364679271140211370e+00 -1.426621030406276303e+00 -1.286721043013068222e+00 -1.604490820242205018e+00 -1.659596893284120078e+00 -1.526889267419270890e+00 -1.771452170876355980e+00 -1.532705599524185835e+00 -1.330659818610593348e+00 -1.605001880294955940e+00 -1.863416496942242206e+00 -1.720606570396013391e+00 -1.310046077235729411e+00 -1.477354991925134087e+00 -1.578277647302958275e+00 -1.659774220155939561e+00 -1.463713188259926579e+00 -2.035506239226009484e+00 -1.328803173646313507e+00 -1.336661981410065314e+00 -1.508645636642074184e+00 -1.584111864002198056e+00 -1.349212436874317245e+00 -1.430748095881637649e+00 -1.299100529094818324e+00 -1.759248446599177118e+00 -1.597406738990009289e+00 -1.324660730391769459e+00 -1.902209905112172139e+00 -1.574633467006762544e+00 -1.651115338869145965e+00 -1.422237010716062455e+00 -1.947870179581922878e+00 -1.880702286338847840e+00 -1.353875217056768721e+00 -1.419923733327623561e+00 -1.291174069012694048e+00 -1.704156409693017515e+00 -2.171011774195983790e+00 -1.635383415350309066e+00 -1.877705483129233466e+00 -1.395883418906891382e+00 -1.443854302349446561e+00 -1.417362398506605947e+00 -1.961905667271343745e+00 -1.405891740453103500e+00 -1.794210719477182581e+00 -1.562071465607687726e+00 -1.370307161983578714e+00 -1.356847831022386819e+00 -2.000310594080272342e+00 -1.374053088916775467e+00 -1.673615031165940348e+00 -1.521393308990934612e+00 -1.720598766324329842e+00 -1.598861002676027709e+00 -1.378522459219999163e+00 -1.698032174003541117e+00 -1.212208193528406364e+00 -2.246686910261517234e+00 -1.534697860672172176e+00 -1.638695927234078864e+00 -2.217134467491564731e+00 -1.622922910889164294e+00 -1.955635170148967150e+00 -1.630103723144821215e+00 -1.529209544717598179e+00 -2.018625481220594153e+00 -1.603762077229334171e+00 -1.989279561822724807e+00 -1.560499233705218813e+00 -1.967319558174617677e+00 -1.838533929885442619e+00 -1.401369901680572960e+00 -1.713214051235991020e+00 -1.587086517036332856e+00 -2.140625561891250861e+00 -1.454108747180787864e+00 -1.700515125648501158e+00 -2.091968664862108529e+00 -1.911060840693695306e+00 -2.077941753012259696e+00 -1.217505339340167136e+00 -1.513206319783295450e+00 -1.207332741996516523e+00 -1.769206598568213717e+00 -1.563541727790618729e+00 -2.201320570706959412e+00 -1.367838970980438829e+00 -1.364786356521514366e+00 -1.364750387537717824e+00 -1.160624891069082842e+00 -1.908623738624864341e+00 -1.771058929864647080e+00 -1.878359154853048274e+00 -1.913878188895998145e+00 -1.702496330711930961e+00 -1.492905330784004558e+00 -1.529166424689912818e+00 -1.254902196524358748e+00 -1.763697250001004857e+00 -1.287824656697813985e+00 -1.482604863068176737e+00 -1.461937238682988971e+00 -1.602110090656452712e+00 -1.915761625544152080e+00 -1.720515919040027430e+00 -1.634869446957594175e+00 -1.648713513913343309e+00 -1.205353754583631254e+00 -1.657379030548535193e+00 -1.593693332860905532e+00 -1.112548972189171481e+00 -1.563488452577372234e+00 -1.458507980203521681e+00 -1.441800041708708680e+00 -1.565365801305444560e+00 -1.615367271193801191e+00 -1.538769303539935906e+00 -1.570228214531433020e+00 -1.641737571190120537e+00 -2.290508509897980716e+00 -1.455035811201003559e+00 -1.762893928770241425e+00 -1.475441035157505576e+00 -1.440400842491716515e+00 -1.646193269603479781e+00 -2.124503839699762420e+00 -1.678449342133184974e+00 -1.343616877370370943e+00 -1.582210662943773549e+00 -1.345033495477680363e+00 -1.815488937792857804e+00 -1.970804955368210321e+00 -1.428076412645793658e+00 -1.520836619718045180e+00 -1.183906309382463329e+00 -1.432483992342769241e+00 -1.589045295945358482e+00 -1.375537602567327378e+00 -1.667855453558875878e+00 -1.641006639742048634e+00 -1.558177204584941578e+00 -1.612171438490135777e+00 -1.241483148755404553e+00 -1.370169267341581509e+00 -1.405182110801446393e+00 -1.540111523196589616e+00 -1.660028040163001428e+00 -1.341023296305987378e+00 -1.782649506857837185e+00 -1.279014455966100750e+00 -1.591404085180346595e+00 -2.027155926657840279e+00 -1.618724682907697998e+00 -1.697015124777263351e+00 -1.506064903583850256e+00 -2.332235175133833494e+00 -1.515044863704799294e+00 -2.096233238818603350e+00 -1.393843261047457815e+00 -1.662859877336013259e+00 -1.457959830640482402e+00 -1.513211991344961538e+00 -1.474205905781447390e+00 -1.427303735077541491e+00 -1.459903893384120410e+00 -1.750834282549178056e+00 -1.520955362110056441e+00 -1.471272661005977866e+00 -1.972313389138458772e+00 -1.175497360453147344e+00 -1.429101017193166845e+00 -1.610288372898153630e+00 -2.030118039732412338e+00 -1.980784065306832931e+00 -1.749960324572852111e+00 -1.572094579832636008e+00 -1.532463480558016400e+00 -1.627717703721526243e+00 -2.168833927608614598e+00 -1.378583218411928657e+00 -1.221977553744636680e+00 -1.516198121090531536e+00 -1.599005312353440234e+00 -2.075605195828088334e+00 -1.474583649696542542e+00 -1.520073133855705860e+00 -1.796113829571318821e+00 -1.479859197810543758e+00 -1.543141048861222941e+00 -1.531611562590302400e+00 -1.487033503262425338e+00 -1.479993391143370252e+00 -2.077232602392475425e+00 -1.602974016784214584e+00 -1.845452536188228132e+00 -1.713193341256453728e+00 -1.437283679935113856e+00 -1.457791270332429834e+00 -1.540135642461999854e+00 -1.654062149607307353e+00 -1.395560323808149095e+00 -1.599376473370577756e+00 -1.352013097465900815e+00 -1.937301084576175336e+00 -1.492758016176674474e+00 -1.441327514588318426e+00 -1.431349054697493850e+00 -1.930009017781870062e+00 -1.701392068793265100e+00 -1.339734939942264447e+00 -1.645974940901362871e+00 -1.344711112980489620e+00 -1.533939060855339376e+00 -1.527342517604046490e+00 -1.321109896415451734e+00 -1.367955019680222373e+00 -1.549105107939311887e+00 -1.396848742310514924e+00 -1.668456119237503366e+00 -1.672590944400800250e+00 -1.616708547475087299e+00 -1.901932489793383807e+00 -1.589832606505649171e+00
-1.316383998803575706e+00 -1.854543069509522635e+00 -1.451444252311919314e+00 -1.329156499948090930e+00 -1.294531068856818790e+00 -1.873223364266178415e+00 -1.292460050418342332e+00 -1.393255611448260600e+00 -1.548445762750877641e+00 -1.639537163869025704e+00 -1.867197865491532216e+00 -1.452327870433685053e+00 -1.445733309218506735e+00 -1.553255585802733263e+00 -1.346850801601014558e+00 -1.484400253872095510e+00 -1.670683058808348331e+00 -1.545859379979885873e+00 -1.616293469138110117e+00 -1.877399763988005565e+00 -1.475549305897042363e+00 -1.581931739222507849e+00 -1.669688103756849618e+00 -1.598333399659278120e+00 -1.622077943718453596e+00 -1.418602899045841470e+00 -1.301167801135798108e+00 -1.649033640773407861e+00 -1.592003852425177612e+00 -1.452234767386433312e+00 -1.738718167399042835e+00 -1.298094694934021298e+00 -1.706870753545400854e+00 -1.324656045013336225e+00 -1.327535720543956854e+00 -2.202872773614064084e+00 -1.799085769294290316e+00 -2.153852863277316398e+00 -2.045890830984264053e+00 -1.224258723822043038e+00 -1.921809037712656876e+00 -1.740750482482442241e+00 -1.724287274850291318e+00 -1.895174624418088261e+00 -1.350265111561924192e+00 -1.315920693798621643e+00 -1.123476650484797057e+00 -2.051523812385466439e+00 -1.341831542510264264e+00 -1.650434764265443999e+00 -1.904324163471416087e+00 -1.595523304620027893e+00 -1.825766570109259357e+00 -1.447574972000416960e+00 -1.582310680650275359e+00 -1.430858604697108794e+00 -1.569066476740853755e+00 -1.423840653100068465e+00 -2.341988864286166372e+00 -1.888092020706761520e+00 -1.457830603452386908e+00 -1.456578419597477581e+00 -1.182638180546312423e+00 -1.582933759121645911e+00 -2.185831807797318671e+00 -1.447120232277509189e+00 -1.368989871172930695e+00 -1.534096693396595601e+00 -2.263766624944349548e+00 -2.312290985404097388e+00 -1.681475992651545903e+00 -1.415199384406148564e+00 -1.527595941121040246e+00 -1.694170230804123101e+00 -1.539035999536995991e+00 -1.694732078213041060e+00 -1.440430312035583027e+00 -1.909328122036645370e+00 -1.325658936966337187e+00 -1.297242006824179894e+00 -1.441360149521997203e+00 -2.280383055168101691e+00 -3.052674143267148033e+00 -1.686810034205760811e+00 -1.710254397632797740e+00 -1.514809153123781948e+00 -1.362973700065848170e+00 -1.647619700940633480e+00 -1.916057665412189470e+00 -1.903210719178945132e+00 -1.413236767059557808e+00 -1.609071507585070782e+00 -1.725913477542090346e+00 -1.753858693981843908e+00 -1.347790406626418802e+00 -1.536138340690437198e+00 -1.413005886251148313e+00 -1.851742143767141524e+00 -1.305162215759606781e+00 -1.700954389436426961e+00 -1.353531841223740928e+00 -1.713850386217171673e+00 -1.655301893169289107e+00 -1.635611326049936975e+00 -1.146769405005656495e+00 -1.479566104249969483e+00 -1.681759825303633660e+00 -1.774677930186934205e+00 -1.275536814032117050e+00 -1.980741131169737379e+00 -1.469431591588802544e+00 -1.654153111573346546e+00 -1.555022100002417584e+00 -1.754978539946274729e+00 -1.991276029321938923e+00 -1.316347270934967506e+00 -2.209207279250056111e+00 -1.634715080913322183e+00 -1.430733565480177827e+00 -1.403916503141603656e+00 -1.988180005838035225e+00 -1.328280616060905084e+00 -1.476837758755634500e+00 -2.540501865446280316e+00 -1.518087567831879259e+00 -1.620297526330019666e+00 -1.497054896955226866e+00 -1.599204737055463843e+00 -2.239761800661743685e+00 -1.617094546273636579e+00 -1.811898471158757129e+00 -1.570797092982399112e+00 -1.579048236263353111e+00 -1.548714009923484847e+00 -1.640076817948798560e+00 -1.594698140612182291e+00 -1.937052821537422975e+00 -1.556641797599636501e+00 -1.911274366901996036e+00 -1.740613109870469355e+00 -1.601146300057658900e+00 -1.480978337821811319e+00 -1.805714256489093117e+00 -1.464414113609358026e+00 -1.226089392657182309e+00 -1.602929931849480738e+00 -1.647425431172204524e+00 -1.681550201493428265e+00 -1.108454054301558633e+00 -1.114212260991876979e+00 -1.564684563853260491e+00 -1.224413145906133149e+00 -1.198968745844709582e+00 -1.883305984186406157e+00 -1.704097376261062724e+00 -2.107432262799142197e+00 -1.478137497671044853e+00 -1.824055531921489282e+00 -1.622200380091514349e+00 -1.618560471485174679e+00 -1.676264411019263267e+00 -2.368856088584483377e+00 -2.199234382280357725e+00 -1.850258708997280399e+00 -1.321008999999955913e+00 -1.271131914709484390e+00 -1.874175762807138490e+00 -1.756217447347940386e+00 -1.706163753731827715e+00 -1.255215587823408807e+00 -1.426375467692841292e+00 -1.275660966135653274e+00 -1.485330518941058386e+00 -2.216392271247713097e+00 -1.921479911464573753e+00 -1.193242171881873981e+00 -2.128209305689146014e+00 -1.376256372894858249e+00 -1.438191979749029681e+00 -1.441860465444927186e+00 -1.539910404434727154e+00 -1.466019253337421002e+00 -1.560738224778179362e+00 -1.878849910883815477e+00 -1.893843036537079749e+00 -1.565486199751896734e+00 -1.385534109647690526e+00 -2.040351068236558429e+00 -1.560459813036942478e+00 -2.081038963724077373e+00 -1.198786755341181509e+00 -1.589179002978471589e+00 -1.894243322763391690e+00 -1.643794595787200885e+00 -1.375843485705639413e+00 -1.880935806321774040e+00 -1.976870294114922322e+00 -1.903503335724315626e+00 -1.280307114528560275e+00 -1.464880795179444695e+00 -1.649210910877429326e+00 -2.474798974091636072e+00 -1.244128552383112485e+00 -1.655162641238203669e+00 -1.673838102519254134e+00 -1.489481881610223546e+00 -1.744281888761747057e+00 -1.733677960877545221e+00 -1.718472354587439854e+00 -1.250703313241312342e+00 -1.814766550477608709e+00 -1.432085375278448591e+00 -1.751925134479738411e+00 -1.506701355188298397e+00 -1.502840971585092555e+00 -1.471060942150416828e+00 -1.626403164019634362e+00 -1.554590926198065937e+00 -1.425507706770731575e+00 -1.273799950092568078e+00 -1.527971332420470230e+00 -2.100288119680750132e+00 -1.580185687743898670e+00 -1.309510019801830127e+00 -1.538760544417614007e+00 -1.765700554103057485e+00 -1.131333105067855893e+00 -1.542805136365658969e+00 -2.068218659413690208e+00 -1.685922973496929433e+00 -2.081948804948785092e+00 -1.434413022958030748e+00 -1.599707611738460322e+00 -1.696771148002302665e+00 -1.790770572854607501e+00 -2.608665817661163455e+00 -1.468851317343147445e+00 -1.523395546724068739e+00 -1.670170978695100450e+00 -1.825847931147201342e+00 -1.331000353656345947e+00 -1.646137282961895210e+00 -1.279046545877511321e+00 -1.435977214611710684e+00 -1.511311452577619230e+00 -1.432154721148246601e+00 -1.412833321186339308e+00 -1.462717576422562615e+00 -1.862231807511645076e+00 -1.354236118381883847e+00 -1.443021390631298306e+00 -1.309273853934078247e+00 -1.990534758018551731e+00 -1.472878464315632296e+00 -2.195794745041040219e+00 -1.530064564928310000e+00 -1.294735432949869480e+00 -2.045831447707392226e+00 -1.804146530944564786e+00 -1.873030555543146569e+00 -2.051207036200848322e+00 -1.851209097155284367e+00 -1.827866571667493778e+00 -1.610779517865052357e+00 -1.565900946764014590e+00 -1.786960370827816114e+00 -1.515539325160176753e+00 -1.351640189988661644e+00 -1.118467361430032447e+00 -1.753724685694694641e+00 -1.569490757711018203e+00 -1.402036002763948019e+00 -1.493665248188802863e+00 -1.132946322572743192e+00 -1.900805394485336253e+00 -1.892091957678078362e+00 -1.291471267526968392e+00 -1.958431678766533013e+00 -1.725789333970641160e+00 -1.522406300598941664e+00 -1.382498345592231281e+00 -1.341478737456355264e+00 -1.446056148026372501e+00 -1.531834073932082152e+00 -1.297642358621762693e+00 -1.896411908637338994e+00 -1.468954263719751463e+00 -1.394542279596884260e+00 -1.295879381831117394e+00 -1.271473142630246356e+00 -1.424715430700655983e+00 -1.850224707481780140e+00 -1.825028203345738786e+00 -2.051506737475301545e+00 -1.763173208823443749e+00 -1.238156849131818893e+00 -1.897350678495310250e+00 -1.515271370087176939e+00 -2.094343830553603958e+00 -1.602666197871850162e+00 -1.387886886116666885e+00 -1.522673795631015681e+00 -1.318629588929855379e+00 -1.339293710828484585e+00 -1.474945633442366510e+00 -1.713097780076182408e+00 -1.518854917539301796e+00 -1.646886645402732885e+00 -1.867744461810064704e+00 -2.188569122731300443e+00 -2.378520369288978920e+00 -1.351315103798527817e+00 -1.969028521912432161e+00 -1.393853929012119020e+00 -1.687153052088083971e+00 -1.890127540324622935e+00 -1.654711015754452674e+00 -1.764103026384963524e+00 -1.664344919942551515e+00 -1.705077859976777077e+00 -1.797757601639938585e+00 -1.664968703922083071e+00 -1.269116486906554986e+00 -1.558283941624122093e+00 -1.687411316734261035e+00 -1.371607318574576295e+00 -1.499958876525406826e+00 -2.352043208003705033e+00 -1.461721382348787790e+00 -3.047566441351104327e+00 -1.481552042381110157e+00 -1.277241241151038542e+00 -1.486927119034909150e+00 -1.583594508248042265e+00 -1.682131136677894601e+00 -1.986876199495363426e+00 -1.721995013233527771e+00 -1.617610361929334051e+00 -1.385561846861925739e+00 -1.996930130196634012e+00 -1.460527186749625894e+00 -1.328665326961388837e+00 -1.727006053459640977e+00 -1.358301883619801975e+00 -1.623217383201447372e+00 -1.644099521133278508e+00 -1.729115890141374123e+00 -1.898172307479425225e+00 -1.335575990726712181e+00 -1.477444375561807854e+00 -1.390987707753157387e+00 -1.514742533829957383e+00 -1.933988048022900141e+00 -1.696359612529329208e+00 -1.532416453373506959e+00 -1.566931751141062090e+00 -1.328667072265226512e+00 -1.514341354352066737e+00 -1.308107466850652933e+00 -1.149090835312151837e+00 -1.888874978510028946e+00 -1.534448177545810310e+00 -1.121788179213344838e+00 -1.939807277127240770e+00 -1.341574299294161055e+00 -2.090499300205445721e+00 -1.472533572610552177e+00 -1.585646338748381234e+00 -1.463286565847934595e+00 -1.296745815800647073e+00 -1.362790026671373278e+00 -1.457969849164507448e+00 -1.309828171937393870e+00 -1.432959907222622453e+00 -1.889463443212907601e+00 -1.418484764159064548e+00 -2.027970138438692338e+00 -1.681299183812173581e+00 -2.017143141981247112e+00 -1.493624230950679310e+00 -1.428948554040711194e+00 -1.683284988500755031e+00 -1.186749150130828045e+00 -2.074733383211623039e+00 -1.595118341458943823e+00 -1.745645790264577890e+00 -1.387413623842774557e+00 -1.850141010618268744e+00 -1.439371716833564019e+00 -1.856908277104804439e+00 -2.799336833518540679e+00 -1.606460889435800343e+00 -1.318100000775769276e+00 -1.527638539947997254e+00 -1.533204853773318943e+00 -1.392865420306573343e+00 -1.251662839284174211e+00 -2.402058256061311514e+00 -2.050492246139377528e+00 -1.918346420338457259e+00 -1.744521888993781689e+00 -2.492756182069566062e+00 -1.542521237467286754e+00 -2.058550862160413608e+00 -1.599403803193521378e+00 -1.458594858267694194e+00 -1.159727090576019304e+00 -1.975564821456454290e+00 -1.403358972100214208e+00 -1.556826534866539546e+00 -1.550726418956544173e+00 -1.702313497101497264e+00 -1.524374720365322844e+00 -1.906769250510613745e+00 -1.605459988591266152e+00 -1.379226764700117291e+00 -1.358911538655570794e+00 -1.486841907516944783e+00 -1.606114347648470497e+00 -1.337452360373464044e+00 -1.322529512623654258e+00 -1.526428204596113503e+00 -1.474448271678227673e+00 -1.202158084348575517e+00 -1.691422993670183450e+00 -1.650934312383536717e+00 -1.857961822479162306e+00 -1.500756350962519914e+00 -1.438408092462005072e+00 -1.850200118032204077e+00 -1.599737150749486636e+00 -1.762739086251513099e+00 -1.352788048231220674e+00 -1.566120596275496935e+00 -1.138030615780595056e+00 -1.639116210009467389e+00 -1.482658496226425093e+00 -1.309598940036820647e+00 -1.554707858190240488e+00 -1.606505434875716398e+00 -1.625301972445844179e+00 -1.939693652321212936e+00 -1.968389165998136292e+00 -1.453685388025223624e+00 -1.902960369105621830e+00 -1.979223614257461961e+00 -1.820545799886976734e+00 -1.804448697010424318e+00 -1.395170915969095038e+00 -1.491467158818360561e+00 -1.465074911517509904e+00 -2.198596535052027789e+00 -1.726539714706819328e+00 -1.665937892930558162e+00 -1.172696888578460550e+00 -1.578151314466762933e+00 -1.397757443358594642e+00 -1.316996158993431587e+00 -1.617675073944595088e+00 -1.343759910580561545e+00 -1.581836723745498663e+00 -1.337079626769637430e+00 -1.370692667536806075e+00 -1.557318453388723656e+00 -1.545285697570872641e+00 -2.027674997058049655e+00 -1.736125441840942418e+00 -1.814765060665209928e+00 -1.597259938481515151e+00 -2.411709418028008312e+00 -1.513044581545102574e+00 -1.399800273948532015e+00 -1.681092582410927738e+00 -1.246655586609080935e+00 -1.689709781711708825e+00 -1.736525145843659690e+00 -1.475744892402434116e+00 -1.927040897890888393e+00 -1.397834733375005190e+00 -2.200431392922368889e+00 -1.369742063444071789e+00 -1.872044403472203244e+00 -1.452793768065972602e+00 -1.648308131585008551e+00 -1.495113423961891286e+00 -1.968566468743629505e+00 -2.191235322223909154e+00 -1.521273982959331805e+00 -1.670735618616186802e+00 -1.715258551741461357e+00 -1.654070825382778942e+00 -2.111006551683447086e+00 -1.784436140403824478e+00 -1.563481684544420380e+00 -1.540742289495043549e+00 -1.876275310989454548e+00 -1.218301525445471434e+00 -1.817925181843597082e+00 -1.713034388347349557e+00 -2.019905360722380028e+00
-1.412647108237882421e+00 -2.505314769252671603e+00 -1.656101733582690194e+00 -1.635675218449617274e+00 -1.412598554828324193e+00 -1.565012718860677055e+00 -2.319357948486925558e+00 -1.508455840667603853e+00 -1.499193050451154807e+00 -1.449490225716136838e+00 -1.775182968990101084e+00 -2.217604813852510848e+00 -1.521490317564454076e+00 -1.526851566980351738e+00 -1.701315744403930186e+00 -1.682415576928816936e+00 -1.740581246287807859e+00 -1.424270871535407323e+00 -1.558430472003255574e+00 -1.377200629224920814e+00 -1.767948554867761368e+00 -1.671411412820187126e+00 -1.619853376554644120e+00 -1.523289762593889929e+00 -1.802223994519445593e+00 -1.962162022793883631e+00 -1.490702076530491249e+00 -1.616851707337331634e+00 -1.615386942025885952e+00 -1.076167380552931263e+00 -1.681315613619671856e+00 -1.952162429000703359e+00 -2.306812092508233825e+00 -1.367862785607830034e+00 -1.636519608005165827e+00 -1.888700764646781494e+00 -1.711721737335023086e+00 -2.129343584737669826e+00 -1.944399681418454096e+00 -1.938332867959615902e+00 -1.795809324030144705e+00 -1.655231152219970081e+00 -1.382499945834358313e+00 -1.952890646124381124e+00 -1.565569472413995689e+00 -1.697741734976916383e+00 -1.762656353094461004e+00 -1.845427327175609200e+00 -1.470298503235160759e+00 -1.481358269768337177e+00 -1.932096621555898786e+00 -1.337881020273795629e+00 -1.478922553202757006e+00 -1.999723960203525053e+00 -1.593099707788334207e+00 -1.842007536367493037e+00 -1.987122834201503263e+00 -1.580815897037469941e+00 -1.676229955552493989e+00 -1.433666182374147890e+00 -1.610141529685775286e+00 -1.918683813101866420e+00 -1.711347585561282747e+00 -1.289253502579148059e+00 -1.588579986625152429e+00 -3.278525771913330278e+00 -1.609782750434336052e+00 -1.260444954490550051e+00 -1.689962176049407905e+00 -1.743284106672136957e+00 -1.778230303033150106e+00 -1.392169735310018419e+00 -1.463519156906581298e+00 -1.280986004981073068e+00 -1.578029494046866432e+00 -1.343251888545265116e+00 -1.654745537052185966e+00 -1.522936172560933388e+00 -1.436983120682886472e+00 -1.307593257593887559e+00 -1.497383260088566148e+00 -1.534179992137957527e+00 -1.414884001809266545e+00 -2.478422330127749706e+00 -1.742486005180081232e+00 -1.308371045603387017e+00 -1.779931576980891661e+00 -1.193999401334870258e+00 -1.555242059429941204e+00 -1.543195059203997799e+00 -1.670672380044978311e+00 -1.315591238453114542e+00 -1.627070981937013050e+00 -2.123367447720091228e+00 -1.648915776017615853e+00 -1.372702617092713018e+00 -2.050628769460408840e+00 -1.476945268924303445e+00 -1.867914588452860736e+00 -1.499391818543957866e+00 -1.489925119811305043e+00 -1.451554638103550676e+00 -1.784450757140794819e+00 -1.213742052568758778e+00 -1.596460974375443431e+00 -1.337259194725077149e+00 -1.427151320200739759e+00 -1.566192343786424912e+00 -1.491154295825677156e+00 -1.738111314618345560e+00 -1.841424796122045793e+00 -2.245903752036866763e+00 -1.511690632623099662e+00 -1.598792488801373146e+00 -1.762336477682580060e+00 -1.438460627902754752e+00 -1.717678561578189989e+00 -1.562537932634191939e+00 -1.757578176872758524e+00 -2.030410542912201688e+00 -1.615859451132843239e+00 -1.616848591376424338e+00 -1.383054481321019047e+00 -1.672375132975562950e+00 -1.696916608096346479e+00 -1.442587868561057363e+00 -1.770615609988845707e+00 -1.383562654347956222e+00 -1.414356158821770570e+00 -1.270586448090703868e+00 -1.925224296334147711e+00 -1.616903903611784710e+00 -1.427860475592397593e+00 -1.357565067387276558e+00 -1.648075997680052307e+00 -1.576182321731774749e+00 -1.617897343699123081e+00 -1.332846019175164320e+00 -2.062351539443428639e+00 -1.484165654069262930e+00 -1.772015025420329071e+00 -1.624232202052751539e+00 -1.558686262572120951e+00 -1.484898714310591172e+00 -1.682940042240652412e+00 -2.713474003876588991e+00 -1.599236578674577691e+00 -2.230542874719847912e+00 -1.683748727434083214e+00 -1.978777642935694692e+00 -1.696486453551173224e+00 -1.342742256525647271e+00 -1.869896000404313696e+00 -1.752819663995636823e+00 -1.624695152842539292e+00 -1.597384762273430958e+00 -1.653067365897729957e+00 -1.782699998548392895e+00 -2.056697264010323156e+00 -1.648725548319511347e+00 -1.678294639064186411e+00 -1.559427260701272244e+00 -1.757766864114404859e+00 -1.539473361795937301e+00 -1.943290257305336555e+00 -1.322887720060083261e+00 -1.241327162865944134e+00 -1.547512420473498240e+00 -1.425167128210282241e+00 -1.679027104956634098e+00 -1.577317742532756251e+00 -1.967314724955280481e+00 -1.545373597218774098e+00 -1.596276585727254727e+00 -1.838118051046105705e+00 -1.843348546228062546e+00 -1.778144757151326472e+00 -1.541584931190411067e+00 -1.277091198914029002e+00 -1.348474087255133957e+00 -1.596531873441238147e+00 -1.488587895672571104e+00 -1.602126158739303863e+00 -1.288452231208458754e+00 -2.447911115748647060e+00 -1.993331623094534821e+00 -1.278866050299090507e+00 -1.709611242721764679e+00 -1.552091669881948022e+00 -1.519261656977988872e+00 -1.558399103198778723e+00 -1.593052510156540258e+00 -1.638565840216929415e+00 -1.677694319439333670e+00 -1.582483927157685377e+00 -1.629428166730826355e+00 -1.489147561292947231e+00 -1.441327888616267483e+00 -1.659657799733239569e+00 -1.389848464702115205e+00 -1.628957453466493677e+00 -1.590819017579569117e+00 -1.885742393203762912e+00 -1.965613955109709154e+00 -2.022903821781413480e+00 -1.406257136547477637e+00 -1.740264815414884092e+00 -1.400960356010476415e+00 -1.762534276903063635e+00 -1.777427856826939045e+00 -1.359195215946445101e+00 -1.510821503526381226e+00 -1.599270665160480220e+00 -1.617011909454084906e+00 -1.925611110601509912e+00 -1.460270134884200433e+00 -1.952230143527260209e+00 -1.940713117506846608e+00 -1.673776661614730488e+00 -1.945312703636272733e+00 -1.573118807125949647e+00 -1.412494117787836068e+00 -1.973155392292485377e+00 -1.832938054925200122e+00 -1.542931946477871241e+00 -1.516660500444646509e+00 -2.238514149213274962e+00 -1.834971079874351707e+00 -1.466238869645672072e+00 -2.140701265287011434e+00 -1.897859956279751126e+00 -1.741105903493827212e+00 -1.291963080701986843e+00 -1.753135856569315809e+00 -1.700001174634893975e+00 -2.191120410380206884e+00 -1.303618196637426285e+00 -1.820488594511787461e+00 -1.394713269119550958e+00 -1.745646573772472454e+00 -1.374204508929385948e+00 -1.212990075344892560e+00 -1.175137339716944451e+00 -1.855921833435474122e+00 -2.008963774092647370e+00 -1.426147309683900577e+00 -1.649121669680714941e+00 -1.296181882789635420e+00 -1.522642229132495029e+00 -1.329593456407729413e+00 -1.381644293819069391e+00 -1.880340416534577397e+00 -1.826071692549415371e+00 -1.445665890647524376e+00 -1.337660985310609174e+00 -1.290171938984956634e+00 -1.935873761398390958e+00 -1.507755539896489472e+00 -1.101986772763645872e+00 -1.714823740068515345e+00 -1.994660813954433287e+00 -1.604696329557397716e+00 -1.841347444145588375e+00 -1.872777283929611736e+00 -1.368310346404130629e+00 -1.495519896296763740e+00 -1.678602864731292055e+00 -1.369905410246698318e+00 -1.770196158731524472e+00 -1.235447003578077796e+00 -1.575641173734786848e+00 -1.266570062945469477e+00 -2.322957630096439630e+00 -1.625265223213164134e+00 -1.542866190129748905e+00 -1.311314787148218031e+00 -1.738719301138864859e+00 -1.364835976412794416e+00 -1.613853607410279167e+00 -1.347933960846334100e+00 -1.923983747326382998e+00 -1.662087859106279097e+00 -1.764578642986585955e+00 -1.296638809398307668e+00 -1.984896217659785078e+00 -1.667320013175756621e+00 -1.952539433384958389e+00 -1.466098285255158729e+00 -1.500647135089415718e+00 -1.364526206783621909e+00 -2.171194525832595090e+00 -1.623115620880111409e+00 -1.512688761459965558e+00 -1.632549032839990533e+00 -1.549656935178113981e+00 -1.488673802497744836e+00 -1.474537900406735158e+00 -1.627771368838549559e+00 -1.451658108991476626e+00 -1.965171801729197920e+00 -1.664675316065912458e+00 -1.694402385505267672e+00 -2.498813972004366057e+00 -1.279385002898661750e+00 -1.499089723179261924e+00 -1.658257853246504876e+00 -2.153517314246680137e+00 -2.041161109732831935e+00 -1.914913752481708142e+00 -1.729213455896590146e+00 -1.721059128053487930e+00 -1.763555839967993588e+00 -1.377763788747816021e+00 -1.771263665823696876e+00 -1.766579062071361284e+00 -1.374506867266855892e+00 -1.761352941485185619e+00 -1.414283051891373155e+00 -1.715775485747161877e+00 -1.618066363129478713e+00 -1.682442043427339717e+00 -1.381451702501681034e+00 -1.628529475524726822e+00 -1.291082200905983246e+00 -1.993861703358914550e+00 -1.709809909789826943e+00 -1.623101131046335244e+00 -1.526217156049736623e+00 -2.469917794374338893e+00 -1.090645477624627713e+00 -1.647277751963698522e+00 -1.700963562140410668e+00 -1.530579435415979184e+00 -1.563772121087140921e+00 -1.400254067802259028e+00 -1.598767809228206271e+00 -1.258754779446865424e+00 -1.817421127541916981e+00 -1.226766829248681079e+00 -1.987671287549753529e+00 -1.370584890666622480e+00 -1.736855460564052045e+00 -1.614013750298730621e+00 -1.529666147514140873e+00 -1.870804837117715502e+00 -1.275821950774682634e+00 -1.464214441142432044e+00 -1.371459525359611797e+00 -1.571579933411511920e+00 -1.754039652405410710e+00 -1.849749632172099645e+00 -1.516949493563173990e+00 -1.493253257279470780e+00 -1.248019344575948208e+00 -1.395573853658392149e+00 -1.889160564174137136e+00 -1.720137946551376862e+00 -1.423114403844579545e+00 -1.737134978316323686e+00 -1.617379893353250164e+00 -2.159554185874816401e+00 -1.319629594173826748e+00 -1.945418602855659262e+00 -1.404880781411169677e+00 -1.574525732369961961e+00 -1.800038244877148808e+00 -2.351175651311566028e+00 -2.215920180363293301e+00 -1.378810572692175329e+00 -1.273245417515650235e+00 -1.819463319693900072e+00 -1.478342880682771199e+00 -1.348168246044684659e+00 -1.450375674863184861e+00 -1.690436352069993209e+00 -1.603838656044248578e+00 -1.396120883405216784e+00 -1.722827598033467966e+00 -1.670955084526878132e+00 -1.859537461638105293e+00 -1.631544808854381579e+00 -1.405596200531058937e+00 -1.702297418208835511e+00 -1.651767627678244477e+00 -1.575105053884304107e+00 -2.059483305146109888e+00 -1.320554268417388766e+00 -1.384423640537185696e+00 -1.531687482668380840e+00 -1.291794305439715851e+00 -1.271124986178511884e+00 -1.656546734508589136e+00 -1.227053769565394692e+00 -1.428348279895433226e+00 -1.349197189231309491e+00 -1.676773264835520916e+00 -1.685619399569432630e+00 -2.141465561921879868e+00 -1.557210673170294379e+00 -1.318818834392312178e+00 -1.377160981778406512e+00 -2.785503000360225911e+00 -1.448530604491237828e+00 -1.503733336561579481e+00 -1.868606866176977022e+00 -1.645341142663830247e+00 -1.647836757711926614e+00 -1.523732592917368400e+00 -2.477958957737159906e+00 -2.198909021429596766e+00 -1.400078681527163971e+00 -1.762442202629481036e+00 -1.367356675385716480e+00 -1.799491303596996161e+00 -1.710821822636912071e+00 -2.474866619429539671e+00 -1.695406785989605147e+00 -2.716280987582644357e+00 -1.377156331322002769e+00 -1.610462512041003880e+00 -1.713680647551357961e+00 -1.522852267809208460e+00 -1.672258964473944065e+00 -1.578245903681757323e+00 -1.695271035139094495e+00 -1.450501668623515705e+00 -2.386724916865051060e+00 -1.157033823213124757e+00 -1.438595800673445613e+00 -1.302309116928314747e+00 -2.066342065288777619e+00 -1.227548455675315786e+00 -1.580658249893716505e+00 -1.466147766187755330e+00 -1.558747029617452373e+00 -1.499695315114899730e+00 -1.723305489569954663e+00 -1.508114094229151991e+00 -1.558887582603627031e+00 -1.497641700232017925e+00 -2.177608264754600675e+00 -1.602645204690740233e+00 -1.417172863821212658e+00 -1.907510647961968786e+00 -1.471364488896731881e+00 -1.497201540261012376e+00 -1.744080494889209909e+00 -1.534024871703834281e+00 -1.166463587747030184e+00 -2.303564245410812727e+00 -1.356120348029001388e+00 -1.452079113917130737e+00 -1.622033442780089318e+00 -2.027999577056105007e+00 -1.672113891076573378e+00 -1.721505957949332366e+00 -1.786401032182091342e+00 -1.869015783088708416e+00 -1.367236405365159557e+00 -1.364075128117547164e+00 -1.433155271872682768e+00 -1.705194607695391662e+00 -1.352241692540798734e+00 -1.351454327088289276e+00 -1.363821282598677076e+00 -1.724153349883939423e+00 -1.766834940607053817e+00 -1.377349474572274524e+00 -1.224891987806279836e+00 -1.940399333757370171e+00 -1.897349189178299200e+00 -1.555954212920733326e+00 -1.491190170372787005e+00 -1.562359684018828965e+00 -1.845155294613677999e+00 -1.686438353912836696e+00 -2.064962431725437586e+00 -1.448410038661325228e+00 -2.244721720961743827e+00 -1.912416863323547211e+00 -1.676102265835830885e+00 -1.453649887152953291e+00 -1.356119225147058849e+00 -2.196352201067966803e+00 -1.732485867209053287e+00 -1.526161463630439696e+00 -1.731794412256400406e+00 -1.186393233948619841e+00 -2.012921427291132659e+00 -1.868970119921354200e+00 -1.529062957117313326e+00 -1.602559174611641657e+00 -1.377718492643523751e+00 -1.168736466050533940e+00 -1.546489023268858842e+00 -1.338250995984096026e+00 -1.307385057121927874e+00 -1.582191318792612211e+00 -1.596620790128526979e+00 -1.919090464755195402e+00
[truncated: 6,110,000 more chars]
