# Supplementary material for: Impact of solvent forces and broken symmetry on the assembly of designed proteins at a liquid-solid interface
Source: Nat Commun. 2026 Mar 13;17:2446. doi: 10.1038/s41467-026-69170-0 (PMC12987978; doi:10.1038/s41467-026-69170-0)
Supplement: Supplementary file 9 — Source data [file 41467_2026_69170_MOESM9_ESM.zip › Source Data/figure-s5_smectic_fft.txt]

-2.580924975675617628e+00 -1.354855590977757984e+00 -1.390046602083739202e+00 -1.489166453834544157e+00 -1.829629101649135281e+00 -1.456780459325249355e+00 -1.293144853242368830e+00 -1.480321374836197634e+00 -1.633242163129037916e+00 -1.433920227493308053e+00 -1.986191505137677504e+00 -2.023892338380015588e+00 -1.547226977830331140e+00 -1.992101970423661772e+00 -2.060485121302929379e+00 -1.400727532044834023e+00 -1.384489262077177596e+00 -1.533532104384459860e+00 -2.136668782380279907e+00 -1.602795519482179465e+00 -1.330225214078592844e+00 -1.959186291470060848e+00 -1.402800417832344992e+00 -1.583691517218807743e+00 -1.516810980457883540e+00 -1.466853867854738480e+00 -1.218156543469101072e+00 -1.534823813846357909e+00 -1.762480348710251832e+00 -1.812085762289917579e+00 -1.826881413378137697e+00 -1.488850099146286743e+00 -1.236083291336451673e+00 -1.554052402488696139e+00 -1.485756240227062985e+00 -2.455337711728192929e+00 -1.642257582852296283e+00 -1.525215343461254536e+00 -2.215798500473208588e+00 -1.778376354668806503e+00 -1.617646298971055829e+00 -1.438256086513028276e+00 -1.777474549074725463e+00 -1.455441733915791458e+00 -1.528860230358583872e+00 -1.248671956428935248e+00 -1.784648380344266094e+00 -2.001742204173261097e+00 -1.406937717853898651e+00 -1.569146118233033294e+00 -1.658267408602752013e+00 -2.033898928477148260e+00 -1.393867779627535164e+00 -1.882764694258661775e+00 -2.271296356190272814e+00 -1.835133615177972244e+00 -1.485918872934891555e+00 -1.281505941824747863e+00 -1.712303261825122824e+00 -1.671758813431510671e+00 -1.772826650646652125e+00 -1.736670297270770824e+00 -1.868670038374216302e+00 -1.688655252942660612e+00 -1.550544285950777645e+00 -1.555512779441657223e+00 -1.591942339472302681e+00 -1.462103616785144888e+00 -1.381657460084794176e+00 -1.437024813740239493e+00 -1.926604399828887759e+00 -1.499418201443241783e+00 -2.140838081932177950e+00 -1.698866805123037116e+00 -2.123609223905770893e+00 -2.308010935234620753e+00 -1.497615565265558946e+00 -1.464115880830385796e+00 -1.561683227129732066e+00 -1.718352410607824732e+00 -1.497957420097941750e+00 -1.516964480336350896e+00 -1.464667684613571330e+00 -2.076216343957165922e+00 -1.261243710506398275e+00 -1.608420812384133258e+00 -1.530564764885767204e+00 -1.750840391478664992e+00 -1.884847537206983725e+00 -1.868713791828642945e+00 -1.509170207930998986e+00 -1.538685203302323945e+00 -1.711087859616288398e+00 -1.360948054417466802e+00 -1.588867638801793714e+00 -1.872835590514433157e+00 -2.037526705153887008e+00 -1.379918553016549199e+00 -1.515639959452847796e+00 -1.895472855118147670e+00 -1.816740513293417347e+00 -1.840606066859797219e+00 -1.804629456026046963e+00 -1.650034227671798304e+00 -1.500001888624152180e+00 -1.515870420840204957e+00 -1.456793305893723023e+00 -1.915658489802926079e+00 -1.605837113410036876e+00 -1.267679646559777495e+00 -1.593424452589687457e+00 -1.610049560323467244e+00 -1.391578318218891885e+00 -1.522195386296890440e+00 -1.577529067220762693e+00 -1.626040240480643773e+00 -1.656475247281156582e+00 -1.360799994905368404e+00 -1.772140652034865482e+00 -1.491513922391614955e+00 -1.701884912976815434e+00 -1.678539791100030598e+00 -1.674425350469255225e+00 -1.681537650211786250e+00 -1.435003347808008201e+00 -2.501074554241863979e+00 -1.847286051608420410e+00 -1.373988474388075254e+00 -1.449855600306733994e+00 -1.484208049791061024e+00 -1.589158856270299180e+00 -2.030295932023939987e+00 -1.423923538177457093e+00 -1.289667375750216838e+00 -1.650998793532408415e+00 -1.306581925283413659e+00 -2.223675796883425981e+00 -1.486959734623937601e+00 -1.335481237531160659e+00 -1.465444402980718985e+00 -1.913997386965803349e+00 -1.695900816687820445e+00 -1.473025928182498001e+00 -1.720792783587217656e+00 -1.801510626471287235e+00 -1.562408592818047559e+00 -2.001172183586795050e+00 -1.578744843200979409e+00 -1.513632866002678545e+00 -1.710935354480481729e+00 -1.943224506160162068e+00 -1.438931024706143980e+00 -1.870331376274757318e+00 -1.510068628962112580e+00 -2.078450293748435485e+00 -1.646577356035481499e+00 -1.747041478240284329e+00 -1.708290367893255723e+00 -1.269899361441483743e+00 -1.543453539506087102e+00 -1.389620482224872999e+00 -1.597608529483981243e+00 -1.491991953780284597e+00 -1.527634726138794141e+00 -1.465073383648905381e+00 -1.859084931944590124e+00 -1.349612623966800040e+00 -1.464720778288048697e+00 -1.606161824871756405e+00 -1.813162251541348358e+00 -1.505403758235819289e+00 -1.690859061827040488e+00 -1.340210425729067900e+00 -1.658964322632649591e+00 -1.367638303981209447e+00 -1.762022865273212835e+00 -1.661486959426628385e+00 -1.658755622769642279e+00 -1.571049801344066799e+00 -1.329928177687621949e+00 -1.655930460628189715e+00 -1.421890605996811274e+00 -1.553871454455546974e+00 -1.409690315434211305e+00 -1.306310569793928789e+00 -1.434173772926700563e+00 -1.750169571159481352e+00 -1.933046105962967109e+00 -1.395273884379300666e+00 -1.584215278394079940e+00 -1.785050791993552100e+00 -1.635412303089162744e+00 -1.537737443943287596e+00 -1.494546429621701478e+00 -1.868692499624905468e+00 -1.583782618763515115e+00 -1.901673055636151188e+00 -1.527850029989045844e+00 -1.751871639249037438e+00 -1.935785826124606368e+00 -2.747279172220141508e+00 -1.764302833867664511e+00 -1.678479405281795733e+00 -1.635216789825523431e+00 -1.999541385473152522e+00 -1.749007532342137683e+00 -1.324375344010295219e+00 -1.705293403183656409e+00 -2.258173016017555934e+00 -1.658074452587848580e+00 -1.566397025074299565e+00 -1.392324545152831661e+00 -1.892693827906393622e+00 -1.846726147086999781e+00 -1.465580521380072998e+00 -1.926862063132537051e+00 -1.204651306398029975e+00 -1.915316413556164221e+00 -1.620757611196412373e+00 -1.589693889984320485e+00 -2.195067269997857728e+00 -1.726079462909844153e+00 -1.544131777373855874e+00 -1.659934836164538519e+00 -1.210777167914190766e+00 -2.337638836207218684e+00 -1.439156327819105519e+00 -1.403272276590849632e+00 -1.773779109317007441e+00 -1.591841390224794761e+00 -1.929350377990062482e+00 -2.184016726147878007e+00 -1.831116902777436106e+00 -1.866272616857672872e+00 -1.629747050914619466e+00 -1.720147084848118846e+00 -1.693021859746912883e+00 -1.730201886820499357e+00 -1.537859949333908016e+00 -1.716458767711747102e+00 -1.840731586991324109e+00 -1.661469057452200859e+00 -1.405004646976705684e+00 -1.804163022238783221e+00 -1.703399985732119593e+00 -1.989449223144907908e+00 -1.659276821669755764e+00 -3.079605670862930467e+00 -1.440994716031722245e+00 -1.746092967808078544e+00 -1.881954971339600879e+00 -1.746092967808078544e+00 -1.440994716031722245e+00 -3.079605670862930467e+00 -1.659276821669755764e+00 -1.989449223144907908e+00 -1.703399985732119593e+00 -1.804163022238783221e+00 -1.405004646976705684e+00 -1.661469057452200859e+00 -1.840731586991324109e+00 -1.716458767711747102e+00 -1.537859949333908016e+00 -1.730201886820499357e+00 -1.693021859746912883e+00 -1.720147084848118846e+00 -1.629747050914619466e+00 -1.866272616857672872e+00 -1.831116902777436106e+00 -2.184016726147878007e+00 -1.929350377990062482e+00 -1.591841390224794761e+00 -1.773779109317007441e+00 -1.403272276590849632e+00 -1.439156327819105519e+00 -2.337638836207218684e+00 -1.210777167914190766e+00 -1.659934836164538519e+00 -1.544131777373855874e+00 -1.726079462909844153e+00 -2.195067269997857728e+00 -1.589693889984320485e+00 -1.620757611196412373e+00 -1.915316413556164221e+00 -1.204651306398029975e+00 -1.926862063132537051e+00 -1.465580521380072998e+00 -1.846726147086999781e+00 -1.892693827906393622e+00 -1.392324545152831661e+00 -1.566397025074299565e+00 -1.658074452587848580e+00 -2.258173016017555934e+00 -1.705293403183656409e+00 -1.324375344010295219e+00 -1.749007532342137683e+00 -1.999541385473152522e+00 -1.635216789825523431e+00 -1.678479405281795733e+00 -1.764302833867664511e+00 -2.747279172220141508e+00 -1.935785826124606368e+00 -1.751871639249037438e+00 -1.527850029989045844e+00 -1.901673055636151188e+00 -1.583782618763515115e+00 -1.868692499624905468e+00 -1.494546429621701478e+00 -1.537737443943287596e+00 -1.635412303089162744e+00 -1.785050791993552100e+00 -1.584215278394079940e+00 -1.395273884379300666e+00 -1.933046105962967109e+00 -1.750169571159481352e+00 -1.434173772926700563e+00 -1.306310569793928789e+00 -1.409690315434211305e+00 -1.553871454455546974e+00 -1.421890605996811274e+00 -1.655930460628189715e+00 -1.329928177687621949e+00 -1.571049801344066799e+00 -1.658755622769642279e+00 -1.661486959426628385e+00 -1.762022865273212835e+00 -1.367638303981209447e+00 -1.658964322632649591e+00 -1.340210425729067900e+00 -1.690859061827040488e+00 -1.505403758235819289e+00 -1.813162251541348358e+00 -1.606161824871756405e+00 -1.464720778288048697e+00 -1.349612623966800040e+00 -1.859084931944590124e+00 -1.465073383648905381e+00 -1.527634726138794141e+00 -1.491991953780284597e+00 -1.597608529483981243e+00 -1.389620482224872999e+00 -1.543453539506087102e+00 -1.269899361441483743e+00 -1.708290367893255723e+00 -1.747041478240284329e+00 -1.646577356035481499e+00 -2.078450293748435485e+00 -1.510068628962112580e+00 -1.870331376274757318e+00 -1.438931024706143980e+00 -1.943224506160162068e+00 -1.710935354480481729e+00 -1.513632866002678545e+00 -1.578744843200979409e+00 -2.001172183586795050e+00 -1.562408592818047559e+00 -1.801510626471287235e+00 -1.720792783587217656e+00 -1.473025928182498001e+00 -1.695900816687820445e+00 -1.913997386965803349e+00 -1.465444402980718985e+00 -1.335481237531160659e+00 -1.486959734623937601e+00 -2.223675796883425981e+00 -1.306581925283413659e+00 -1.650998793532408415e+00 -1.289667375750216838e+00 -1.423923538177457093e+00 -2.030295932023939987e+00 -1.589158856270299180e+00 -1.484208049791061024e+00 -1.449855600306733994e+00 -1.373988474388075254e+00 -1.847286051608420410e+00 -2.501074554241863979e+00 -1.435003347808008201e+00 -1.681537650211786250e+00 -1.674425350469255225e+00 -1.678539791100030598e+00 -1.701884912976815434e+00 -1.491513922391614955e+00 -1.772140652034865482e+00 -1.360799994905368404e+00 -1.656475247281156582e+00 -1.626040240480643773e+00 -1.577529067220762693e+00 -1.522195386296890440e+00 -1.391578318218891885e+00 -1.610049560323467244e+00 -1.593424452589687457e+00 -1.267679646559777495e+00 -1.605837113410036876e+00 -1.915658489802926079e+00 -1.456793305893723023e+00 -1.515870420840204957e+00 -1.500001888624152180e+00 -1.650034227671798304e+00 -1.804629456026046963e+00 -1.840606066859797219e+00 -1.816740513293417347e+00 -1.895472855118147670e+00 -1.515639959452847796e+00 -1.379918553016549199e+00 -2.037526705153887008e+00 -1.872835590514433157e+00 -1.588867638801793714e+00 -1.360948054417466802e+00 -1.711087859616288398e+00 -1.538685203302323945e+00 -1.509170207930998986e+00 -1.868713791828642945e+00 -1.884847537206983725e+00 -1.750840391478664992e+00 -1.530564764885767204e+00 -1.608420812384133258e+00 -1.261243710506398275e+00 -2.076216343957165922e+00 -1.464667684613571330e+00 -1.516964480336350896e+00 -1.497957420097941750e+00 -1.718352410607824732e+00 -1.561683227129732066e+00 -1.464115880830385796e+00 -1.497615565265558946e+00 -2.308010935234620753e+00 -2.123609223905770893e+00 -1.698866805123037116e+00 -2.140838081932177950e+00 -1.499418201443241783e+00 -1.926604399828887759e+00 -1.437024813740239493e+00 -1.381657460084794176e+00 -1.462103616785144888e+00 -1.591942339472302681e+00 -1.555512779441657223e+00 -1.550544285950777645e+00 -1.688655252942660612e+00 -1.868670038374216302e+00 -1.736670297270770824e+00 -1.772826650646652125e+00 -1.671758813431510671e+00 -1.712303261825122824e+00 -1.281505941824747863e+00 -1.485918872934891555e+00 -1.835133615177972244e+00 -2.271296356190272814e+00 -1.882764694258661775e+00 -1.393867779627535164e+00 -2.033898928477148260e+00 -1.658267408602752013e+00 -1.569146118233033294e+00 -1.406937717853898651e+00 -2.001742204173261097e+00 -1.784648380344266094e+00 -1.248671956428935248e+00 -1.528860230358583872e+00 -1.455441733915791458e+00 -1.777474549074725463e+00 -1.438256086513028276e+00 -1.617646298971055829e+00 -1.778376354668806503e+00 -2.215798500473208588e+00 -1.525215343461254536e+00 -1.642257582852296283e+00 -2.455337711728192929e+00 -1.485756240227062985e+00 -1.554052402488696139e+00 -1.236083291336451673e+00 -1.488850099146286743e+00 -1.826881413378137697e+00 -1.812085762289917579e+00 -1.762480348710251832e+00 -1.534823813846357909e+00 -1.218156543469101072e+00 -1.466853867854738480e+00 -1.516810980457883540e+00 -1.583691517218807743e+00 -1.402800417832344992e+00 -1.959186291470060848e+00 -1.330225214078592844e+00 -1.602795519482179465e+00 -2.136668782380279907e+00 -1.533532104384459860e+00 -1.384489262077177596e+00 -1.400727532044834023e+00 -2.060485121302929379e+00 -1.992101970423661772e+00 -1.547226977830331140e+00 -2.023892338380015588e+00 -1.986191505137677504e+00 -1.433920227493308053e+00 -1.633242163129037916e+00 -1.480321374836197634e+00 -1.293144853242368830e+00 -1.456780459325249355e+00 -1.829629101649135281e+00 -1.489166453834544157e+00 -1.390046602083739202e+00 -1.354855590977757984e+00
-1.361505079829922860e+00 -1.312294932175997131e+00 -1.455126634359185767e+00 -1.319209701050523265e+00 -1.696523148688845239e+00 -1.364748143874759512e+00 -1.633063766051545462e+00 -1.747255542549273288e+00 -1.904891063783382688e+00 -1.637684166680700937e+00 -1.853194343775410813e+00 -1.954721256958153797e+00 -1.519180109180652272e+00 -1.843929619697193933e+00 -1.711652331276338979e+00 -1.971491382643956403e+00 -1.956441649257968374e+00 -1.768682998794778971e+00 -1.328397428825443649e+00 -1.476496670721114901e+00 -1.569104638995136414e+00 -2.635447834809435008e+00 -1.550757965613862588e+00 -1.788532224560524408e+00 -1.563747457736194058e+00 -1.390180533828022647e+00 -1.527701026671882234e+00 -1.922137313398683212e+00 -1.866729987115922196e+00 -2.112298636916327688e+00 -2.281642138168920475e+00 -1.651865042387918869e+00 -1.725974822613575377e+00 -1.450194358349776724e+00 -1.845462850728228688e+00 -1.755550682428550502e+00 -1.311830204068091588e+00 -1.635962726008849621e+00 -1.715186421805092287e+00 -2.057679812806178621e+00 -1.679817403533180986e+00 -2.172471525263415693e+00 -2.198319615827451390e+00 -1.645124458435473391e+00 -1.760784327795184234e+00 -1.888276681974859539e+00 -1.367830202008037954e+00 -1.606701287532773081e+00 -1.479889157921699283e+00 -1.438947567307079733e+00 -1.307682463101945691e+00 -1.494182059457505041e+00 -1.715612380827120642e+00 -1.444785534384726233e+00 -1.676845055750537439e+00 -1.733459277175168456e+00 -1.554918517637641218e+00 -1.333571971935249012e+00 -1.317942632812546977e+00 -1.469017676163092867e+00 -1.693791662187111857e+00 -1.481287567364491409e+00 -1.368589303315045358e+00 -1.993410967492762920e+00 -1.585476923566567997e+00 -1.442400437901083743e+00 -1.724055849565525822e+00 -2.215044319094785941e+00 -1.331731927120935355e+00 -1.448359605972766584e+00 -1.843305499648947521e+00 -1.588679802948947950e+00 -1.670731931245932333e+00 -1.480755632785176967e+00 -1.378625951298626751e+00 -1.788106147111974353e+00 -1.677682371558734564e+00 -1.700146197801764236e+00 -1.336578958316196886e+00 -1.505629177080337167e+00 -1.560895195394782498e+00 -1.918985783230238606e+00 -1.926904352260573550e+00 -1.384030153775307248e+00 -1.259126895628958964e+00 -1.413928915002016895e+00 -1.759407494899211777e+00 -2.084314330697328632e+00 -1.306342932395518019e+00 -1.793795437610476995e+00 -1.773569692273698317e+00 -1.375982381374348362e+00 -1.568917652796628204e+00 -1.665909923781645929e+00 -1.317800630164172926e+00 -1.385917098585393692e+00 -1.599264781416973147e+00 -1.552848790613530428e+00 -1.402882813262014361e+00 -1.345662767549117289e+00 -1.494592536022733675e+00 -1.962182970557901474e+00 -1.584764254524128946e+00 -1.473566742892014281e+00 -1.181969696852038343e+00 -2.422571600815716764e+00 -1.474987396373983239e+00 -1.497058953629081035e+00 -1.400599235431040590e+00 -1.970054029657860362e+00 -1.790498965546436505e+00 -1.859589860214150514e+00 -1.442115816498240388e+00 -1.648764764439684338e+00 -1.346239445134964408e+00 -1.907846709717044176e+00 -2.057248969703846964e+00 -1.722151354977594195e+00 -2.080708729444388894e+00 -2.004727731169443583e+00 -1.375121956998668793e+00 -1.736935898050435245e+00 -1.294887231408430095e+00 -1.621473352104494392e+00 -1.454214468976754882e+00 -1.375238588480709012e+00 -1.812629957828687299e+00 -1.659070020838950388e+00 -2.158499056344211020e+00 -1.689353622787749476e+00 -1.974953088825888381e+00 -1.862696515270633180e+00 -1.892530605442799496e+00 -1.346725864145180473e+00 -1.435184936210532447e+00 -1.548186949035777804e+00 -1.975217684188851575e+00 -2.278351178749275174e+00 -1.702235032911707968e+00 -1.528902577318386857e+00 -1.896280015238653194e+00 -1.661305606152760461e+00 -1.840662928663682640e+00 -1.836298371707829391e+00 -1.542797144924711095e+00 -2.636691157390971707e+00 -1.430522833216619549e+00 -1.477998939111608623e+00 -2.034293034169134984e+00 -2.131353621192947134e+00 -1.612351567247717332e+00 -1.430089806558958898e+00 -1.267114270754385652e+00 -1.528641977976777477e+00 -1.627727844526657419e+00 -1.785255984583119737e+00 -1.467976637533308759e+00 -1.898330023570330649e+00 -1.491421662133749937e+00 -1.403732558662235785e+00 -1.603561182316000311e+00 -1.374917931397861004e+00 -2.230310794882197634e+00 -1.847942362678990591e+00 -1.900533321035244416e+00 -1.716291194893980965e+00 -1.696921990675650083e+00 -1.763941979854073416e+00 -1.693538802927150089e+00 -1.959357178705351199e+00 -2.034010100106053986e+00 -2.178062604012959813e+00 -1.557699977867777141e+00 -1.586073137684752998e+00 -1.297217906133268484e+00 -1.881653659995887740e+00 -1.791686019453214707e+00 -1.667962607377285522e+00 -1.369971836036220081e+00 -1.845426605686512955e+00 -1.532719097228882887e+00 -1.696647409217062252e+00 -1.419135736296793349e+00 -1.837096922146473243e+00 -1.571454015670847637e+00 -1.211580761264000161e+00 -1.645568228760878160e+00 -1.108694027896352186e+00 -1.628891960166623853e+00 -2.864986932100164641e+00 -2.009481627340405030e+00 -1.981455207103376415e+00 -1.550804116891510320e+00 -1.312217909552323647e+00 -1.801679544262164478e+00 -1.646453998946804553e+00 -1.318492406257446126e+00 -1.886825525460757769e+00 -1.555085961112536719e+00 -1.391011073159102107e+00 -1.756206722573668610e+00 -1.884043214287635104e+00 -1.495443793156826739e+00 -1.377695813570333883e+00 -1.800677821810137136e+00 -2.690138721811513367e+00 -1.433783144957916589e+00 -1.507727935171748079e+00 -1.303466562665857920e+00 -1.730557514115804940e+00 -1.506496813465884932e+00 -1.336935307064262446e+00 -1.365896620405174344e+00 -1.583900516573251149e+00 -1.825797807436128739e+00 -1.870163796271952394e+00 -1.915252825209270426e+00 -2.551551098856380762e+00 -1.582049879800129011e+00 -1.556002002447667065e+00 -1.392869286179643451e+00 -1.672564143249915869e+00 -1.615895417768455244e+00 -1.965232478825598816e+00 -1.552214536506966169e+00 -1.887914912516292620e+00 -2.219639195153904954e+00 -1.597426218159907485e+00 -1.612546828133459398e+00 -2.140028776240710862e+00 -1.526274030245968083e+00 -1.537837077625598292e+00 -1.920510348945268397e+00 -1.548479858630157135e+00 -2.077722917685965065e+00 -1.865893789921952983e+00 -1.429752117118139765e+00 -1.308807440425886037e+00 -1.384016946425514094e+00 -1.667409883503952139e+00 -1.679227223798181123e+00 -1.491770168339160874e+00 -1.645771238055986574e+00 -1.791752416303724171e+00 -2.235927066328600610e+00 -1.513645992411658092e+00 -1.607654549013070699e+00 -1.607612061685373517e+00 -1.628229272641959824e+00 -2.067863948770224169e+00 -1.567644700160240490e+00 -1.515483048820696288e+00 -1.669961031907122306e+00 -2.191524078986543778e+00 -1.674889246404462018e+00 -1.792948731619652847e+00 -1.784618189144418388e+00 -1.979410635539668117e+00 -2.157378729799459993e+00 -1.858752960445113622e+00 -1.533280109857140694e+00 -1.350697317824022914e+00 -1.700030005793378596e+00 -1.554365302391768511e+00 -1.929288427133345252e+00 -1.649902345202597598e+00 -1.774150167761219921e+00 -1.518302968784212892e+00 -1.727320251731123912e+00 -1.933576194363288758e+00 -1.739976165141985831e+00 -1.706835255759724168e+00 -1.536246093636043364e+00 -1.584932610183509505e+00 -1.683754087707264313e+00 -1.322870075357232222e+00 -1.533991539240421753e+00 -2.013608057337259893e+00 -1.233627414716404802e+00 -1.546673100320304250e+00 -1.682096605129987488e+00 -1.619785589394643344e+00 -2.528926012453498906e+00 -1.537963824583776784e+00 -1.769791331609703589e+00 -1.404508805422539641e+00 -1.545712299987973326e+00 -1.709066935781639707e+00 -1.384603195314194846e+00 -1.943572473019035129e+00 -1.747846741963893447e+00 -2.778827082665547898e+00 -1.655347078418398343e+00 -1.541703022123353195e+00 -1.594420277664134522e+00 -1.496249665026434528e+00 -1.531601537960138870e+00 -1.857475452798578175e+00 -1.607834110179101605e+00 -1.419487548195143889e+00 -1.424004089785365190e+00 -1.701880489574637334e+00 -2.558918672221754065e+00 -1.555817322546815928e+00 -1.808492249750094150e+00 -1.865795329463635577e+00 -1.907893615981597124e+00 -1.325931257073513336e+00 -1.584342317222787511e+00 -2.525991529776774769e+00 -2.016474301804338509e+00 -1.425543463987761550e+00 -1.726067444361382819e+00 -1.619553499241883188e+00 -1.761640464414067520e+00 -1.970798341462027148e+00 -1.413675667983607331e+00 -2.542422006366065190e+00 -1.439759571649414926e+00 -1.971084193631782000e+00 -1.372735261260145112e+00 -1.864826710048054226e+00 -1.486842207989814479e+00 -1.887011983210983290e+00 -1.751804289448877006e+00 -1.487892111682403318e+00 -1.338016673037672133e+00 -1.466739938114226982e+00 -1.924784957090725168e+00 -1.524156937504328457e+00 -2.003857002274250121e+00 -2.062739686009387174e+00 -1.443339334161744425e+00 -2.063549286009423334e+00 -1.459966711844845388e+00 -1.822123390388667774e+00 -1.484470362980053082e+00 -1.373446940877598221e+00 -1.708341116236498314e+00 -1.843313799277688680e+00 -1.413639204862315202e+00 -1.444715202164592149e+00 -1.846640750847380774e+00 -1.823580146195756813e+00 -1.323865570645307077e+00 -1.391336485968865500e+00 -1.482256729107008564e+00 -1.622351618938068674e+00 -1.544105258242475465e+00 -1.431903431604274024e+00 -1.434278067650706978e+00 -1.710773262290098184e+00 -1.418840326677663244e+00 -2.310685777426497722e+00 -1.326226391862692866e+00 -2.092939492236364885e+00 -1.500835051738175441e+00 -2.046903048532177749e+00 -1.465787925111788903e+00 -1.724129562489169265e+00 -1.480328757868337508e+00 -1.360966744517025040e+00 -1.413694400656505978e+00 -1.506931021855587582e+00 -1.601682091157492271e+00 -1.425974752237755272e+00 -1.404731811698971544e+00 -1.454040626484801813e+00 -1.937230013016172814e+00 -1.629169022661870914e+00 -1.474524836700538799e+00 -1.735971418231034846e+00 -1.429916513464353001e+00 -1.506777683521515865e+00 -2.025862281793854081e+00 -1.410955071678037243e+00 -1.888992588730690425e+00 -1.610322818582258009e+00 -1.678724297709081270e+00 -1.481233896229643632e+00 -1.836339172704140266e+00 -1.320677444756082952e+00 -2.884819286826778573e+00 -1.888049355201403490e+00 -1.922696660093684340e+00 -1.374579129527090382e+00 -1.835259412384693478e+00 -2.129780626846859981e+00 -1.636916251147451540e+00 -2.146035381199423497e+00 -2.047676579244632755e+00 -1.788348582295953504e+00 -1.545359909248771757e+00 -1.523296673241183896e+00 -1.287225112765397750e+00 -1.698134902468041219e+00 -2.151004698673825377e+00 -1.644105350950963329e+00 -1.908036828488059777e+00 -1.802317370687893217e+00 -1.762093337772793200e+00 -1.237877277466575388e+00 -2.072585231452819698e+00 -1.816340757578793541e+00 -1.830766191721204805e+00 -1.555959237275029938e+00 -1.504349634236661348e+00 -1.832588887995103111e+00 -1.718447916843416579e+00 -1.329646504811429653e+00 -2.013796213911756894e+00 -1.730145204454475838e+00 -1.685455428366161579e+00 -1.363035120479103357e+00 -1.453416121563819718e+00 -1.354135859870993830e+00 -1.665539365289536056e+00 -1.360836018225371147e+00 -1.329960147071311605e+00 -1.591881011243143851e+00 -1.933924993809482018e+00 -1.655410795881769426e+00 -1.625602250772961055e+00 -1.327245710688668590e+00 -1.920083527221502218e+00 -1.244317155515399342e+00 -1.503806008344011680e+00 -1.437839335961581533e+00 -1.738102724844359459e+00 -1.624463389652480494e+00 -1.582659890822331938e+00 -1.393313248259724801e+00 -1.345214148999608561e+00 -1.440457623397740639e+00 -1.709034472450237541e+00 -1.386767974989840946e+00 -1.488555566912129535e+00 -2.514703909455533015e+00 -1.618930836598738265e+00 -1.556157433813365465e+00 -1.686435296951929619e+00 -1.935728055115527146e+00 -1.735800559820454225e+00 -1.881187984958765158e+00 -1.658890471948228251e+00 -1.340184901730382627e+00 -1.704607996159626548e+00 -1.909161917187899515e+00 -1.336177911461607914e+00 -2.023648273666363906e+00 -2.042151956586897299e+00 -1.419483728608875506e+00 -1.783820575370895778e+00 -1.846203695928281485e+00 -1.502223706932056313e+00 -2.059845454411989074e+00 -1.504166885852109781e+00 -1.577521616011786865e+00 -1.517452909001941075e+00 -1.472273574525003070e+00 -2.201502635046543421e+00 -1.167896704707596323e+00 -1.718456939704945174e+00 -1.457830836749859138e+00 -2.075207843121818829e+00 -1.472425910173435382e+00 -1.698720025454405480e+00 -1.799170298479383590e+00 -1.517543321794964539e+00 -1.696171522404670728e+00 -1.429640227141341979e+00 -1.722076892182859531e+00 -1.765777477329588008e+00 -1.684573585726274025e+00 -2.143830640999082160e+00 -1.609338085623398529e+00 -1.643022680456929230e+00 -2.006042041676525223e+00 -1.893781223343858677e+00 -1.728672300576006737e+00 -1.757138405325272101e+00 -1.769190846122366878e+00 -1.624458469166502050e+00 -2.077383630136921511e+00 -1.937323464444512977e+00 -1.386324124109251432e+00 -2.688853568659927973e+00 -1.368866685903342040e+00 -1.377047361753327204e+00 -1.132227409337414725e+00 -1.515556124583489206e+00 -1.608591429216164270e+00 -1.687967264215549879e+00 -1.445710471540925468e+00 -1.625085810585692681e+00 -1.887981403591093565e+00 -1.412732828838267674e+00 -1.789974255355004207e+00 -1.364191044971074795e+00 -2.626248461506397014e+00
-1.360445317778467222e+00 -1.822787724732203518e+00 -1.385653560984711596e+00 -1.702087760859768650e+00 -1.453824191712411285e+00 -1.417277999700515378e+00 -1.868907657760041863e+00 -1.420384253769753746e+00 -1.886505694746649198e+00 -1.546543614719521509e+00 -1.829305234679933889e+00 -1.649837459966350561e+00 -1.930600599313343713e+00 -1.533692360528439380e+00 -1.486427709267846176e+00 -1.898177289960608194e+00 -1.431311240846171451e+00 -1.723641830543457765e+00 -1.934916027614194789e+00 -1.451174218168779895e+00 -1.351597152650468647e+00 -1.517420298551385160e+00 -1.436168264793832750e+00 -1.420630123981814652e+00 -1.567534677436747348e+00 -2.115275609115910616e+00 -1.723919542783766579e+00 -1.694854951956635603e+00 -2.116545243884981442e+00 -1.616457287823984013e+00 -1.925119262754074079e+00 -1.675611628513343998e+00 -1.517072143664468520e+00 -1.939455981582362654e+00 -1.336529621491313158e+00 -1.462570138689306409e+00 -1.671810226064698313e+00 -1.516183690329372835e+00 -1.743607292340793924e+00 -1.580657801250961558e+00 -1.834159049434649580e+00 -1.771061245868462253e+00 -1.916350714312078596e+00 -1.691162541619035897e+00 -1.464429073974669260e+00 -1.618106361118216707e+00 -1.201397968120183402e+00 -1.490885466949233518e+00 -2.330074056858113529e+00 -1.708610003043833592e+00 -1.685416615784349537e+00 -1.955392918123913359e+00 -1.581068762510851933e+00 -1.828739912989168825e+00 -1.624456933682290716e+00 -2.007052730305325383e+00 -2.378451759813345667e+00 -1.966179530901205785e+00 -1.943658770725676055e+00 -1.429970681451404380e+00 -1.846574461850267079e+00 -1.398205420057030413e+00 -2.030186197267794590e+00 -1.539106317950470482e+00 -1.579361757050486981e+00 -1.581814808829832053e+00 -1.829725912386965359e+00 -1.652387646309860569e+00 -2.053335482817321367e+00 -1.832614669097668791e+00 -1.222931952310650328e+00 -1.702756946285039152e+00 -1.635317698388184082e+00 -1.466849320063331907e+00 -1.500257347104515748e+00 -1.917959593672568408e+00 -1.407261598248970014e+00 -1.617357566647461109e+00 -2.519401982892835790e+00 -1.315218463798888404e+00 -2.000846820934049752e+00 -2.013524315722748703e+00 -1.322627796626482555e+00 -1.540536992479623279e+00 -1.604703083857207835e+00 -1.719133803916038428e+00 -2.043092513352408268e+00 -1.855211897194985582e+00 -1.353273686921669494e+00 -1.603857475333704707e+00 -1.394029980014485526e+00 -1.285495839620473202e+00 -1.683683229220220623e+00 -2.429807694312831057e+00 -1.779805271230707753e+00 -1.167691683598008234e+00 -1.255342676325681639e+00 -1.861461271937288497e+00 -1.494969453530901937e+00 -1.512584725666137331e+00 -1.673626720803836676e+00 -1.512797997555432650e+00 -1.462697963909428855e+00 -1.475032363944172698e+00 -2.074400888728280545e+00 -1.697114902684763837e+00 -1.519942120656197604e+00 -1.477984625901249460e+00 -1.444511777953937148e+00 -1.652968063654764785e+00 -1.701139273588258227e+00 -1.589497730184320945e+00 -1.263571782437859170e+00 -2.023089084178847585e+00 -2.558406639196803223e+00 -2.065339432850416213e+00 -1.334588658956836094e+00 -1.780092611973554062e+00 -1.776316881497916667e+00 -2.005485433272951923e+00 -1.775664047919939925e+00 -1.490776745203876708e+00 -1.672381512002083070e+00 -1.454114258828450579e+00 -1.853884358762362128e+00 -1.639308204177479578e+00 -1.848476434977031069e+00 -1.658765644759458091e+00 -1.625802095976538242e+00 -1.665668373383025980e+00 -1.541531300064250987e+00 -1.440662205849629229e+00 -1.518195520171751411e+00 -1.456637735138297973e+00 -1.794308214562217119e+00 -1.538858718543591575e+00 -1.803541766550836867e+00 -1.597734808660903338e+00 -1.770995766180801123e+00 -1.502478828370422459e+00 -1.672110591260408174e+00 -1.429385369397290884e+00 -1.265255919108947635e+00 -1.913096897549944053e+00 -1.575577940115120423e+00 -1.369614820086029194e+00 -1.458610451213781856e+00 -2.117453557307738432e+00 -1.503072459301051600e+00 -1.676761802025745540e+00 -1.863410238486713055e+00 -1.859096064688282368e+00 -2.060885878587571440e+00 -1.967520274239593414e+00 -1.223812287321857095e+00 -1.817171050038909330e+00 -1.712034819694539856e+00 -2.272085665087432815e+00 -1.589451633261208530e+00 -1.502312277520210460e+00 -1.540581801935345441e+00 -1.572651885129837446e+00 -1.686282458366920034e+00 -1.633952137133284355e+00 -1.743515378725836174e+00 -1.681349686993183878e+00 -1.393594034795004211e+00 -1.571664387105244698e+00 -1.467111148170941792e+00 -1.149078734649482847e+00 -1.251858494261802734e+00 -1.732501660723591463e+00 -1.364667830927971170e+00 -2.074145826180802121e+00 -1.574416364866033202e+00 -1.499105045946583559e+00 -1.507962161720507899e+00 -1.683427308493248953e+00 -1.657359421972483426e+00 -1.295471210897926273e+00 -1.346062259837103259e+00 -1.784793621471095770e+00 -1.552432610807056079e+00 -1.588832900514489666e+00 -1.493372591544286809e+00 -1.528468165172938820e+00 -1.655209482638956731e+00 -1.795793485781886911e+00 -1.646110842287362708e+00 -1.882536323198765515e+00 -1.234988401192875784e+00 -1.597568349124822262e+00 -1.799723538018083602e+00 -1.770074665688895266e+00 -1.484666828032151331e+00 -1.422747973362109120e+00 -1.916393451455175256e+00 -1.721048863958571484e+00 -1.671134480063185102e+00 -1.646193795866381482e+00 -1.496034710141660007e+00 -1.439818644855212382e+00 -1.776480986374646687e+00 -1.569000746741959329e+00 -1.421168510826829712e+00 -1.582225923071068907e+00 -1.667747903315803804e+00 -1.805878650888385284e+00 -1.608441838033840776e+00 -1.535774851504224880e+00 -1.580226760179312295e+00 -1.662703760402772790e+00 -1.736776852471435983e+00 -2.091660213079084230e+00 -1.569708585508297061e+00 -1.981949029125836148e+00 -1.924796700834455754e+00 -2.421360377731518909e+00 -1.613290869358783519e+00 -2.101165149093312756e+00 -1.561809183478768182e+00 -1.413607344135581645e+00 -1.682138383601668563e+00 -1.391298396119853731e+00 -1.761597474846833267e+00 -1.655447363497166036e+00 -1.310311190030368556e+00 -1.383899021645624616e+00 -1.671427023159575587e+00 -1.228091831585883753e+00 -1.539739684020001276e+00 -1.664040162269681211e+00 -1.779333165852375664e+00 -1.254349264845235234e+00 -1.354217381103264506e+00 -1.550551456064102940e+00 -2.350260446844234519e+00 -1.351072937042786304e+00 -2.081125268316660559e+00 -1.828116324686383409e+00 -1.896723185291673941e+00 -1.451753779545136958e+00 -1.607265353089973425e+00 -1.824617748535939610e+00 -2.043038091755632113e+00 -1.254349434565671606e+00 -1.493317957644371585e+00 -1.707413236109996069e+00 -1.809026785455773556e+00 -1.538900518071636636e+00 -1.458433628540227955e+00 -1.664167686076414965e+00 -1.431734387988959023e+00 -1.603041686458423820e+00 -1.592789640506048654e+00 -1.644731357943943539e+00 -2.045673425989018579e+00 -2.018236101651248671e+00 -1.293869672308128216e+00 -1.776749960585557009e+00 -1.493261058110759709e+00 -1.864569793962177480e+00 -1.395879126389247826e+00 -1.549990801992371603e+00 -1.446087502733151897e+00 -1.441897260566541439e+00 -1.798347609988619311e+00 -1.746155531399179006e+00 -2.144928603266738953e+00 -1.629068064967595042e+00 -1.417455550173178480e+00 -1.692069443398958262e+00 -1.674238921952595716e+00 -1.414875252605044986e+00 -1.988125909286218684e+00 -1.539130679534397084e+00 -1.633300246929008770e+00 -1.727418981617662164e+00 -1.563903183282594478e+00 -1.913137228075416862e+00 -1.578452075492587037e+00 -1.793145665134645572e+00 -1.601039979553988468e+00 -1.765992514900596611e+00 -1.490842004105037200e+00 -1.642488119549272207e+00 -1.503126929266180856e+00 -1.241820735077197924e+00 -1.759557257035950339e+00 -1.521777481331791915e+00 -2.518030962241148529e+00 -2.030150955382566735e+00 -1.331120678103658195e+00 -1.671459059522355517e+00 -1.484299669158053003e+00 -1.462856255733084199e+00 -1.777240240128360238e+00 -1.297052352813406140e+00 -1.376107304700737943e+00 -1.604234559078892675e+00 -1.486762080814203468e+00 -2.032850267870001559e+00 -1.539101022160549448e+00 -1.677767788141910854e+00 -2.306377278459767588e+00 -1.718959693304881409e+00 -1.663950166934025088e+00 -1.971258161707521772e+00 -1.513546832540051179e+00 -1.308275174764025772e+00 -1.610246402011845657e+00 -1.672027131249186560e+00 -2.070446689947360142e+00 -1.864066067459460463e+00 -1.548535705009270957e+00 -1.988315920972844264e+00 -1.664609484909504333e+00 -1.942267034054083741e+00 -2.347286967563594562e+00 -2.256215608806664719e+00 -1.770183720562841234e+00 -1.325427273834234532e+00 -1.611700142959930471e+00 -1.604813430674832730e+00 -1.850291002260288309e+00 -1.703097053243898484e+00 -1.895744871378150620e+00 -1.667141490067028942e+00 -1.968962431646558819e+00 -1.655456077472676313e+00 -1.921885661153085900e+00 -1.651342302769258863e+00 -1.402084742056552757e+00 -1.488389863974642013e+00 -1.951777294119202644e+00 -2.291727093631712009e+00 -1.447879980653306031e+00 -1.608399387266212788e+00 -1.561678783575431773e+00 -1.472486031748279078e+00 -2.230792423315304696e+00 -1.645616218227047289e+00 -1.837079093669538032e+00 -1.359095467505836208e+00 -1.288362971887689890e+00 -1.658233655760362080e+00 -1.546307000170479062e+00 -1.591760987957172802e+00 -1.597846666871751031e+00 -1.532193753175419282e+00 -1.169766271615224174e+00 -1.682300957686052367e+00 -1.303771671177544222e+00 -1.554426680768205227e+00 -1.411964202518762423e+00 -1.381826845266065362e+00 -1.353632631034304090e+00 -1.828473877384217072e+00 -1.442129729194025156e+00 -2.573697298866114203e+00 -1.475374425076682927e+00 -1.354715329448650918e+00 -1.676791972680317322e+00 -1.563407477344087138e+00 -1.823362634356552547e+00 -1.632709469115489087e+00 -1.860724440107503153e+00 -1.700554591194668008e+00 -1.762925101986981158e+00 -1.506734363630355178e+00 -1.533298368752606944e+00 -1.533839142486243867e+00 -1.760877654465977660e+00 -1.573968703056124241e+00 -1.355175224971352455e+00 -1.871442471755552228e+00 -1.497895445541386872e+00 -1.819817294236252492e+00 -1.634988718164141153e+00 -1.822853795893488504e+00 -1.599689226756553229e+00 -1.696558632592628069e+00 -1.477760923290714956e+00 -1.612385545269783949e+00 -1.700383292272665603e+00 -1.554661870625211328e+00 -1.701455675047962579e+00 -1.734632380090699977e+00 -1.371254393209849320e+00 -1.611112384675208453e+00 -1.743279283318979633e+00 -1.725692015630096554e+00 -2.002639317402820307e+00 -1.709207032585438268e+00 -1.465824148806040172e+00 -1.473817802821939971e+00 -1.474921636708512951e+00 -1.670265111653582712e+00 -1.407965086828879109e+00 -1.567289834559082218e+00 -1.561719742534512623e+00 -1.446892461257671236e+00 -1.980026705321351610e+00 -1.863199940868678128e+00 -1.729021671331748333e+00 -1.766119095031288388e+00 -1.544152722363602459e+00 -1.707844108849616127e+00 -1.775746129403440010e+00 -1.617739510018520122e+00 -1.269358183512921068e+00 -2.075664269792593331e+00 -1.469834487072550377e+00 -1.479527836686912901e+00 -1.419474798947616190e+00 -1.316347280636295469e+00 -1.800861739561949726e+00 -1.443654849731913714e+00 -1.282658558628539724e+00 -1.449937926234526442e+00 -1.741550456830980309e+00 -1.607062885526494789e+00 -1.461138092802253707e+00 -1.684601391840958584e+00 -1.444412038488867900e+00 -1.717299156194982634e+00 -3.001980859991479900e+00 -1.731387744124015748e+00 -1.839464226143793457e+00 -1.752388577445947337e+00 -1.622821447994327260e+00 -2.051905323054286079e+00 -1.382563969268903792e+00 -2.218276960490701999e+00 -2.294212084681633179e+00 -1.850115141530799923e+00 -1.486296606934543796e+00 -1.395459723569472787e+00 -1.290700923903887354e+00 -2.129277390276511195e+00 -2.065518073009499300e+00 -1.750976432424565576e+00 -1.513025585760898517e+00 -1.878043902780824892e+00 -1.541141009901829007e+00 -1.826631808975820226e+00 -1.569520317188473513e+00 -1.565309170347489287e+00 -1.433300450868488785e+00 -1.464004272058049505e+00 -1.460832964515628163e+00 -1.491580533410506781e+00 -1.703503547125730488e+00 -1.632429870343655054e+00 -1.837641909425844489e+00 -1.368177551283523918e+00 -1.845888974149884065e+00 -1.981448585641166549e+00 -1.641769251983032474e+00 -1.725643691653886425e+00 -1.223813901629131173e+00 -1.385774953260379139e+00 -1.573753432866456192e+00 -1.690342474684133789e+00 -1.734540030231008778e+00 -1.958496083102353680e+00 -1.372377102648119296e+00 -1.893202302871198617e+00 -2.371241268125080293e+00 -1.789371707894208186e+00 -1.611873209250395345e+00 -1.661464439774005930e+00 -1.414825786570724997e+00 -1.534219335815126595e+00 -1.472816670148303642e+00 -1.536147267583428233e+00 -1.946995906939014587e+00 -1.523547038431533940e+00 -1.707579834275974706e+00 -1.536074399036886362e+00 -1.826208149126460123e+00 -1.817956723507234695e+00 -1.712018372813365552e+00 -2.100207139641425247e+00 -1.406318679056169030e+00 -1.423883199650969322e+00 -1.859947579327125400e+00 -1.395400346521706858e+00 -1.926346910171633953e+00 -1.393984929215743351e+00 -1.686138807757805225e+00 -1.608992859292181166e+00 -1.852319294609336975e+00 -1.460756583270987008e+00 -1.819871648735380543e+00 -1.980272462330217476e+00 -1.606982167692327934e+00 -1.958679922407130292e+00 -1.375915909655379243e+00 -1.687264496653662293e+00
-1.932635258819514812e+00 -1.559891368448556248e+00 -1.329067240391997862e+00 -1.464494845004023826e+00 -1.602590510296614479e+00 -1.594475901935472173e+00 -1.185485627808921194e+00 -1.348567215117112195e+00 -1.386600687329744286e+00 -1.628368355721946159e+00 -1.436677727861462417e+00 -1.397827086663568252e+00 -1.620928065329610979e+00 -1.543535518680661855e+00 -1.396016084155794701e+00 -1.627346404449760531e+00 -1.387604916446782966e+00 -1.352176639809372416e+00 -1.366517815749157538e+00 -1.480449948661631598e+00 -1.723698780261385011e+00 -1.309561917213244886e+00 -1.774230080191282699e+00 -2.347190938956319251e+00 -1.257024421625484001e+00 -2.219255461576258526e+00 -1.444682995497150513e+00 -2.412866441252773164e+00 -1.762295600866168099e+00 -1.397950631706277314e+00 -2.322921000690776783e+00 -1.961786747127741259e+00 -1.908329747277706989e+00 -1.139173614742848173e+00 -1.583191327598348241e+00 -1.368517866963447904e+00 -1.574969935305247315e+00 -1.643959050214948370e+00 -2.008469834013430155e+00 -1.662290449022721273e+00 -1.740762289483835490e+00 -1.486716624218979987e+00 -1.640917059582795767e+00 -1.479417343327633860e+00 -1.543898109481851133e+00 -2.033801635865860824e+00 -2.039602516132334120e+00 -1.675399491329422785e+00 -1.843285237652011688e+00 -1.404877271574639597e+00 -1.988867263602491775e+00 -1.796183861984860020e+00 -1.940143130494313306e+00 -1.711612257533497994e+00 -1.554688982718299695e+00 -1.334871489665137023e+00 -2.358812291658241467e+00 -1.616145718188238822e+00 -1.590027111462515075e+00 -2.009964741047176595e+00 -1.897623829086260594e+00 -1.461783243457159154e+00 -1.921828108849030103e+00 -1.897929074701601326e+00 -1.877594124433882739e+00 -1.421660752664898331e+00 -1.384758373203569093e+00 -1.473405111549882296e+00 -1.454467090009010866e+00 -1.790969486966847768e+00 -1.805369239126474401e+00 -2.054482702998636778e+00 -1.369094758240342991e+00 -1.373651841588553468e+00 -1.525577050478395869e+00 -1.702556241997128517e+00 -2.047332393511409165e+00 -1.473437730136519574e+00 -1.572434749940924137e+00 -1.818159343779722104e+00 -1.539840596034120379e+00 -1.606521064977309843e+00 -1.510625766614369647e+00 -1.505490895023623432e+00 -1.572283742620118385e+00 -1.601109806464507068e+00 -1.527582257989278380e+00 -1.612903408146795003e+00 -1.775366734813357716e+00 -1.261249375539484685e+00 -1.774869568577302825e+00 -2.221892343413307991e+00 -1.406781846698132776e+00 -1.667323677985080188e+00 -1.358809393405001842e+00 -1.806665016712359684e+00 -1.939223254997707757e+00 -1.879626331900516645e+00 -1.398104411385789669e+00 -1.169622145791490375e+00 -1.958033992140993274e+00 -1.592620949374656147e+00 -1.387901443928469591e+00 -1.559130117653746428e+00 -1.748445378033304465e+00 -1.621958938815281082e+00 -1.494019367287055866e+00 -1.705046712540995157e+00 -1.326724991878259541e+00 -1.793592685248161622e+00 -1.574462888155474527e+00 -1.742041333745954157e+00 -1.319121902169174465e+00 -1.553893415447486603e+00 -1.366028351633275184e+00 -1.386511183857279894e+00 -1.357404578117288985e+00 -1.534369675544962730e+00 -1.318615699639675842e+00 -1.900926820844164533e+00 -1.347846346735622092e+00 -1.736677588778911652e+00 -1.660832967875059296e+00 -2.398295026260316209e+00 -2.169898081415042146e+00 -1.726276171662020520e+00 -1.283123930622657394e+00 -1.522131290474058263e+00 -1.610329472190545896e+00 -1.405464054468654300e+00 -1.531974231332581482e+00 -1.616065104905596739e+00 -1.451357121307826903e+00 -1.362319143173092550e+00 -1.430156365473021163e+00 -1.470619747018951262e+00 -1.642773141191096187e+00 -1.810832108615821445e+00 -1.268085948984244871e+00 -1.504976297181482403e+00 -1.437623405452318703e+00 -1.611862428136201064e+00 -2.038900903591557956e+00 -1.538525706245813973e+00 -1.810750179414766459e+00 -1.339128786061765108e+00 -1.260524595225784639e+00 -1.929680436014391320e+00 -1.426738565820109939e+00 -1.646579846020593596e+00 -2.185598865770871591e+00 -1.791074818598519247e+00 -1.469958221527615905e+00 -1.416490571343573368e+00 -1.293176254475208342e+00 -1.576351834374494887e+00 -1.584267123029807767e+00 -1.678176524045563722e+00 -1.793739428356467602e+00 -1.323348731094945441e+00 -1.429814820184559299e+00 -1.543956567888598475e+00 -1.691707335844977900e+00 -1.474296840020896227e+00 -1.917120869171737407e+00 -1.817607716205977386e+00 -1.467261012504286644e+00 -1.789594152875641608e+00 -1.613282374215659676e+00 -1.489834134122672404e+00 -1.695206072467540848e+00 -1.886540076024547874e+00 -1.410193378201254122e+00 -1.555710572141862480e+00 -1.873945872685102376e+00 -1.780321038474405482e+00 -1.932939178069004837e+00 -1.353790349265441284e+00 -1.802114638058792018e+00 -2.002378490137204814e+00 -1.459255190438407901e+00 -1.471510938317057260e+00 -1.548057280069722763e+00 -1.585891359942312118e+00 -1.677760495217136327e+00 -1.274653619188435671e+00 -1.730841161028206843e+00 -1.803320976536001652e+00 -1.583118853726618092e+00 -1.703935534555080622e+00 -1.589406386017387929e+00 -1.446453152470078329e+00 -1.268126928074128745e+00 -1.735647900296008128e+00 -2.042827262785230857e+00 -1.419535209976581447e+00 -1.829464797457725611e+00 -1.529643737325873554e+00 -1.618024884395238727e+00 -1.366503660569545753e+00 -1.340504449140101251e+00 -1.612652258028377306e+00 -1.615023945924262572e+00 -1.813774737766573164e+00 -2.110292757892763493e+00 -1.631242999518853320e+00 -1.861760213761465277e+00 -1.779962605594697767e+00 -1.643626119362257221e+00 -1.715878643575926121e+00 -1.224328120160304900e+00 -1.933023691319177839e+00 -2.205711337018219531e+00 -1.359400569995138142e+00 -1.708006286840070054e+00 -1.738447365754631768e+00 -1.416008723688169546e+00 -1.606943191828632544e+00 -1.715148513763480320e+00 -1.516104536260602487e+00 -1.639211784276900730e+00 -1.639446843788145092e+00 -1.477983606043761000e+00 -1.926447650796383693e+00 -1.595721784391212150e+00 -1.611249131372157972e+00 -1.746566880892547635e+00 -1.676530212965698263e+00 -1.940321821050382312e+00 -1.606339271122296353e+00 -1.594612114110570245e+00 -1.437104841801701616e+00 -1.419307161815790419e+00 -1.684682873405770387e+00 -1.748862058203541681e+00 -1.778222485613722981e+00 -1.670634259935660060e+00 -1.265659112574748946e+00 -1.434867054124204122e+00 -1.534415837943188032e+00 -1.734388164130157284e+00 -1.896054427313826229e+00 -1.545489797908754293e+00 -1.528047972370130125e+00 -1.475479682340863796e+00 -1.754133857338124880e+00 -2.014012007062375265e+00 -1.747343310939461380e+00 -1.609814151639284763e+00 -1.811461523789055228e+00 -1.587985618418378486e+00 -1.705993549789540209e+00 -1.504603879898041230e+00 -1.444868744100810787e+00 -1.497612426161594845e+00 -1.826216975940902820e+00 -1.807695506218134351e+00 -1.560395172070725200e+00 -1.553736766295963800e+00 -1.531119820160319334e+00 -1.868033748216987977e+00 -1.594002801018284288e+00 -1.694894504773884814e+00 -1.529080143849489426e+00 -2.040207915919102888e+00 -2.010892369850187933e+00 -1.457369214393584134e+00 -1.466118254058603965e+00 -1.731652599196572995e+00 -1.489469392598421260e+00 -2.013660394073736981e+00 -1.344882450005975949e+00 -1.439533836104103459e+00 -1.514349301547764481e+00 -1.393837444483101873e+00 -1.669678393003221295e+00 -1.481482368495527391e+00 -1.388965597132513885e+00 -2.483289448936997879e+00 -1.594366071847369115e+00 -2.875644437505217255e+00 -1.549229631711853683e+00 -2.041381989267873731e+00 -1.630645516407524642e+00 -1.534154778922586448e+00 -1.857545117655624578e+00 -1.958945079613430673e+00 -1.489816500181772252e+00 -1.455847712597643895e+00 -2.150380835237853283e+00 -1.394551966371041285e+00 -1.293373035947446681e+00 -1.908996344376553855e+00 -1.406770577677541434e+00 -1.590289961457353352e+00 -1.732560453701831538e+00 -2.161913714709573942e+00 -2.088134291406466225e+00 -1.524605922186064833e+00 -1.608194810438222433e+00 -1.345395477564328202e+00 -1.750130630232080930e+00 -1.858572922528779703e+00 -2.434104392152368845e+00 -1.719878973450716275e+00 -1.546269044025149864e+00 -1.424361114846158793e+00 -1.735615704382547975e+00 -1.546569888840960472e+00 -1.868758988891881412e+00 -1.709348810104644789e+00 -1.308941846654208208e+00 -1.296516020004867098e+00 -1.971375522725809848e+00 -1.621842878497278262e+00 -2.107679526801892411e+00 -1.845054749155508933e+00 -2.096393019671140223e+00 -2.991929246373707496e+00 -1.872277240634710349e+00 -1.904431700126268501e+00 -1.855328558795877880e+00 -1.605499690335166152e+00 -1.521422562346140817e+00 -1.472928160070405390e+00 -1.740682547328758156e+00 -1.513732746156548847e+00 -1.706759632126866322e+00 -1.397415581795093065e+00 -1.843322200092031515e+00 -1.788563217352654222e+00 -1.961546396728542696e+00 -1.535633662579990677e+00 -1.616001573249104650e+00 -1.092511181885100768e+00 -1.688972315698550997e+00 -1.511669308553647229e+00 -1.490062828563422315e+00 -1.629565416249670662e+00 -2.107604702271355990e+00 -2.029297290701879142e+00 -1.787192173083667068e+00 -1.441847125156583864e+00 -2.047685790817495466e+00 -1.961384793445825059e+00 -1.453652054315777153e+00 -1.283737649372655110e+00 -1.936391175091199068e+00 -1.464716213921442467e+00 -1.737721226958055754e+00 -2.977193308746322042e+00 -1.403887746989410212e+00 -1.294790311824269402e+00 -1.575139936247425432e+00 -1.680024588357991622e+00 -1.361216696883251531e+00 -1.995950592898764642e+00 -1.673606439582752570e+00 -1.821017666077153319e+00 -2.174164538760301912e+00 -1.483333911491097723e+00 -1.378349692705295393e+00 -1.533642252860428989e+00 -1.482462681858101927e+00 -1.534331904291740045e+00 -1.492965549392720082e+00 -1.969475797112874904e+00 -1.172506355157053815e+00 -1.492241474340195495e+00 -1.986939057930384278e+00 -1.599102705571129546e+00 -1.712147936150218319e+00 -2.256397399583981667e+00 -1.812638618467977247e+00 -1.745275554473396662e+00 -1.980523189380149596e+00 -1.558832877192904531e+00 -1.555616049243188748e+00 -1.780264312058599474e+00 -1.698910480203968509e+00 -1.587851073075263075e+00 -2.173689992930227799e+00 -1.694840398697651906e+00 -1.773656633459742782e+00 -1.330578085706815017e+00 -1.770355582805991368e+00 -1.358945758327649855e+00 -1.560516305935294445e+00 -2.147883335415830874e+00 -1.450879544602766469e+00 -1.551762698704881149e+00 -1.997158441587845168e+00 -1.903512291166195469e+00 -1.627484633473538000e+00 -1.390865835830221942e+00 -1.772954706402445568e+00 -1.695494071302656058e+00 -1.531291349086355780e+00 -1.802061079440775426e+00 -1.551451765158881724e+00 -1.489973884842695995e+00 -1.800341253746569725e+00 -1.550015191516309621e+00 -1.694538143175360112e+00 -1.818760147610661182e+00 -1.600593091994436001e+00 -1.544520895705983055e+00 -1.934593098372565212e+00 -1.423968630206456698e+00 -1.652132417113194585e+00 -1.395345625946796231e+00 -1.550355368740599094e+00 -1.351392192726015518e+00 -1.454209316936456275e+00 -1.357272182004916505e+00 -1.413373663401906954e+00 -1.459208350331184345e+00 -1.961475145441879508e+00 -1.378967827606023766e+00 -1.517859345320023312e+00 -1.780807969945595870e+00 -1.383473347831658540e+00 -1.375384459127474868e+00 -2.089825009905597497e+00 -1.855649123185599825e+00 -1.582130300585988358e+00 -1.881685782336558921e+00 -1.409647840535403374e+00 -1.326896411208914994e+00 -1.840010922760602741e+00 -1.237617076944000027e+00 -1.505678630566167797e+00 -1.724359768540541626e+00 -2.549506666554885115e+00 -1.395464964794547402e+00 -1.471196979554985740e+00 -1.560981385433322766e+00 -1.726940218329204413e+00 -1.554273565424166614e+00 -1.339916468436913366e+00 -2.036754583170059529e+00 -1.720676141248128843e+00 -2.092271676293523619e+00 -1.403882446232479930e+00 -2.065199023592299010e+00 -1.272757121029493010e+00 -1.699454906677628996e+00 -1.710557771656456616e+00 -1.668167607725907775e+00 -1.378290442120569503e+00 -1.597090156087162427e+00 -1.238797312755325786e+00 -1.656479019949159914e+00 -1.837193676884141702e+00 -1.519541105426521321e+00 -1.648627931130143942e+00 -1.620091073734879483e+00 -2.412884244129709810e+00 -1.686625367794297947e+00 -1.654325096262427408e+00 -1.381504439472946988e+00 -1.506893909225945238e+00 -1.674009218159811407e+00 -1.434025294659449834e+00 -1.611175277450293208e+00 -2.128211014034624871e+00 -1.750947441167658436e+00 -1.507519219022380508e+00 -1.369015424000607828e+00 -1.809587864741407204e+00 -1.344464209867742399e+00 -2.257942861628087883e+00 -2.427971364001081156e+00 -1.599970283850594255e+00 -2.387395674789651423e+00 -1.396426310921683900e+00 -1.550702968889134503e+00 -1.964407095838679229e+00 -1.399469214985358478e+00 -1.614756447496533465e+00 -1.815794301888102424e+00 -2.114271105676325924e+00 -1.360686374777890340e+00 -1.570362999584162145e+00 -1.594458252685890587e+00 -1.964430059885712287e+00 -2.063791995950126967e+00 -1.525181732926691014e+00 -1.631695795145853500e+00 -1.328721117300751153e+00 -2.118154242018290834e+00 -1.778044970469831121e+00 -2.112526765193574185e+00 -1.525519924042368469e+00 -1.445070643018035117e+00 -1.936681090986956955e+00 -2.094902134617826039e+00 -1.653088885881665249e+00 -1.562714753579048210e+00 -1.809889639190131572e+00
-1.791519169756575547e+00 -1.808287719213665934e+00 -1.761696671793592683e+00 -1.366342396917939350e+00 -1.517562588434753668e+00 -1.714341652604268962e+00 -1.665688618085727768e+00 -1.828561310985903576e+00 -1.566624276404983140e+00 -2.142665642530670489e+00 -1.489374091622466700e+00 -1.247264478450486269e+00 -1.322550301049682853e+00 -2.094113718524075907e+00 -1.633867564607649481e+00 -1.332421115314405435e+00 -1.507522428038675422e+00 -1.559209267082354744e+00 -1.799358934610509220e+00 -1.583073941092845160e+00 -1.272526727173112215e+00 -1.895387295876508560e+00 -1.595693857887348965e+00 -1.585076964923798792e+00 -1.254019869167785517e+00 -2.392998875097259504e+00 -1.729727116398174225e+00 -1.469929728118022361e+00 -1.554473806300985528e+00 -2.027767655386067513e+00 -1.586754465540377135e+00 -1.550668707854941042e+00 -1.327714268131518383e+00 -1.510795632889509577e+00 -1.496687024657041398e+00 -1.614273888741465601e+00 -2.332842545973198511e+00 -1.597137460696975042e+00 -1.485423275501843721e+00 -1.822855370131769570e+00 -1.738529067607267553e+00 -1.703046495173100805e+00 -1.493374109637322089e+00 -1.557761631850137052e+00 -1.560709133287357275e+00 -2.042961808129345247e+00 -1.709828144161654517e+00 -1.704380178665030998e+00 -1.480376621616774413e+00 -1.960563778030886883e+00 -1.893576598040931147e+00 -1.555030097211604678e+00 -1.554375013427307994e+00 -1.553881950499666154e+00 -1.393260764790578587e+00 -1.577427558159670617e+00 -1.606470609266942517e+00 -1.633809205736744818e+00 -1.666792242101470034e+00 -1.663383986124639335e+00 -2.480626154642640024e+00 -1.356768469810705424e+00 -1.546019460186856209e+00 -1.555835404969332370e+00 -2.074199203053843199e+00 -1.798293559785796747e+00 -1.672167862684805328e+00 -1.647525997222264449e+00 -1.485817696808158672e+00 -1.876743891076021020e+00 -1.598026558330578606e+00 -1.550496840645728680e+00 -1.589998421059893197e+00 -1.650410864852946302e+00 -1.647527379734858854e+00 -1.429996210625395170e+00 -1.588540676176687372e+00 -1.527512339595707092e+00 -1.765378794768379667e+00 -1.348387549255406936e+00 -1.473705924575420934e+00 -1.517275651913387868e+00 -1.982399815983423075e+00 -1.596453650028061944e+00 -2.022864090269645754e+00 -1.837047627544537098e+00 -1.509951722366454252e+00 -1.395377466474847283e+00 -1.768810449589498734e+00 -1.338991241845072011e+00 -1.341476893920236391e+00 -2.141892624083277408e+00 -1.364809285788918025e+00 -2.335752213704274549e+00 -2.190842078748767907e+00 -1.704820562597778810e+00 -1.519773168371146843e+00 -1.327319870348749209e+00 -1.644819356323033777e+00 -2.022344414308584692e+00 -1.466855662528544935e+00 -1.410137453168953225e+00 -1.467557327920972376e+00 -1.647166141096644942e+00 -1.502933831999859748e+00 -1.603465001541483748e+00 -1.863997433463398190e+00 -2.248978826987911628e+00 -1.660902175134089331e+00 -1.305783024345448240e+00 -1.433744902196735671e+00 -1.506143743857484729e+00 -1.326237476188975695e+00 -1.343506276188541682e+00 -1.410560485059833002e+00 -1.448373289264028196e+00 -2.014816289978692332e+00 -2.024518846193714694e+00 -1.745714137921104303e+00 -1.175787778574178821e+00 -1.466898778920139312e+00 -1.647638419312762226e+00 -1.836650238519201173e+00 -2.246334622876217324e+00 -1.777097652751945756e+00 -1.220245029958958227e+00 -1.823924797296738509e+00 -1.447650776845752274e+00 -1.838482241236391479e+00 -1.371995826295230092e+00 -1.379189442162129575e+00 -1.937727682161706433e+00 -1.651835744686613427e+00 -1.447255583193832074e+00 -1.911180938052104317e+00 -1.543156704164162951e+00 -1.911531734249842795e+00 -2.099438743363310600e+00 -2.107065603050039648e+00 -1.441511557241382135e+00 -1.486473250918974642e+00 -1.511912991829230224e+00 -1.421583345276637766e+00 -1.772592004210730376e+00 -1.473388805269809421e+00 -1.541659358781451994e+00 -1.439087730377875296e+00 -1.568937998725815186e+00 -2.892501427244567047e+00 -1.492326720558245778e+00 -1.755241179981258171e+00 -1.421282360749914320e+00 -1.632716669600372761e+00 -1.484847454263985123e+00 -1.511194589165584690e+00 -1.636415075658270490e+00 -2.246190608888544382e+00 -1.757094863943964302e+00 -1.358495622485680787e+00 -1.362253520974174181e+00 -1.983637162670798038e+00 -2.810852654230954872e+00 -1.368559367542049321e+00 -1.609590966766552667e+00 -1.483779072396930632e+00 -1.339430784172127353e+00 -1.625624081499808193e+00 -1.349623346985800110e+00 -1.851927692905598777e+00 -1.917746165841105244e+00 -1.679987786054150778e+00 -1.835299008089694928e+00 -1.322756255069925668e+00 -1.529841224713805570e+00 -1.569013848932377941e+00 -1.683625007240451499e+00 -1.857805771936882788e+00 -1.794651956098669121e+00 -1.859130337858343918e+00 -1.318866861681402547e+00 -2.115072785201266292e+00 -1.866974448012313381e+00 -1.458534371788491768e+00 -1.540399670105882191e+00 -1.629742239681356564e+00 -2.006266516374160869e+00 -1.529435461624143233e+00 -2.224500052409521089e+00 -1.787223841287508552e+00 -1.751173901601202232e+00 -1.496824763632934374e+00 -2.068984653525775652e+00 -1.463453590874502996e+00 -1.297907561419294309e+00 -1.813018343337405636e+00 -1.629811256908385797e+00 -1.666695531078304482e+00 -1.737034249045817269e+00 -1.274018843227187503e+00 -1.690423447781983501e+00 -1.589224405912601501e+00 -1.561669333915363334e+00 -2.142917728573748626e+00 -1.543422868441425067e+00 -1.688439432096879189e+00 -1.434834607523533867e+00 -1.450891554945398676e+00 -1.735952784042691155e+00 -1.346239595062758365e+00 -1.385765069439689023e+00 -1.650727065455737996e+00 -1.621379218325819549e+00 -1.295882999874220287e+00 -1.652285817964701753e+00 -1.607570127998007692e+00 -1.640759626245190450e+00 -2.148519341553404072e+00 -1.799655835449419428e+00 -1.616611739920174706e+00 -1.433170829867549401e+00 -1.671580255129865300e+00 -1.923243407104376690e+00 -1.639930941998706038e+00 -1.221426082827973936e+00 -1.510364054515969778e+00 -1.933438619993270047e+00 -1.450205170446554170e+00 -1.623711073553333550e+00 -1.579210926347725863e+00 -1.626640641438349855e+00 -1.409841311857727097e+00 -1.774714201419867354e+00 -2.040870170871250000e+00 -1.785589185972031423e+00 -2.300246337421288700e+00 -1.687221091349701663e+00 -1.494612972126654338e+00 -1.869407704405511295e+00 -1.385117534752576374e+00 -1.772343101744656702e+00 -1.274994281586748990e+00 -2.323465277330887258e+00 -1.566468946237162596e+00 -1.531091857025267400e+00 -1.799024896998556722e+00 -1.784176137905036930e+00 -1.734189942833373133e+00 -1.293288390902879392e+00 -1.783011424036346604e+00 -2.082240646908368298e+00 -1.350485062006763881e+00 -1.811369725067504044e+00 -1.772596325970125397e+00 -2.280920024282889091e+00 -1.630646174134599447e+00 -1.474081927604453224e+00 -1.905885770083545649e+00 -1.802205607314125491e+00 -1.481674897901398058e+00 -1.951083063693445085e+00 -1.689418812256346936e+00 -1.798332813797869578e+00 -1.716387231616299358e+00 -1.558023951824376363e+00 -1.651381100765893395e+00 -1.782342508821445737e+00 -2.286606132429860327e+00 -1.685616771245235235e+00 -1.683580171280609550e+00 -1.770456819710563234e+00 -1.461158727653116607e+00 -1.833018587612775585e+00 -1.339957954710997434e+00 -1.630617552944596316e+00 -1.430375400297035471e+00 -1.621257087432044441e+00 -1.739949884037725436e+00 -1.525265634088887268e+00 -1.938709382999360686e+00 -1.390462946061402638e+00 -1.834175547422680630e+00 -1.938902830782950559e+00 -1.468279948602315255e+00 -1.681210997547408992e+00 -2.281994266846169683e+00 -2.259717010344417520e+00 -1.395900516621645604e+00 -1.422924032052337751e+00 -1.643465054227425837e+00 -1.435396219244357230e+00 -1.591631045072016137e+00 -1.750998089714791428e+00 -1.788794793701557140e+00 -1.559926167488916660e+00 -2.066850696231485873e+00 -2.002665902056491198e+00 -1.907296570558749016e+00 -1.556246311436309426e+00 -2.179118639761513876e+00 -1.947553627748615845e+00 -2.352828481324395593e+00 -1.586934157818487234e+00 -1.465281648387046998e+00 -1.439983541634198616e+00 -1.900097090261661403e+00 -1.908901449611158485e+00 -1.228130764357252769e+00 -2.176996232503208173e+00 -1.826415563138905407e+00 -2.190242564691400329e+00 -1.779937422319025631e+00 -1.615340211898823375e+00 -1.520299656586752146e+00 -1.349387966776542935e+00 -1.414055093828447518e+00 -1.346848743678686899e+00 -1.598278128278890042e+00 -1.625279883622081645e+00 -1.686974637295189705e+00 -1.682487728627476198e+00 -1.990414771803325600e+00 -1.442603759570464383e+00 -1.697851128291710365e+00 -1.730581657161143427e+00 -1.715394792855846617e+00 -1.332508882958022056e+00 -1.632119510378826188e+00 -1.704770565752625977e+00 -1.714775308575903434e+00 -1.885352613873468863e+00 -1.519860439831105525e+00 -2.123698038992557269e+00 -1.839539514622532623e+00 -1.824111556821017555e+00 -1.459725291727150376e+00 -2.384825243280476403e+00 -2.121869494660720612e+00 -1.826327610889357578e+00 -1.574082283026428275e+00 -1.745329752725863992e+00 -1.302544883921070484e+00 -1.698532759789254332e+00 -1.504641199808835816e+00 -1.525214190003254311e+00 -1.657296512143972889e+00 -1.380949052438903424e+00 -1.980676718912923517e+00 -1.245196157530308101e+00 -1.861849374118911271e+00 -2.006455607444560751e+00 -1.636985146242648570e+00 -1.603644666182972411e+00 -1.988832364347184578e+00 -2.062977102753279723e+00 -1.631207497499871151e+00 -1.755120267464818085e+00 -1.841160814734638107e+00 -1.377196675785892888e+00 -1.412935197067427540e+00 -1.278925122874061460e+00 -1.812391016827561874e+00 -1.391589060684150558e+00 -1.353420764614340577e+00 -1.873217057675843122e+00 -1.477629490175243365e+00 -1.444295020739528201e+00 -1.901839356691048311e+00 -1.464566668850044051e+00 -1.983361058539910848e+00 -2.541442425618294365e+00 -1.729192968213576265e+00 -1.536598788435008522e+00 -1.664362781075792830e+00 -1.742558274789062001e+00 -1.397452313617449260e+00 -1.386543243536162207e+00 -1.288365524548777064e+00 -1.824298616795317685e+00 -1.502199926268626973e+00 -1.286430491976957580e+00 -1.311773365190792795e+00 -1.571476664542025059e+00 -1.744223477588592086e+00 -1.475927336860138439e+00 -1.465095759809109666e+00 -1.728468485561349910e+00 -1.328493754159108420e+00 -2.012765762220271704e+00 -1.626015878223735722e+00 -1.223726146309870533e+00 -1.757481867787794139e+00 -1.347838006102165531e+00 -1.450800926190568552e+00 -1.574615937888030448e+00 -1.694493966364918558e+00 -1.353592933358080952e+00 -1.252531920589162517e+00 -1.404232208423962680e+00 -1.353572937072930804e+00 -2.186773286020454066e+00 -1.468270702710071429e+00 -2.002106196167226404e+00 -1.374270076751971548e+00 -1.527972451492478179e+00 -1.668047628081525069e+00 -2.010193348999558705e+00 -2.115723925153758067e+00 -1.161937976591391752e+00 -2.005487913075942874e+00 -1.639527044618137142e+00 -1.543088524450063614e+00 -1.616156585979927840e+00 -1.536686902217002215e+00 -1.392377648642016297e+00 -1.834059930509432945e+00 -1.933750857988096650e+00 -1.912294866589536735e+00 -1.772950360958271965e+00 -1.820760241101573529e+00 -1.518237638920617583e+00 -1.451592408378200139e+00 -1.319224225225578140e+00 -1.241863723627219862e+00 -1.569258209073913335e+00 -1.391485450295808501e+00 -1.660323128351105293e+00 -2.049909331128789702e+00 -1.683874979148122675e+00 -1.608127452107872113e+00 -1.350002788282283817e+00 -1.646273779945577553e+00 -1.648694040127388627e+00 -1.518710487156659239e+00 -1.761551268629106604e+00 -1.313630923865435340e+00 -1.225163670526926873e+00 -1.657273982069427776e+00 -1.406237805948263642e+00 -1.601235489157933678e+00 -1.666718250011490543e+00 -1.995787202495890700e+00 -1.843562703309764794e+00 -1.821261002899727588e+00 -1.485470336882232179e+00 -1.313156527235596949e+00 -1.686254064427402888e+00 -1.543190075627524749e+00 -1.472529703312861926e+00 -2.209699158922337592e+00 -1.431944631021285552e+00 -1.836824043332738521e+00 -1.637523342141498972e+00 -1.453393436393732863e+00 -1.564539248978769725e+00 -1.641731360934312045e+00 -1.442949135742365829e+00 -1.441344496605472925e+00 -1.592655685538418409e+00 -1.879276820325991304e+00 -1.663413731244327787e+00 -1.900168720768995234e+00 -2.006132791171396867e+00 -1.440935910984578072e+00 -1.375863330871238022e+00 -1.399239581169752888e+00 -1.725531957677608252e+00 -1.645486307080180177e+00 -1.769923866782028732e+00 -1.298822511234325017e+00 -1.328072359733037278e+00 -1.754908169947069441e+00 -1.497568439061037759e+00 -1.567959187967233436e+00 -1.480063579824301812e+00 -1.821548428988863488e+00 -1.296335171050160495e+00 -1.208511750146269215e+00 -2.096269012133288090e+00 -2.825000968492977549e+00 -1.460425946710469436e+00 -1.861645433367333569e+00 -1.293491534468538928e+00 -1.545452054451479373e+00 -1.275877230075965318e+00 -1.747304480168438090e+00 -1.716924605897387712e+00 -2.351543314704559684e+00 -1.684194156732287784e+00 -1.375314587055755933e+00 -1.538860221260620387e+00 -1.485919570761030428e+00 -2.173088309164416199e+00 -2.170890571233634159e+00 -2.152682436366681440e+00 -1.256911938200024670e+00 -1.394883860150481159e+00 -1.482478083943977953e+00 -1.411841525459446078e+00 -1.290362269305599163e+00 -2.011925747803030795e+00
-1.719213387431990148e+00 -1.677279273262904047e+00 -1.534987206852027386e+00 -1.488297528294624694e+00 -1.723144697617855270e+00 -1.772798172797394045e+00 -1.692818235854327114e+00 -1.633431902854328044e+00 -1.809833563457238226e+00 -1.312405354201809482e+00 -1.801399574081542720e+00 -1.537590838160844076e+00 -1.766280737904914133e+00 -1.459341412426244711e+00 -1.501521348277340184e+00 -1.383865032908360160e+00 -1.426650421876809460e+00 -1.848440261869521484e+00 -1.680793372782940720e+00 -2.291062710258932711e+00 -1.753604546376838158e+00 -1.355232155131646188e+00 -2.573327732284406810e+00 -1.982860289592992986e+00 -2.182590171813289626e+00 -1.378962349857459024e+00 -1.583566028682818816e+00 -2.062951705435140504e+00 -1.490328302166703089e+00 -1.852720456760677203e+00 -1.645817953298968739e+00 -1.316384556007233808e+00 -1.709434365478960549e+00 -1.407259174365051990e+00 -2.799238709895925936e+00 -1.603334246773824745e+00 -1.816672254359605443e+00 -1.800736405181774691e+00 -1.591816809395026677e+00 -1.485077026880780693e+00 -1.968374900689929374e+00 -2.543534567402716995e+00 -1.678279178345244649e+00 -1.801203842706037950e+00 -1.521366135420120669e+00 -1.475110291069786417e+00 -2.164508031945911348e+00 -1.609128182828756248e+00 -1.531026381137222225e+00 -1.438206944097158990e+00 -1.605315028612310790e+00 -2.035685079003374032e+00 -2.074803347016975774e+00 -1.226492832074222994e+00 -1.955395080183248036e+00 -1.501791625668509100e+00 -1.524178660041300759e+00 -1.558675373630803440e+00 -1.630918087725718557e+00 -1.463003784895904769e+00 -2.252820712799732839e+00 -1.643516698198048021e+00 -1.438781567092414670e+00 -2.358229410460207731e+00 -1.596078256397948536e+00 -1.967010660053651883e+00 -1.611428794625253680e+00 -1.833141405108091426e+00 -1.535722100246011745e+00 -1.580443201219374760e+00 -1.827564503137945273e+00 -1.543491484717407269e+00 -1.647489154493376073e+00 -1.693528127561646945e+00 -2.000076083083096368e+00 -1.595300316815676744e+00 -1.453126336667731389e+00 -1.344013705833579930e+00 -1.547418613111768204e+00 -1.661096757485108988e+00 -1.535444759008604887e+00 -1.600344378033447867e+00 -1.909446686428317275e+00 -1.728493234668723844e+00 -1.887540960405646784e+00 -1.407145616211710859e+00 -1.349397385348211520e+00 -1.882293309464323938e+00 -1.383373373722364796e+00 -2.203144257754334756e+00 -1.642067957187999472e+00 -1.485758498940581429e+00 -2.150970379876786076e+00 -1.527808829122725198e+00 -1.910294278456252437e+00 -1.563674724920461889e+00 -1.595299774226984324e+00 -2.080443706277977256e+00 -1.477749376758425104e+00 -1.396352563450548256e+00 -1.535771952392934514e+00 -1.479287992434807020e+00 -1.750535089901502861e+00 -1.555229737991271399e+00 -2.044142985135087187e+00 -1.445409015408389175e+00 -2.063973291085909878e+00 -2.076969315196645738e+00 -1.427716931267685840e+00 -1.713183712135326386e+00 -1.595828329663193434e+00 -1.749202610443460149e+00 -1.704311000170882329e+00 -1.628865790557538329e+00 -1.440710419667344810e+00 -1.632933165361980299e+00 -1.725274914241867297e+00 -1.366750353148416419e+00 -1.622705685059542713e+00 -1.747061806097256698e+00 -1.510069822465987865e+00 -1.690026503353720733e+00 -2.055021450137695549e+00 -1.267996172818853573e+00 -1.499951302926232799e+00 -1.548224006444101075e+00 -1.582913027074387635e+00 -2.004271628477213074e+00 -1.506861639240454132e+00 -1.411158294935755286e+00 -1.529257655363303492e+00 -1.738694286056624572e+00 -1.450180258053174853e+00 -1.928397460823088050e+00 -1.940359728518346039e+00 -1.652973093546448169e+00 -1.661676527714156304e+00 -1.444229381474605889e+00 -1.659455289585595406e+00 -1.698421422874565323e+00 -1.757425120133248253e+00 -1.741683860103078185e+00 -2.088566064349848261e+00 -2.247792134806182673e+00 -2.078309825782450382e+00 -1.326194631048873696e+00 -2.144983656218901302e+00 -1.608234784240422988e+00 -1.663792893669006068e+00 -2.249019067578958087e+00 -1.597307900007644443e+00 -1.678165749062272116e+00 -1.637175111777065650e+00 -2.465005943776057862e+00 -1.473835172481173572e+00 -1.422721648047399867e+00 -1.580482324267975525e+00 -1.474831994401985202e+00 -1.353419780255052496e+00 -1.484477503625960093e+00 -1.813168359327932189e+00 -1.712619669479402251e+00 -1.227267816262351818e+00 -1.463436118431362232e+00 -1.420707634959901711e+00 -1.340539988652647896e+00 -1.993811734068899222e+00 -1.356312060487900428e+00 -1.464745281937338328e+00 -1.939333593933407762e+00 -1.355538501474372826e+00 -2.281886989021487899e+00 -1.503092700394952796e+00 -1.866637327210486363e+00 -2.157380408627373569e+00 -1.384626445393419170e+00 -1.965809127842958137e+00 -1.765642647290265543e+00 -1.810826890281895807e+00 -1.480543713372670211e+00 -1.724182980244523211e+00 -1.347276079691703377e+00 -1.517940407960999494e+00 -1.518463111836359625e+00 -1.723299418760667612e+00 -1.803722897298380312e+00 -1.423850380612298405e+00 -1.534384927292437917e+00 -1.589114657594984159e+00 -1.420470305317272253e+00 -1.507649910783673164e+00 -2.285914221590684026e+00 -1.401044032957101226e+00 -1.712057629706067008e+00 -1.774162709167896423e+00 -1.510243939012258840e+00 -1.604215878903789694e+00 -1.562593022486005845e+00 -1.479549391089758359e+00 -1.295353842689874080e+00 -1.243146609463331664e+00 -1.427914599467982271e+00 -2.063954256919712016e+00 -1.602536362719258811e+00 -1.733943712517228342e+00 -2.178595843388286379e+00 -1.552978823668332620e+00 -1.528881364432745027e+00 -1.869988875836442466e+00 -1.489082258906448075e+00 -1.574617096651214299e+00 -2.755016098112626821e+00 -1.389034743059121002e+00 -1.617263286803756417e+00 -1.357658794949275105e+00 -1.970642378522251104e+00 -2.396471141347581657e+00 -1.520329468441383725e+00 -1.927700160998093493e+00 -2.086591268545990197e+00 -1.327999195561959889e+00 -1.847045122323391908e+00 -1.829067993594877484e+00 -1.462152287049487409e+00 -1.654964846254681543e+00 -1.371782189234433735e+00 -1.807869222653094132e+00 -1.516612180877952909e+00 -1.474563019362360450e+00 -1.630717169881128470e+00 -1.956926278720155565e+00 -1.930019798688672683e+00 -1.538181106238477813e+00 -1.481211503571041366e+00 -1.624835913119684339e+00 -1.610276527876401076e+00 -1.523488792033788952e+00 -1.718513018691534944e+00 -1.545930419062251149e+00 -1.646163132740946944e+00 -1.562962125358982934e+00 -1.703745321271129320e+00 -1.748662237540645092e+00 -1.610290474812768879e+00 -1.552668707723744435e+00 -1.848856713264268592e+00 -2.173611019824123414e+00 -2.210847920636564101e+00 -1.721838414636972736e+00 -1.819719630354109885e+00 -1.682369597127346683e+00 -1.646759248869118064e+00 -2.094953840429938374e+00 -1.631895642360709164e+00 -1.862371335269559891e+00 -1.547445628876995327e+00 -1.453846110593830954e+00 -2.415519275351052375e+00 -1.793556267173094465e+00 -2.091994019890680789e+00 -1.661071950149514809e+00 -1.892444848542989888e+00 -1.661508424399566142e+00 -1.529578346314622639e+00 -1.321076663847748023e+00 -1.410731205338160876e+00 -1.726528042645315120e+00 -1.838285587462860304e+00 -1.938104177346574808e+00 -1.528965410923887047e+00 -2.039138259446741319e+00 -1.868388301488351333e+00 -1.527308723860835826e+00 -2.217446097396950311e+00 -2.163631208512430515e+00 -1.659721075337864171e+00 -1.927952402383291020e+00 -1.573957619055592172e+00 -1.927800865385942641e+00 -1.474568658497538820e+00 -2.519216800203975648e+00 -2.000579195967130630e+00 -1.488889565723993336e+00 -1.474902991663616492e+00 -2.119739334767795746e+00 -1.634580417222306625e+00 -1.439881238675789099e+00 -1.987651675250495797e+00 -1.736328392908771168e+00 -1.902425308300227380e+00 -1.485546813470707717e+00 -1.331781242586339342e+00 -1.365981740355935559e+00 -1.571734013966092913e+00 -1.795269068829557835e+00 -1.933214660339831470e+00 -1.966042209279960540e+00 -1.669376616084295994e+00 -1.598864599472790804e+00 -1.569457320900019770e+00 -1.451744160744651291e+00 -1.258292070610378399e+00 -1.671950199699631323e+00 -1.422042939231294323e+00 -1.726809409876004064e+00 -1.377889269049039189e+00 -1.679486028578544232e+00 -1.271740086819134197e+00 -1.399600452505580295e+00 -1.881997503974888408e+00 -1.765892546075224390e+00 -1.529295960727543813e+00 -2.017324830065646335e+00 -1.324882207400322143e+00 -2.296237397203057196e+00 -2.310791795677881399e+00 -1.918515477372174205e+00 -1.822868870667248231e+00 -1.657961288367227892e+00 -1.622418215483085513e+00 -1.555253900955168245e+00 -1.483388185362456424e+00 -1.728306696753407090e+00 -1.805886968081795496e+00 -1.707989046779922582e+00 -1.712015318453084189e+00 -1.767072728881189825e+00 -1.597751177152615831e+00 -1.621083557502494221e+00 -1.370015244014921585e+00 -1.509588724830776663e+00 -1.370267423656139849e+00 -1.982709078663017710e+00 -1.763328888403896455e+00 -1.903579336932249122e+00 -1.484202196224292392e+00 -1.784301486881294307e+00 -1.729717147966423285e+00 -2.699236947546679755e+00 -2.325949004533196085e+00 -1.461166961192487346e+00 -1.668161172805719294e+00 -1.697229296233720319e+00 -1.626623432657210655e+00 -1.485142395062310827e+00 -1.316278894805055666e+00 -2.036427910675626674e+00 -3.009717193110579281e+00 -1.557655705944491986e+00 -2.332871783704202784e+00 -1.471539875576668654e+00 -1.564361776006071958e+00 -1.638815309348690796e+00 -2.332917608147127453e+00 -1.645219305410268618e+00 -1.348464650037201729e+00 -1.528340407307319682e+00 -1.545901894501761964e+00 -1.637572483742316898e+00 -1.526273823286754538e+00 -1.520622742061839894e+00 -2.023248795880068229e+00 -1.245101960054498358e+00 -1.276641937723979714e+00 -1.748156822521171216e+00 -2.091114325855925493e+00 -1.591359467088299562e+00 -1.423145354970730025e+00 -1.755851966840425327e+00 -1.513521713173596517e+00 -1.790525144055869600e+00 -1.563442828893463421e+00 -1.462552937166784917e+00 -1.557500777212505794e+00 -1.407482896914526993e+00 -1.166464133552487903e+00 -1.233739208045612656e+00 -1.460299147441314727e+00 -1.280619028388883418e+00 -1.676144884916117572e+00 -1.655373697117648257e+00 -1.651311490882197752e+00 -1.375003228837335056e+00 -1.221237699700853163e+00 -1.904664303332721298e+00 -1.569760424381285269e+00 -1.614140039031870755e+00 -1.161355966742819934e+00 -1.726926652280152963e+00 -1.807827905315371630e+00 -1.428443590808439412e+00 -1.525042666315300943e+00 -1.286355238727050931e+00 -1.784974522905826699e+00 -1.342030977337629549e+00 -1.480161897068242416e+00 -1.320707854198238662e+00 -1.687089349226656099e+00 -1.365984017637201564e+00 -1.800894096639704456e+00 -1.976874560840959916e+00 -1.467256453671915706e+00 -1.623526587004628263e+00 -1.372875370294724506e+00 -1.382673134837239637e+00 -1.473693346171712104e+00 -1.956541146864936298e+00 -1.675764077639062766e+00 -1.148812583127947429e+00 -1.461683031691629830e+00 -1.923163897273290068e+00 -1.646995551288662263e+00 -1.591064269802523246e+00 -1.604590384672171188e+00 -1.564752891661369771e+00 -1.492829695558314684e+00 -1.607027364796212332e+00 -1.641738605610427948e+00 -2.057862471208794730e+00 -1.470296030818387889e+00 -1.942682056309352534e+00 -1.726893217537100567e+00 -1.350409934212875029e+00 -1.533381525605343132e+00 -1.656217230875570046e+00 -1.357123187538730624e+00 -1.524680988426722283e+00 -1.645757165635121089e+00 -1.890960299628075658e+00 -1.485109814508304593e+00 -1.964764595097809874e+00 -1.353642368107649485e+00 -1.863874367491410000e+00 -1.692078524453194177e+00 -1.184525262048392147e+00 -1.505011519540423670e+00 -1.523138244152040466e+00 -1.541291044149072587e+00 -2.046615637911426422e+00 -1.703338311789922122e+00 -1.884408914003828261e+00 -1.354181317977836363e+00 -1.480546224805397770e+00 -1.417586737916005646e+00 -1.721072978801865938e+00 -1.652642805166905093e+00 -1.613998461741580348e+00 -1.397675098820108319e+00 -1.619059563342894137e+00 -1.429561314812126893e+00 -1.693925697376488682e+00 -1.672819056981955210e+00 -1.824577140590584845e+00 -1.816146098677662968e+00 -2.130998690814709384e+00 -1.540698262119497342e+00 -1.297638855686649384e+00 -1.706143143085879776e+00 -1.387715472865645117e+00 -1.936454619326895221e+00 -1.641536022489811231e+00 -1.362795630150287263e+00 -1.319658530075319192e+00 -2.232846525003985949e+00 -1.446234934772559155e+00 -1.866932521997398009e+00 -1.309280188919191845e+00 -1.549803055766122872e+00 -1.560008329020236673e+00 -1.300342798806290778e+00 -1.684305239475053728e+00 -2.016295500696418941e+00 -1.599755064892764089e+00 -1.745584184172606079e+00 -1.383336192828113820e+00 -1.707933621386327872e+00 -1.481987820919921983e+00 -1.599054886209671400e+00 -1.585045310898749227e+00 -1.759770041463710744e+00 -1.362226240948289036e+00 -1.235297712193582420e+00 -1.294606921317791759e+00 -1.720794024877296380e+00 -1.491143419886153954e+00 -1.979639506158635598e+00 -2.190123344406204264e+00 -1.607472833753400776e+00 -1.389668505835019108e+00 -2.077040144487547479e+00 -1.593550274180519422e+00 -1.539765173721894920e+00 -1.331544258213997800e+00 -1.650688176243900296e+00 -1.562338676319258379e+00 -1.484384398555556928e+00 -1.452416934147570116e+00 -1.430599151309516870e+00 -1.721812220047372666e+00 -1.745553413795233322e+00
-1.461714793131183798e+00 -1.494670409325078886e+00 -1.401221778275869578e+00 -1.852909316868584844e+00 -1.607043976614487280e+00 -1.414857497620106930e+00 -1.836768437543507604e+00 -1.238950473606260205e+00 -1.772148018083727017e+00 -1.475124122656476411e+00 -2.168023915922680622e+00 -1.508065341646903201e+00 -1.608591215572268363e+00 -1.145174084753957322e+00 -1.869678083917601485e+00 -1.996110437880990851e+00 -1.479822781534761544e+00 -1.489156500512667014e+00 -1.280184200976547393e+00 -1.860817820466906358e+00 -1.302180342344676500e+00 -1.297213165458175554e+00 -1.917777474136649118e+00 -1.301302429240542846e+00 -1.654164307449325522e+00 -1.932519119952433639e+00 -2.454086719302636777e+00 -1.506486943207403284e+00 -1.920986299853585377e+00 -1.635656593502150979e+00 -1.171416981967621007e+00 -1.723121671390519083e+00 -1.925071492056676936e+00 -1.972388715468119447e+00 -1.227977429274950349e+00 -2.175453422953760096e+00 -1.925406033968714459e+00 -1.801040021418928605e+00 -1.730690168859692291e+00 -1.870168197875642146e+00 -1.265163619994484234e+00 -1.838583649348512150e+00 -1.750253037561786185e+00 -1.376471855650603926e+00 -2.347360394744984369e+00 -1.507816928297801340e+00 -1.763800286786115112e+00 -2.019128174085818461e+00 -1.835888619062476135e+00 -1.588114782907703582e+00 -2.286514797825726752e+00 -1.426987091136951991e+00 -1.839082214479911492e+00 -1.595086863611812289e+00 -1.734265627853868841e+00 -1.761684699570144064e+00 -1.636356801646544179e+00 -1.474133203802537428e+00 -2.200486094501838075e+00 -1.481245371694107860e+00 -1.419712924568326207e+00 -1.621835159765115719e+00 -1.721272513317139818e+00 -1.998675842372984457e+00 -1.810223717007827027e+00 -1.359092065071794586e+00 -1.095597550894684247e+00 -1.519960253494736513e+00 -1.466744397301101399e+00 -1.500161058421994875e+00 -2.213512523698574430e+00 -1.497244953454457406e+00 -1.469967301016492423e+00 -1.803559779974052368e+00 -1.788573346183556012e+00 -2.413122431794234135e+00 -1.517614579160888377e+00 -2.147905285253755903e+00 -1.555094734440599202e+00 -2.238674009471827819e+00 -1.435372248043836452e+00 -1.482200791485169589e+00 -1.816202963967706419e+00 -1.383084089591285482e+00 -1.486337874971985329e+00 -1.785086198274034697e+00 -2.103735190934513444e+00 -1.788915882135462931e+00 -1.494328779571134858e+00 -1.426398173845364159e+00 -1.680021785131854850e+00 -1.776586232194067305e+00 -1.652696250014228374e+00 -1.939540094481768007e+00 -1.738503992236966278e+00 -1.380188598467583461e+00 -1.572727770913873835e+00 -1.400961487782112380e+00 -1.620115924180312694e+00 -1.590156906557397054e+00 -1.999792109840581755e+00 -1.494417616891451361e+00 -1.676480348881871141e+00 -1.880782390706286167e+00 -1.308063619759978646e+00 -1.893989349514156206e+00 -1.869669798921883341e+00 -1.553411858450895799e+00 -1.605176889912422356e+00 -1.400004443322177883e+00 -1.459811104575313045e+00 -1.632464739405915966e+00 -1.735830112472649844e+00 -1.716324560088211104e+00 -1.529259625325999572e+00 -1.743276230201270094e+00 -1.578568699970131606e+00 -1.646625444119147907e+00 -1.543596986307351537e+00 -1.520131147528733351e+00 -1.695326206903144062e+00 -1.423155946261102311e+00 -1.785032478494646524e+00 -1.763764332432957493e+00 -1.813996384749439583e+00 -1.621314119330320880e+00 -2.143957997955627359e+00 -2.499516370676670540e+00 -1.659904239315824981e+00 -1.695552812336433846e+00 -1.373486078227054152e+00 -1.774529153164045692e+00 -1.982260217653712520e+00 -1.572734774692341242e+00 -1.543466116011223965e+00 -1.959224254936952070e+00 -1.698151015597464841e+00 -1.507639286206232665e+00 -1.582858278849554878e+00 -2.168243359476472065e+00 -2.018150721453920937e+00 -1.371647935592104517e+00 -1.864174951529386615e+00 -1.210015042392388107e+00 -2.106599421617330048e+00 -1.331297319218461395e+00 -1.183844430903234324e+00 -1.517747543213778583e+00 -1.605096635858479504e+00 -1.352768012759960392e+00 -2.199253869492082902e+00 -1.580093284379337160e+00 -1.868887847319197437e+00 -1.515361305466969455e+00 -1.591858135362571591e+00 -1.769534050499082856e+00 -1.989531619394827811e+00 -1.774705734209720553e+00 -1.512054746325885768e+00 -2.007238396331247454e+00 -1.830863720310142329e+00 -1.521474021909238861e+00 -1.632449126791771787e+00 -1.458191026990730332e+00 -1.420909611734981759e+00 -2.502145749681632392e+00 -2.368208886924367818e+00 -1.495257577048395792e+00 -1.568394082488071328e+00 -1.817533387032609804e+00 -1.471994051596910102e+00 -1.424965410100951457e+00 -1.609002057363129179e+00 -1.447271130156711383e+00 -1.397645899460412178e+00 -1.337608993779968225e+00 -1.576600871527528813e+00 -1.762130737255538371e+00 -2.156418262522364682e+00 -1.379250774748110864e+00 -1.608921662886521275e+00 -1.356083725675833795e+00 -1.204212234753342381e+00 -1.376482832586672700e+00 -1.595564751905482970e+00 -1.739015442671013378e+00 -1.865555091923261744e+00 -1.952999712803387133e+00 -1.376322692187881280e+00 -1.554502759382475174e+00 -1.950476491011187141e+00 -1.623846381820691631e+00 -1.240355545116812674e+00 -2.662194668554129784e+00 -1.305032817948553081e+00 -1.600368733287845124e+00 -1.435847688079920914e+00 -1.747067314106123259e+00 -1.387344979297672420e+00 -1.509883872377057790e+00 -1.331880781649734447e+00 -1.669635495274989889e+00 -1.557011665940926548e+00 -1.307035890668696965e+00 -1.738356960616679547e+00 -2.144059391866695030e+00 -1.449165365381795301e+00 -1.472027420936456332e+00 -1.560600486151939803e+00 -1.407074748259590891e+00 -1.404882482386893727e+00 -1.383267198641707552e+00 -1.935934289253947949e+00 -2.776504355166434124e+00 -2.001180695066810511e+00 -1.705619095604385294e+00 -1.620056337343437125e+00 -1.459343513890613231e+00 -1.960352810674405255e+00 -1.563678501983158720e+00 -1.617138659332742812e+00 -1.539552171800401270e+00 -1.601121557663189199e+00 -1.619065726106777126e+00 -1.950869516707257834e+00 -1.890908334520667644e+00 -1.374735112124994885e+00 -1.291387712937220211e+00 -2.069042244445224998e+00 -1.710868213974304997e+00 -1.547832398971326962e+00 -1.707369694417680162e+00 -1.660040104633372149e+00 -1.448682696775992040e+00 -1.793742281659313376e+00 -1.483090149224487675e+00 -1.612253258073877316e+00 -2.320294599144413272e+00 -1.499577412463926951e+00 -1.547370882449663254e+00 -1.657420860709654997e+00 -1.795899371778758136e+00 -1.564427704987470635e+00 -1.626739015272501199e+00 -1.513394999871221280e+00 -2.035534453851362002e+00 -1.594027845401593479e+00 -2.033873267010198216e+00 -3.365550811149113919e+00 -1.877437676158622004e+00 -1.762571716895982465e+00 -1.606686346683639854e+00 -1.581101536835268995e+00 -1.675933640568289418e+00 -1.736498602985746320e+00 -1.497401426286732118e+00 -1.927534243998981545e+00 -2.123319316458657013e+00 -1.671691146940844863e+00 -1.729960027703317138e+00 -1.766206747097292418e+00 -1.445631217714075989e+00 -2.346550678489538022e+00 -1.748946084906990661e+00 -1.422754287890830360e+00 -1.401572835941807371e+00 -1.474806494148343639e+00 -1.573084301915437244e+00 -2.069556483224607391e+00 -1.788601510955198926e+00 -1.627604783975452385e+00 -1.421331934046361267e+00 -1.364753974006279957e+00 -1.688360229520979860e+00 -1.823445533179652411e+00 -1.488142680100969617e+00 -1.695108534058563654e+00 -1.412860241798019167e+00 -1.481167761247661474e+00 -1.355229147264385592e+00 -1.894957699704145515e+00 -1.438069404253098593e+00 -1.706520809469749489e+00 -1.421988523749347921e+00 -1.757915144434823773e+00 -1.298710978272400229e+00 -1.554564194512092490e+00 -1.564509972320412778e+00 -1.379865556912514890e+00 -1.547186617966832767e+00 -1.360995508949829791e+00 -1.375775766859267613e+00 -1.767278449460241152e+00 -1.721551912550694174e+00 -1.746526033638784225e+00 -1.629489208144893064e+00 -1.405228011387458897e+00 -2.014017760866614104e+00 -1.520573117915176686e+00 -1.635337887908090648e+00 -1.340466475670425206e+00 -1.470884575913466108e+00 -1.583654888381830439e+00 -1.439344789938051816e+00 -2.400448004947304703e+00 -1.836330637743802896e+00 -1.440741830761956610e+00 -1.574689441136577495e+00 -2.174827507879040667e+00 -1.661690646653344317e+00 -2.002199477101610725e+00 -1.866201314404373868e+00 -1.679813007390971613e+00 -1.573076143619762890e+00 -1.508179868565798554e+00 -2.187081802967445920e+00 -1.551817315236332817e+00 -2.005684258484234483e+00 -1.554522718483553279e+00 -1.623518316419322538e+00 -1.293508288699548592e+00 -1.814513447045449812e+00 -1.250741486091409893e+00 -1.543448516708506801e+00 -1.341041321548133602e+00 -1.748336546520289803e+00 -1.360319249059881885e+00 -1.591686680268260545e+00 -1.694748095366623186e+00 -1.561056343979909666e+00 -1.586039558702487806e+00 -1.635472826883970887e+00 -1.674479208639909622e+00 -1.495216790214455749e+00 -1.508614249548255293e+00 -1.968526093540110100e+00 -1.996583527647404210e+00 -1.523115165329046894e+00 -2.126630283868687687e+00 -1.469984203543596379e+00 -1.716941475589871313e+00 -1.797055694654580371e+00 -1.562212711039329349e+00 -1.395341742929944839e+00 -1.635168835776770635e+00 -1.705492985823755081e+00 -1.659856788830532226e+00 -1.532111145645661532e+00 -1.960951069282697690e+00 -2.009625234608527489e+00 -1.514804585092090816e+00 -1.606269174638287556e+00 -2.348991407454221303e+00 -1.243981704150004530e+00 -1.645588284847900873e+00 -1.675755369858592747e+00 -1.803189189521643865e+00 -2.172082228223159550e+00 -1.527954204888456236e+00 -1.860116629265022192e+00 -1.508637452956449465e+00 -2.195469082889563772e+00 -1.284191487911686913e+00 -1.289234085413089259e+00 -1.399547259948779487e+00 -1.638533509680088374e+00 -1.635361904472955930e+00 -1.546341120756619558e+00 -1.565104885032220450e+00 -1.601880118013732979e+00 -1.672465983847826188e+00 -1.753690081554909685e+00 -1.608327699608562256e+00 -1.730232479462786355e+00 -1.722394731139846202e+00 -1.587033617520142492e+00 -1.727812235442572009e+00 -1.603245745266558719e+00 -1.351543439657487466e+00 -1.563552469127824640e+00 -1.824966814366507206e+00 -1.464533048474113031e+00 -1.744945179229462573e+00 -1.653340047740684104e+00 -1.646104851101633626e+00 -1.603565626455403015e+00 -1.466499447448784021e+00 -1.574420144790598997e+00 -1.350075878301017385e+00 -1.547993458207719275e+00 -1.398369480215234439e+00 -1.473594519240692513e+00 -1.459004446154772427e+00 -1.958055405245154201e+00 -1.549208600143174852e+00 -1.710566582731942509e+00 -2.079480942992425696e+00 -1.652011811735343949e+00 -3.132325538639720186e+00 -1.460960737043161206e+00 -1.421470221223736452e+00 -1.649979385604090520e+00 -2.014953455897377399e+00 -1.287035905257577939e+00 -1.279624264740448325e+00 -1.186163254903202624e+00 -1.706420807376628934e+00 -1.929266881731861893e+00 -1.611717676183711312e+00 -2.048257156609324170e+00 -1.236800750188299824e+00 -2.020577143376363072e+00 -1.552735019627674351e+00 -1.978100933414280282e+00 -1.362525977235940822e+00 -1.519562476102034321e+00 -2.122978404432514399e+00 -1.672600705946387656e+00 -1.790060335686309401e+00 -1.642821324803657834e+00 -1.863924624119154050e+00 -1.259125527741554507e+00 -1.995511183119158760e+00 -1.428985325781912508e+00 -1.521256924623903828e+00 -1.880191834471114820e+00 -1.572762752750957116e+00 -1.669553945093779301e+00 -1.584833927753090288e+00 -1.498225475757662517e+00 -1.831545502808649806e+00 -1.494678186803339859e+00 -1.255694050674731388e+00 -1.637778957127408175e+00 -1.959015261853370937e+00 -2.062825420965400447e+00 -1.380304654420263955e+00 -2.209186955442121736e+00 -1.744614368144439265e+00 -1.487390829515171209e+00 -2.102863484225349300e+00 -1.877731817395065672e+00 -1.634060195590833375e+00 -1.776645891302116365e+00 -2.089441953004382846e+00 -1.903757420216524610e+00 -1.756395090885413568e+00 -1.341269095749204832e+00 -1.323567787751855240e+00 -1.926283118005841510e+00 -1.752436230375244541e+00 -1.728957824215807682e+00 -2.178748862967765376e+00 -1.673820715839587248e+00 -1.419375591135754400e+00 -1.444797701692423164e+00 -1.575349993890091449e+00 -1.592102773969076734e+00 -1.748727525863229326e+00 -1.665251714984050224e+00 -1.656926103381454629e+00 -1.684189982758904414e+00 -1.740021546510554629e+00 -1.605205732858741907e+00 -1.581906896330371959e+00 -1.401267304341609066e+00 -1.514304792473779804e+00 -1.570915382999226839e+00 -1.449869984996938310e+00 -2.698913845678756918e+00 -1.219005363880310666e+00 -1.697633749267493108e+00 -1.717576926169204654e+00 -1.381775877913062223e+00 -1.403490698385079227e+00 -1.876134020047834028e+00 -1.473263163008351695e+00 -1.661377717914401364e+00 -2.133733212949604940e+00 -1.420086919290776128e+00 -2.165188313143763033e+00 -1.655179088464967307e+00 -1.283574676869554620e+00 -1.585960008379776465e+00 -2.303998089569893271e+00 -1.399500685169982495e+00 -1.688609279863021451e+00 -1.552361332419565532e+00 -1.404351864468291744e+00 -1.575364722753918478e+00 -1.755660830279327733e+00 -1.369278159897176383e+00 -1.428557799462393030e+00 -1.290762653967590712e+00 -1.344210815281916549e+00 -1.239294284859332906e+00 -1.612973896807333052e+00 -1.577102913281039243e+00 -1.697305001018112769e+00 -1.831338806231029404e+00
-1.875308466130214180e+00 -1.507719261263900989e+00 -1.801932391951261536e+00 -1.603077424840540388e+00 -1.947144393221719838e+00 -1.402412777859820325e+00 -2.225019765595724230e+00 -1.655565109031991833e+00 -1.573057063567329550e+00 -1.511243230253625169e+00 -1.890163870020031389e+00 -1.828183308201465795e+00 -1.503313257303692252e+00 -1.586677539652650237e+00 -1.900491284620571708e+00 -1.588503221507532093e+00 -3.585776223953685005e+00 -1.239393660603224534e+00 -2.432041542612947360e+00 -1.683479418582129350e+00 -1.790168920131314456e+00 -1.812860614400774617e+00 -1.893819164862909687e+00 -1.825433855576515274e+00 -2.201737490584458445e+00 -1.408830989884255480e+00 -1.382132641791123273e+00 -1.425387489505727467e+00 -1.374356200086953583e+00 -1.758767353647487930e+00 -1.778810479077541196e+00 -1.511972367391230199e+00 -1.502290566092709057e+00 -1.352282182502962726e+00 -2.146764920411390776e+00 -2.020147662323973137e+00 -1.480707456095706975e+00 -1.808867654755307752e+00 -1.767710118214700810e+00 -1.928480824521264791e+00 -1.814381882309363592e+00 -1.661790521907243967e+00 -1.960681817824710738e+00 -1.376634618787109909e+00 -1.354074347888994057e+00 -1.571212142484068597e+00 -1.437249396375954058e+00 -1.468767678897590967e+00 -2.994916152174317503e+00 -1.779013699930237280e+00 -2.326247463829372197e+00 -1.629445690051609663e+00 -1.708724926275724698e+00 -1.379689010021210249e+00 -1.602572528966169862e+00 -1.782930480499643755e+00 -1.597607881437747679e+00 -1.965091307276580990e+00 -1.690179765009390822e+00 -2.189181324165106801e+00 -2.099201487616963568e+00 -2.139233128562778141e+00 -1.708211092027229761e+00 -1.174208692814650901e+00 -1.727838469502231300e+00 -2.046522681088551288e+00 -1.902695205110794374e+00 -1.307308358824944117e+00 -1.548795189633617175e+00 -2.229947557563670912e+00 -1.406006300200288939e+00 -1.475356231843291122e+00 -1.408297012948919180e+00 -2.229750679438855965e+00 -1.482622974615638967e+00 -2.147935659295351130e+00 -1.381364806729411532e+00 -1.617687866101124250e+00 -1.758703431705805453e+00 -1.564548536384906319e+00 -1.516959615183232746e+00 -1.642719298765764391e+00 -1.554837933382134496e+00 -1.497335153828959431e+00 -1.533497224014629179e+00 -1.520780227308153432e+00 -1.969058353790001492e+00 -1.953233004942709350e+00 -1.503654279625084911e+00 -1.490889123109696124e+00 -1.879604226764837849e+00 -1.648910586219917818e+00 -1.530822787903084681e+00 -1.738764172817383269e+00 -1.996258465953126171e+00 -1.728657734130680801e+00 -1.729215285011477921e+00 -1.319725058479492397e+00 -2.318442328835933708e+00 -1.591222425596145795e+00 -1.864477760547789575e+00 -1.570934585708283926e+00 -1.441920978598363767e+00 -1.815801585078212987e+00 -2.348939561213106320e+00 -1.571121068328523940e+00 -1.577649813872964213e+00 -1.953460012662062706e+00 -1.793777474425814367e+00 -1.893693726402693844e+00 -1.327756132435923719e+00 -1.612207423490479741e+00 -2.413560154188018725e+00 -1.765278493100926660e+00 -1.560766813693450716e+00 -1.822296667082474286e+00 -1.763651505384200124e+00 -1.497604473296914485e+00 -2.479706842527641619e+00 -1.653212672661406479e+00 -1.748328700920201539e+00 -1.798913203527144455e+00 -1.421139727712492640e+00 -1.630112672772854321e+00 -2.046887312510846435e+00 -1.438668994597978479e+00 -1.893005877386973568e+00 -1.748364273926000578e+00 -1.580501083970021536e+00 -1.463182440291726616e+00 -1.512430955279024047e+00 -1.858653520222782962e+00 -1.675669290169418568e+00 -1.465856196819236956e+00 -1.575963366198211313e+00 -1.961626140103780669e+00 -1.775158576425024615e+00 -2.278240691271569140e+00 -1.477825890922532803e+00 -2.006163066933650541e+00 -1.736234062853487803e+00 -1.427936708414403677e+00 -1.410875392536340645e+00 -1.875765840434372000e+00 -2.810181441250605872e+00 -1.467588369161248796e+00 -2.106664421492056238e+00 -1.591281351674955991e+00 -1.726147121224163694e+00 -1.822743971685887088e+00 -1.497210889007476897e+00 -1.233492120516664015e+00 -1.405703678125553413e+00 -1.776666861025963051e+00 -1.746710682526899205e+00 -1.499208621337989822e+00 -1.862510386751802027e+00 -1.582145582004662598e+00 -1.595976662088308462e+00 -1.647736816256263781e+00 -1.404171431704864803e+00 -1.674908628326815974e+00 -1.974745581646828452e+00 -1.455884509182330255e+00 -2.903111154692138651e+00 -1.758479991631132888e+00 -1.157535223368154398e+00 -1.669777510511461616e+00 -1.419580803640643207e+00 -1.668139940028839474e+00 -1.751910891046801755e+00 -1.718565255214493881e+00 -1.447404317925168549e+00 -2.278369425095826628e+00 -1.702339602235546367e+00 -1.540176148468982653e+00 -1.942762623627225071e+00 -1.473588817924845529e+00 -1.432942866875732690e+00 -1.447153065393868676e+00 -1.425549076624911704e+00 -1.470346345057353954e+00 -2.590098820509765698e+00 -1.614173430323103453e+00 -1.721432045212300643e+00 -2.145996425645992467e+00 -1.852594656834512854e+00 -1.817007383598721493e+00 -2.003138627658654691e+00 -1.466724279471677939e+00 -1.411348343230725666e+00 -1.559164481566425842e+00 -2.181188284397370669e+00 -1.675701931439518066e+00 -2.744753736601785121e+00 -1.457431863631672098e+00 -1.750432376408434854e+00 -1.887897743066189848e+00 -1.402117188334257802e+00 -1.567345994452656877e+00 -1.356478070526491608e+00 -2.785093388223626398e+00 -1.325418090119827585e+00 -1.739738780843024246e+00 -1.480798756645269609e+00 -1.635024384052474522e+00 -1.724629424693084223e+00 -1.859949166129063913e+00 -1.516104804373716419e+00 -2.317990487594138393e+00 -1.760473796516248246e+00 -1.460523722409706737e+00 -1.412970518315184831e+00 -1.738129733631222917e+00 -1.822560195574862041e+00 -1.499407587840530853e+00 -2.049399220084520579e+00 -1.610638689739556151e+00 -1.998624358555824099e+00 -1.838439145609007008e+00 -1.653849636488572417e+00 -2.090890087466702685e+00 -2.205987188690341050e+00 -1.827638252682941555e+00 -1.590206313991250120e+00 -1.318323129517264825e+00 -1.790362506509548979e+00 -1.659205793920152772e+00 -1.963489756993392454e+00 -2.128929962887497140e+00 -1.538865170613291866e+00 -1.491892058120131370e+00 -1.633272107907737025e+00 -1.321409612063036976e+00 -1.808343398192255647e+00 -2.288110409895080632e+00 -1.768463546091356697e+00 -2.143281515113469649e+00 -1.953500983911609090e+00 -1.346782122575832297e+00 -1.710388050420459383e+00 -1.632026030402980332e+00 -1.507036403373136935e+00 -1.556055601122901422e+00 -1.704532781070619896e+00 -1.785692369367040566e+00 -1.318861029296936715e+00 -1.615453983514665737e+00 -1.685332448994477650e+00 -1.550309377095752117e+00 -1.843508471776380553e+00 -1.551219466212368392e+00 -1.646982387864813768e+00 -1.659630251723049454e+00 -1.951026925922761279e+00 -1.522584055974812278e+00 -1.636402103546565456e+00 -1.576967006065969512e+00 -1.497057301632598092e+00 -1.833899572094104258e+00 -1.769212389122566842e+00 -1.761531394701710607e+00 -1.846048776667284397e+00 -2.097147133344794412e+00 -1.687448808449748539e+00 -1.898241167235108939e+00 -1.550322972697421031e+00 -2.337484693368693467e+00 -1.501773545838516188e+00 -1.464107694462703169e+00 -1.874374835127381012e+00 -1.817663457388080106e+00 -1.679658919600889311e+00 -1.724447927637815070e+00 -1.545176531581316626e+00 -1.481423769720445982e+00 -1.485641514880181813e+00 -1.251221776487352111e+00 -1.859723263156598083e+00 -1.481881913128338502e+00 -1.322035416372175032e+00 -1.371995195933088718e+00 -1.694291870297827574e+00 -1.735314296455704230e+00 -1.802641865755508777e+00 -1.275317546526796741e+00 -1.898982541944790770e+00 -1.533026426787006402e+00 -1.436105834949755300e+00 -2.024221565938333356e+00 -1.711831785147883700e+00 -1.822173752655707357e+00 -1.341239903917319287e+00 -1.643891286834523235e+00 -1.605250432211262179e+00 -2.055107212923073856e+00 -1.638069022894953042e+00 -1.383461523060727671e+00 -1.551611562722287507e+00 -1.870305794064694771e+00 -2.430768498796872290e+00 -1.614327317716263366e+00 -1.302293911486820610e+00 -1.302079694550797084e+00 -1.637256478712597829e+00 -1.392696725810861347e+00 -1.353941769449819477e+00 -1.902921376607552340e+00 -1.408556074444122563e+00 -1.293968250706648782e+00 -1.404637604280793095e+00 -1.503318037995320600e+00 -1.826659186512207267e+00 -1.364278085096820137e+00 -1.565115860067640030e+00 -1.573278886611216398e+00 -1.508841533739615270e+00 -2.017883709343388787e+00 -1.515793484913342537e+00 -1.222642432856880346e+00 -1.586895600554393493e+00 -1.696577681212295463e+00 -1.678053675564072256e+00 -1.559419943452654556e+00 -1.441370411690455766e+00 -1.251635077333108192e+00 -1.464072354141309873e+00 -1.500357374783844788e+00 -2.411068616819979304e+00 -1.919708564961124964e+00 -1.717187221265985997e+00 -1.964187781327638715e+00 -2.140500289269930967e+00 -1.357776924102025884e+00 -1.815903283116667488e+00 -2.065993886503020960e+00 -1.581809706484722966e+00 -1.741400888988087647e+00 -1.895832081502406119e+00 -1.379699699113855260e+00 -1.443498999414765338e+00 -1.418813391998860363e+00 -1.431693436826990462e+00 -1.170186015578474681e+00 -1.636585132690535627e+00 -1.452825770491636970e+00 -1.837132011766261508e+00 -1.316228189874242949e+00 -1.360834375786809547e+00 -2.156370486076527815e+00 -1.455734409595116796e+00 -1.611765569479262306e+00 -1.767112305797719607e+00 -2.080228693621484659e+00 -2.514455272227062999e+00 -1.972635446177949836e+00 -1.569682016025647942e+00 -1.760315243686081832e+00 -1.304411181442696188e+00 -1.556447293725659042e+00 -1.779190270303396160e+00 -1.676298565937021756e+00 -1.535067193417880338e+00 -2.104218746606704826e+00 -1.985328516686938549e+00 -1.469060252002369671e+00 -1.764272379259245849e+00 -1.513412780349824294e+00 -2.052895695212790361e+00 -1.691587436411984946e+00 -1.858460095169762294e+00 -1.447063971493864454e+00 -1.467938834814886517e+00 -1.239004116584626169e+00 -2.280319967365666223e+00 -1.811860605283325709e+00 -2.400639222219845603e+00 -1.800648502654257133e+00 -1.259861034481552400e+00 -1.936400097841648682e+00 -1.544445329257838173e+00 -1.623443946888361467e+00 -1.543980716906282691e+00 -1.500508544070997985e+00 -2.006841260453877673e+00 -1.889063199645909741e+00 -2.058070767847023141e+00 -1.707929813850983303e+00 -2.201802045440884203e+00 -1.341430073955764524e+00 -1.734391069593740786e+00 -1.478021791049318745e+00 -1.768283726045765114e+00 -1.875599216966791438e+00 -1.683349077785811332e+00 -2.013229728628514792e+00 -2.048740970408442497e+00 -1.442235056445618779e+00 -1.465700571745723879e+00 -1.672639276403488084e+00 -1.330704085368458411e+00 -1.953386404547587052e+00 -1.519371166400387940e+00 -1.626732892749213288e+00 -1.741293683149196747e+00 -1.367255753742339319e+00 -1.683727790238417121e+00 -1.622767735696184932e+00 -1.517574184258312142e+00 -1.934860427798863025e+00 -1.589727095211093788e+00 -1.690529086305551987e+00 -1.932127165595812102e+00 -1.529753382413522544e+00 -1.625745623629936798e+00 -1.729864818572095286e+00 -1.569939451356957116e+00 -1.701549066468017735e+00 -1.322863680070979653e+00 -2.031292838840387915e+00 -1.557866627728586417e+00 -1.663166945714484646e+00 -1.650007811454352824e+00 -1.298529676301122704e+00 -1.497139105206811038e+00 -1.723513718159994434e+00 -1.408405019715257778e+00 -2.029738117428030009e+00 -1.365166475393002843e+00 -1.942045553549385239e+00 -1.680151015732905817e+00 -1.549094160068744674e+00 -1.439679135058121728e+00 -2.699480492279065391e+00 -1.429268113234885451e+00 -1.310438157126837311e+00 -1.644956646488329177e+00 -2.002125217583596850e+00 -1.550940756821487465e+00 -1.707465354033393279e+00 -2.080296313799196106e+00 -1.558000947404086567e+00 -2.211119979262690993e+00 -1.668970029276243938e+00 -1.369442991544250754e+00 -1.690312763022428388e+00 -1.918251760091157720e+00 -1.969128546143223302e+00 -1.560323560131169351e+00 -1.374692702418195633e+00 -1.807159451461085364e+00 -1.387196044395586858e+00 -1.833118002294215954e+00 -1.899928677630458695e+00 -1.701275691352648778e+00 -1.523913818088275418e+00 -1.337692253214775917e+00 -1.514643291426384542e+00 -1.558447144631901926e+00 -2.149651456250703863e+00 -1.546632368787780987e+00 -1.206544581739725341e+00 -1.433308498126520281e+00 -2.063617805066723765e+00 -1.774475465443546840e+00 -1.657394976894329242e+00 -1.638092510266743407e+00 -1.360251111856539685e+00 -1.595706077560878011e+00 -1.484259584602304116e+00 -1.740524968719161514e+00 -1.525967762982348042e+00 -1.707636934294435527e+00 -1.698959359573793293e+00 -2.362067127070917927e+00 -1.926878219797158565e+00 -1.535920628495217821e+00 -1.916054394378598369e+00 -1.693821572879119053e+00 -1.436893615377136113e+00 -1.392627553009955887e+00 -1.810198240974523198e+00 -1.837473805300779306e+00 -1.591698993407017149e+00 -1.508180389718607017e+00 -2.421906143350430085e+00 -2.136794455054760622e+00 -2.141549389464170172e+00 -1.351744552660018028e+00 -1.684432909235420439e+00 -1.627945209444335406e+00 -1.838011381941740074e+00 -1.301843556189651752e+00 -1.392941855236918158e+00 -1.566991557584774597e+00 -1.710814668532482763e+00 -1.283295259675491629e+00 -1.756907206294599622e+00 -1.808987650830702121e+00 -1.341039354675017670e+00
-1.486054911326826211e+00 -1.830851175499694783e+00 -1.643505994085746824e+00 -1.569926973082253374e+00 -1.416076460488735700e+00 -1.616614462840668898e+00 -1.696882894059336788e+00 -1.537637078984308570e+00 -1.682466053879220880e+00 -1.346288122429150969e+00 -1.403704521491178747e+00 -1.710917279894288656e+00 -1.712481099422031416e+00 -1.875731559661824033e+00 -2.432444202921262288e+00 -1.503133666891945275e+00 -2.053478783970548172e+00 -1.558398998512404265e+00 -1.586665883586647841e+00 -1.824755744036166805e+00 -1.531831819364211311e+00 -1.615140771585165780e+00 -1.548090906230269681e+00 -1.669880048805368888e+00 -1.555053519445066312e+00 -1.699893063489833711e+00 -1.515437430722833101e+00 -1.654455719839336370e+00 -2.021285612716871682e+00 -1.539255956193119834e+00 -1.337429954086164718e+00 -1.333819479664749563e+00 -1.288170681306304965e+00 -1.484150919045459371e+00 -1.465099203358016133e+00 -1.399676267670044050e+00 -1.302030918242166768e+00 -1.779514990192268442e+00 -1.673557290022926303e+00 -1.295454395841693307e+00 -1.498733421921859321e+00 -1.764556991307177469e+00 -1.273391602154769098e+00 -1.423022856989695883e+00 -2.497410099834641350e+00 -1.172194957828067041e+00 -1.588656804673511669e+00 -2.300967538334633744e+00 -1.904465660488728451e+00 -1.405064296287474868e+00 -1.285064917864830569e+00 -1.559936519878007966e+00 -1.354202318329877919e+00 -1.607789829524779224e+00 -1.941635984783013580e+00 -1.632804568409612633e+00 -1.350209023633186733e+00 -1.726523830897907397e+00 -1.470818968107988622e+00 -1.314602815695371296e+00 -1.787052206509452068e+00 -1.998322844230570938e+00 -2.185164024576189412e+00 -1.372737325554689303e+00 -1.708534438348179307e+00 -1.639862009626439132e+00 -1.441552048022670451e+00 -1.603879036856117102e+00 -1.561931206151061069e+00 -1.482483098413118761e+00 -1.598306843666809973e+00 -1.724879718592810418e+00 -1.715247880749073417e+00 -1.803884715944866990e+00 -2.030608397304592305e+00 -1.594178077614969435e+00 -1.494940177017743066e+00 -1.397144799506138346e+00 -1.547899958973651735e+00 -1.383980203952950072e+00 -1.455347506201960517e+00 -1.495908702966183501e+00 -1.526667177835410616e+00 -1.542187548327780711e+00 -1.662433209897990816e+00 -1.737659662546023887e+00 -2.147164638010881976e+00 -1.550853820201952171e+00 -1.629468573593289005e+00 -1.909710886581302836e+00 -1.978967014316192818e+00 -1.541548041691750415e+00 -1.706545655429264841e+00 -1.381740722887710104e+00 -1.975107345085773236e+00 -1.451996596224468750e+00 -1.521343034695423313e+00 -1.692272892111259752e+00 -1.943565507053617303e+00 -1.934163760145550803e+00 -1.399572960674113853e+00 -1.501471681461507224e+00 -1.898688778027421975e+00 -1.337342506578333534e+00 -2.149562981341737178e+00 -1.364242832497510438e+00 -1.502136712389624318e+00 -1.649016724719304605e+00 -1.572522005159120662e+00 -1.951756241249804624e+00 -1.417051845038434177e+00 -2.474028915405558138e+00 -1.514074269274729767e+00 -1.937884908335934409e+00 -1.830916794009783022e+00 -1.574993401392241310e+00 -1.655371910886170417e+00 -1.670147572344704123e+00 -1.665449105714691846e+00 -1.240274703668117207e+00 -1.521322664584420448e+00 -1.497015612243058680e+00 -1.693716047147419301e+00 -1.657924375107868942e+00 -1.477072042429212306e+00 -1.700034484342597185e+00 -1.778889660821282526e+00 -1.882950323625577127e+00 -1.976971135095707544e+00 -1.874227035156669885e+00 -1.642878631519103960e+00 -1.665334277328800905e+00 -1.935827937937006471e+00 -1.792007228775814642e+00 -1.478696631116238169e+00 -1.240778282926315201e+00 -1.933049189528719403e+00 -1.685589099069955354e+00 -1.648264542501074681e+00 -2.111293312134592703e+00 -1.730763439766360490e+00 -1.751331496790511144e+00 -1.487568756374961110e+00 -1.218013657127319238e+00 -1.405840081729138102e+00 -1.837612957904154243e+00 -1.472696119951419913e+00 -1.392364628389711534e+00 -1.697156233574341977e+00 -1.589553929915373365e+00 -1.612778519235469998e+00 -1.636171095597462433e+00 -1.707811415109180775e+00 -1.546193748891751207e+00 -1.714828075314657196e+00 -1.518129932623243139e+00 -1.970477117525566202e+00 -1.552420166511588429e+00 -1.798838188130543525e+00 -1.630548446007930918e+00 -1.451980548693167172e+00 -1.830753123724701892e+00 -1.381712266739365091e+00 -1.673166395702230469e+00 -1.720455243704261505e+00 -1.796759011096898950e+00 -1.752742537106080745e+00 -1.458279661489628953e+00 -2.479775916499559418e+00 -1.242700591839969615e+00 -1.347397814737261390e+00 -1.451971313815367148e+00 -1.306974328863239609e+00 -1.528681905349447145e+00 -1.581264484754915101e+00 -2.002547232830199864e+00 -1.571064777298296855e+00 -2.135353337864152046e+00 -1.700407253932568086e+00 -1.714089398094944983e+00 -1.350288493811454327e+00 -1.501950339258762313e+00 -1.950502129998213707e+00 -1.374252324164777050e+00 -1.794177899195483317e+00 -1.600288543811880126e+00 -1.699522180088738121e+00 -1.535476730091052788e+00 -1.504956081635471676e+00 -1.809350799806784593e+00 -1.728008503969271636e+00 -1.533658213735191067e+00 -1.390995046956448933e+00 -1.415860719804034717e+00 -2.513449988823684755e+00 -1.540298867210013745e+00 -2.467563033123556959e+00 -1.604429291426856752e+00 -1.511187321095057712e+00 -1.295804169575365705e+00 -2.063304563570946826e+00 -1.508651875198547820e+00 -1.512808681603154959e+00 -1.633239021283804160e+00 -1.583977149464622869e+00 -1.339726893756959081e+00 -1.534710185627007561e+00 -1.569695289422814888e+00 -1.474561621410638956e+00 -1.550525368052953157e+00 -1.810824302795866592e+00 -1.527377923095263101e+00 -1.647475467490612022e+00 -1.656875940377101397e+00 -1.968953492012528450e+00 -1.757253503614020218e+00 -1.286793378871408322e+00 -1.825274378699786260e+00 -1.408623230461879317e+00 -1.781844774201399861e+00 -1.344473998016157301e+00 -1.313914931185935275e+00 -1.968359895886685029e+00 -1.643707499377936143e+00 -1.688478407013335181e+00 -1.315131134447786287e+00 -2.105802273528411650e+00 -1.688593390798459160e+00 -1.658416140811451278e+00 -1.958633792349398606e+00 -1.963793887163679752e+00 -1.629039379700850887e+00 -1.729270761901629205e+00 -1.449312781814219520e+00 -1.589298193578595697e+00 -1.455115659341178480e+00 -1.355801265167655645e+00 -1.668195683379177341e+00 -1.861616512050925154e+00 -1.969998054934531506e+00 -1.611782854327459713e+00 -1.980504723470380535e+00 -2.341113182842360807e+00 -1.984204661696300942e+00 -1.552577616419083428e+00 -1.454897922994639714e+00 -2.139573837399023848e+00 -1.925607606232700553e+00 -2.003779691160449961e+00 -1.395242568858143573e+00 -1.527477830876076581e+00 -1.928335180948246075e+00 -1.510532832582137441e+00 -1.473145415266664982e+00 -1.625574172014667029e+00 -1.963471366765791482e+00 -1.638772458785429542e+00 -1.781480926386848962e+00 -1.748022026424638664e+00 -1.466561362846524164e+00 -1.209731252462006745e+00 -1.197918312966049781e+00 -1.681909938870085330e+00 -2.590146044904422240e+00 -1.836951533748353960e+00 -1.682245750012731245e+00 -1.642422937446457176e+00 -1.779727307806882708e+00 -2.296147628971155097e+00 -1.926543557637473425e+00 -1.391617819812919432e+00 -1.535749561621976955e+00 -1.339514478701339328e+00 -2.128405700269436984e+00 -1.366590377366868170e+00 -2.195813308288075305e+00 -1.478101162477472919e+00 -1.192186437410105659e+00 -1.511975330129703421e+00 -1.210793772503308663e+00 -1.646001462502706181e+00 -1.445108237801747242e+00 -2.065739514235835017e+00 -2.738590259022866125e+00 -1.448876463789206204e+00 -1.561135290266973508e+00 -2.219306284700074183e+00 -1.575361549986730614e+00 -1.777496184763658782e+00 -1.606001561908727560e+00 -1.321060780553847014e+00 -1.638239845491064051e+00 -1.458710575541606991e+00 -1.423212101391123197e+00 -1.622479312035574939e+00 -1.654293254436195681e+00 -1.524666658998443003e+00 -2.018411800598741035e+00 -1.671431851429729498e+00 -1.896089428725401760e+00 -1.972824751666652610e+00 -1.846430963762045518e+00 -1.629580467041836567e+00 -1.706593920711385159e+00 -1.416589439551204421e+00 -1.802256637919765758e+00 -1.625095830889189186e+00 -1.768453481203686062e+00 -1.455809102364810981e+00 -1.739044493020766247e+00 -1.520833766712206270e+00 -1.542474844087853070e+00 -1.560304944935156701e+00 -1.868358752256392252e+00 -1.670064368277749622e+00 -1.519325645719629136e+00 -1.801358066088780241e+00 -1.573108752151424650e+00 -1.570283685018154518e+00 -1.441149099023535385e+00 -1.497775435724859827e+00 -1.590667953176773342e+00 -1.645772055721543836e+00 -1.901477106146894691e+00 -1.406033860855879780e+00 -1.760832552628055936e+00 -1.460619568045195660e+00 -1.644619852058965437e+00 -1.542146337719498606e+00 -1.510923438085123083e+00 -1.705553860266851629e+00 -1.678259494900685933e+00 -1.512158269357795959e+00 -1.287116067332756630e+00 -1.920175987012722851e+00 -1.373336043672583440e+00 -1.675716736385625794e+00 -2.036071978726821996e+00 -1.603386487730116938e+00 -1.482996786948632906e+00 -2.060293510282657614e+00 -1.736559772794816769e+00 -1.740767027769443587e+00 -1.710704675572490174e+00 -1.559395907586297980e+00 -1.906554276244130985e+00 -1.485676385050546111e+00 -1.652763949694041390e+00 -1.957541300073079249e+00 -1.735931534151588851e+00 -1.813415984312834794e+00 -2.625259643287813915e+00 -1.563301021538775260e+00 -1.774991159819078845e+00 -1.746612562862587037e+00 -1.672750992236419876e+00 -1.424448579958468297e+00 -1.640898770250144301e+00 -1.245787997290483951e+00 -1.589390235403444152e+00 -1.736185253960115471e+00 -2.261172279332722912e+00 -1.864092626887368320e+00 -1.690282235546088918e+00 -1.272139725625535567e+00 -1.787525194692706432e+00 -1.431642034817236064e+00 -1.458755848015440559e+00 -1.674806914337338748e+00 -1.432139807857879754e+00 -1.624338109676724873e+00 -1.354322429924633697e+00 -1.800966271655447093e+00 -1.507918582311370548e+00 -1.519524982674396396e+00 -1.689271163782800844e+00 -1.378873470334626816e+00 -1.434273942611959285e+00 -1.740223892444695775e+00 -1.323767498189718506e+00 -2.006128879338066717e+00 -1.465288814831246622e+00 -1.590426097216492085e+00 -1.325248953138248531e+00 -1.473327390954261462e+00 -1.359952889356559780e+00 -1.900826790835345115e+00 -1.417903285902658794e+00 -1.531255312468825736e+00 -1.537248687860009788e+00 -2.145681592241500901e+00 -1.757319212025046928e+00 -2.400110975677509195e+00 -1.905329098596027171e+00 -1.797769425401212873e+00 -1.397935647001448345e+00 -1.453976867974975606e+00 -1.659178746642290259e+00 -1.542681177993609376e+00 -1.622174016720331124e+00 -1.562853135285953599e+00 -2.001657534283380890e+00 -1.593484239391402379e+00 -1.800829227568268465e+00 -1.420866250696134037e+00 -1.411982012847885271e+00 -1.722319257031045492e+00 -1.859493325946218079e+00 -1.367233495355341333e+00 -1.572556963902385307e+00 -1.388860878906341689e+00 -1.187428482268760632e+00 -1.923476074732014318e+00 -1.478068766422049318e+00 -1.540821209810275150e+00 -1.329188421854122337e+00 -1.746992499353543504e+00 -1.587828399058669238e+00 -1.289352205885193170e+00 -1.499703777699373353e+00 -1.424354046183160305e+00 -1.365837674850891137e+00 -1.650597581580815598e+00 -1.394790694945851284e+00 -1.527144244012138330e+00 -2.411503165296544182e+00 -1.496017855055111534e+00 -1.567846238967571582e+00 -1.842291567641941796e+00 -1.915333315011476856e+00 -1.586892581728879259e+00 -1.658249007813868525e+00 -1.378606485447119168e+00 -1.875297340228847975e+00 -1.836016270198172817e+00 -2.127943606789700404e+00 -3.024593941463064262e+00 -1.643638190919217479e+00 -1.566069019207099844e+00 -1.479289733475120494e+00 -2.066415440656648173e+00 -1.765032157356624998e+00 -1.312403164091288321e+00 -1.555980047017790691e+00 -1.649414181485472586e+00 -1.282797908736194037e+00 -1.787968989425255506e+00 -1.390677287862861267e+00 -1.599370178270390852e+00 -1.358648936270699048e+00 -1.411876743533359013e+00 -1.694007332043163006e+00 -1.619417813785080096e+00 -2.170817876090386900e+00 -1.842000939127965253e+00 -1.620761116274796132e+00 -1.939804723718051349e+00 -1.354404433968726007e+00 -1.645746259954513624e+00 -1.480519792808597357e+00 -1.575339643206865370e+00 -1.751453659883456249e+00 -2.062550750501986663e+00 -1.550920288610768694e+00 -1.498344109296812832e+00 -1.514689768617813570e+00 -1.605506332509331724e+00 -1.481349294209351797e+00 -2.037779414891598417e+00 -1.592999571230495626e+00 -1.843897717944575243e+00 -1.545873533408312683e+00 -1.480921120417013404e+00 -1.941293779951850595e+00 -1.401276476587856923e+00 -1.402573958946218946e+00 -2.262434214530660181e+00 -1.841951747403334450e+00 -1.464653174663885116e+00 -1.850005498490653988e+00 -1.395024074352920085e+00 -2.041782022787041573e+00 -1.648756807107044198e+00 -1.452222899147806778e+00 -2.008983697459529427e+00 -1.705076437126437083e+00 -1.165574023553959560e+00 -1.529299118493785858e+00 -1.790103630649915623e+00 -1.390906881358926483e+00 -1.794462553605784105e+00 -1.742276205283589618e+00 -1.517529850901394362e+00 -1.648381371836248110e+00 -1.320172497195415851e+00 -1.419462356525765356e+00 -1.546534897059358871e+00 -1.434709193219784185e+00 -1.955100340255263802e+00 -1.609686979505596804e+00
-1.554756280436840887e+00 -1.712744924255667600e+00 -1.663926575799661967e+00 -1.895408383862877910e+00 -1.863954549589765808e+00 -1.778118407759521569e+00 -1.497604409779793366e+00 -1.379407808110638678e+00 -1.713198700271117314e+00 -1.555563684753623610e+00 -1.665599259449757952e+00 -1.432740089860759847e+00 -1.868307872446916651e+00 -1.481634562051721060e+00 -1.549570814524237727e+00 -1.761582682330243177e+00 -1.986206713009697644e+00 -1.265699245506202830e+00 -1.478717746001810607e+00 -1.595754632638083814e+00 -1.424904780242603364e+00 -1.756248163962231601e+00 -1.154414722762956202e+00 -1.748550941778856727e+00 -1.735482086408480118e+00 -1.772882463983872947e+00 -1.459972970670221804e+00 -1.777500996818670354e+00 -2.073168227659016427e+00 -1.639286440983617643e+00 -1.296522964829082136e+00 -1.941262977459188521e+00 -2.105785930656104199e+00 -1.523541376025496108e+00 -1.478073721647249039e+00 -1.677423694328476600e+00 -1.504330991667402140e+00 -1.499322125337321454e+00 -1.650325425434540527e+00 -1.579031077000894623e+00 -1.640793254474779417e+00 -1.397058871196890095e+00 -1.863051979998870733e+00 -1.237939791734132600e+00 -1.543603895003049287e+00 -1.642263098461536730e+00 -1.115577869948998435e+00 -1.873899248782930238e+00 -1.887656390046748456e+00 -1.494346794422271474e+00 -2.321259749681517714e+00 -1.720440708699414234e+00 -1.492893474679682253e+00 -2.863082295221520468e+00 -1.227096888061553148e+00 -2.212417385730320873e+00 -1.704968613179514758e+00 -1.503292096428728852e+00 -1.897198421634727961e+00 -1.846953254361394681e+00 -1.273132926426680189e+00 -1.559134253295278993e+00 -1.545606651972965206e+00 -1.195002108435371024e+00 -1.220471109643671115e+00 -1.748766228115159027e+00 -1.537251092774616801e+00 -1.685946242683074470e+00 -2.246282360205088757e+00 -1.557430408398530863e+00 -1.604883041214770767e+00 -1.815144965893541018e+00 -1.707279795030950398e+00 -1.813802143160142322e+00 -1.568266150815029736e+00 -1.421685907669394178e+00 -1.810103936871852781e+00 -2.134503660333883612e+00 -1.966080584880747439e+00 -1.600735413856924083e+00 -1.432890177764875927e+00 -1.637762454852341953e+00 -1.421305943720194254e+00 -1.452627121289831624e+00 -1.709532438443181812e+00 -1.681443595240028843e+00 -1.775580739725780122e+00 -1.560449449748911199e+00 -1.640681908769335617e+00 -1.383322269741366517e+00 -1.792621623395287189e+00 -1.965666533519011772e+00 -1.573548103442647728e+00 -1.686344511228449639e+00 -1.603985185412843295e+00 -2.065715424702879499e+00 -1.811387442741457132e+00 -1.678556505816157340e+00 -2.168389143572472921e+00 -1.583516156345699866e+00 -2.216465850010212346e+00 -1.309463470832493703e+00 -2.225573273459277690e+00 -2.088161654630151354e+00 -1.459992190184419947e+00 -1.630463468119996095e+00 -1.961497008084043925e+00 -1.732537721590370783e+00 -1.560886878259772903e+00 -2.787575828380796761e+00 -1.907389775408674382e+00 -1.550928154501735046e+00 -1.315643495715828948e+00 -1.443742826953873903e+00 -1.712594214071901932e+00 -1.905780941710068177e+00 -1.348841031863860840e+00 -1.624211829378139571e+00 -1.636122079290466491e+00 -1.670946277417657555e+00 -1.770404829101441146e+00 -1.413128349441481468e+00 -1.214885669925062972e+00 -1.699122495323774240e+00 -2.077408508681115151e+00 -1.590926250760969385e+00 -2.166814971525480527e+00 -1.856038026254778428e+00 -1.881347588777469992e+00 -1.520145398635199152e+00 -1.683240418240632641e+00 -1.549210854126641390e+00 -1.867230606320850139e+00 -2.146306275358811355e+00 -1.744250981629586583e+00 -1.303847647869561976e+00 -1.596333049247763869e+00 -1.270856760152353937e+00 -1.428452679962173066e+00 -1.907638799422626263e+00 -1.567960748572368779e+00 -1.630758763955558521e+00 -1.415733145349017175e+00 -1.768166048071285301e+00 -1.479654553611403633e+00 -2.713312143569862833e+00 -1.397678374456598815e+00 -1.638789574182807574e+00 -1.235591589497526899e+00 -1.614881987022360077e+00 -1.468801766553231136e+00 -1.479345525823936081e+00 -1.404591175159845884e+00 -1.699607555781238455e+00 -1.383405390826740522e+00 -1.420198427237240324e+00 -1.536978958716752608e+00 -1.648438148728536223e+00 -1.898859654840664657e+00 -1.668177142415252057e+00 -1.923929874092532133e+00 -1.480575293181827012e+00 -1.806314290979771808e+00 -1.636777380770369827e+00 -1.572932861685950368e+00 -1.556221845442620877e+00 -1.438986573552885950e+00 -1.876439221796115664e+00 -1.368979554144422739e+00 -1.368910200108542252e+00 -1.526209609265653189e+00 -1.489076720833673928e+00 -1.660739842683471856e+00 -1.869381055817963988e+00 -1.623139646288264792e+00 -1.438165531734989289e+00 -1.669684173270802319e+00 -1.924373209921340200e+00 -1.228298377329254398e+00 -1.205788640871832573e+00 -1.416514261097500782e+00 -1.998938711473359442e+00 -1.250598862791215238e+00 -1.695314488229835881e+00 -1.410827943402919393e+00 -1.232392308601162556e+00 -1.479539178414853495e+00 -1.714856224956704978e+00 -1.725073124559093785e+00 -1.655071371716469120e+00 -1.920083366092078192e+00 -1.482175153329683859e+00 -1.467634306265158228e+00 -1.487393129558479909e+00 -2.847370239503056677e+00 -1.708821566976735484e+00 -1.474181505042675644e+00 -1.523144170687557475e+00 -1.954081832902809346e+00 -2.214706386644281100e+00 -1.487764086118046780e+00 -1.573989858311436230e+00 -1.543906050017344711e+00 -1.870349155805075547e+00 -2.410347720146553296e+00 -1.748783018565071012e+00 -1.615178667681221425e+00 -1.480376809873840127e+00 -1.411422028584978783e+00 -1.858835494283899603e+00 -1.833915801641260890e+00 -1.614814086608329813e+00 -1.313274727563211064e+00 -1.266223152101138671e+00 -2.399115901536015283e+00 -1.639184128364125748e+00 -1.516026632579646094e+00 -1.723777748498525053e+00 -1.901543110232292388e+00 -1.552313796896890974e+00 -1.444579894437435286e+00 -1.568707654246863203e+00 -2.927748423887948537e+00 -1.726516781684162671e+00 -1.914101205747772205e+00 -1.444484302875539417e+00 -1.560054773341227552e+00 -2.079263932369222356e+00 -1.305189642229721336e+00 -1.573344274960166711e+00 -1.830980685731542490e+00 -2.205201959361947850e+00 -1.509097059439715505e+00 -1.520651778744727345e+00 -1.607615923082641674e+00 -1.886389640397869050e+00 -1.583474036462113821e+00 -1.810146388755783153e+00 -1.265086862719225103e+00 -1.518730230671921255e+00 -1.591054313951334009e+00 -1.634750815507557409e+00 -1.596039104981866297e+00 -2.001002509529434814e+00 -1.880944161718538288e+00 -1.546793035734507660e+00 -1.709609833214635666e+00 -1.791813702048056900e+00 -1.707268186679865352e+00 -1.482237475493034307e+00 -1.747741713995650814e+00 -1.578413492074890234e+00 -1.723434765578562899e+00 -1.801399918838396674e+00 -1.625487529752208005e+00 -1.616967078155638227e+00 -1.678109940187067828e+00 -1.912220351708615373e+00 -1.755453260171238705e+00 -1.454910300838853754e+00 -1.716557571761101242e+00 -1.324287152456001593e+00 -2.373183083667223414e+00 -1.357231287269610620e+00 -1.366510094610159598e+00 -1.232026796176216799e+00 -1.434869397780936140e+00 -1.781907603882692204e+00 -1.697807120734971420e+00 -1.700073165648544826e+00 -1.370180372254263590e+00 -1.950808599549245459e+00 -1.605050487485228716e+00 -1.376009976435474291e+00 -1.378247364463355940e+00 -1.372580336048529581e+00 -1.764498353509830864e+00 -1.430962875247681287e+00 -1.456447866045166739e+00 -1.582106422600279449e+00 -1.585047751438967145e+00 -1.370751302926539017e+00 -1.877784424930380780e+00 -1.293900919801838301e+00 -1.475437957676682288e+00 -1.583569266725964875e+00 -1.724710154044432953e+00 -1.614256732747835432e+00 -1.736005969471285493e+00 -1.182789943355815998e+00 -1.689021135460321066e+00 -1.618872330457340247e+00 -1.381008781372414340e+00 -1.519074936688727284e+00 -1.860620299511476228e+00 -1.605130006473118875e+00 -2.320101835405060875e+00 -1.679093416317080312e+00 -1.616775548670975615e+00 -1.562207866765486397e+00 -1.841792549701487536e+00 -1.700375868252946177e+00 -1.298091994620108824e+00 -1.494070424483063153e+00 -1.880303994077685781e+00 -1.494308285360743893e+00 -2.020472068484192807e+00 -1.626436972536812409e+00 -1.869355022691482349e+00 -1.773878136089181545e+00 -1.908470777415076869e+00 -1.743599285910620189e+00 -1.726936368659649057e+00 -1.267293460186256882e+00 -1.532469953025499709e+00 -1.554379543103650452e+00 -1.709578047342333651e+00 -1.735838295519501306e+00 -1.811265061527034259e+00 -1.336574856100668951e+00 -1.363036548281517435e+00 -1.291440952979721946e+00 -1.702621561101544723e+00 -2.181136083687769567e+00 -1.577747767031289161e+00 -1.676169985850458843e+00 -1.630210639040754694e+00 -1.677851087533967167e+00 -2.033165950486582663e+00 -1.927773265677747316e+00 -1.866430720421202727e+00 -1.390418628980538251e+00 -1.554543303640281593e+00 -1.478548979084797210e+00 -1.267103434077561097e+00 -1.535854516849160190e+00 -1.504306895734869309e+00 -1.273621537938103510e+00 -1.350744669954672128e+00 -1.824561002871758708e+00 -1.781193788862783123e+00 -1.615703067999289866e+00 -2.000590934573211133e+00 -2.127113904893971341e+00 -2.127181086061070481e+00 -1.543281088807709089e+00 -1.942971044906402156e+00 -1.758949814352791075e+00 -1.710228916848075986e+00 -2.321341149239557922e+00 -1.716295713612114415e+00 -1.954758685231731130e+00 -1.867934042827081864e+00 -1.681638930795221532e+00 -2.065153959899491909e+00 -1.435059522393909326e+00 -1.697097782755750739e+00 -1.699683819035849197e+00 -1.416387888618288793e+00 -1.272861355334169442e+00 -2.267118677675365124e+00 -1.423200324111422832e+00 -1.453443983284028684e+00 -1.750316364206644604e+00 -1.560656345044383109e+00 -1.840570797210236531e+00 -1.811308402762654479e+00 -1.436888870345575109e+00 -1.497805750131012026e+00 -2.641810981660307256e+00 -1.753652304577846266e+00 -1.386559009343155902e+00 -1.684218900343670500e+00 -1.556191190687949311e+00 -1.447071699989158633e+00 -2.351800036645895098e+00 -1.458596959179082386e+00 -1.395505513828478428e+00 -1.536533250703314035e+00 -1.312498160324112817e+00 -1.821482373140540290e+00 -1.537698559478784643e+00 -1.699478522794374724e+00 -1.724209988289445494e+00 -1.907930939720802188e+00 -2.255014253812603009e+00 -1.998234086478559934e+00 -1.515910468805018230e+00 -1.581228487298353969e+00 -1.498022720541397623e+00 -1.537802133737386390e+00 -1.449846499027416247e+00 -1.537395190623433994e+00 -1.440372612464481339e+00 -1.750789075532416028e+00 -1.890113485963610396e+00 -1.686252108363300417e+00 -1.665882142587546744e+00 -1.360140755759033482e+00 -1.930021007618353934e+00 -1.294249309710005846e+00 -1.496006756116831093e+00 -1.472195709310684331e+00 -1.805404648187777461e+00 -1.623008815216061107e+00 -1.622242894408750802e+00 -1.358450828878114969e+00 -1.574014942465739697e+00 -1.401635747171190882e+00 -2.279240383530684699e+00 -1.597918601716406872e+00 -1.421455862255462499e+00 -1.681048158955351202e+00 -1.356451445445957305e+00 -1.620061863516486511e+00 -1.702728362668725737e+00 -1.522718105491789098e+00 -1.741885948445725196e+00 -1.621969966945400188e+00 -1.856351955363300110e+00 -1.903877085608908226e+00 -1.474433650436645760e+00 -1.899261104525500565e+00 -1.655503713636994778e+00 -1.282883701150605571e+00 -1.601736277351033744e+00 -1.745052015599721562e+00 -1.672636903342404002e+00 -2.188033014024374889e+00 -1.373746491154053118e+00 -1.862022351572313994e+00 -1.419564087136787167e+00 -1.466701630816044544e+00 -1.536890713461746882e+00 -1.580062495354144225e+00 -1.316761781244569551e+00 -1.557826732782803036e+00 -1.291463849983092604e+00 -1.487321479391447099e+00 -1.492331556825344130e+00 -1.418955683385842326e+00 -2.204657040303342974e+00 -1.449713544007116939e+00 -1.800744206450525020e+00 -1.655559831453051745e+00 -2.364710495270774260e+00 -1.880720637491143377e+00 -1.479852133460587860e+00 -2.156015407547901219e+00 -1.587696247929919036e+00 -1.432850332402738625e+00 -1.865778658737951901e+00 -1.910206659676532581e+00 -1.894344007908798755e+00 -1.839497903201571694e+00 -1.398506630452014621e+00 -1.978096126306330582e+00 -1.272939850529042571e+00 -1.456496867006204399e+00 -1.419807179487665216e+00 -1.876592889461710989e+00 -1.508046360725422197e+00 -1.255720182512345851e+00 -2.348436619305736883e+00 -1.622391088669940196e+00 -1.961174393354169876e+00 -2.145637454798971167e+00 -1.573920881659732984e+00 -1.622335637121814278e+00 -1.813262550325750899e+00 -1.500458716993712915e+00 -1.682698533042613409e+00 -1.590306298228080450e+00 -1.355469401563257792e+00 -1.544447176618809703e+00 -1.915994184096407649e+00 -1.254612375646099620e+00 -1.640437316467335815e+00 -2.213840148425707088e+00 -1.495703677648510199e+00 -1.707205493321192424e+00 -1.520750966495390877e+00 -2.099227920330659636e+00 -1.921524566053047334e+00 -2.505753664950948867e+00 -1.372639269638849635e+00 -2.404996870602641224e+00 -1.478149047821029072e+00 -1.777174754380732580e+00 -1.933732600185178452e+00 -1.444698555359076320e+00 -1.582052524689104178e+00 -2.367388856917481466e+00 -1.648589680372676280e+00 -1.432903285568056351e+00 -1.596407215874240615e+00 -1.552994623092596393e+00 -1.533420515862907063e+00 -2.134670129503067226e+00 -1.539764649927573448e+00
-2.526115549141171535e+00 -1.678060837762985980e+00 -1.358986310234843620e+00 -1.718275623648169548e+00 -1.534519475890081530e+00 -1.913282038914295269e+00 -1.567316105243344859e+00 -1.299162804064675658e+00 -1.099711510752023669e+00 -1.463592740204757270e+00 -1.197863232773057840e+00 -1.974915679908488819e+00 -1.437060914988089078e+00 -1.337528725958605502e+00 -2.284863856704729468e+00 -1.521815310996612602e+00 -1.995322972309641285e+00 -1.792783334763725644e+00 -1.832995576358137146e+00 -1.617205900473072111e+00 -1.533535120847237643e+00 -1.418982435412806442e+00 -1.175566614719514735e+00 -1.255322325083028323e+00 -1.643751742926318649e+00 -1.885168527420416851e+00 -1.657704163661998464e+00 -1.673916932650133527e+00 -1.585703535211779425e+00 -2.087780771838508187e+00 -1.680167904818757441e+00 -1.771676480184353863e+00 -2.308477593963210950e+00 -1.326423330933736100e+00 -1.753321810106119427e+00 -1.986841735926037522e+00 -2.396912123583171184e+00 -1.489425657139093584e+00 -1.656554990152948603e+00 -1.431691042473817399e+00 -1.833835968267799599e+00 -1.392862720900257312e+00 -2.007730184215847480e+00 -1.463034348997414913e+00 -2.203045305269998533e+00 -1.895458206424421421e+00 -1.711832152057699119e+00 -1.147767164449818411e+00 -1.628425739208676504e+00 -1.767313868085572670e+00 -1.369765477437924650e+00 -1.521198084175427123e+00 -1.487506869797753817e+00 -1.685606161043549545e+00 -1.434340019089014318e+00 -1.672494376738818733e+00 -1.342444354428745656e+00 -1.746849153528575727e+00 -1.291362744823093545e+00 -1.209613454409860234e+00 -1.979728131272957325e+00 -1.556745350983986809e+00 -1.360477188692577721e+00 -1.822860059064445926e+00 -2.044786860986687937e+00 -1.509772142290932262e+00 -1.391675319873409533e+00 -1.473785210203639284e+00 -1.674117639942222846e+00 -1.690873315755734962e+00 -1.522098449402397025e+00 -1.523579329788801617e+00 -1.519763567297134133e+00 -1.242867844972213476e+00 -1.435835054313020720e+00 -1.367057664056728239e+00 -1.391925353942103039e+00 -1.309636965622061000e+00 -1.397340442319329412e+00 -1.714439675810020880e+00 -2.063264440727030635e+00 -1.696142212984333097e+00 -2.681028714602834206e+00 -1.475629832217976167e+00 -1.738334287380278509e+00 -1.689224419915973607e+00 -1.609105131436355363e+00 -1.929032960300722133e+00 -1.663525786217176838e+00 -1.520350301312721975e+00 -1.387552896552686432e+00 -1.496468126376339303e+00 -1.763222314511327049e+00 -1.432088552797991854e+00 -1.722608103339798413e+00 -1.398159091972691614e+00 -1.377497011836739782e+00 -1.664611442925744367e+00 -1.623973509058226128e+00 -1.992194478818163361e+00 -1.355473571358680074e+00 -1.511525487593927242e+00 -1.433634310544051216e+00 -2.022892822104323418e+00 -1.721611599947536764e+00 -1.736948792364822136e+00 -1.577226749328449973e+00 -1.652360063595552875e+00 -1.578319751867017562e+00 -1.582449953236159779e+00 -1.666892004300236430e+00 -1.562468634591620775e+00 -1.266932808547623690e+00 -1.651758252889073297e+00 -1.702789809464642978e+00 -1.562211240953511604e+00 -1.948666329284991283e+00 -1.700205699182743224e+00 -2.034442305301631837e+00 -2.185279615913498397e+00 -1.236502494782518502e+00 -1.402951753329062079e+00 -1.472766675295139827e+00 -1.490788502438865848e+00 -1.499353077089451869e+00 -1.672086446497389911e+00 -1.751788540803796979e+00 -1.905817233274196498e+00 -1.662351579573000393e+00 -1.570290639477693206e+00 -1.387164058321449511e+00 -2.205134060154636089e+00 -1.622868157251325494e+00 -1.466033936880750455e+00 -1.706080740015120334e+00 -1.385075192695713664e+00 -1.477155527578996708e+00 -1.814432847304707552e+00 -1.659399117454991579e+00 -1.834428269889878393e+00 -1.648134202962319828e+00 -1.415317716506590218e+00 -1.543553643884245208e+00 -1.836346186052868923e+00 -1.869359265987624585e+00 -1.365717573330683443e+00 -1.595435490589808714e+00 -2.107528039851696455e+00 -1.658938812072265900e+00 -2.330250259073801011e+00 -1.431388593723555980e+00 -1.909484972242512235e+00 -1.453220565556559762e+00 -2.060386863212353425e+00 -1.469190032239058974e+00 -1.587691080082974660e+00 -1.416715420382112622e+00 -1.536606203751085475e+00 -1.513278877788341692e+00 -1.237344958719208243e+00 -1.360764063867456963e+00 -1.805105019814527090e+00 -1.607225855825734184e+00 -1.727950463349880561e+00 -1.708647886223613188e+00 -1.503668738400962601e+00 -1.484912971088826472e+00 -1.385034200078153699e+00 -2.339770729064956978e+00 -1.599565630186172038e+00 -1.860950571729493408e+00 -1.722321770971374066e+00 -1.632193753904390032e+00 -1.721609847097550272e+00 -1.779091024276446831e+00 -2.006833646362844004e+00 -2.217855400845774483e+00 -1.929245298846005374e+00 -1.691785110976881779e+00 -2.003194200685739279e+00 -1.858460434908519865e+00 -1.436639990634052566e+00 -1.826720563901093275e+00 -2.324114407821743278e+00 -1.752506933759616636e+00 -1.937364566172354197e+00 -1.539500815753221730e+00 -1.408194644771524340e+00 -1.497664772934018673e+00 -1.773669763018687728e+00 -1.462673727088598330e+00 -1.975028005423682842e+00 -1.589311240187764263e+00 -1.314326581302014185e+00 -1.774277023360056882e+00 -1.180447955652899061e+00 -1.433109492693030784e+00 -1.470226810312460497e+00 -1.548693154470886846e+00 -1.519469550187813933e+00 -1.846614695266564299e+00 -1.405020359981995703e+00 -1.552144356654256541e+00 -1.398740747436377552e+00 -1.425031854028191436e+00 -1.381555691111763684e+00 -1.506434106703221865e+00 -1.656513400616467679e+00 -1.587425295991056418e+00 -1.753246906064869437e+00 -1.980913307070585994e+00 -1.495959440654129224e+00 -1.544796789217309341e+00 -1.230569330519512006e+00 -2.078219712517006990e+00 -1.405348926264123000e+00 -1.968942293284096756e+00 -1.546143461181096912e+00 -1.588909113197746859e+00 -1.740266867317237232e+00 -1.872059703244127071e+00 -1.721184208432431362e+00 -1.787917367317745088e+00 -1.294220968524421256e+00 -1.607021261154500280e+00 -1.272977495343568854e+00 -1.538548693757845642e+00 -1.523689401146316902e+00 -2.030856085335548844e+00 -2.112764144008042244e+00 -1.819424809396558373e+00 -1.528700388719464343e+00 -1.515452888044870106e+00 -1.294721225006492116e+00 -1.419860796052681895e+00 -2.059705049593048010e+00 -1.726498600284896323e+00 -1.601067628289857714e+00 -1.575915765165893490e+00 -1.455454762183179707e+00 -2.025815590196297311e+00 -2.337595187707549815e+00 -2.040436868623171307e+00 -1.588588035672082288e+00 -2.784053680687159638e+00 -2.417540143498101202e+00 -1.685566988837247093e+00 -1.714951388945308741e+00 -1.758064878112063134e+00 -1.775291115426267385e+00 -1.769915457357580824e+00 -1.805138149648090273e+00 -1.839186470891669867e+00 -1.513708730551083015e+00 -1.969598699693021704e+00 -1.488449565846897027e+00 -2.795761578127530456e+00 -1.240610275623081682e+00 -1.686120259451404202e+00 -1.591257131338908337e+00 -1.706687629783229188e+00 -1.778670815649977310e+00 -1.819846271047606878e+00 -1.692902499038304143e+00 -1.501576642489177438e+00 -2.250703472052369314e+00 -1.766517617934391549e+00 -1.362534026079788241e+00 -2.376152819937527916e+00 -1.465153457032652318e+00 -1.617244542385735340e+00 -1.719015733910874033e+00 -1.733103180903899254e+00 -2.195577045104173841e+00 -1.400013915612210003e+00 -1.346782948899874599e+00 -1.532116787056483131e+00 -1.610381374645712960e+00 -1.631698581409410265e+00 -2.749358537253973278e+00 -1.470492475608320637e+00 -1.925069914806837534e+00 -1.534664649425914407e+00 -1.836559140304297788e+00 -1.348728169320094317e+00 -1.472341413460200421e+00 -1.374394000320116938e+00 -1.972797270396700053e+00 -1.308667906964472438e+00 -1.747602228596028429e+00 -1.438435674387702035e+00 -2.709927089411271695e+00 -1.590348684462659534e+00 -1.633985542574103222e+00 -1.335130796542703058e+00 -1.740255652903383909e+00 -1.762984852778795908e+00 -1.484117121921181504e+00 -1.500274046618149892e+00 -1.423549513654772447e+00 -1.821897391256790844e+00 -2.152724091969635989e+00 -1.535307737967927189e+00 -1.800741841961388312e+00 -1.958484538760592031e+00 -1.912065653288601785e+00 -1.748637910947816287e+00 -1.431362332627045708e+00 -1.949264586306429292e+00 -1.538693368774361581e+00 -1.550569804659605033e+00 -2.131251662766390886e+00 -1.558501709295841753e+00 -1.543927192965406592e+00 -1.805988460531405604e+00 -1.665492037571393524e+00 -1.648969420298417532e+00 -1.401234767495601830e+00 -1.390900387594935061e+00 -1.718468393575901532e+00 -1.529195025449487932e+00 -1.705326699775943089e+00 -1.726523987640178337e+00 -1.641295912936285184e+00 -1.578309992801232298e+00 -1.626012296380473732e+00 -1.639676829953088166e+00 -1.815841418188324896e+00 -1.625324411115721013e+00 -1.975236063721071966e+00 -1.609549854162698024e+00 -1.844973399948761195e+00 -1.419984972021666181e+00 -1.548809710731278377e+00 -1.753004932906116586e+00 -1.415724623373225910e+00 -1.596665561392860866e+00 -1.896395611989216246e+00 -1.653418328043130714e+00 -1.976240435707968590e+00 -1.655290572017771078e+00 -1.513946753457892536e+00 -1.451496264108773415e+00 -1.699775649125165433e+00 -2.228358849558341515e+00 -1.377401419700482021e+00 -1.414637682414970898e+00 -1.713618081927051007e+00 -1.815005024819465129e+00 -1.674021802118879521e+00 -1.681217029155790854e+00 -1.572963758765599795e+00 -1.538304668742408010e+00 -1.853669726243125870e+00 -1.791808293458988288e+00 -1.659472142714363718e+00 -2.031652591106948957e+00 -1.681543870394691664e+00 -1.560952839114406965e+00 -2.164880916600580019e+00 -1.810248205541448385e+00 -1.590080068189585472e+00 -1.772783518692077953e+00 -1.721484611185429836e+00 -1.198730058461736414e+00 -1.659904528370490517e+00 -1.405042716749975051e+00 -1.638212387742427500e+00 -1.618633585680917752e+00 -1.615295608863670962e+00 -1.707306469090589029e+00 -1.525101009690958742e+00 -1.914052544929136346e+00 -1.389522067468188293e+00 -1.533092714987710048e+00 -1.477174165450130694e+00 -1.568331359580526385e+00 -1.372635520857161229e+00 -1.418720084397250059e+00 -1.616693284855089452e+00 -1.654581792292112219e+00 -1.347212351150345322e+00 -2.426606289728132637e+00 -1.728373753601628815e+00 -1.409351604608724662e+00 -1.431883616439480367e+00 -1.514851028110613784e+00 -1.751763052427861123e+00 -1.438715158373118586e+00 -1.598640527344787232e+00 -1.378686158529228267e+00 -1.885831580196743129e+00 -1.223907615352394007e+00 -1.607475217792136757e+00 -1.936470422620836906e+00 -1.635844203000041075e+00 -1.630799387923497656e+00 -1.786150670650358263e+00 -1.700516609462149109e+00 -2.460170954870282145e+00 -1.442359168387914226e+00 -1.406371519432135120e+00 -1.757940226007300266e+00 -1.315344272799746639e+00 -1.467496841079030556e+00 -1.710604741160240305e+00 -1.364857704883398748e+00 -1.671345596670072098e+00 -1.485463134168646615e+00 -2.242811705579499382e+00 -2.411428216102164956e+00 -2.081722517949771145e+00 -1.912553652268906834e+00 -1.552827941870787543e+00 -1.263036906341317156e+00 -1.666957402476897165e+00 -1.505924124651913942e+00 -1.313572305174333321e+00 -1.811242219514683782e+00 -1.503326861755688526e+00 -1.375857950570398724e+00 -1.393880986393436272e+00 -1.849555242055999527e+00 -1.867877420050809256e+00 -1.629611427430303072e+00 -1.791193558656984486e+00 -1.623515383840467674e+00 -1.380155375188546474e+00 -1.471690800836638280e+00 -1.637151910328384696e+00 -1.272682698214772090e+00 -1.547316203879402607e+00 -1.825703398146212741e+00 -1.579911108473805115e+00 -1.313418714064176207e+00 -1.733734168060984793e+00 -1.493221889835963268e+00 -1.859875923718013135e+00 -1.707996245835336380e+00 -1.635700717573535412e+00 -1.380877341711018058e+00 -1.876792474374109787e+00 -1.741761840312492371e+00 -1.740722597472130762e+00 -1.333573022875797598e+00 -1.117736308074236407e+00 -1.615488469073493860e+00 -1.583209157795681055e+00 -1.620411759616449565e+00 -1.900862668120305132e+00 -1.464534755140544542e+00 -1.735357001205392269e+00 -1.578278765067388401e+00 -1.700692113323142962e+00 -1.603099363994062720e+00 -1.219152787165762364e+00 -1.977602506035067931e+00 -1.542436337619239817e+00 -1.657935320581052308e+00 -1.953150736381262131e+00 -1.627191723036644833e+00 -1.664831065096719520e+00 -2.119358093742286897e+00 -1.782737435291314121e+00 -1.739405648160845308e+00 -1.605765166387526977e+00 -1.995974321047915723e+00 -1.721552465976280866e+00 -1.661352975370251617e+00 -1.440029814374981010e+00 -1.685659215898107188e+00 -1.323894600367296226e+00 -1.835453674454946116e+00 -1.754802952508975444e+00 -1.405080758545084851e+00 -2.245130309071721619e+00 -1.818496234780877074e+00 -1.684691052452644611e+00 -2.126881791471551431e+00 -1.674556243967419977e+00 -1.365835094889473300e+00 -1.609553427768713352e+00 -1.440661766543054778e+00 -2.536651305622504626e+00 -1.820891034522223118e+00 -1.678575739155823809e+00 -1.443987748829685058e+00 -2.856738894684047292e+00 -1.744980590789167119e+00 -1.146095379731256525e+00 -1.493157841183549106e+00 -1.645132697070953443e+00 -1.328359791934519585e+00 -1.306120779173163715e+00 -1.514286458968810534e+00 -1.562272727977449316e+00 -1.343392876179004602e+00 -1.659832905466702480e+00 -1.405957336566652893e+00 -1.722761867710023820e+00
-1.955012305132042494e+00 -1.774607133362342548e+00 -1.502332836334133725e+00 -1.537269013349220836e+00 -1.651708778984513071e+00 -1.407288034579798008e+00 -1.303403993234734548e+00 -1.463123224782133747e+00 -1.728941002922566028e+00 -1.627747853537584222e+00 -1.527355431312352518e+00 -1.415037288696169293e+00 -1.894470668274405023e+00 -1.981126159788327623e+00 -2.202235860098414655e+00 -1.298274513019790577e+00 -1.490602525840128090e+00 -1.672360460281149930e+00 -1.696629889780220557e+00 -1.929758816938361488e+00 -1.589431822231054614e+00 -1.409515417231383294e+00 -1.410420476264823586e+00 -1.834222687384481354e+00 -1.938714564212872249e+00 -1.947771594367615933e+00 -1.522963131666278391e+00 -1.717907275386290511e+00 -1.671982009341520303e+00 -2.020818392163915345e+00 -1.234363308307916407e+00 -1.701828154180678343e+00 -1.916164758835150694e+00 -1.496139865951719772e+00 -1.261413438465589731e+00 -1.541823694660150235e+00 -1.891409344105287049e+00 -1.357450690546778249e+00 -1.742892365276992095e+00 -2.011454183783271787e+00 -1.423550771752958966e+00 -1.392521851801154176e+00 -1.437003148526426521e+00 -1.854130895798331125e+00 -1.792571098481413161e+00 -1.620303010136427524e+00 -1.687507324901381667e+00 -1.303705560473561009e+00 -1.552108964688529991e+00 -1.767478620295332092e+00 -1.519649801827291480e+00 -1.177013773498854388e+00 -1.745710482659214469e+00 -1.269889655832451947e+00 -1.750829569697778032e+00 -1.512389496819887880e+00 -1.623190275357836887e+00 -1.495928600266996256e+00 -1.452816874377743650e+00 -1.602592854828799318e+00 -1.593571630770553194e+00 -2.462023333657256785e+00 -1.702995341526618134e+00 -1.724904381906397832e+00 -1.861410799603144595e+00 -1.468183757904604203e+00 -1.873193149667510715e+00 -1.646262593986788758e+00 -1.281515534995170347e+00 -1.448711871656210848e+00 -1.416991540020843932e+00 -2.584083415116865012e+00 -1.324767412989397819e+00 -1.526882633702057790e+00 -1.370466186702695044e+00 -1.509057005826423881e+00 -1.550742729605544268e+00 -1.437853149828431043e+00 -1.650632220537690431e+00 -1.418475785760570984e+00 -1.462780144114107062e+00 -1.586841480704420215e+00 -1.241215261877951725e+00 -1.946855347320527896e+00 -1.852040554099362746e+00 -1.638747052906759372e+00 -1.355613218876281278e+00 -1.757441246300653015e+00 -1.597559336278361330e+00 -1.739691186260943656e+00 -1.203151162821716191e+00 -1.419702835575721078e+00 -2.154326029215675842e+00 -1.378512255708941536e+00 -1.760180583170771307e+00 -1.837315987835285602e+00 -1.365516890463896349e+00 -2.081622525522886402e+00 -1.514476017248118200e+00 -1.414375227069011309e+00 -1.670986685700432295e+00 -1.884672835192168883e+00 -1.792924573063723104e+00 -1.573418091433365085e+00 -1.402699923510481117e+00 -1.510911604246670814e+00 -1.722638150579075544e+00 -1.540534165375683662e+00 -1.464248822924815618e+00 -1.311129282006499697e+00 -2.695653321091608934e+00 -1.585298330345995321e+00 -1.976903765532596058e+00 -1.831640432755559100e+00 -1.765844406634342167e+00 -1.270706059157229451e+00 -1.479913781062185185e+00 -1.832033684610749003e+00 -1.802496782840508738e+00 -1.281078479138615389e+00 -1.366338590354783777e+00 -1.852349910209535322e+00 -1.668413562720327814e+00 -1.984005330527699451e+00 -1.567904688041446670e+00 -1.224808763336659556e+00 -1.685750838897944082e+00 -2.143017016392946061e+00 -1.711068631857795230e+00 -2.163274006965390850e+00 -1.527149107423158014e+00 -1.678529633909971341e+00 -2.300484560782280585e+00 -1.513107046124688493e+00 -1.399001642096470155e+00 -1.360203316944511576e+00 -1.480126427665218847e+00 -1.291454992806464919e+00 -1.518591188552480764e+00 -1.676120293314112164e+00 -1.563073545008822673e+00 -1.429792059134322502e+00 -1.517000927981080549e+00 -1.474336328190847922e+00 -2.014493855545359313e+00 -1.561610557196806859e+00 -1.488587819197409345e+00 -2.019298736114641724e+00 -1.833275207656928751e+00 -1.692161707508557544e+00 -1.523139440538635370e+00 -1.623283688738736297e+00 -1.716675914645883427e+00 -2.400856519703254310e+00 -1.575001368837595672e+00 -1.743427302452962735e+00 -1.518848753641711680e+00 -1.379655000079921257e+00 -1.404976063045040968e+00 -1.578432578140147369e+00 -1.839538055590240528e+00 -1.521170326742629753e+00 -1.740168281213549273e+00 -1.299897625692321812e+00 -1.345778020523852758e+00 -1.660179092559820102e+00 -2.223775129040433729e+00 -1.545084596440275293e+00 -1.608519495963561363e+00 -1.471795367108433172e+00 -1.918645505360738968e+00 -1.675916739905009889e+00 -2.229119818982773449e+00 -1.274764292417147615e+00 -1.882188439496210286e+00 -1.709114165666243634e+00 -1.367370491812341271e+00 -1.673173747914954435e+00 -1.464799337966204762e+00 -1.655110237362196424e+00 -1.584574174123936752e+00 -1.236037590106984663e+00 -1.531286507572431788e+00 -1.280027188134846394e+00 -1.530343027655816979e+00 -1.353635432700854180e+00 -1.533669560527435527e+00 -1.769080261501701834e+00 -1.876282145228444165e+00 -2.115673674175692742e+00 -1.971856037333259870e+00 -1.387571283428631785e+00 -1.388395574610435945e+00 -1.900470660805098078e+00 -1.601762822850540502e+00 -1.397933291576983317e+00 -1.897094452770331952e+00 -1.361266737819559536e+00 -1.597454424107460635e+00 -1.676228361808225431e+00 -1.515067755383741943e+00 -1.907926026385677876e+00 -2.089545843730163721e+00 -1.658820851408699282e+00 -1.772852059659063340e+00 -1.512021269353619468e+00 -1.544822972867797350e+00 -1.794167762810847222e+00 -1.298743502918699555e+00 -1.398645854918573628e+00 -1.580082845749284814e+00 -1.579011229312819120e+00 -1.513976059318543177e+00 -1.177677545054192532e+00 -1.787925772915655465e+00 -1.407078979989561329e+00 -1.841381558901513005e+00 -1.897182151692515806e+00 -1.661874407565419265e+00 -1.708919504904275355e+00 -1.278834272647717318e+00 -1.375721398724588873e+00 -2.287647593279750868e+00 -1.790375491825232368e+00 -1.406234716845207400e+00 -1.453567951859249030e+00 -1.583427304325366602e+00 -1.931439081818769221e+00 -1.767202853227072934e+00 -2.015511242442020290e+00 -1.534978313752161760e+00 -1.596412480338734063e+00 -1.675142139608269298e+00 -1.812787090149850400e+00 -1.549753876370945527e+00 -1.925656194454187897e+00 -1.402947905415727670e+00 -2.060756973445874607e+00 -1.614383213519870797e+00 -2.819384627094167151e+00 -1.954915110184532567e+00 -1.550201267889078638e+00 -1.801808546158727209e+00 -1.899849178906259706e+00 -1.637275333194394999e+00 -1.637109265004586200e+00 -1.360787840725181663e+00 -1.395052213991885504e+00 -1.861081649693713924e+00 -1.775366951778503788e+00 -1.627495783817415553e+00 -1.901169371262468655e+00 -1.389212148846876493e+00 -1.550199038277138230e+00 -1.859153920143755023e+00 -1.818460503233383374e+00 -1.559344367427218714e+00 -1.805130038737273956e+00 -1.442690032720251425e+00 -1.398293707358530646e+00 -1.872600697440091722e+00 -1.648127805337556540e+00 -1.938762466164147824e+00 -1.442597756371926332e+00 -1.383286252598089128e+00 -1.681829211998785878e+00 -1.593210270255547512e+00 -1.459400425229095077e+00 -1.471614195176006890e+00 -2.281465858957810955e+00 -1.483418258914555032e+00 -1.245385048298473407e+00 -1.788444630424835147e+00 -2.416958403544553491e+00 -1.760530286203386474e+00 -1.486579213617588824e+00 -1.573182537162685080e+00 -1.287277949363472507e+00 -1.458368276518117401e+00 -1.670415042746123069e+00 -1.988108318958673015e+00 -1.627806354123854327e+00 -1.403654429771530321e+00 -1.431410941445544482e+00 -1.261112679529579506e+00 -1.939177290678359089e+00 -1.878907338681529149e+00 -1.432404803653680947e+00 -1.209910983448947208e+00 -1.624028890324077379e+00 -1.792374056145774164e+00 -2.379577907320762353e+00 -1.777439669462041572e+00 -1.309621881918723529e+00 -1.611431917731066976e+00 -1.358447656717783669e+00 -1.898472062508434588e+00 -1.621905087816533975e+00 -1.854886746533251030e+00 -1.863822037389837094e+00 -1.551861418393209791e+00 -1.539951164856040888e+00 -1.837089401144601730e+00 -1.779419400226712078e+00 -1.594646741728114936e+00 -1.394890392131535872e+00 -1.419545560166598497e+00 -1.626641253040380430e+00 -2.009061078264529066e+00 -1.712418262459304952e+00 -1.355039778150560537e+00 -1.566015255070498657e+00 -1.481625083662097664e+00 -1.821782085444398236e+00 -2.332365863449887833e+00 -1.371256259760247342e+00 -1.426531387359327496e+00 -1.606532105008197320e+00 -1.816190802447453789e+00 -1.586045998515725586e+00 -1.630766644438602420e+00 -1.330332676721775798e+00 -1.640482298723017429e+00 -1.640088467920796989e+00 -1.902697883483836172e+00 -2.104500244333846748e+00 -1.527723534512861248e+00 -1.485092732385168146e+00 -1.443028906165024328e+00 -1.686211758826438922e+00 -1.758249723411025034e+00 -1.607536387454948867e+00 -1.308224111005843238e+00 -1.380175411293889542e+00 -2.069574511112612036e+00 -1.777132334361144705e+00 -1.560043765267029370e+00 -1.388088246055009467e+00 -1.206337068599536710e+00 -1.643275713929242210e+00 -1.793634103952341796e+00 -1.402693384303317581e+00 -1.950687732344289715e+00 -2.283766089666710908e+00 -1.828455848308218945e+00 -1.329628370153343564e+00 -1.490064158575245434e+00 -1.616973628318062239e+00 -1.447332801454203954e+00 -1.719859143505940491e+00 -1.640644982581069167e+00 -1.710308978299655447e+00 -1.302137098960784556e+00 -1.626048774577536937e+00 -2.011121758578473528e+00 -1.910173831874915740e+00 -1.573585649803416198e+00 -1.805940752298110352e+00 -1.279244799774667429e+00 -1.322041355720263933e+00 -1.700867394579429481e+00 -1.614546730819022891e+00 -1.544524395435383557e+00 -1.487869686305544725e+00 -1.710221812190649171e+00 -1.679387148904769367e+00 -1.541938751559242871e+00 -1.578121490779081482e+00 -2.012173885646071803e+00 -2.015028135923484065e+00 -1.549981614159257948e+00 -1.199667873102139737e+00 -1.466693019297506284e+00 -1.750256887906570080e+00 -1.451718849689646929e+00 -1.434277305044309170e+00 -1.797038986160939267e+00 -1.173624017073234160e+00 -1.712700637361412426e+00 -1.579065336613494130e+00 -1.234954438313024205e+00 -1.907685675896583222e+00 -1.736020037660473525e+00 -2.077520562334446375e+00 -2.047339295136227921e+00 -1.728500121756716634e+00 -1.827594807485991124e+00 -1.590977905258351477e+00 -1.518186158863724211e+00 -1.462832234571603829e+00 -1.535721614239109911e+00 -1.388222402309173376e+00 -1.240536318803407090e+00 -1.431069422471846542e+00 -1.519167288374962732e+00 -1.807063584941441814e+00 -1.711214791048458084e+00 -1.812225589665686920e+00 -1.733210315066569196e+00 -1.597251146695667812e+00 -1.816111850799245309e+00 -1.455097334960358424e+00 -1.379232340772913679e+00 -1.757067950859002803e+00 -1.551796230775418284e+00 -1.318372554217417836e+00 -1.680840811502826382e+00 -1.649943435490344390e+00 -1.472725119125331439e+00 -1.812902827244481374e+00 -1.518288058980005628e+00 -2.369498414199116443e+00 -2.725020778297117641e+00 -2.315155186445423396e+00 -2.088393174963573351e+00 -1.800676496457447540e+00 -1.436296048759660104e+00 -1.967105116547943622e+00 -1.719556163132579973e+00 -1.360689093118970794e+00 -1.594316111622489540e+00 -1.606850570210231810e+00 -1.379398585661332888e+00 -1.733672059077951744e+00 -1.782332478053239022e+00 -2.053910666496479465e+00 -1.668286272158691963e+00 -1.516114978213586983e+00 -1.651860489038023516e+00 -1.359170648782069168e+00 -1.531716384762818128e+00 -1.825417889576415265e+00 -1.690633404088792036e+00 -1.508284109810708262e+00 -2.233846816060786722e+00 -1.449466611593368315e+00 -1.388982027472706715e+00 -1.425395804521092602e+00 -1.818551838826266920e+00 -1.355504640561251417e+00 -1.501514638524318102e+00 -1.774384837693837591e+00 -1.658012938462091190e+00 -1.793960106817198863e+00 -1.997976601974300825e+00 -1.361808398049158431e+00 -1.903852799785459293e+00 -1.627874788680842677e+00 -1.317088050184398895e+00 -1.531419832866939057e+00 -1.692474763947644290e+00 -1.572309583229361429e+00 -1.485266755544169648e+00 -2.020935560166147837e+00 -1.613251858556153273e+00 -1.967895491665247354e+00 -1.650697905106211616e+00 -2.075406697413292534e+00 -1.356363443075307096e+00 -1.583874859970035409e+00 -1.813811772358370655e+00 -2.028918190668107524e+00 -1.406090488248565196e+00 -1.091418895097157726e+00 -1.392495630856040556e+00 -1.716802408373925282e+00 -2.230116292598661065e+00 -1.919766443811154355e+00 -1.706151690132207799e+00 -1.781780414998703765e+00 -1.533404241881751506e+00 -1.384188040074260106e+00 -1.923970633509561878e+00 -1.682984794930983075e+00 -1.792011716880301808e+00 -1.440199404846858044e+00 -1.225024117410601132e+00 -2.292933110145022546e+00 -2.337084472244974620e+00 -1.723317548268759714e+00 -1.588104205768049670e+00 -1.790776089508300695e+00 -1.456016354756075382e+00 -1.625174617350394257e+00 -1.923325763145575351e+00 -1.542651924467405289e+00 -2.510549332656839105e+00 -1.474110991690435135e+00 -1.919458458412038659e+00 -1.784218220030504343e+00 -2.089041629876767558e+00 -1.578675267252670045e+00 -1.505248456916261635e+00 -1.946466148279512698e+00 -1.601505212329221939e+00 -1.543865474919672964e+00 -1.479891272841733496e+00 -1.496643383820488005e+00 -1.595917370832573345e+00 -1.973399608540040262e+00
-2.219678584981732428e+00 -1.981081268965721343e+00 -1.663373541211978557e+00 -1.466621881219383638e+00 -1.313095927290702569e+00 -1.880929794514705433e+00 -1.447523813141684101e+00 -1.738974038312910642e+00 -1.986935501245056690e+00 -1.359845414713599654e+00 -1.666153292786569207e+00 -1.968284234858448611e+00 -1.783664505155161839e+00 -1.498933333522547651e+00 -2.108211396617318822e+00 -1.393869466585473393e+00 -1.829835131647892243e+00 -2.098636284456976586e+00 -1.884233896977268286e+00 -2.264694293312655482e+00 -1.702461039616421035e+00 -1.655970624747522768e+00 -1.627423311326040789e+00 -1.332692715030050490e+00 -1.384756570781965124e+00 -1.805062755105192540e+00 -1.812127702533257834e+00 -2.361521716717349673e+00 -1.315781482109563250e+00 -1.613791748412049198e+00 -1.651777515472905078e+00 -1.609013123544259516e+00 -1.692602446190759835e+00 -1.475171217565188542e+00 -1.662151290053820896e+00 -1.305172503553436725e+00 -1.424001931346139393e+00 -1.579941047829127587e+00 -1.346852141724717900e+00 -1.672051698553175481e+00 -2.021856123544671924e+00 -1.245388031880015678e+00 -1.498632641904084517e+00 -1.756946449062014359e+00 -1.496245541386080458e+00 -1.474686784958556984e+00 -1.480153850347496913e+00 -1.655739046563095895e+00 -1.497243931491477387e+00 -1.794334002594435207e+00 -1.768522054025690071e+00 -1.665058535744530666e+00 -1.540344719449176170e+00 -1.931145315064489942e+00 -1.494559435755926868e+00 -1.343348783590089912e+00 -1.643510711939601077e+00 -2.191119853915723947e+00 -1.458886648611496639e+00 -1.370404754717873264e+00 -1.329794154443367349e+00 -1.448675125762279192e+00 -2.027155288290744206e+00 -1.580480812441575900e+00 -1.437495982142138251e+00 -1.597666654661699548e+00 -1.623063912354175464e+00 -1.466392355696603200e+00 -1.469505603689380990e+00 -1.675531833823871608e+00 -1.404564444269678747e+00 -1.261931816654874972e+00 -2.377502016204505075e+00 -1.456252936633478878e+00 -1.754653321938496768e+00 -1.670774090499963727e+00 -1.931821619553012015e+00 -1.521185448553128428e+00 -1.617437699145189756e+00 -1.464643225208485999e+00 -1.815040414987385997e+00 -1.440334356060932741e+00 -1.490350404823090891e+00 -1.560332228713136482e+00 -1.540075069819569098e+00 -1.451855708658113642e+00 -1.420115709802612924e+00 -1.561106460918908034e+00 -2.165330917189491000e+00 -1.201173577388710001e+00 -1.765622173737579459e+00 -1.594928754447286323e+00 -1.598431488289717040e+00 -1.926229643890205789e+00 -1.540228513898687757e+00 -1.214123447254480181e+00 -1.342942632223552035e+00 -1.998206150522229718e+00 -1.720085852276558080e+00 -1.421858876438934383e+00 -2.996015649787326041e+00 -1.813694547140128899e+00 -1.542608165231884154e+00 -1.746945665353767163e+00 -1.630733994415558552e+00 -1.424469549293641668e+00 -1.535736809985990492e+00 -1.616485284838841352e+00 -1.510247241615427782e+00 -1.559255821746573956e+00 -1.606269261245083735e+00 -1.384183052162474059e+00 -1.291912114783047461e+00 -1.840431664346081853e+00 -1.774550216946863657e+00 -1.645082447499327305e+00 -1.424272346110603715e+00 -1.728908443192200828e+00 -1.338925720749858161e+00 -1.681763788793391612e+00 -1.651970655702918345e+00 -1.864836544536171203e+00 -1.644211481144268516e+00 -1.981723133215794519e+00 -1.323568341260120462e+00 -1.362251824862605876e+00 -1.625149159907476104e+00 -1.570566024979249020e+00 -1.732569844710147411e+00 -1.584114693593384970e+00 -1.667855159924708897e+00 -1.719051386597069797e+00 -1.613322914706942335e+00 -1.057497406942347951e+00 -1.299918566466576442e+00 -1.520756417884229661e+00 -1.469705847927819331e+00 -1.396475759119342408e+00 -1.497991685347990432e+00 -2.219710670707857325e+00 -1.792743998840901298e+00 -1.790465486854618593e+00 -1.612931194613801189e+00 -1.867559622437180433e+00 -1.491644360651092960e+00 -1.497686720767554158e+00 -1.489794622370229416e+00 -1.621311360744103647e+00 -1.450270195345356061e+00 -1.444126135284804935e+00 -2.230404491251380072e+00 -1.682551640626853029e+00 -1.703180678122084402e+00 -1.746329713399261907e+00 -1.716751930587389730e+00 -1.493751807309524171e+00 -1.584492919602283223e+00 -1.619476911010310660e+00 -2.148580184247871561e+00 -2.233678908567227950e+00 -1.691637539917753674e+00 -1.589736648447830136e+00 -2.176710190715143600e+00 -1.544687584799461000e+00 -1.556057187439712663e+00 -1.533993937251360906e+00 -1.896728076535695529e+00 -1.388944850931771446e+00 -1.971581566174330558e+00 -1.721642871502568450e+00 -1.611489685571929842e+00 -1.559694258578180337e+00 -1.809532943083072443e+00 -1.472405766959273832e+00 -1.910582862404618831e+00 -1.559438437395901600e+00 -2.143067679835068073e+00 -1.689327194341783800e+00 -1.416038084996623203e+00 -1.558166086967593733e+00 -1.751321154250443213e+00 -1.510838742205350194e+00 -2.352588134349357318e+00 -1.329108495197125484e+00 -1.797320607476148524e+00 -1.844861723977469836e+00 -1.329962601608722483e+00 -1.609321016276707539e+00 -1.464430536758059453e+00 -1.400833458462029446e+00 -1.568085667220705304e+00 -2.273823245682041083e+00 -1.395214474888844425e+00 -1.704978020974303288e+00 -1.296272551276570928e+00 -1.789392040364076397e+00 -1.447321782642914334e+00 -2.361937206473939455e+00 -1.458874713792256639e+00 -1.621231476123191406e+00 -1.543219526425474220e+00 -1.290386974839969003e+00 -1.565658840035156096e+00 -1.307258883156124929e+00 -1.470169764415296010e+00 -2.140293448400468534e+00 -1.639637874230581494e+00 -1.604333390393249958e+00 -1.536113353339004339e+00 -1.962272013033824702e+00 -1.439265426768138401e+00 -2.012885021064735103e+00 -2.060539931793275326e+00 -1.505552550390782063e+00 -1.770708581700202844e+00 -1.482513386802799316e+00 -1.708133228324184572e+00 -1.498580081051057222e+00 -1.650751310215717860e+00 -1.640087988968266242e+00 -2.100552284001414360e+00 -1.917698251499546425e+00 -2.003986934882604487e+00 -2.111995110138169984e+00 -1.541361883467424754e+00 -1.710774047112554541e+00 -1.712456272054798001e+00 -2.217192292278923116e+00 -1.454550617170014437e+00 -1.626466957572072047e+00 -1.513708181095384520e+00 -1.712811238572283346e+00 -2.356325211320563273e+00 -2.352707323607772238e+00 -1.917955394232180533e+00 -2.046046177194826399e+00 -1.659202729983442426e+00 -1.396855656519959021e+00 -1.291118873381772003e+00 -2.074195648847547258e+00 -2.305208304015143650e+00 -1.823272119659246071e+00 -1.469617701653856745e+00 -1.477173405639367276e+00 -1.512399674115161075e+00 -1.658535967510960774e+00 -1.479813346930398010e+00 -1.805805092232825704e+00 -1.921121222739143430e+00 -1.724101701305599477e+00 -1.552837698045443027e+00 -1.622762097715556573e+00 -1.653764646490347268e+00 -1.754949952403611624e+00 -1.804197496668000777e+00 -1.733538861521235042e+00 -1.477142792848651132e+00 -1.625120757534912919e+00 -1.433755836555890006e+00 -1.698225631061966334e+00 -1.810996496009766421e+00 -1.784350228685929407e+00 -1.795307224691504722e+00 -1.488593975610748465e+00 -2.149789426478319054e+00 -1.657108404615454056e+00 -1.505750289359054861e+00 -1.419097670713451276e+00 -1.571906727322162522e+00 -1.796018394917025418e+00 -1.358982912756477424e+00 -1.378912581786510883e+00 -1.444476718659371217e+00 -1.454118021245496495e+00 -1.551695155931232195e+00 -1.506770007771124797e+00 -1.353235768212856405e+00 -1.977731548823541186e+00 -1.372298682588192431e+00 -1.659559291985286844e+00 -1.611566131671062552e+00 -1.543400416778398565e+00 -1.588379883837069073e+00 -1.521193031835396559e+00 -1.346143035978988767e+00 -1.425686988903197117e+00 -2.069423146564171034e+00 -1.914807563017684178e+00 -1.658846097135637132e+00 -2.049619786858432491e+00 -1.300844951254217730e+00 -1.899621301273583640e+00 -1.421693545268766012e+00 -2.028694557514509444e+00 -1.531319443240090949e+00 -1.885191874466052742e+00 -1.671908248034710498e+00 -1.621946018712439042e+00 -1.589869119334670788e+00 -1.269606489231038360e+00 -1.297212533009671320e+00 -1.387446153596181952e+00 -1.904271930686590730e+00 -1.863547855000279307e+00 -1.462127529667567982e+00 -1.859360716154739857e+00 -1.515330036965767402e+00 -1.835425537353159164e+00 -1.304838008694487739e+00 -1.667963889837153157e+00 -1.743243483882657596e+00 -1.507135299316434196e+00 -1.756187862918204390e+00 -1.485658612894989128e+00 -1.633704569987884048e+00 -1.761405306343376997e+00 -1.411537643935631969e+00 -1.571467479636627695e+00 -1.742677380541798549e+00 -1.410906210692379759e+00 -2.286690605756983352e+00 -1.560277458451238219e+00 -1.649243246603200097e+00 -1.593882747022376423e+00 -1.999990278771498264e+00 -1.638951952285783609e+00 -1.452627911363117086e+00 -1.669459122284716379e+00 -1.528868482899393921e+00 -1.461178315812723838e+00 -1.423809790488082871e+00 -1.865915336838685601e+00 -1.882667096064513546e+00 -1.471501450250111587e+00 -1.712259819308176834e+00 -1.311884734279092468e+00 -1.808675777655935901e+00 -1.929984392248148106e+00 -1.477756728232881844e+00 -1.341193083960904531e+00 -2.441430638054289393e+00 -2.172335385566798838e+00 -2.389060202174662972e+00 -1.769732697120882214e+00 -1.680362590263657641e+00 -1.544977609648188199e+00 -1.389771567462919855e+00 -1.836536301799319482e+00 -1.462623504339216840e+00 -1.493680492659648529e+00 -1.655228729884791194e+00 -1.396980444822391698e+00 -1.442092228512547480e+00 -1.586549129462203389e+00 -1.389766706808485797e+00 -1.873327867091193921e+00 -1.783571163341455712e+00 -1.386489168543720174e+00 -1.425380819884422223e+00 -1.753841624374871122e+00 -1.494582527669376493e+00 -1.851370242990563630e+00 -1.582646401643729828e+00 -1.587152491949423538e+00 -1.419184192722978022e+00 -2.320922260422296990e+00 -1.297614956325976232e+00 -1.715542964173746743e+00 -2.102236274478132660e+00 -1.154929469082208282e+00 -1.763060137830892327e+00 -1.866935414177433916e+00 -1.608192362848982260e+00 -1.658996004529185830e+00 -1.825347639585476189e+00 -1.887918104102217942e+00 -2.547815690342463135e+00 -1.209417410505068791e+00 -1.635750579367066582e+00 -2.160640831558477526e+00 -1.253918009702561287e+00 -1.826108343024592795e+00 -2.291053718098522207e+00 -2.058845034756369152e+00 -1.440732931742498391e+00 -1.830278219778025628e+00 -1.470853111133744839e+00 -1.607303223404350723e+00 -1.951931651732579986e+00 -1.354423678753684968e+00 -1.467685771215766710e+00 -1.183674164824616293e+00 -1.746237668917009378e+00 -1.648898840822233147e+00 -1.313626284735865068e+00 -1.591936077423886875e+00 -1.602128239809748500e+00 -1.637738717695053081e+00 -1.414188227062197933e+00 -1.839968275723575797e+00 -1.446044504767150185e+00 -1.964501827187364214e+00 -1.670366895342986657e+00 -1.457844115643301297e+00 -1.921881947637077204e+00 -2.063818782075018454e+00 -1.377143008291410453e+00 -1.162473311743930093e+00 -1.670148142098750510e+00 -1.588957062013007793e+00 -1.495656022958827158e+00 -2.003809689527749072e+00 -1.541627298448440264e+00 -1.575610422588510140e+00 -1.497383815779082195e+00 -1.942677821402819527e+00 -1.654065364278847650e+00 -1.649262231886543306e+00 -1.560235288340726223e+00 -1.179065515266078279e+00 -1.669661299703378177e+00 -1.515957822786840214e+00 -1.646930506433450292e+00 -2.317839907543393085e+00 -1.445294905762399607e+00 -1.715263130270527903e+00 -1.365509303181261958e+00 -1.472861321840842841e+00 -1.490642481610387815e+00 -2.026691163270684992e+00 -1.916193720142794099e+00 -1.330264164426175233e+00 -1.683323737202027326e+00 -1.307163975229874264e+00 -1.667959411547126125e+00 -1.183126576046335199e+00 -1.578417199263033366e+00 -1.957388201381482951e+00 -2.026671084340033957e+00 -1.811338280681169755e+00 -1.382056406577801155e+00 -1.558616167772484573e+00 -1.408883131657988841e+00 -1.870955360775073739e+00 -1.435544119517233597e+00 -1.768894069731164809e+00 -1.760920960216666442e+00 -1.483143684447117971e+00 -1.556647398570094598e+00 -1.740673164599430667e+00 -1.317823085930732052e+00 -1.627050181929564410e+00 -1.734010106739833468e+00 -1.951365411807043149e+00 -1.550476549833440965e+00 -1.717444231830909107e+00 -1.437993226692096282e+00 -1.282355514375494110e+00 -1.497908926474517566e+00 -1.426761813875597973e+00 -1.513056580004360940e+00 -1.692577355976014886e+00 -1.582755434595664923e+00 -1.439017855930729173e+00 -1.469563828377199233e+00 -1.476599975151481337e+00 -1.886498933260516653e+00 -1.964963500351752268e+00 -1.776355225392974635e+00 -1.598978886986447190e+00 -1.904865239507075536e+00 -2.074808026245877013e+00 -1.525297199517370750e+00 -1.705027977148431129e+00 -1.538521112249919165e+00 -1.980707133601205872e+00 -1.965783449348073475e+00 -1.402534177809252380e+00 -1.332300157778344651e+00 -1.862408478520362731e+00 -1.568240794900867652e+00 -2.601752291677993156e+00 -1.817631530473208024e+00 -2.043798783854724022e+00 -1.612832474266536087e+00 -1.835392052095653481e+00 -1.605803430718870883e+00 -1.443326668160817894e+00 -1.668299777386561988e+00 -1.511009941842112347e+00 -1.645208377493730501e+00 -1.800103423710629924e+00 -1.450535710392607980e+00 -1.941404205762946589e+00 -1.825909806610960695e+00 -1.579090052755374396e+00 -1.874086561436062892e+00 -2.403640160981651785e+00 -1.724637587203758482e+00 -1.970899749088695918e+00
-1.147931277730628086e+00 -1.748934556323733513e+00 -1.340409428199504704e+00 -1.833416182963701457e+00 -1.866802221961320063e+00 -1.337226592152965576e+00 -1.558499592356310304e+00 -1.266423393817206700e+00 -1.637087693460753002e+00 -2.269026021047112707e+00 -1.371266733259045800e+00 -1.679943047112154142e+00 -1.480528347379873377e+00 -1.276991609388228976e+00 -1.493066115740943056e+00 -1.476668623198667429e+00 -1.678333046511222282e+00 -1.513631960015562994e+00 -1.470676036333654402e+00 -1.714845077681555363e+00 -1.506347802255740831e+00 -1.795889506446529227e+00 -1.320011822981550953e+00 -1.409042286669377919e+00 -1.330968418349984805e+00 -1.513441287698564119e+00 -1.283020233013972389e+00 -1.587670138659651453e+00 -1.527420318905344798e+00 -1.647776977728119263e+00 -1.526463384725742944e+00 -1.171960883326799818e+00 -2.016574593054742959e+00 -1.612254470931987926e+00 -1.435812293881643331e+00 -1.340827102555086636e+00 -1.416590654677486238e+00 -1.908125535221483204e+00 -1.782548524609477658e+00 -1.564692287234178192e+00 -1.437281755879853851e+00 -1.677792863375067611e+00 -1.623138735876620276e+00 -1.278467253009169191e+00 -1.699162790976599169e+00 -1.346430184921436179e+00 -1.598585990752130481e+00 -1.896756557512445207e+00 -1.824350696680868467e+00 -1.656326888492592797e+00 -1.751589549291301395e+00 -1.670574240973854652e+00 -1.523270236238534414e+00 -1.739079335334094090e+00 -1.401729445076952185e+00 -2.021790873034944980e+00 -1.775870878195159985e+00 -1.418600743113313856e+00 -1.464203916401938033e+00 -1.691293829358483602e+00 -1.698757657460852943e+00 -1.623571001144000325e+00 -1.867012350591747527e+00 -1.530202643339836133e+00 -1.931746643597028523e+00 -1.934682459693371825e+00 -1.593642955033130360e+00 -1.681788650490924075e+00 -1.861575709107360366e+00 -1.628896249367628224e+00 -1.622387128788937982e+00 -1.654957870844049772e+00 -1.680456261459497780e+00 -1.822696761731034121e+00 -1.718861116076102924e+00 -1.625746085458589674e+00 -1.321022120240829878e+00 -1.507634574275925621e+00 -1.521988125255074431e+00 -2.321914982230670166e+00 -2.148986551105671161e+00 -1.501014162493582882e+00 -1.660541639283696469e+00 -1.984929222508075908e+00 -1.416205978932736587e+00 -1.326043614811288185e+00 -1.487389619922219630e+00 -1.515493873046356077e+00 -2.410935851295084476e+00 -2.465885245992371022e+00 -2.325052550444752342e+00 -2.191810437950287405e+00 -2.075639029824098980e+00 -1.372969541329065013e+00 -1.502191573179283646e+00 -1.738793587188256051e+00 -1.542358697084762698e+00 -1.221475927057370292e+00 -1.353092300339533649e+00 -2.522296991260040144e+00 -1.444741828745078838e+00 -2.052738076188437510e+00 -1.148313251974426574e+00 -1.551694511247705632e+00 -1.982422747361118232e+00 -1.721490951736823094e+00 -1.435116774679531026e+00 -1.682927210423564190e+00 -1.619632822287835561e+00 -1.240884349784928453e+00 -1.664620622226497426e+00 -1.466708989431934063e+00 -1.508469937318734466e+00 -1.743026928480526427e+00 -1.458746011186505154e+00 -1.606531363218457686e+00 -1.509693648336080551e+00 -1.431357187851695079e+00 -1.491527950672513425e+00 -2.257829593650539923e+00 -1.315886225711371038e+00 -1.334172941497681730e+00 -1.768469987043366665e+00 -1.589876443052715915e+00 -1.345033407948799553e+00 -1.829520348902366367e+00 -1.872476614577883947e+00 -1.599006057494776867e+00 -1.797293067780986631e+00 -1.834326935759153621e+00 -2.020731615013053872e+00 -1.330541090870100751e+00 -1.436969115431476540e+00 -2.063130883725948106e+00 -1.517964377340687454e+00 -1.334862495318791309e+00 -1.394285123823369332e+00 -1.650398974664752272e+00 -1.765579482066456318e+00 -1.661111207800026079e+00 -1.625892723476868529e+00 -1.910428507317460056e+00 -1.430152147333383805e+00 -1.341131170299152853e+00 -1.444467950643692822e+00 -2.574746768559734278e+00 -1.298012974227808813e+00 -1.590270059050773899e+00 -1.547403817596369802e+00 -1.481707023783056076e+00 -1.422537376686242805e+00 -1.370333613204614442e+00 -2.066639701874302570e+00 -1.467215573580095578e+00 -1.557390872058606268e+00 -1.619222645924544457e+00 -1.624930131868919103e+00 -1.891906201618824612e+00 -1.701789705800810015e+00 -1.572733999377357472e+00 -1.538116782612220401e+00 -1.608674411413351768e+00 -1.635988823016487403e+00 -1.443147791037721062e+00 -1.321854862225757765e+00 -1.825775786645807086e+00 -1.382867549387173600e+00 -1.369432293820109781e+00 -1.752973015992997263e+00 -1.778395976679341572e+00 -1.183734588292910450e+00 -1.765834446271666414e+00 -1.736534985184164048e+00 -1.679343518218411324e+00 -1.471677123779488117e+00 -1.524623257462255133e+00 -1.678967991651389324e+00 -2.134147283132605377e+00 -1.647650843950381860e+00 -1.222816777761217333e+00 -1.815955741464555517e+00 -1.842190778145069263e+00 -1.331482669313676093e+00 -1.808768657842235950e+00 -1.558465059740964387e+00 -1.430446538817857993e+00 -2.458111519836026382e+00 -1.519971851817392361e+00 -1.932140137644247302e+00 -1.513287084870718946e+00 -1.754295254450945141e+00 -1.359167002155484028e+00 -1.435088911314450488e+00 -1.699445963915519497e+00 -1.571884194417449088e+00 -1.526032018455492079e+00 -1.292375530666945993e+00 -1.530936215561531366e+00 -1.604199775499963732e+00 -1.888741760411573711e+00 -2.149289195135613451e+00 -1.392857316876268570e+00 -1.476900557345420584e+00 -1.675036389602796882e+00 -2.025760349081451306e+00 -1.572105746188593001e+00 -1.614920068094249705e+00 -1.391621624449563388e+00 -1.751777329818658968e+00 -1.816533633548974347e+00 -1.681955570886135787e+00 -1.483918031709432483e+00 -2.101279730080897412e+00 -1.479848017873917509e+00 -1.880119678851722487e+00 -1.688484925082029964e+00 -1.298088330067805884e+00 -1.842664055608083551e+00 -2.281334635638164077e+00 -1.636319763361604229e+00 -1.487283635815456417e+00 -2.017625189310373379e+00 -1.439145548141059772e+00 -1.787115939606084503e+00 -1.688352135214835847e+00 -1.467843632009466770e+00 -1.586104759006121467e+00 -1.571969975069579695e+00 -1.465106450161511864e+00 -1.995036561556087440e+00 -1.644372325835491422e+00 -1.794694731545655397e+00 -1.574194588240688253e+00 -1.964540977355164086e+00 -1.428585800811418727e+00 -1.370554474032871672e+00 -1.757458861979958487e+00 -1.687325845820157433e+00 -1.280404411206996329e+00 -1.196701287011453507e+00 -1.775663004750171137e+00 -1.740204269970323070e+00 -1.670911453644365219e+00 -1.970527633147752589e+00 -1.610228211014337107e+00 -1.916963007009242048e+00 -1.693988447185174273e+00 -1.469890407906162322e+00 -2.080511414912539436e+00 -1.512672597096370808e+00 -1.843181684093034400e+00 -1.384793625971776354e+00 -1.452919048688648296e+00 -2.185272445171883682e+00 -2.342127616451658234e+00 -1.812507732130276272e+00 -1.938057424573403686e+00 -1.657442993170196166e+00 -1.254511167966586793e+00 -1.424678630566271309e+00 -1.690034679979675047e+00 -1.608273564709777004e+00 -2.195667516706141242e+00 -1.961210193759875153e+00 -1.726728372636739284e+00 -1.788215263754616036e+00 -1.414642611253117632e+00 -1.696358499500945083e+00 -1.823656290997797358e+00 -1.676822076982132037e+00 -1.656589116414857621e+00 -1.486514322782940267e+00 -1.527612183474662544e+00 -1.602671238369717699e+00 -1.775269802255134977e+00 -1.639107262394175146e+00 -1.589420005568622951e+00 -1.467128450848234289e+00 -1.558050028177856206e+00 -1.412322826897892458e+00 -1.639173630124836523e+00 -1.701280698649320078e+00 -2.177700044978483795e+00 -1.692384223764199946e+00 -1.285760136734711345e+00 -1.376362855972404375e+00 -1.330547384503068420e+00 -1.613957636361574632e+00 -2.119337943150103154e+00 -1.464079647086858227e+00 -1.582161534000892322e+00 -1.441586255310181031e+00 -1.763634277759188684e+00 -1.571820299548858602e+00 -1.725689564998098557e+00 -1.640299630173519763e+00 -1.654267417071855872e+00 -1.499373159496280472e+00 -1.542868966427349164e+00 -1.765714671018148163e+00 -1.495268724645242742e+00 -1.510991924935357167e+00 -1.684057341532444019e+00 -1.655902295840919747e+00 -1.823135145644976474e+00 -1.678283707378824818e+00 -1.543824392499796527e+00 -1.678235364690788600e+00 -1.569731115725146786e+00 -1.854570621097053618e+00 -2.216410909681266972e+00 -1.868552133890907019e+00 -1.656629537413357500e+00 -1.391669994071737193e+00 -1.451307111265755179e+00 -1.577295456262082451e+00 -1.894331535787504128e+00 -1.527870645175636533e+00 -1.837499312568092513e+00 -1.558489176879330529e+00 -1.719044489792902031e+00 -1.465291662773979819e+00 -2.244994967242730066e+00 -1.896404578496144522e+00 -1.749727199727578508e+00 -1.183981380950895668e+00 -1.500002945279200972e+00 -1.983226427289401572e+00 -1.300458109005580454e+00 -2.035957864321679800e+00 -1.414724991892513550e+00 -1.729264217012699056e+00 -1.859154369886325986e+00 -1.429423947748283075e+00 -1.505297371622481561e+00 -1.498497323508961809e+00 -2.340650719790195566e+00 -1.422277407949581907e+00 -2.164167722489938051e+00 -1.615659129499158908e+00 -1.893365224251677859e+00 -1.615289880713403292e+00 -1.546389851500289181e+00 -1.689121563140584037e+00 -1.690439532898190489e+00 -1.605634987788032042e+00 -1.673842686181383543e+00 -1.949805928625975682e+00 -1.558058082171555725e+00 -1.318229847291020773e+00 -1.640845044165205380e+00 -1.359013337710385905e+00 -1.676438024543799088e+00 -1.387970260723393690e+00 -1.187159926098523721e+00 -1.817981625597566042e+00 -1.841654664428017618e+00 -1.774681481916169146e+00 -1.757351887407954782e+00 -1.728870315328834062e+00 -1.618797593391495093e+00 -1.402948845864130156e+00 -1.641416883073338662e+00 -1.968921810904393555e+00 -1.436420806860971178e+00 -1.612677347387045934e+00 -1.491839490230175702e+00 -1.639113871928766786e+00 -1.456134294871965107e+00 -1.564044016058056652e+00 -1.428903194775395180e+00 -1.643565647996976020e+00 -1.871738525189888147e+00 -1.993019750536113355e+00 -1.637109678992932915e+00 -1.543154777058173721e+00 -1.652785773189383800e+00 -1.520673335905473378e+00 -1.683613458211527414e+00 -1.200046609314183055e+00 -1.590787297273319245e+00 -2.225928847709044422e+00 -1.419386560506602946e+00 -1.474610470301106258e+00 -1.833958413127789733e+00 -1.581661175407630182e+00 -1.698486506898531978e+00 -1.378540573192488461e+00 -1.667242613925622452e+00 -1.592755771999478265e+00 -1.868009081303344310e+00 -1.494005474432146485e+00 -1.450333305758747748e+00 -1.658380029215771101e+00 -1.785034658296796195e+00 -1.350687878441710454e+00 -2.364649337209010049e+00 -1.741853119141272055e+00 -1.738536802883318799e+00 -1.571817121944309115e+00 -1.309997734483796972e+00 -1.795223290823978246e+00 -1.554441936336533603e+00 -2.932938171094518154e+00 -1.550395252129036505e+00 -1.365090402363863253e+00 -1.475793710279693638e+00 -1.665519295551306289e+00 -1.626912986148632001e+00 -1.578639128128063618e+00 -1.625271288770170575e+00 -1.491507319849278757e+00 -1.769612422388622708e+00 -1.490675075984076337e+00 -1.632168987565920215e+00 -1.752219999215567370e+00 -1.569076026583961170e+00 -1.380530994680353452e+00 -1.536692028937657550e+00 -1.647707861508700633e+00 -1.574386133730172332e+00 -1.477685793322170538e+00 -1.604021869964831870e+00 -1.642060911271828516e+00 -1.342798014167866372e+00 -1.627312549641977579e+00 -1.464940312693830737e+00 -1.869449553231292693e+00 -1.887515247862777024e+00 -1.742158378236660088e+00 -1.692543428247265114e+00 -1.485213335100076915e+00 -1.333535930017014204e+00 -1.773284007348099101e+00 -1.483169332895221793e+00 -1.775028852433597537e+00 -1.619412496223766373e+00 -1.387233853553074381e+00 -1.993175296252479134e+00 -1.374250789371258552e+00 -1.861795238611180681e+00 -1.385368215216444598e+00 -1.908779687270631076e+00 -1.649968479137683186e+00 -1.489727783855688603e+00 -1.732663959198752712e+00 -1.512201204740300398e+00 -1.721219542303017214e+00 -1.284068420347699968e+00 -1.631025710170543874e+00 -1.658292527216898904e+00 -1.491155681541705302e+00 -2.155521758103164043e+00 -1.593966195114915996e+00 -1.885207390332549693e+00 -1.446040598286333356e+00 -1.658158811101671182e+00 -1.370280583766976035e+00 -2.017020042053506934e+00 -1.519171925724380756e+00 -1.825383243709342240e+00 -1.647265669649682795e+00 -1.613080247389040434e+00 -1.595104812428812524e+00 -1.914217562450345911e+00 -2.195976457818075378e+00 -1.798018142891240512e+00 -1.728227673280158694e+00 -2.022134779711661778e+00 -1.517796312323930641e+00 -1.826611427213207905e+00 -2.331481072297842516e+00 -1.505238403093847488e+00 -1.830106683433053050e+00 -1.469346460510839503e+00 -1.545289630938904590e+00 -1.459248722919455954e+00 -2.856429747633861815e+00 -2.038647788486099621e+00 -1.544667808562017797e+00 -1.884254613451483484e+00 -1.595914889522878077e+00 -1.547977793309655681e+00 -1.346865446328910698e+00 -1.494098673296848423e+00 -1.388162291788121339e+00 -1.528875825783417186e+00 -1.484196162360171822e+00 -1.533265363977690976e+00 -1.611620837062719636e+00 -1.595619170983416657e+00 -1.545261122269132148e+00 -2.028276525640949846e+00 -1.767296940414214035e+00 -2.669949572491881362e+00 -1.341422861892328733e+00 -1.475977310387593056e+00 -1.818420090284604163e+00 -1.706752105254567775e+00 -1.639218010285971472e+00
-1.377384505554619665e+00 -1.408417057213933399e+00 -1.435418626535145403e+00 -1.831846944803450228e+00 -1.635620304882233311e+00 -1.737576866561771016e+00 -1.508278167091988253e+00 -2.101816099073032351e+00 -1.440707288338409331e+00 -1.831802667221438918e+00 -1.807490388814347204e+00 -1.736209754063640975e+00 -1.475044040766102738e+00 -1.617204754995484217e+00 -1.669428259118675761e+00 -1.487121357942990496e+00 -2.511450356318691846e+00 -1.393767501489990401e+00 -1.396324998959368457e+00 -1.863017717243033999e+00 -1.989814790616966533e+00 -1.366882911349192042e+00 -1.678053468447285645e+00 -1.827748721495493722e+00 -1.822143852806680675e+00 -1.719660628521553214e+00 -1.239547013724847213e+00 -1.971932389714983191e+00 -1.776506199148820464e+00 -1.742486112219546301e+00 -1.354150332756728581e+00 -1.431485937108851969e+00 -2.133572086869133244e+00 -1.221783202966685744e+00 -2.135793319272467627e+00 -1.229993342173849591e+00 -1.427146274079976518e+00 -1.386187293812999100e+00 -1.461892707764501198e+00 -1.361522541640841855e+00 -1.388270615620351922e+00 -1.399102047214462408e+00 -1.504469928092977415e+00 -1.930068944354017990e+00 -1.963859335456202393e+00 -2.126117885325101486e+00 -2.407211474984971122e+00 -1.275718332381260423e+00 -1.423998431872242509e+00 -1.683267514925345321e+00 -1.133851133823342572e+00 -1.775235429860863690e+00 -1.649357431486981884e+00 -1.835124629471301505e+00 -1.468377134192944355e+00 -1.717576969666455566e+00 -1.357223230566364292e+00 -1.525729401463956858e+00 -1.584299484368170363e+00 -1.392805459024084813e+00 -1.583592093959248270e+00 -3.169256037535955528e+00 -1.437935086308291588e+00 -1.588908507889819743e+00 -1.550939577804700598e+00 -1.392178495154141826e+00 -1.783855334867939568e+00 -1.378188789502988509e+00 -1.763156373497968055e+00 -1.528554308577475762e+00 -1.132484516503041938e+00 -2.017386642862974977e+00 -1.571114299478205911e+00 -2.148237439644644642e+00 -1.488536200867386361e+00 -1.738655697298479685e+00 -2.002593557071235431e+00 -1.589939351754027230e+00 -1.461768458130768611e+00 -1.931211053808696398e+00 -1.365483125443016643e+00 -1.548343493294899176e+00 -1.800805514011913244e+00 -1.543277589519432169e+00 -1.810963446013640565e+00 -1.680171527898951078e+00 -1.389144641640094324e+00 -1.837597196556918000e+00 -1.574663545270482912e+00 -1.250576966387552114e+00 -1.320072307244535725e+00 -1.800822644397958694e+00 -1.389525240408510554e+00 -1.624778900401113724e+00 -2.180471601768459333e+00 -1.634675039688195941e+00 -1.456737626979613731e+00 -2.138688401185194543e+00 -1.539418767675218902e+00 -1.776644764795287212e+00 -1.545949421346840102e+00 -1.287991282554561634e+00 -1.465029088848333494e+00 -1.947652196270432290e+00 -1.455404086677577480e+00 -2.034790638395929996e+00 -1.515590361016214693e+00 -1.544588262262642120e+00 -1.650166843882957535e+00 -2.106808109549217711e+00 -2.505678796135925701e+00 -2.256170299390320544e+00 -1.452730179907084196e+00 -1.390471555579379848e+00 -1.715826592111103110e+00 -1.284405120307592130e+00 -1.499818895383336237e+00 -1.675295364384118635e+00 -2.326955948349702208e+00 -1.863415390998684140e+00 -1.582772273714956102e+00 -1.330207185261799374e+00 -1.208215360557956197e+00 -1.776498358096644470e+00 -1.330379180330818256e+00 -1.640923991315590635e+00 -1.803254993718657051e+00 -1.344911717757779845e+00 -1.445781211598494709e+00 -1.377805528427953563e+00 -1.288249451775748566e+00 -1.488608402319759882e+00 -1.630716327506772645e+00 -1.639504798055393842e+00 -1.480318472351307868e+00 -1.368432073334669319e+00 -1.617887829154578849e+00 -1.314031583700860040e+00 -1.647313681177422273e+00 -1.555744527238044350e+00 -1.650568336379979684e+00 -1.511757460848473844e+00 -1.452667398426913392e+00 -1.449111286009502120e+00 -1.606434174714990615e+00 -1.213327826633651796e+00 -1.591998305149725734e+00 -1.169497392701934313e+00 -1.463951775005885914e+00 -1.734409722894688199e+00 -1.515735890599144264e+00 -1.509718906379813319e+00 -2.242011513507382592e+00 -1.598531889298706821e+00 -1.514370362097036571e+00 -1.719385799169652618e+00 -1.229320509565262398e+00 -1.259622755737294986e+00 -1.282058401011626714e+00 -1.731456376650022833e+00 -1.539050748026352888e+00 -1.323516406345888630e+00 -1.572863953381487434e+00 -1.425053937678295357e+00 -1.618795529363214802e+00 -2.099581020951970523e+00 -1.698408369087034409e+00 -1.611572034984422697e+00 -1.438701941782594140e+00 -1.552457633403839132e+00 -1.343907028637245871e+00 -1.640271511066369925e+00 -1.996609260371359218e+00 -1.733864968155566455e+00 -1.623420552803633621e+00 -1.626570748068175032e+00 -1.669514886906804829e+00 -1.534215275196766370e+00 -1.580756268717767865e+00 -1.765121043368129694e+00 -1.851331554974736893e+00 -1.830584092019385878e+00 -1.813914418165438525e+00 -1.785546266366397239e+00 -1.752826909910032871e+00 -1.317106235198540531e+00 -1.529434366786140531e+00 -1.979218611380638704e+00 -1.181983191256489096e+00 -1.348536404306322378e+00 -1.543758796949008749e+00 -1.456575632202667059e+00 -1.425586007012233924e+00 -2.078366269386359377e+00 -1.667813330908085589e+00 -1.584408335694079684e+00 -1.404374659241859558e+00 -1.450857830371667712e+00 -1.468962616527960119e+00 -1.807273142250275910e+00 -1.414598524376521338e+00 -1.484766690018991531e+00 -1.278819331417892835e+00 -1.611963646875136380e+00 -1.540173887891831628e+00 -1.812798858989161488e+00 -1.341793905133562115e+00 -1.945483520074125394e+00 -1.793591557080575605e+00 -1.593425265120363754e+00 -1.730215148917569445e+00 -1.888287284462547344e+00 -1.343365544427726599e+00 -1.830395948934051997e+00 -1.815467695449436425e+00 -2.001863931655122109e+00 -1.397473222590637221e+00 -1.829065271595521569e+00 -1.826008420113599984e+00 -1.898767494246019982e+00 -2.270235632907243506e+00 -1.553675448962217542e+00 -2.128480265322265197e+00 -2.638936866965389871e+00 -1.342326158063220864e+00 -1.459174173953201370e+00 -1.292691777241953943e+00 -1.836638025489652826e+00 -1.685115678889539614e+00 -1.900151701779941638e+00 -1.447553500095657419e+00 -2.407442486477815891e+00 -1.832812054413240244e+00 -1.677223930031640942e+00 -1.863601838730416960e+00 -1.692833854962075613e+00 -1.795637509834402401e+00 -2.633010076369138197e+00 -1.385849996137746176e+00 -1.535003177060751289e+00 -1.950489899508430103e+00 -1.419170880020095282e+00 -2.282948708988883801e+00 -1.343973969716258265e+00 -1.524488336764406204e+00 -1.803998510252731613e+00 -1.457112705953656384e+00 -2.616433236033933074e+00 -1.289705393843780357e+00 -1.416532082500411294e+00 -1.303296717324778031e+00 -1.702565707807830675e+00 -1.663412170901254594e+00 -1.811402808591756841e+00 -1.695579556442057934e+00 -2.170176039121389344e+00 -2.274989463603692474e+00 -1.977329606995632982e+00 -2.049923659464347736e+00 -1.465344453836424865e+00 -1.366288266283971264e+00 -1.939774437365850090e+00 -1.533355317739307555e+00 -1.547033529695663434e+00 -1.383003506199911303e+00 -1.987586157912982321e+00 -1.895580630330224503e+00 -1.719249134134657631e+00 -1.734242560746002360e+00 -2.024066360731939795e+00 -1.755802716405663988e+00 -1.662232499805606167e+00 -1.987580132187344084e+00 -1.371674989402912770e+00 -1.656099266789666791e+00 -2.277707129224534999e+00 -1.290081199710499726e+00 -1.572464539983941201e+00 -1.389418224224977960e+00 -1.622978574301651378e+00 -1.408565196613457804e+00 -1.779426488729029643e+00 -1.797194573801508266e+00 -1.475065600281324718e+00 -1.505300267278500970e+00 -1.905232149896326721e+00 -2.369471129744935123e+00 -1.566935838549435633e+00 -1.489318206558482238e+00 -1.557260000574566927e+00 -1.957281363650439809e+00 -1.927062998219302381e+00 -2.577847974425979238e+00 -1.183792652020243086e+00 -1.752672796472668271e+00 -1.710076232070189439e+00 -1.297136894210682678e+00 -1.812444792641395352e+00 -1.413796849619797236e+00 -1.400730890480629931e+00 -1.860473282109272430e+00 -1.587212781846857323e+00 -1.418492830295498663e+00 -1.353623188738735994e+00 -1.536588356209942274e+00 -1.802390507169440603e+00 -2.141055260129776094e+00 -1.529664448561751433e+00 -1.662778188082348230e+00 -1.754194991842023876e+00 -2.033000290922038378e+00 -1.467408622043697708e+00 -1.181379008612110537e+00 -1.888454684441761566e+00 -1.719365342887791304e+00 -1.611888610801522903e+00 -2.144995817452531650e+00 -1.495563503188139354e+00 -1.590990809022287067e+00 -1.928291138358311230e+00 -1.797101255295582067e+00 -1.971431225028897005e+00 -1.505188492797624900e+00 -1.749469792551269443e+00 -1.513348235169025502e+00 -1.517425575388901882e+00 -1.398667953752130488e+00 -1.500213344061229304e+00 -1.706307063554541203e+00 -1.761500692703906967e+00 -1.659948893603970577e+00 -2.565018664138332127e+00 -2.741673197687519714e+00 -1.568226036338447704e+00 -1.378058243635309488e+00 -1.968619556733620213e+00 -1.708836389999076610e+00 -1.495386247992003259e+00 -1.650973245743497353e+00 -2.561916610489832991e+00 -1.502329437599048134e+00 -1.593123609428628740e+00 -1.376490251520654740e+00 -1.278642401750260227e+00 -1.692521042113092733e+00 -1.792331660952732664e+00 -1.461717860309770023e+00 -1.931978330227618335e+00 -1.627420750631597413e+00 -1.483459312317130241e+00 -2.018428171279739392e+00 -1.468775413803355967e+00 -1.791677869626668196e+00 -1.672192802527787014e+00 -1.628570369498730352e+00 -1.906419628793906584e+00 -1.741612515066793598e+00 -2.019793186781591476e+00 -1.802009536739161533e+00 -1.734717209397209414e+00 -1.825270554834554915e+00 -1.824592455685598358e+00 -2.077442873873696527e+00 -1.673786452599596686e+00 -1.948286700657585913e+00 -1.732273210238802097e+00 -1.536807968894296161e+00 -1.264903770699371988e+00 -1.412639225922047936e+00 -2.128071378075035103e+00 -2.326211150377399672e+00 -1.805872959330381500e+00 -1.622543249755416417e+00 -1.639347029085203244e+00 -1.492651635909259422e+00 -1.851128070835374340e+00 -1.746933821020099531e+00 -1.604789912695070875e+00 -1.454506527356871137e+00 -1.556304860468932905e+00 -1.820076234741657473e+00 -1.793059402275607672e+00 -1.537017280075768211e+00 -1.755471961108988177e+00 -1.624435703430253009e+00 -1.695885947554248707e+00 -1.852959461477014180e+00 -1.302475342004695058e+00 -2.480568622692450376e+00 -1.494901175051601916e+00 -1.811060107525836349e+00 -1.349946938629566162e+00 -1.514155546497888860e+00 -2.697415041710973238e+00 -1.248628989485902396e+00 -1.647573203563837074e+00 -1.561233977834919795e+00 -1.707170277597417352e+00 -1.598474914246191592e+00 -1.943698957857502352e+00 -1.422297416800679448e+00 -1.479662744345998870e+00 -1.939995389453193386e+00 -1.577027765724946518e+00 -1.374139351201766779e+00 -1.288457463084988985e+00 -1.598127371671523855e+00 -1.320920481257070733e+00 -1.123320251341248133e+00 -1.979269267842024504e+00 -1.647099909422812702e+00 -1.453844009880708166e+00 -1.572807897342614059e+00 -1.467779157227073528e+00 -2.273931562748312540e+00 -1.323820906796290719e+00 -1.472220540289938207e+00 -1.931214783808939517e+00 -1.405442482967095730e+00 -1.669537908755908129e+00 -1.352501690004898949e+00 -1.661915083925361136e+00 -2.003381009718265826e+00 -2.293101996217696836e+00 -1.570360138192654187e+00 -1.543259081142646094e+00 -1.122074079636819821e+00 -1.464827045378463533e+00 -1.564726806688815364e+00 -1.441347965806588416e+00 -1.307032192269667048e+00 -1.836762902153978860e+00 -1.693546106849360244e+00 -1.702245038922964859e+00 -1.428754998873958959e+00 -2.217364445783990057e+00 -1.682902851943741673e+00 -1.424043787639919678e+00 -2.023993953173175431e+00 -1.404328204640229449e+00 -1.516308642779708338e+00 -2.213642450923003491e+00 -2.139798709822612111e+00 -1.614150480660673237e+00 -1.233413739380097462e+00 -1.429789048162233511e+00 -1.753213421872519495e+00 -1.638137116404456251e+00 -1.882945891934949989e+00 -1.211400135711227843e+00 -1.384990639093936826e+00 -2.015835180157242945e+00 -1.664887813320373056e+00 -1.401965017098840693e+00 -1.953358878340230698e+00 -1.639620062414885338e+00 -2.011695044572284097e+00 -1.623337693594762099e+00 -1.274839884731861162e+00 -1.578022179398956615e+00 -1.495807641955912537e+00 -1.408025615190929170e+00 -1.735938391785219359e+00 -2.065061769956959115e+00 -1.685953290497435031e+00 -1.636374341651773534e+00 -1.624847452628884970e+00 -1.634628629433264813e+00 -1.424139899389160080e+00 -1.257326674981378289e+00 -1.414855419194735342e+00 -1.459968624393319647e+00 -1.624130638309201791e+00 -1.588224802468713337e+00 -2.007527961604130162e+00 -1.692868757981285777e+00 -1.538537956844606924e+00 -1.455210079341606733e+00 -1.639303255310534224e+00 -1.697119358145114942e+00 -1.602185346330112559e+00 -1.563288955286304516e+00 -1.553833348773367318e+00 -1.645480013393439300e+00 -1.888543657559647038e+00 -2.143521885004238126e+00 -1.443658935541060284e+00 -1.441766791023720407e+00 -1.527255640631697942e+00 -3.147964402404538120e+00 -1.875986512578058374e+00 -1.717667597926991530e+00 -1.715488694152530247e+00 -1.516918099397349229e+00 -2.111712599800156465e+00 -1.923106444780641855e+00 -1.554520949394697871e+00 -1.642614747327042268e+00 -1.920127999518406847e+00 -1.426246436108639104e+00
-1.327220396507300171e+00 -1.882752724287443336e+00 -1.730151785042044699e+00 -2.060590771249589448e+00 -1.371731508930390975e+00 -2.197562694462724231e+00 -1.538350758701314325e+00 -1.331860736421334401e+00 -1.565556666854493351e+00 -1.883224204442971228e+00 -1.351282821911200305e+00 -1.641419719430443847e+00 -1.722183104446576074e+00 -1.587081832172833051e+00 -1.868118214440130043e+00 -1.328685304610625506e+00 -1.713117373932057763e+00 -1.609668544002461399e+00 -2.049307820553900150e+00 -1.253137496327166645e+00 -1.382324202429868532e+00 -2.006785153926520682e+00 -1.961229277086016243e+00 -1.370272774501096302e+00 -1.419226195122427425e+00 -1.799848970038035123e+00 -1.863903716497153029e+00 -1.322532169574857752e+00 -1.373321000401418690e+00 -1.370976342207453680e+00 -1.461843282755281415e+00 -1.737646792890541914e+00 -1.361129634167468572e+00 -1.578546964381589257e+00 -1.484343328893585001e+00 -1.534205103199416831e+00 -1.241128330859671447e+00 -1.895954336975230525e+00 -1.367433440324679728e+00 -1.255227463930758125e+00 -1.450721718498606316e+00 -1.622373336875404304e+00 -1.543650541729171932e+00 -1.738411859798802306e+00 -1.729701235184001984e+00 -1.703708954870565950e+00 -1.698541640040288181e+00 -1.648882284242620067e+00 -1.490123434854845108e+00 -1.497350205292162340e+00 -1.786495997881030195e+00 -1.897905517092429939e+00 -1.309087935070847086e+00 -1.796137240284684689e+00 -1.705590857023604467e+00 -1.570152963494922060e+00 -1.504149771046480843e+00 -1.397571555736781601e+00 -1.413195687947936374e+00 -1.743748700040432142e+00 -1.850482098452262081e+00 -2.203130695466347877e+00 -1.586505284893444445e+00 -1.346934710737000218e+00 -1.715205692319737629e+00 -1.625356291733616620e+00 -1.590834094642194163e+00 -2.325288770906204228e+00 -1.449946350406319917e+00 -1.918556512440209305e+00 -1.280601504122737211e+00 -1.392026472309666918e+00 -1.534038740833327807e+00 -1.323819426794815124e+00 -1.409225653793737765e+00 -1.432054296542180971e+00 -1.617236972204559642e+00 -1.628957057468017000e+00 -1.694699187503726279e+00 -1.574862577494120508e+00 -1.413051898938955775e+00 -1.859440328275982601e+00 -1.749707336062447771e+00 -1.267876687182690976e+00 -1.619344191872885919e+00 -1.680955670786173917e+00 -2.116683743907225246e+00 -1.414491659880885432e+00 -1.724410429896055641e+00 -1.687529112021526334e+00 -1.909684326872322035e+00 -1.437593099608412306e+00 -1.310080298103862839e+00 -1.733350307742860474e+00 -2.101873157936917202e+00 -1.575160093674549344e+00 -2.069003150166099481e+00 -1.677478085561694199e+00 -2.325124410541837605e+00 -1.363988948770385123e+00 -1.760914728897570392e+00 -1.257663969319643860e+00 -1.437327647781311724e+00 -1.587500714078046382e+00 -1.770326068605857506e+00 -1.597142282387418399e+00 -1.813535401683906922e+00 -1.508499739082278079e+00 -1.512151046128341836e+00 -1.311128139227609735e+00 -1.739903073749696771e+00 -1.764494724193523822e+00 -1.772005114050312358e+00 -1.628594985634250314e+00 -1.353825678765531393e+00 -1.174367526291865804e+00 -1.825891862197267734e+00 -1.421625842994378885e+00 -1.504632323184361908e+00 -1.837851233658582606e+00 -1.527687119110288094e+00 -1.826179356414555643e+00 -1.403365622513974564e+00 -1.967472120248873413e+00 -1.705309866506666605e+00 -2.153702469219865634e+00 -1.467312290838302946e+00 -1.746637876609283380e+00 -1.032332866627166057e+00 -1.682073588782425411e+00 -1.529676479411309797e+00 -1.734993721227070518e+00 -1.335736764106640884e+00 -1.762399246695216304e+00 -1.552154568209376473e+00 -1.872661066946416097e+00 -2.174779265178819809e+00 -1.565996480241038880e+00 -1.421545013485956632e+00 -1.549911747265339201e+00 -1.782407213682717151e+00 -1.357477238078462323e+00 -1.742226638014785944e+00 -1.845136992623910288e+00 -1.278815945763642103e+00 -1.639535233797537295e+00 -2.417593353413860058e+00 -1.606255259765186016e+00 -1.614919880225471172e+00 -1.666732621484229071e+00 -1.350111972243364544e+00 -1.642555911608383212e+00 -1.500391378563506573e+00 -1.277403093203647755e+00 -1.576536123202504358e+00 -1.440458394712063939e+00 -1.365897242526200595e+00 -1.695191863457812698e+00 -1.587616486219906031e+00 -1.372363142686988446e+00 -1.327158488371837919e+00 -1.413724732144721719e+00 -1.575164581947821718e+00 -1.490556409582595165e+00 -2.072802217475068431e+00 -1.522477590624081056e+00 -2.385055422844340800e+00 -1.417326516162848549e+00 -1.384471387456805092e+00 -1.534781506879893120e+00 -1.413978346267739328e+00 -1.514792809960877840e+00 -1.762201612375779769e+00 -1.620033112106344042e+00 -1.600578538586057809e+00 -1.428832478032243225e+00 -1.268305199721106336e+00 -1.670134576704777052e+00 -1.603550616636286952e+00 -1.699117918233136182e+00 -1.833895558703751316e+00 -1.615644104920932245e+00 -1.294399756288527437e+00 -1.399292514670523735e+00 -1.498843404137526258e+00 -1.501610307725453675e+00 -1.802770104678774965e+00 -1.633420674970066822e+00 -1.461954074596556241e+00 -1.403573942210885495e+00 -1.515963517985477127e+00 -1.390500249878079631e+00 -1.730068674219254587e+00 -1.450247917623474603e+00 -1.274457429225116067e+00 -1.301878605187440252e+00 -1.383501365609840938e+00 -1.400176561188306135e+00 -1.312353965705468362e+00 -1.761004054630636695e+00 -1.491509519488144475e+00 -1.622428088469994201e+00 -1.645306362223922125e+00 -1.626816685355747305e+00 -1.295027939298749597e+00 -1.344859120903229677e+00 -1.461647814919073252e+00 -1.556188583320390117e+00 -1.727273014954769703e+00 -1.406976019274929657e+00 -1.491987631700192773e+00 -1.888481904850286108e+00 -1.641109315915453504e+00 -1.781887344591036815e+00 -1.561510510929813300e+00 -1.196538248900705925e+00 -1.791028991648260460e+00 -1.605731764034471931e+00 -1.845879435220306508e+00 -1.442465863247191171e+00 -1.677159351444480695e+00 -1.319690311946750683e+00 -1.756040069118407931e+00 -1.914516933405539856e+00 -1.935118170874018606e+00 -1.519503973294117349e+00 -1.619170996195184342e+00 -1.993974419581105550e+00 -1.745218443364330740e+00 -1.457419301314841320e+00 -1.999254912554412122e+00 -1.998303530900386704e+00 -1.674676716706756441e+00 -1.890228491787773191e+00 -1.541446940491426831e+00 -1.353418881911804927e+00 -1.597311942416178354e+00 -1.783449035855510845e+00 -1.510893907208684439e+00 -1.330286031947556014e+00 -1.420944727018998766e+00 -1.651251058654912729e+00 -1.805329037636360434e+00 -1.664570386179540451e+00 -1.250400314452478234e+00 -1.657866470287749694e+00 -1.770209052793219939e+00 -1.428937662361120964e+00 -2.029588676818392390e+00 -2.303785916349597951e+00 -1.450084171880601236e+00 -1.603451999107608827e+00 -1.316710456258850970e+00 -1.692864734900147550e+00 -1.443379816709212671e+00 -1.416328832894571788e+00 -1.538775845140705423e+00 -1.345219070973890707e+00 -1.546073073761070837e+00 -1.407623346202736991e+00 -1.583977884786565093e+00 -1.552647142562182836e+00 -1.508121739704591846e+00 -2.126214881258122968e+00 -1.485447421144103997e+00 -1.504517865869492876e+00 -1.404982428480839873e+00 -1.617057631061863843e+00 -1.315947478660860481e+00 -1.644500040715166422e+00 -1.715843524616671445e+00 -1.591665156301131923e+00 -1.490015841191222101e+00 -1.841925040731434260e+00 -1.437400845265116356e+00 -1.467860737499341983e+00 -1.838259998722144184e+00 -1.408698279683668897e+00 -1.693942629535791111e+00 -1.782455437450974900e+00 -1.501119550067995689e+00 -2.051044380510162135e+00 -1.921717876979725181e+00 -1.591986106333074691e+00 -1.778204750784353916e+00 -2.125652216860548283e+00 -1.468971776951888852e+00 -1.966914367559091659e+00 -1.696016933475891886e+00 -1.446723463727072501e+00 -1.709778872788772386e+00 -1.598242830419619009e+00 -1.478161424833559501e+00 -1.753979143311007682e+00 -1.622899851323549525e+00 -1.643947542021058528e+00 -1.567182143165374741e+00 -1.279755366754494972e+00 -1.514599807197052117e+00 -1.444703079871780815e+00 -2.175805988939019109e+00 -1.724781369377597962e+00 -1.473196131073151394e+00 -2.005678772160710999e+00 -1.606920757134393307e+00 -1.918708827333520883e+00 -1.445831691143930620e+00 -1.436347639865856118e+00 -1.490293957825841176e+00 -1.641136734865534796e+00 -1.637176403648067158e+00 -1.253825009165441484e+00 -2.090148103654170697e+00 -1.571284217001111205e+00 -1.508771570290947439e+00 -1.699959428371557557e+00 -1.342712890568721118e+00 -1.706530635603957569e+00 -1.625117522119160496e+00 -1.554337817252217979e+00 -1.637829010135612107e+00 -1.826856906639300115e+00 -1.640441923438303640e+00 -1.689015605520517216e+00 -1.189041901585202066e+00 -2.366764168278251645e+00 -2.036548553607260725e+00 -1.690076737131467333e+00 -1.830536600168359396e+00 -1.780783604269627229e+00 -1.635735536235440657e+00 -1.947635278467364728e+00 -1.774743613111412932e+00 -1.371907163212289005e+00 -1.725919347130179471e+00 -1.485024388885143765e+00 -1.691367203465383273e+00 -1.821025556864646733e+00 -1.745305322972030115e+00 -1.902522082355702748e+00 -1.962178688279869299e+00 -1.719894673126073359e+00 -2.145111440970395300e+00 -1.797584374694942921e+00 -1.400649994686222977e+00 -2.162754414974420225e+00 -1.382584941860192984e+00 -1.415661755484430850e+00 -1.689642534921765860e+00 -1.420845296238864242e+00 -1.306807049185460645e+00 -1.438530385081298268e+00 -1.498998629343117450e+00 -1.389992093332233392e+00 -2.021613289327958363e+00 -2.358672740897592046e+00 -1.506385900949026579e+00 -1.395492217773108612e+00 -1.356334844056550137e+00 -1.359061810167769391e+00 -1.549370570786182455e+00 -2.238682559840839303e+00 -1.430727887691056077e+00 -1.552107284509953056e+00 -1.405308643044593575e+00 -1.395212722669471939e+00 -1.459429392050627605e+00 -1.490381560379377968e+00 -2.612985592348802122e+00 -1.947759067860565407e+00 -1.764704401399192157e+00 -1.558190196895486102e+00 -1.571634206808062872e+00 -2.218769285057353713e+00 -2.051460556602709318e+00 -1.409718294790196946e+00 -1.560588134060654886e+00 -2.937667375312707385e+00 -1.491226703357725558e+00 -1.613562242470478969e+00 -1.610414258312613756e+00 -1.404150006467365097e+00 -1.927795169492162453e+00 -1.897752671684607151e+00 -1.540538033303604282e+00 -1.856002930287846464e+00 -1.469174401034898381e+00 -1.822380894213435409e+00 -1.668219296889007719e+00 -1.754957875547707102e+00 -1.263590050661707487e+00 -1.735370579909637279e+00 -2.213067474976722959e+00 -1.325410579235986708e+00 -1.555487885017243332e+00 -1.946503058634800887e+00 -1.496676538172974968e+00 -1.734427859404167993e+00 -1.326809554053693496e+00 -1.438016338847485365e+00 -1.349599380131817350e+00 -1.862725657589819450e+00 -2.333918255025216659e+00 -1.602933534258303316e+00 -1.941086449084320931e+00 -1.491835310424763694e+00 -1.679770275539075985e+00 -1.340984611575659180e+00 -1.951996919904544381e+00 -1.279675949021445325e+00 -1.914851051826264694e+00 -1.183801135838933982e+00 -1.533793578440887151e+00 -1.413645567097572497e+00 -1.463628104480115377e+00 -1.756752202987589939e+00 -1.274458505437645384e+00 -1.916819921757893175e+00 -1.816429818182862865e+00 -1.751983667225472496e+00 -1.328357552324328728e+00 -1.494034724650174839e+00 -1.930332241569374219e+00 -1.588072441715647765e+00 -1.450852510465810097e+00 -1.680358633026164838e+00 -1.497317903459002952e+00 -1.903204490213411315e+00 -1.267218371681463340e+00 -1.928044033820157432e+00 -1.956272793333720283e+00 -1.429859355228620732e+00 -2.009075044160030465e+00 -1.477476277052927500e+00 -1.617683118729642322e+00 -1.829460962140805114e+00 -1.465475533004976239e+00 -1.303278612559660710e+00 -2.078017446047284000e+00 -1.343747027584639930e+00 -1.575298488652612239e+00 -1.645297222601005860e+00 -2.146429954970570098e+00 -1.799659731323748124e+00 -1.485862377451193206e+00 -1.552325009687355095e+00 -1.868702237123611054e+00 -1.494882799562514242e+00 -1.558037955564573362e+00 -2.028703056718758280e+00 -1.580233819709099263e+00 -1.703996683816319413e+00 -1.689544018608150289e+00 -1.568698302199926342e+00 -1.575262604950897094e+00 -1.799377567262284261e+00 -1.823201717610589245e+00 -1.550981983143581600e+00 -1.619676091693919018e+00 -1.886473476588229614e+00 -1.667420617074928835e+00 -1.579803380843711080e+00 -1.732594768623572978e+00 -2.078613514506773896e+00 -1.533820843049186866e+00 -1.789145604188453920e+00 -1.507085736494678141e+00 -1.670936897594002657e+00 -1.719975461522335269e+00 -2.134261763259534650e+00 -1.405399455251983287e+00 -1.689637137240492804e+00 -1.554270978915420764e+00 -1.486789392269663335e+00 -1.645221270582501116e+00 -1.661766236818842168e+00 -1.309998816861884352e+00 -1.695258967586551924e+00 -1.448605339428832961e+00 -1.601548095750823020e+00 -1.350171506476337102e+00 -1.795117939228310977e+00 -1.653878612518805857e+00 -1.851915669330874481e+00 -1.443733196898935978e+00 -2.175528223677382300e+00 -1.621593631676347291e+00 -1.670849772939709155e+00 -1.486187289887652474e+00 -1.453540760410693355e+00 -1.692122512877367591e+00 -1.378237151775223879e+00 -1.732244485191223315e+00 -1.351014545814968937e+00 -1.686858835234980702e+00 -1.676272849036356982e+00 -1.519387363154466319e+00 -1.717624028754862753e+00 -1.379852228180617368e+00 -1.668867220773142312e+00
-1.806786478795429751e+00 -1.461808916684441240e+00 -1.424435512652295621e+00 -1.706158824079503589e+00 -1.609402539949526423e+00 -1.603833719303837668e+00 -1.510351319829812189e+00 -2.017606300958073806e+00 -1.978315175393952297e+00 -1.485298348155540626e+00 -1.720662782805040258e+00 -1.614989179295160948e+00 -1.884167853812074522e+00 -1.310178980339581356e+00 -1.185833004576130278e+00 -2.010460041445405910e+00 -1.455482833760123995e+00 -1.489455515805581332e+00 -1.415909390988794980e+00 -1.599437788173600383e+00 -1.587266501381363160e+00 -1.973201261961444075e+00 -1.602741287703435047e+00 -1.103501850538248341e+00 -1.905959579827989803e+00 -1.413447371290908361e+00 -1.404854162930335493e+00 -2.463524184100816861e+00 -1.448739861944977836e+00 -1.669340629226848449e+00 -1.747306409846775654e+00 -2.128136430100557863e+00 -1.635050395187635175e+00 -1.910304542845327802e+00 -1.796470830148576781e+00 -2.169770964551336778e+00 -1.932200776152761534e+00 -1.357729079741923695e+00 -1.550305154053230217e+00 -1.604616595573333582e+00 -1.436384464040328712e+00 -1.431754744619784914e+00 -1.636961719927325642e+00 -1.363122735537813046e+00 -1.548155572710467887e+00 -1.973399511494746905e+00 -1.590699035879199474e+00 -1.674828141484040023e+00 -1.260606723679480234e+00 -1.514150851920124552e+00 -1.595935627333841200e+00 -1.732183663671370555e+00 -1.398412458761775445e+00 -1.682137339004055043e+00 -1.450637712060808049e+00 -1.390759689677212974e+00 -1.421054646354171780e+00 -1.504599683222650919e+00 -1.211374668964789958e+00 -2.372814144840964090e+00 -1.617507207478178222e+00 -1.425834498118336624e+00 -1.506026675111433066e+00 -1.690678035363227805e+00 -1.632103628925866579e+00 -1.947999730106613869e+00 -1.665245417584748200e+00 -1.660031429754672105e+00 -1.584662267944085601e+00 -1.369560808453912593e+00 -1.516944313566304103e+00 -1.798049181421900400e+00 -2.139540500774444354e+00 -1.913128712191501490e+00 -1.663023593018737589e+00 -1.577018632035010359e+00 -1.451304343046949663e+00 -1.758541904048083193e+00 -1.383226940988405484e+00 -2.104829815999981424e+00 -1.317324895135943530e+00 -1.652604561037369635e+00 -1.901085429741059096e+00 -1.514692064417391348e+00 -1.827487813142314899e+00 -1.613064249984279330e+00 -1.284571739229818155e+00 -1.449078208607574414e+00 -1.236944610938367939e+00 -1.493429551002068756e+00 -2.774450344042544536e+00 -1.277804063542233859e+00 -1.489628487912239230e+00 -1.425132279753383191e+00 -1.528057279540846913e+00 -1.949992015474065976e+00 -1.642795303865227652e+00 -1.426575969244006536e+00 -1.369064642384016928e+00 -1.403336737117057087e+00 -1.340160632043860156e+00 -1.348682652744673360e+00 -1.213934901296763513e+00 -1.704489650250315291e+00 -1.413241637482740787e+00 -1.936628290551022813e+00 -1.367027505264753584e+00 -1.490104933014596122e+00 -2.256998154928288258e+00 -1.622183492132532434e+00 -1.715734737312985869e+00 -1.532832447251523789e+00 -1.566358049230325955e+00 -1.819901787939422588e+00 -1.338174105911074330e+00 -1.231683039216626474e+00 -1.604421508055979606e+00 -1.801886055181155744e+00 -1.927217808059391801e+00 -2.250049959374988973e+00 -1.651875304615411988e+00 -1.763856069178635355e+00 -1.461863045710386499e+00 -2.426568671795633847e+00 -1.538643737857996463e+00 -1.793281058613681811e+00 -1.499423002359125956e+00 -1.374849898477857213e+00 -1.959883175522447951e+00 -1.865779341040479045e+00 -1.957075981082564642e+00 -1.321663805589211371e+00 -1.615680097253957781e+00 -1.458383382801762274e+00 -1.540124422117460368e+00 -1.762037727591327041e+00 -1.812965714216512092e+00 -1.472118335217246887e+00 -1.613118971503521237e+00 -1.723534155539697021e+00 -1.369256752287709933e+00 -1.225704174813142533e+00 -1.528475667385266634e+00 -1.417122626309439193e+00 -2.645849701766735507e+00 -1.500789892541165127e+00 -1.513482454705044056e+00 -1.642214546057543467e+00 -2.080238710262512836e+00 -1.117989760472919869e+00 -1.777150368327220065e+00 -1.277487368596241346e+00 -2.199952100513506981e+00 -1.773027713885806600e+00 -1.464430275248312263e+00 -1.616630355085114212e+00 -1.533868959214124805e+00 -1.561005917289560951e+00 -1.610866997247046628e+00 -1.720922632989724033e+00 -2.002093211979190102e+00 -1.818190301853656266e+00 -1.413172566751960346e+00 -1.527984758032057577e+00 -1.587013337123885703e+00 -1.558277110295997359e+00 -2.368952064174913108e+00 -1.422404656924475264e+00 -1.423981611232983280e+00 -1.226099769620559110e+00 -1.620406551496849756e+00 -1.928145981830589939e+00 -1.617309543181665532e+00 -1.613174532935781391e+00 -1.706541064173738853e+00 -1.276639590757421061e+00 -1.612466795797043106e+00 -1.387414998628623941e+00 -1.775466621517741705e+00 -1.450223660659728075e+00 -1.536816716943456784e+00 -1.419366004270476989e+00 -1.429893414472766855e+00 -1.608136656275078291e+00 -1.597280429099300791e+00 -1.853485651539151347e+00 -1.503564139375491937e+00 -1.833867309023168968e+00 -1.522415396925633768e+00 -1.479935482805985192e+00 -1.521532162719401171e+00 -1.576366211341199586e+00 -1.426635157408824961e+00 -2.406086164705999675e+00 -2.246516810094416172e+00 -1.861488272641642849e+00 -1.332351178627368071e+00 -1.526478494448574086e+00 -1.781123293045792533e+00 -1.807033673426402975e+00 -2.362065520932431273e+00 -1.520245791504167610e+00 -2.140321138227774256e+00 -1.658830422901247603e+00 -1.658815744496444644e+00 -1.823442324217163346e+00 -1.636167712461293222e+00 -1.585155622180566271e+00 -1.453710617798290361e+00 -1.872518254623882994e+00 -2.216527101549254475e+00 -1.809785087540757287e+00 -1.491480169455739357e+00 -1.425345760435380082e+00 -1.328963713525113777e+00 -1.371134254319660739e+00 -1.579455324864336374e+00 -1.556475288364323584e+00 -1.592061590519646463e+00 -1.272372349288007243e+00 -1.406152554600076376e+00 -1.352688211518630501e+00 -1.625168400260657453e+00 -1.614524959511381308e+00 -2.206634423354947749e+00 -1.692032356249983716e+00 -1.886257488469508026e+00 -1.922256744525374872e+00 -1.796584254702934258e+00 -2.092195697127064768e+00 -1.568265620694783369e+00 -1.594082670857301265e+00 -1.212768823793206163e+00 -1.830379207971545075e+00 -1.595534801588149421e+00 -1.582739353357248024e+00 -1.926302905153579825e+00 -1.611303257322056259e+00 -1.477524925193863581e+00 -1.543721137843841351e+00 -1.515160809140515541e+00 -1.628399233559840287e+00 -2.350335945041738039e+00 -1.752956157000567394e+00 -2.061055632663651771e+00 -2.139617741481508961e+00 -1.463047249832518437e+00 -2.117886096077295832e+00 -2.312802628627336432e+00 -1.853229560453536928e+00 -1.570619917589820780e+00 -2.190145622331160613e+00 -1.517006423415802940e+00 -1.566151870546321989e+00 -1.723900874079741685e+00 -2.073717504073922413e+00 -1.363752289341443324e+00 -1.528352890774620665e+00 -1.168569427622305312e+00 -2.140278813518638135e+00 -1.602562414537925140e+00 -1.418125902711906194e+00 -1.559355238391784138e+00 -1.472396631084151641e+00 -2.034538089378983283e+00 -1.917528585946690844e+00 -1.453641842124651751e+00 -1.526697083936917609e+00 -1.519090825696542302e+00 -1.418644098617855231e+00 -1.456098147989859815e+00 -1.679070395491404355e+00 -2.259082848833256385e+00 -1.439519082529012506e+00 -1.414342032122461790e+00 -1.819458377553115458e+00 -1.745200816911961716e+00 -2.037863354379622738e+00 -1.388255907661888999e+00 -1.623958247820594725e+00 -1.993690980134180224e+00 -1.565789125117515779e+00 -1.987800716050693195e+00 -1.338170459907725984e+00 -1.985417416464684504e+00 -1.554794535069727868e+00 -1.681412645547050833e+00 -1.755870452747960719e+00 -1.966846774885154803e+00 -1.205685843364806331e+00 -1.480779572976319125e+00 -1.185967590164968000e+00 -1.731769942481801161e+00 -1.814479676877114978e+00 -1.351537467594806197e+00 -1.707679101742249017e+00 -1.326877936201943164e+00 -1.412086433108739936e+00 -2.061030481366684874e+00 -1.766121077520279581e+00 -1.777946049552011409e+00 -1.701621843365986209e+00 -1.876331759067705551e+00 -1.917965123462544996e+00 -1.874098464705767242e+00 -1.703001422705219037e+00 -1.631646985581687304e+00 -1.769239605444681285e+00 -1.285237258550291362e+00 -1.697448970079727948e+00 -1.343700647843413032e+00 -1.642749022334115239e+00 -1.706122430651984878e+00 -1.486886394272701972e+00 -1.499119742519393172e+00 -1.998617969600199995e+00 -1.757988183303635488e+00 -1.877468456184369749e+00 -2.092477395680120367e+00 -1.697534492746286539e+00 -1.308032215158286382e+00 -1.631154849055719946e+00 -1.709920235602074179e+00 -2.029492736090776628e+00 -1.352202635844689249e+00 -1.453645730462206354e+00 -1.310446765389031043e+00 -1.785805367325726589e+00 -1.445694417387157094e+00 -1.503768726560757552e+00 -1.952409376093652726e+00 -1.475095186123048574e+00 -2.382041270577868630e+00 -1.648289572150968274e+00 -1.720462406393516552e+00 -1.932222102049323764e+00 -1.564641921518518108e+00 -1.464505109068453104e+00 -1.635165144188936992e+00 -1.975680493819406136e+00 -1.924877492212513141e+00 -1.540253377514821276e+00 -2.073974459238288937e+00 -1.450959129419705285e+00 -1.452151328095188099e+00 -1.331741360396362595e+00 -1.499239997320581441e+00 -1.193260704799447236e+00 -1.894360264866596921e+00 -1.392358676554858787e+00 -1.717642331657315280e+00 -1.540684973355747278e+00 -1.362946523941592547e+00 -1.434959993068374295e+00 -1.649463354306542895e+00 -1.773470759184254231e+00 -1.401301921618116619e+00 -2.166266054514025985e+00 -1.539111964641164176e+00 -1.917210038582628728e+00 -1.372200113025885182e+00 -1.848835715996701712e+00 -1.544734528774377447e+00 -1.612929673334885461e+00 -1.556949622445077175e+00 -2.180519428356550105e+00 -1.587257447162400803e+00 -1.529935515642039334e+00 -1.651473274818226367e+00 -1.578153228924463081e+00 -1.369519759984422658e+00 -1.354760760809646802e+00 -1.667288125186825454e+00 -1.307802949882221011e+00 -1.843026860362216857e+00 -1.663883510057952320e+00 -1.755131780967618571e+00 -1.708246496440558371e+00 -2.836554666061527286e+00 -1.647727412600594965e+00 -1.573382179899351474e+00 -1.554889668858160157e+00 -1.410366265082252379e+00 -1.397972610142675487e+00 -1.700303367061836823e+00 -1.830318318125200960e+00 -1.699244395248320272e+00 -1.461958299898580504e+00 -1.396725390944876022e+00 -1.755904564949475999e+00 -2.039878393638819176e+00 -1.397667112379753940e+00 -2.293030811543469660e+00 -1.387422091997282392e+00 -1.861264967628348144e+00 -1.541203541152888379e+00 -1.498080016810349191e+00 -1.346184449498000646e+00 -1.441709659223214812e+00 -1.255043974128353668e+00 -1.550495987409758802e+00 -1.557422765130289211e+00 -1.414389444671754870e+00 -1.375396170514140426e+00 -1.498073600333079458e+00 -1.429707105221557084e+00 -1.482253829200053108e+00 -1.367016231996825093e+00 -1.929391484399064938e+00 -1.574496973419620360e+00 -2.106552371336148699e+00 -1.890274024635448580e+00 -1.261922406220615356e+00 -1.828639571422085774e+00 -1.897123903270110157e+00 -1.771808389009657869e+00 -1.379671709285400727e+00 -1.463374481841932084e+00 -1.437395840112648759e+00 -1.914146266239864502e+00 -1.670570581361424667e+00 -2.311304915350169242e+00 -1.471960041808332509e+00 -1.523959359651319900e+00 -1.363471950057747462e+00 -1.654591476802399708e+00 -1.753812750064019710e+00 -1.635215221367622096e+00 -1.492776565447586634e+00 -1.742345444149911771e+00 -1.748074940142468670e+00 -1.261034988326368289e+00 -1.365845135441287717e+00 -1.661132760927606089e+00 -1.489755254623997160e+00 -2.204992940930138534e+00 -1.609786632438116705e+00 -1.880961355636994181e+00 -1.462544120076695764e+00 -1.391556744507006504e+00 -1.439178421148818110e+00 -1.342721515858295023e+00 -1.677711951088650899e+00 -1.884954817612362943e+00 -1.522103414444937686e+00 -1.434213924271089624e+00 -1.416190033648180524e+00 -2.001176956107000304e+00 -1.774429151660958492e+00 -1.557216644377885428e+00 -1.676399055172830055e+00 -1.608227635067334349e+00 -1.626797862821342866e+00 -3.019093029746505952e+00 -1.754452936428844367e+00 -1.731679286907229720e+00 -1.665975634136781958e+00 -1.455381636471587692e+00 -1.658489559919695822e+00 -1.545833758055035201e+00 -1.434331085641863401e+00 -1.440882073985877643e+00 -1.499307894385901729e+00 -1.609507552481973747e+00 -1.884852556828098713e+00 -1.739475281061443557e+00 -1.792204798823575862e+00 -1.490744418983910524e+00 -1.789623789274416454e+00 -1.736801613409414635e+00 -1.672210388671841352e+00 -1.618913667418076185e+00 -1.542980983730358968e+00 -1.991669537395023726e+00 -1.895284784500229414e+00 -1.704755191853298379e+00 -1.652951886583685859e+00 -1.465057614752585780e+00 -1.735890584904843825e+00 -1.450242973668816493e+00 -1.413552668008971613e+00 -1.730361632726473253e+00 -1.494753464558353784e+00 -2.296894967239906382e+00 -1.531925527765103601e+00 -1.797865762829214509e+00 -1.512916836540802779e+00 -2.103525328810282424e+00 -1.534212096924165047e+00 -1.584942812912203181e+00 -1.848404447416716057e+00 -1.794211744457121060e+00 -2.121009008691654429e+00 -1.571929074486231759e+00 -2.835142012994389393e+00 -1.697076112194463748e+00 -2.316858690747807259e+00 -1.234200129724436712e+00 -1.602583967903416617e+00 -1.613276136578924325e+00
-1.966262052978722030e+00 -1.247070882355401311e+00 -1.815392295418781998e+00 -1.821119936837330533e+00 -1.866691167341061997e+00 -1.552413511898589782e+00 -1.761875980576613987e+00 -1.852446727639128099e+00 -1.262462670432318301e+00 -2.156233176725838696e+00 -1.345227008002724656e+00 -1.628625289344886484e+00 -1.616308439783315842e+00 -2.046439566455499737e+00 -2.318052971826167763e+00 -1.671231003106890212e+00 -2.066257979226292729e+00 -1.648338037002555101e+00 -1.373171563326471167e+00 -1.546823667074464392e+00 -1.605082462720039294e+00 -1.833742500316225543e+00 -1.392147253896579340e+00 -1.432382174827723675e+00 -1.411804671785568788e+00 -1.352560532098140422e+00 -1.704115044907929422e+00 -1.755130993713493792e+00 -1.535685907047963372e+00 -1.957306102187260199e+00 -1.948527615000193558e+00 -2.389542946322263717e+00 -1.697957768358685726e+00 -1.496118109297707610e+00 -1.752787472604800501e+00 -1.732113672177076014e+00 -1.512169408556935268e+00 -1.460430474276804391e+00 -2.012441577463671027e+00 -1.937474831286707389e+00 -1.974562934954515070e+00 -1.317545193406485460e+00 -1.830525792956459341e+00 -1.533874597379793592e+00 -1.527832545555056987e+00 -2.313835736557739775e+00 -1.657317421827243065e+00 -2.343495701956021637e+00 -1.443864805880353819e+00 -1.392737830700688129e+00 -1.362821491205110647e+00 -1.597947352935698229e+00 -1.985150784950304947e+00 -1.587221476896749417e+00 -1.202637380537266765e+00 -1.539821354742350268e+00 -1.889054741421064332e+00 -1.413105448954341536e+00 -1.348331929224254822e+00 -1.921547088167153028e+00 -1.647590338005590072e+00 -1.625893654138645505e+00 -1.623748392020636366e+00 -1.590413729410488086e+00 -1.976007191484393521e+00 -1.092940957618414144e+00 -1.382280455211190029e+00 -1.532007597781549046e+00 -1.551975964662182017e+00 -1.523107632853403004e+00 -1.371615848447658603e+00 -1.329665240535672588e+00 -1.735276325222487204e+00 -2.143408817440828784e+00 -1.801780295261110165e+00 -1.339364915332311945e+00 -1.577062980020296212e+00 -1.898218945044044093e+00 -1.335660072918888108e+00 -1.834137870418088401e+00 -1.551417351102027053e+00 -2.047530495050391863e+00 -1.604899328799492819e+00 -1.686516851606835843e+00 -1.747082735714048152e+00 -1.707984773066033357e+00 -1.556665176520102722e+00 -1.495915299576650259e+00 -1.528313348538627103e+00 -1.574875916949620924e+00 -1.420531651253232663e+00 -1.414531976996672435e+00 -1.616163867020572242e+00 -1.444370888318658563e+00 -1.952853552026080797e+00 -1.771722416115265597e+00 -1.545028528020062630e+00 -1.771411410183844293e+00 -1.640353736999974110e+00 -1.705921743876299246e+00 -1.544276219542305428e+00 -1.515075293531511935e+00 -1.806905063181697191e+00 -1.788178378760137743e+00 -1.823874825643357900e+00 -1.674067926369259940e+00 -1.587634213821409457e+00 -1.748817610915663900e+00 -1.777501728702149286e+00 -1.705703641479221266e+00 -1.897318374332484625e+00 -1.293252233051557676e+00 -1.620468945244793790e+00 -1.497488389611233872e+00 -1.827495960537653064e+00 -2.058129391548809473e+00 -1.570049698320588494e+00 -2.119629501983198772e+00 -1.690548274045970967e+00 -1.986095222799050486e+00 -1.999406277697862500e+00 -1.586243014928784500e+00 -1.223330675942225332e+00 -1.909820608512027507e+00 -1.676972051082128434e+00 -1.660749203767843962e+00 -1.683315505938506096e+00 -1.549973939821038149e+00 -1.222550568734663834e+00 -1.374127141522397677e+00 -1.632851635847862637e+00 -1.842805220211411577e+00 -1.650109209404419186e+00 -1.608038671112218099e+00 -1.714761559768815502e+00 -1.710622924124864275e+00 -1.388530840256350984e+00 -1.693751659369178597e+00 -1.626676635404826099e+00 -1.859844230313283830e+00 -1.313767520352430829e+00 -2.276221855207228639e+00 -2.253007225132280134e+00 -1.872331200594156808e+00 -1.787157212145369156e+00 -2.002693801071714130e+00 -1.649209783740038793e+00 -1.719167202135583050e+00 -1.946430941781835955e+00 -1.434397586827157234e+00 -1.624630367414901633e+00 -1.388430737379724889e+00 -1.554039655925686603e+00 -1.848739035355970728e+00 -1.690600306793609064e+00 -1.346831667747302452e+00 -1.415704557267752017e+00 -2.970505994351722023e+00 -1.662189225916029356e+00 -1.242912098263552423e+00 -1.462848758861985399e+00 -2.000797162671299922e+00 -1.117368907742936068e+00 -1.348769749289175701e+00 -1.772853528099786136e+00 -1.634039904485335093e+00 -1.523690993439194674e+00 -1.637072230512634174e+00 -1.449136581853273320e+00 -1.815942767947168912e+00 -1.765285310300558352e+00 -1.505039652897026459e+00 -1.888001196457423037e+00 -1.586197609288282351e+00 -2.128382661044114776e+00 -1.783770288818878225e+00 -1.770277730678993633e+00 -1.271552554295417359e+00 -1.731642053774130163e+00 -1.528992543416640482e+00 -1.625871002846443591e+00 -1.541871621968049055e+00 -1.623073761116476721e+00 -1.905415464804726788e+00 -1.792377492028574437e+00 -1.697286909920125764e+00 -1.488048690024243781e+00 -1.757605369252726923e+00 -1.467445886242492614e+00 -1.690208868250715035e+00 -1.729172678484798720e+00 -1.762878042594811845e+00 -1.903351980757927109e+00 -1.792946516206049390e+00 -1.841580760402653505e+00 -1.626858432857466896e+00 -1.593870699646277256e+00 -1.500788425192829179e+00 -2.154505699455209200e+00 -1.575203785243141752e+00 -1.683756102042285985e+00 -1.579329056755344851e+00 -1.746892378838350579e+00 -2.041129724551629110e+00 -1.605052915423267335e+00 -1.560487101523024167e+00 -1.394447688925536610e+00 -1.391285445203251259e+00 -1.571367715808606125e+00 -1.310235395079156095e+00 -1.619310925789370081e+00 -1.658244771881263180e+00 -1.611214558976951983e+00 -1.657830300992956696e+00 -1.742086442285879722e+00 -1.464650753419390661e+00 -1.464027373767751161e+00 -1.607693694333986123e+00 -1.457275365430366509e+00 -1.301342739424091732e+00 -2.147785860337227959e+00 -1.428412863090413598e+00 -1.657593943354275234e+00 -1.775074081348461785e+00 -1.522837234706422516e+00 -1.518614555136960309e+00 -1.304784885172016518e+00 -1.942850574292146026e+00 -1.339185161355724407e+00 -1.870745835391390388e+00 -1.840877347339392456e+00 -1.767798728394073482e+00 -1.921509689940063881e+00 -1.366139361035500599e+00 -1.704436195519866803e+00 -1.554207015213094456e+00 -1.277236142573042299e+00 -2.271994110808170486e+00 -1.297434813039294088e+00 -1.592520238098792840e+00 -1.761308620256164525e+00 -1.863771192782557540e+00 -2.035360149477038583e+00 -1.744869145048745906e+00 -1.554434257136294351e+00 -1.280016196325731048e+00 -1.760307977686523806e+00 -1.314736379800383270e+00 -1.971585611070628907e+00 -1.469793093971188291e+00 -1.566730138703131159e+00 -1.907301839432455015e+00 -1.571521008006514064e+00 -1.529766617437340326e+00 -1.891569574078001637e+00 -1.844569690902497117e+00 -2.091159065704018438e+00 -1.570590177678016230e+00 -1.727741949280200418e+00 -1.856561907063153605e+00 -1.810107593772955159e+00 -1.743443605886385139e+00 -1.596109173889198374e+00 -1.418419643831562382e+00 -1.222307583307394863e+00 -1.228522485546307275e+00 -1.481286517560117311e+00 -1.279103273938630325e+00 -1.833702197879458318e+00 -1.819853930464099934e+00 -1.581957656166179449e+00 -1.536687294424201378e+00 -1.588791446560420262e+00 -1.989631987078926079e+00 -1.467867848610418413e+00 -1.950882174728334473e+00 -1.667124258447398200e+00 -1.650915891105190658e+00 -1.475219580814672637e+00 -1.700821664288603596e+00 -1.417855563480141523e+00 -1.377354421994397837e+00 -1.746740625131905089e+00 -1.596277561854721583e+00 -1.651911811033710098e+00 -1.828454859112659703e+00 -1.404412255652631059e+00 -2.013208524130659427e+00 -1.561582831950228734e+00 -1.583656492174888797e+00 -1.408551890502087289e+00 -1.385428222785615837e+00 -1.472023778754603329e+00 -1.730097855695863274e+00 -1.625423758813681729e+00 -1.615994903738402932e+00 -1.680497410259106372e+00 -1.720682564502298062e+00 -1.335534389114820142e+00 -1.277129681141521367e+00 -1.387605644079504819e+00 -1.556177751915491125e+00 -1.428331375867966990e+00 -1.546608500103845207e+00 -1.449039631036291409e+00 -1.405104498842016936e+00 -1.983967416396499983e+00 -1.412739365056490115e+00 -1.866078075105958911e+00 -2.036870238078871687e+00 -1.606704362188684510e+00 -1.377161685773093502e+00 -1.385407234249778963e+00 -1.524382635157835120e+00 -1.423753402422834879e+00 -1.435141075232517771e+00 -1.976279303625829264e+00 -1.414057719244086408e+00 -2.092263091408864906e+00 -1.457985462572968904e+00 -1.828967718909229268e+00 -1.579063899281999639e+00 -1.587300410013868790e+00 -1.507400103768536948e+00 -1.339017837030822999e+00 -1.481568586368974483e+00 -1.471876468344339273e+00 -1.988112427794477943e+00 -1.668643675033155027e+00 -1.633936676396326337e+00 -1.343956429202154856e+00 -2.791675602546119794e+00 -1.660714118121980887e+00 -1.736998701927630728e+00 -1.647226939454613071e+00 -1.416796711472487980e+00 -1.631937076129811759e+00 -1.261545135112663862e+00 -1.434452627111225009e+00 -1.173190306186355780e+00 -1.920522604326820648e+00 -1.635071448260776661e+00 -1.659581789655020678e+00 -1.542435749806307932e+00 -1.514624554672026724e+00 -1.749003894596024233e+00 -1.349442422677231246e+00 -1.477621994294845642e+00 -1.399385797688890376e+00 -1.648569871647983742e+00 -1.674802931561239161e+00 -1.565349961814928470e+00 -1.243711054055933296e+00 -1.563560665747109057e+00 -2.047323308707570622e+00 -1.622402644431426122e+00 -1.580225919567867621e+00 -1.519053754647804455e+00 -1.479329881129829882e+00 -1.950131362479757602e+00 -1.347152754845847511e+00 -1.698411240782161657e+00 -1.841453093033083244e+00 -2.024376928883194537e+00 -1.384697166564416770e+00 -1.658039318611119972e+00 -1.627482891253577924e+00 -1.625297119198743978e+00 -1.671232345232881222e+00 -1.334233725293163086e+00 -1.787729545944835907e+00 -1.235020831894166671e+00 -1.448221084779240275e+00 -1.355101596979119805e+00 -1.529019576336333897e+00 -1.972304152697994528e+00 -1.381806335576049927e+00 -2.381412877150108187e+00 -1.605186493055588803e+00 -1.594460597585706019e+00 -1.483622755700233942e+00 -2.198165686765717108e+00 -1.785324223616081341e+00 -1.704513979352825004e+00 -2.043332404270445490e+00 -1.581332296157353046e+00 -1.388294453556990105e+00 -1.586712389354126396e+00 -1.788897842731318688e+00 -1.764172708158871838e+00 -1.830378603128794968e+00 -1.513418635791588640e+00 -1.430080747530944052e+00 -1.351191169043277851e+00 -1.488192457380199230e+00 -1.476445663290868016e+00 -2.018669857808316870e+00 -1.687089840858002177e+00 -1.654030918724760824e+00 -1.615521286992394057e+00 -1.601036283631370072e+00 -1.764356966020282913e+00 -1.620479937549766047e+00 -1.951046214196598738e+00 -1.568457147847927668e+00 -1.312150643627712165e+00 -1.596727738169036792e+00 -2.006007216117394076e+00 -1.839187609094260267e+00 -1.860729318717937453e+00 -1.543370486531544739e+00 -1.585678117257148800e+00 -1.558418092173737168e+00 -1.425897862207418987e+00 -1.352135866077682991e+00 -2.352690064881146181e+00 -1.378166036861829591e+00 -1.503918096315957964e+00 -1.766385985838431871e+00 -1.390163601682812056e+00 -1.465211871818370204e+00 -1.424037226305977510e+00 -1.622637010088546106e+00 -1.569670364806459162e+00 -1.569716221082911423e+00 -1.737072769051139165e+00 -1.406480415028753095e+00 -1.319660209418080488e+00 -1.609379354082610236e+00 -1.647843229343306071e+00 -2.589178219067822972e+00 -1.737789335131300072e+00 -1.675642799268360017e+00 -1.717590267696245121e+00 -1.521199366261742680e+00 -1.666693561293649317e+00 -1.776676006189700452e+00 -1.555114258377318981e+00 -1.904221419500683687e+00 -1.552592775757962507e+00 -1.692815376531296989e+00 -1.962903877315609114e+00 -1.465327383300391251e+00 -1.755556104464792266e+00 -1.356557996843130276e+00 -1.533882013730062832e+00 -1.444702431462613568e+00 -1.301321788446005767e+00 -1.588956333895063855e+00 -1.513122859943814236e+00 -1.645274248386710436e+00 -1.349901271712937501e+00 -1.560548890842572423e+00 -1.596349600503875310e+00 -2.276779038499205043e+00 -1.567906008749713864e+00 -1.804501849510721900e+00 -1.375487154893422659e+00 -1.619419197447716785e+00 -1.715254751813136913e+00 -1.711701981252717664e+00 -1.539300106819300629e+00 -1.904293233499528171e+00 -1.509135480335336732e+00 -1.829458010013177649e+00 -1.512718382300200615e+00 -1.735074258904898858e+00 -2.269943992038853331e+00 -1.395103308942769127e+00 -1.584845195335701673e+00 -1.279349250343119859e+00 -1.437747173138744117e+00 -1.773797896651664541e+00 -1.411258178012950948e+00 -1.571524028961315489e+00 -1.637160185370662324e+00 -1.444304492088027025e+00 -1.656091217696544104e+00 -1.893631612024684552e+00 -1.774945921640846080e+00 -2.062588230499612596e+00 -1.670646385846561888e+00 -1.596175869471290421e+00 -1.249640695447553407e+00 -1.746435211269722787e+00 -1.462799305826208318e+00 -1.840658679676477671e+00 -1.506864182914301020e+00 -1.532879066105451660e+00 -1.722026709323329019e+00 -1.539407775077798357e+00 -1.933968584462908646e+00 -1.373850910569903716e+00 -1.489988956841672874e+00 -1.964558668379304152e+00 -1.942782534021239238e+00 -1.483365110171100065e+00 -1.344231070601665134e+00 -1.332946221025040456e+00 -2.214629595619117097e+00
-1.881144945274001445e+00 -1.441731124542566134e+00 -1.467239759220401396e+00 -2.101408733486724856e+00 -1.280181867175499644e+00 -1.687731838548659269e+00 -1.778481226020630190e+00 -1.488555134609413910e+00 -1.473070919619594576e+00 -1.753530816415959537e+00 -1.579422868618913123e+00 -1.807635212026639238e+00 -1.611962554147929882e+00 -1.716411113321541615e+00 -1.860163633181362686e+00 -1.589360650308085487e+00 -1.388277080910791383e+00 -1.825059705911239005e+00 -1.372341843194498034e+00 -2.443398528436061756e+00 -1.498391262015261960e+00 -1.581269758122004543e+00 -2.250304531716865508e+00 -1.351824328149952015e+00 -1.494228634539782163e+00 -1.837279028589315466e+00 -1.480907361088778185e+00 -1.621041442927783294e+00 -1.416801840127752010e+00 -1.628287455838706821e+00 -1.967706532355724569e+00 -1.891082416268042632e+00 -1.887108136166742334e+00 -1.691919091567403832e+00 -1.683187917594008542e+00 -1.339344886328754924e+00 -1.690588025181353427e+00 -1.458605789387820151e+00 -1.493308049875569088e+00 -1.659958699004486338e+00 -1.455204820489148343e+00 -1.597405924891375006e+00 -1.443554996792195233e+00 -2.043444889746501403e+00 -1.354441066791500115e+00 -1.891125139882295025e+00 -2.607347046724147077e+00 -1.337738028343567365e+00 -1.290121528537644391e+00 -1.306849814293688627e+00 -1.336302402756668117e+00 -1.918988979002201223e+00 -1.423491169956248914e+00 -1.496858658237383288e+00 -1.655384606354989074e+00 -1.699506297914842534e+00 -1.596463941114401486e+00 -2.621425458017339949e+00 -1.385359513921750940e+00 -1.560223815824282934e+00 -1.343792337374350110e+00 -1.523206108611405041e+00 -1.218086468223293029e+00 -1.424537993251693280e+00 -1.495714201343635530e+00 -1.383573012296034133e+00 -1.801330071533054022e+00 -1.968580023348610375e+00 -1.453186699549575467e+00 -1.545527165804466474e+00 -1.849241323738743725e+00 -1.618995990786534112e+00 -1.616326029153793975e+00 -2.004386237223542366e+00 -1.447449635761455466e+00 -1.692022136922626707e+00 -1.641032383298512976e+00 -1.308626181477210215e+00 -2.019710687538697869e+00 -1.643761598223857368e+00 -1.791896758609107021e+00 -1.639948535665650020e+00 -1.855239692673092078e+00 -1.649344311123450701e+00 -1.530802679234813501e+00 -1.816446637444213641e+00 -1.497086990848293109e+00 -1.700082700840078065e+00 -1.271783106872475422e+00 -1.476104315778948850e+00 -1.609369053702998986e+00 -1.703882851612079641e+00 -1.614799478842257052e+00 -2.051649062919851385e+00 -1.796064748650809895e+00 -1.389634923456741999e+00 -1.510050583769319887e+00 -2.039117440781790691e+00 -1.805465120784249589e+00 -1.617242670853760611e+00 -1.912315000378734364e+00 -1.807043561280455179e+00 -1.835838474321087821e+00 -1.547863211080435564e+00 -1.576184757571443162e+00 -1.865880472930019796e+00 -2.016905266142866360e+00 -1.601728827466388116e+00 -1.732382875043423587e+00 -1.517341726556592496e+00 -1.682837330878892645e+00 -1.436444402418368238e+00 -1.612964123381397830e+00 -1.526238836258093423e+00 -1.517863571414677315e+00 -1.535034391408984344e+00 -1.513069496891127574e+00 -1.600407691473441529e+00 -1.752951950737789977e+00 -1.617301976232993210e+00 -1.616200363242495053e+00 -2.571533427204557576e+00 -1.997879152942574787e+00 -1.327649432130144636e+00 -1.520895548570494027e+00 -1.185656352367830069e+00 -1.383951922558308345e+00 -2.076326379867468042e+00 -1.742922147158473933e+00 -1.680955756591431483e+00 -1.362123488081557365e+00 -1.867630287014317991e+00 -2.101500444770078246e+00 -1.410161375866167965e+00 -1.368281537401915937e+00 -1.365443576939668446e+00 -1.562388041227354973e+00 -1.375025736719376557e+00 -1.505028837498208150e+00 -1.363180149323799384e+00 -2.020440161478701757e+00 -1.357993792841039937e+00 -1.325060622035532321e+00 -1.519656120869754323e+00 -1.975659662954048823e+00 -2.159643118415677687e+00 -1.849688983003977105e+00 -1.737150462788510819e+00 -1.443702291040440233e+00 -1.398055720821386405e+00 -1.465187105712300042e+00 -2.086287230804630077e+00 -1.931874227797608423e+00 -1.808463618321180189e+00 -1.690572752662535816e+00 -1.672469202853111403e+00 -1.531640535923128654e+00 -1.582385898379631284e+00 -1.842991176062771519e+00 -2.259517845422776450e+00 -1.532495054721267680e+00 -1.846689128210745157e+00 -1.675713320295417752e+00 -1.579764334960953143e+00 -1.520481438451150469e+00 -1.401222314727845752e+00 -2.112804223902806644e+00 -1.426522390813844909e+00 -1.489652606218270670e+00 -1.104569903607918846e+00 -1.504464925928266972e+00 -1.505325614322759797e+00 -1.587586054417180259e+00 -1.728957147993906540e+00 -1.607837537796337868e+00 -1.607836642139580441e+00 -1.558356063305488703e+00 -1.663500078670011373e+00 -2.469526006624164882e+00 -1.760242367870302527e+00 -1.572221727926442325e+00 -1.854756237824979337e+00 -2.330165448352573776e+00 -1.403704381695590975e+00 -2.056555987449317335e+00 -1.604996858732197440e+00 -1.622903046806159599e+00 -1.737412488092734630e+00 -1.678904699299122116e+00 -1.564730342194462942e+00 -1.397487786095120921e+00 -2.066775129858354987e+00 -1.780481683992691355e+00 -1.362704813637458656e+00 -1.407072616796364750e+00 -1.371383642347160370e+00 -1.430473200269295031e+00 -1.623349013304543842e+00 -1.633769917706040076e+00 -1.637128435209823651e+00 -1.232888924130026043e+00 -1.443397695166467098e+00 -1.522932958791823665e+00 -2.165574838764624310e+00 -1.626384916977088979e+00 -1.630575382386027838e+00 -1.462602341219486846e+00 -1.655870734858583937e+00 -1.440222717557518628e+00 -1.428221965834072904e+00 -1.419579986728231935e+00 -1.658553779351390256e+00 -1.677259231286567731e+00 -1.468016468310548772e+00 -2.106111559464368455e+00 -1.295981522618109283e+00 -2.176756186115084368e+00 -2.603928276620701698e+00 -1.840486480807455694e+00 -1.572127211295887284e+00 -1.876970917367275504e+00 -1.416278422122358549e+00 -1.387146277337691913e+00 -1.755381876524013007e+00 -1.440396762598846747e+00 -1.344341586271640132e+00 -1.473474812621115015e+00 -1.469787851706795934e+00 -1.514414171755715133e+00 -1.677061314723516716e+00 -1.623519867953663098e+00 -2.183514172856716673e+00 -1.727559764440535606e+00 -1.483362395623160523e+00 -1.252874630410576673e+00 -1.697297192682789113e+00 -2.205865747865610071e+00 -1.918900100585027246e+00 -1.575390017968667511e+00 -1.462668275505774274e+00 -1.620797698099974760e+00 -1.529556986694604603e+00 -1.855327029154163476e+00 -1.837014844277951031e+00 -1.884998815238492886e+00 -1.928502085076989170e+00 -2.032136249099750103e+00 -1.738926842344945101e+00 -1.781758288670089341e+00 -1.528653586200418024e+00 -1.715765248697886936e+00 -1.305271983598341734e+00 -1.157766412588558502e+00 -1.758045097835295945e+00 -1.767876717986643698e+00 -1.507826878103547319e+00 -1.480805300500112498e+00 -1.398900640158033060e+00 -1.603081638772078321e+00 -2.102559671816304654e+00 -1.524870246093878556e+00 -1.420967669047932036e+00 -1.501360378728430423e+00 -1.809323243144252080e+00 -1.465197924201378621e+00 -1.612496993086235619e+00 -2.127386681972985638e+00 -1.800946070462638327e+00 -1.490626694780041728e+00 -2.350847507706757433e+00 -1.404260786383194848e+00 -1.661097616234485042e+00 -1.860506338806287463e+00 -1.682493243153406093e+00 -1.365752068901164185e+00 -1.589339621826932891e+00 -1.989006111508171193e+00 -1.373055083825529987e+00 -1.589566227935625076e+00 -1.335604212042922345e+00 -1.586231631949752696e+00 -1.663780604602488555e+00 -1.711345655964333412e+00 -1.807134299260416244e+00 -1.717426426991472521e+00 -1.523359819049013408e+00 -1.732600405103104091e+00 -1.340019269539238111e+00 -2.349797586280305772e+00 -2.029852434982119647e+00 -1.320822682345291987e+00 -2.142011426779693917e+00 -1.418818198032744782e+00 -1.719805372253456754e+00 -1.641725821980297484e+00 -1.458532889178534298e+00 -1.405275800310979761e+00 -1.623345567428805758e+00 -1.595406148616142827e+00 -1.902252821701592822e+00 -1.714542593414754679e+00 -1.667115367123606084e+00 -1.578428437183049926e+00 -1.615545965108083459e+00 -1.532157772100503301e+00 -2.140439078228281833e+00 -1.701686993902399969e+00 -1.720992227545572684e+00 -1.576426015865824537e+00 -1.250983872055194901e+00 -1.622424709556907763e+00 -1.409289717555171295e+00 -1.358440685027405337e+00 -1.488415141058630820e+00 -1.483743797790822772e+00 -1.465449848613777917e+00 -1.704027279487824620e+00 -1.870634006888629575e+00 -1.265943105908274635e+00 -1.564711840246344465e+00 -1.521178951389060785e+00 -1.531639452392642875e+00 -1.838191727017946198e+00 -1.805152253159087339e+00 -1.568097250313787550e+00 -1.544856932882197054e+00 -1.763963363823563224e+00 -2.011022896929977488e+00 -1.757206183087564044e+00 -1.687452872303357498e+00 -1.510803675776375199e+00 -1.806662970127554502e+00 -1.632110774271602338e+00 -1.878576197182293184e+00 -1.402851397820174650e+00 -2.300964910353688442e+00 -1.824311679718196189e+00 -1.650014150372424382e+00 -2.161568533538128722e+00 -1.208109625961238720e+00 -2.189166745949613802e+00 -1.523127399933161152e+00 -1.848079297739217308e+00 -1.490107914407180933e+00 -2.037976777050797050e+00 -1.358942932625115896e+00 -1.568433149480276567e+00 -1.432076288512633688e+00 -1.554391409549522596e+00 -1.763763702133034572e+00 -1.455696203591547944e+00 -1.464244961583268223e+00 -1.617543147757225963e+00 -1.561758908684586444e+00 -1.483974039470259410e+00 -2.815399478953388268e+00 -1.390568136073547567e+00 -1.511641088857451187e+00 -2.058732826926268800e+00 -1.744035801415521725e+00 -2.110315630359667516e+00 -1.820593671530728930e+00 -1.980377302181333343e+00 -2.243769996302336533e+00 -1.655022153936311025e+00 -1.406092451318678549e+00 -1.715901298139623998e+00 -1.763116817151626714e+00 -1.714723696179551338e+00 -1.621103626842973489e+00 -1.649141147573216504e+00 -1.989942719414062422e+00 -1.778113494042085296e+00 -1.471076933205702320e+00 -1.985911154057459882e+00 -1.555973599663731832e+00 -1.692152017813403964e+00 -2.110213827249744600e+00 -1.579683850147673541e+00 -1.827779664076975230e+00 -1.360679749007276840e+00 -1.611259804840335264e+00 -1.460738912639145681e+00 -2.370519619793913790e+00 -1.625175759701795952e+00 -1.739448662045255167e+00 -1.929256522495909065e+00 -1.274649539784003860e+00 -1.601856134498523154e+00 -1.824368199389923451e+00 -1.775353333237268183e+00 -1.755436848703949115e+00 -1.943553525764038170e+00 -1.851329597929168180e+00 -1.687190608368234646e+00 -2.525223705039381095e+00 -1.664586056136732495e+00 -1.447898644747557695e+00 -1.530433916992319787e+00 -1.499821037462083506e+00 -1.379757745843667172e+00 -1.818670908247500329e+00 -1.648872075200049858e+00 -1.968528868091145467e+00 -1.191395981471859544e+00 -1.537093694698241642e+00 -1.465175737097989206e+00 -1.642135993428510021e+00 -1.475210189640693059e+00 -1.623076263472701397e+00 -1.496171080173152035e+00 -1.341054033408262569e+00 -1.823461560277399141e+00 -2.329627443825627697e+00 -1.412858460068993960e+00 -1.585328046432360694e+00 -2.358449908279701468e+00 -1.448549914249266601e+00 -1.607481660230867915e+00 -1.432284777600040915e+00 -1.299651368258821549e+00 -1.533714131571413786e+00 -1.559207893768963293e+00 -1.832263654298224687e+00 -1.339859420021080716e+00 -1.944728372149813644e+00 -1.295176423664034182e+00 -1.653029063960509193e+00 -1.660217480150317337e+00 -2.002051917694163130e+00 -1.306143823678572291e+00 -1.556918746805243892e+00 -1.807927111034320689e+00 -1.373498762437626697e+00 -1.561729664772520287e+00 -2.736736236275004952e+00 -1.615090530635374000e+00 -3.022048090413818944e+00 -1.571620906866811662e+00 -1.711135489130591658e+00 -2.015931374235748752e+00 -1.565587223687055163e+00 -1.530437200876712422e+00 -1.366834841453095750e+00 -1.289061344765971340e+00 -1.702923250537404565e+00 -1.497372624968178911e+00 -1.204574469437599715e+00 -2.284018909043052048e+00 -1.923454218645680447e+00 -1.322382983331091832e+00 -1.644480588254288778e+00 -1.322891356495151438e+00 -1.267414863935328206e+00 -1.735810080109495557e+00 -1.455468013414882966e+00 -1.358378792796645751e+00 -1.356881000683350269e+00 -1.484565856662956485e+00 -2.004579475417924694e+00 -1.637873049571900053e+00 -1.610150621961171868e+00 -1.393888800134805539e+00 -1.463174932699857766e+00 -1.387784966030332523e+00 -1.976514925983454019e+00 -1.284275370887585810e+00 -1.516461359698264122e+00 -1.702292364187433682e+00 -1.683367457560721148e+00 -1.888151023988871025e+00 -1.775054665240227703e+00 -2.096385558477836586e+00 -2.068963651878143128e+00 -1.541507569575179204e+00 -1.919292424643958661e+00 -1.417174368823507002e+00 -1.727167565315437470e+00 -1.725520785245807653e+00 -1.589385898537622799e+00 -1.445779538391355201e+00 -1.966415597362102030e+00 -1.303121777759342015e+00 -1.617763488106121583e+00 -1.543824062936534514e+00 -2.647096852426587432e+00 -1.753149536637635730e+00 -1.963114015005848811e+00 -1.546669063646897158e+00 -1.312895846498067121e+00 -1.862603858786780808e+00 -1.561288461628135060e+00 -1.672976150356647596e+00 -1.803241572783615965e+00 -1.442566145546204659e+00 -1.552458132459714646e+00 -1.745885914564746955e+00 -1.708848882813631453e+00 -2.020999617230662793e+00 -1.751703956348567237e+00
-1.653011197812839450e+00 -1.976472582900243857e+00 -1.444350008951697406e+00 -1.383797194757407700e+00 -1.559974776366759741e+00 -2.124327121964934229e+00 -1.938236696564930694e+00 -1.727211172978768472e+00 -1.548250196463389461e+00 -1.630441678903989056e+00 -1.325404674480518796e+00 -1.724031934836796065e+00 -1.371100824092290615e+00 -1.945203060499908876e+00 -2.131893154261089496e+00 -1.687345469313433544e+00 -1.572419354674857050e+00 -1.453122207837262092e+00 -1.413897669079041242e+00 -1.508082385201177544e+00 -1.492544594977539774e+00 -1.444917155034112888e+00 -1.675205505839380216e+00 -2.318645864944416601e+00 -1.773972517197804244e+00 -1.802303168481433460e+00 -1.515567999862495130e+00 -1.500827049584203765e+00 -1.453848098431472335e+00 -1.638861602948967544e+00 -1.348929790359491232e+00 -1.618024414789339227e+00 -1.551360068200175579e+00 -1.401531408300403125e+00 -1.486144791799358877e+00 -1.804806592667878462e+00 -1.324818428525780467e+00 -1.467464098273782769e+00 -1.653997969413467439e+00 -1.587946725997677833e+00 -1.772895482795843414e+00 -1.506371722349751474e+00 -1.836293519809437003e+00 -2.263349764418201016e+00 -1.592463848074738175e+00 -1.282940294510900747e+00 -1.950590869266370708e+00 -1.548726157813264503e+00 -1.529377458062977535e+00 -1.447039712553422675e+00 -1.611414570723215034e+00 -1.749851899247211851e+00 -1.444945293635602646e+00 -1.779281376388301972e+00 -1.606539470591495045e+00 -1.616447125995738476e+00 -1.592192441612662046e+00 -3.305962863453114409e+00 -1.937996382973167897e+00 -1.795457241989185215e+00 -2.496160172462788651e+00 -2.121873663779612507e+00 -1.250552816980266879e+00 -2.146667447608724633e+00 -1.334455635040249222e+00 -1.670772759017913112e+00 -1.612746464356539455e+00 -1.500460307761526835e+00 -1.555680085074068630e+00 -1.417668331139976257e+00 -1.759463538557874518e+00 -1.232993074823106161e+00 -1.602380390662499154e+00 -1.252998384567647561e+00 -1.365081533667425351e+00 -1.910217869180366401e+00 -1.750965791636011293e+00 -1.727728646351650799e+00 -1.478338201813240271e+00 -1.697219737154738173e+00 -1.461185672578122929e+00 -1.682713897922399893e+00 -1.500769166265089938e+00 -1.775111362275647142e+00 -1.528343400630960414e+00 -1.543454276530379810e+00 -1.374034786553217202e+00 -1.566873994880452869e+00 -1.789619850716422711e+00 -1.350432357479674605e+00 -1.489985097977112316e+00 -1.795914259817928516e+00 -1.728695621928025838e+00 -1.935035264969250157e+00 -1.561812356227359588e+00 -1.429214156405468117e+00 -1.801186885583538899e+00 -1.722090854725955245e+00 -1.436724052335044410e+00 -1.558828564020114715e+00 -1.726559435356500805e+00 -1.612216492262040113e+00 -1.466484749331413706e+00 -1.809025471023820497e+00 -1.721040888608486252e+00 -2.432303248039077381e+00 -1.578280888498208245e+00 -1.468619304753027155e+00 -1.404766320092470933e+00 -1.389840469311137472e+00 -1.601005571532059468e+00 -2.087095608911924582e+00 -1.490315170195377625e+00 -1.949464932221604663e+00 -1.994821418813120362e+00 -1.385304453188806351e+00 -1.328122968664740000e+00 -1.553493483663216601e+00 -1.349294842347628975e+00 -1.564739992662143475e+00 -1.372127998697078244e+00 -1.522286961672131289e+00 -1.445197497479473236e+00 -1.920444998922659074e+00 -1.409700122433953595e+00 -1.637109271666471688e+00 -1.548858735689103705e+00 -1.664093325351055253e+00 -1.244065962009940574e+00 -1.745310158399134837e+00 -1.440781381338536615e+00 -2.071271554465289100e+00 -1.675129099663988930e+00 -1.884215120047875613e+00 -1.936612589064382384e+00 -1.402559877148380263e+00 -1.453354014723154730e+00 -1.514642012093967205e+00 -1.999245211826517599e+00 -1.596963671145843922e+00 -1.558347995646457429e+00 -1.508185313309522213e+00 -1.698832765582568349e+00 -1.415270581239086889e+00 -1.577204019187359307e+00 -2.184232904714980439e+00 -1.384174643037926256e+00 -1.808677220350890291e+00 -1.635692654636223597e+00 -1.542229473901769232e+00 -1.408431723663060353e+00 -1.494074761852308031e+00 -1.482178195064103532e+00 -1.539667721946698986e+00 -1.525825396100539910e+00 -1.165608434956274531e+00 -1.191363930167377738e+00 -2.285156811966728707e+00 -1.943898286260326014e+00 -1.805176940604271696e+00 -1.768145027837492833e+00 -1.708836970392507926e+00 -1.693679135470339547e+00 -1.724858284407128295e+00 -1.603477851304977442e+00 -2.084603543888515542e+00 -1.241164096612024093e+00 -1.941519014791152964e+00 -1.379178056119603424e+00 -2.185985889834137996e+00 -1.328596481396732365e+00 -1.760226370916083027e+00 -1.327970320726865605e+00 -1.580060065901319977e+00 -1.513308189756481070e+00 -1.411630323042600388e+00 -1.626301678110648741e+00 -1.714181341141400416e+00 -1.422846276664921028e+00 -1.518212543215744503e+00 -1.824870857907275878e+00 -1.335989537418592610e+00 -1.596229711060399792e+00 -1.446288383023409674e+00 -1.784011807579418019e+00 -1.716717342923286038e+00 -1.670260385350491372e+00 -2.163155363247573959e+00 -1.571827359292965465e+00 -1.499876958559309692e+00 -1.556052033698510639e+00 -1.329053917123044215e+00 -1.389497447691685483e+00 -1.812433980602103700e+00 -1.551423791751661341e+00 -1.639282039923898759e+00 -1.319909520598976371e+00 -1.940488425414512053e+00 -1.725209849406718510e+00 -1.450675439334231376e+00 -1.613854696332392979e+00 -1.584273333839467890e+00 -1.420042036671855357e+00 -1.223968946296016602e+00 -1.721290636670496754e+00 -1.807495202224695729e+00 -1.449335575797767728e+00 -1.465950764768654713e+00 -1.512511963284435934e+00 -1.294609590861663051e+00 -1.395912741825977355e+00 -1.393358711751316870e+00 -1.461071036117556288e+00 -1.630826932741531232e+00 -1.467869422759422893e+00 -1.455354540593706281e+00 -1.563452270830750779e+00 -1.782959258361383581e+00 -1.585564107199979977e+00 -1.585632499848578236e+00 -1.565833153845466397e+00 -1.668800676212974121e+00 -1.864661733829318324e+00 -1.379132109243909055e+00 -1.487826034627423688e+00 -1.941037208394555291e+00 -1.344433877316430159e+00 -1.716964936240940709e+00 -1.527787700078657274e+00 -2.637590391119694289e+00 -1.778441888822284156e+00 -1.494289482713859751e+00 -1.758772721430716057e+00 -1.840320327557176228e+00 -1.332343663445920479e+00 -1.773889544502055715e+00 -1.713609075716050922e+00 -1.400919184006495177e+00 -2.524748592885567966e+00 -1.465346171142696274e+00 -1.569021931986481766e+00 -1.475705816552428828e+00 -1.594334454597578832e+00 -1.631063821429815208e+00 -1.670878430945946791e+00 -1.758407670385501387e+00 -1.749399792471062254e+00 -1.441930288416808370e+00 -1.094496664228872262e+00 -1.415145436029212167e+00 -1.251869056766527599e+00 -1.236743957656623261e+00 -1.660508296161552710e+00 -1.358256046533817596e+00 -2.335492323357184929e+00 -1.711962931465507376e+00 -1.632516490592015534e+00 -1.640063688991441504e+00 -2.241036779514933297e+00 -1.902574521101240812e+00 -1.761128248365648075e+00 -1.973594326668372645e+00 -1.716241009732414557e+00 -1.646123772058684542e+00 -1.613279670491665874e+00 -1.226424071878440714e+00 -1.986160860769386138e+00 -1.288158817866260852e+00 -1.679455091267278988e+00 -1.940829838126516327e+00 -1.437638956260761658e+00 -1.178480962190629366e+00 -2.151837047130807701e+00 -1.622713063127458444e+00 -1.200117998852277879e+00 -1.963186339154113780e+00 -1.868686084793136803e+00 -1.173336635228798830e+00 -1.871011286512342053e+00 -1.406918059255476861e+00 -1.566437046918811804e+00 -1.566933884297236679e+00 -2.597064345469451752e+00 -1.769239948848102095e+00 -1.702497058099276428e+00 -1.648575553401941951e+00 -2.074328420901312864e+00 -1.476924409945904459e+00 -1.507903223925307179e+00 -1.444279767206488652e+00 -1.344022078070441273e+00 -1.609301657365591165e+00 -1.420063811730964076e+00 -1.729083969797775788e+00 -1.764522202212053248e+00 -1.523857153812647525e+00 -1.440863949427257262e+00 -1.768273878710190594e+00 -2.236140680728386343e+00 -1.724571911593861140e+00 -1.789332860998050112e+00 -1.337846476161721698e+00 -1.440601677680025450e+00 -1.427663755762209608e+00 -1.795447173297822552e+00 -1.794363858600041661e+00 -1.691433705687631184e+00 -1.511211180285526590e+00 -1.941107369988213094e+00 -1.725611692858258550e+00 -1.717505214492900611e+00 -2.254930897127743528e+00 -2.360124827791782121e+00 -2.124902537708542649e+00 -1.673652234771931813e+00 -1.741370143405376325e+00 -1.552599308060710559e+00 -2.187448580948472276e+00 -1.402357743911265109e+00 -1.708325433600575316e+00 -1.778053824784717962e+00 -1.409557819431929593e+00 -1.582324320060229939e+00 -1.406784136262698270e+00 -2.078133655187211382e+00 -1.479502731691949791e+00 -1.244735741180401423e+00 -1.416840659143039804e+00 -1.519044999668329066e+00 -2.166656597045856891e+00 -1.861464975617856732e+00 -1.221788421219073939e+00 -1.236299564074492041e+00 -2.015973138012672194e+00 -2.444233377245408345e+00 -1.414443888694091989e+00 -1.450440237423826773e+00 -1.463693060166494142e+00 -1.423651051412027524e+00 -1.435180099626892858e+00 -1.926698448245897755e+00 -1.890513881477182689e+00 -1.691463477463178711e+00 -1.576484364338439637e+00 -1.439578306165107957e+00 -2.171991078666926533e+00 -1.613731696646076630e+00 -1.556374704963540356e+00 -2.277167762385566174e+00 -1.435581192624073799e+00 -1.351053738239123891e+00 -1.589136630770413339e+00 -1.272431748372702787e+00 -1.822572975806486140e+00 -1.996625075435595198e+00 -1.700701660961311923e+00 -1.557310515003262230e+00 -1.312898923169499632e+00 -2.137983933339164366e+00 -1.695375163374784000e+00 -1.428746942072029125e+00 -1.669804246373365331e+00 -1.335597733596705083e+00 -1.763106819938039749e+00 -1.443969496869758062e+00 -1.211673662277383823e+00 -1.480584651481552827e+00 -1.199743951138517062e+00 -1.987818137255062068e+00 -1.542310793155198256e+00 -1.903216187746719967e+00 -1.509437339399962941e+00 -1.411363412966403441e+00 -1.467005261728103083e+00 -1.587581510479700642e+00 -1.655647852620859783e+00 -1.788804625611059018e+00 -1.789045319237339893e+00 -1.484323436233262461e+00 -1.458302896289355832e+00 -1.726510929601513755e+00 -1.638541880713318077e+00 -1.309368881316738342e+00 -1.337633270304472211e+00 -1.415641166088534408e+00 -2.072538369209299347e+00 -1.459164045617090011e+00 -1.666107291140026314e+00 -1.429569708071075196e+00 -1.323686791393916096e+00 -1.989762608253240028e+00 -1.410717395950640940e+00 -1.579118789857530958e+00 -1.520250390414690234e+00 -1.404319791074243540e+00 -1.384593771348259672e+00 -1.523805755752796420e+00 -1.982947506915697211e+00 -1.343516469680800851e+00 -1.650044495571584280e+00 -2.607241579125388231e+00 -1.767911620227573977e+00 -1.475528002702652719e+00 -1.534346862639105247e+00 -2.004481918693392650e+00 -1.908762052082020988e+00 -1.595898483091509279e+00 -1.586847315179468865e+00 -1.706518666049327448e+00 -1.600487543446152738e+00 -1.762028354441048883e+00 -1.892033455251999952e+00 -1.537666554798479579e+00 -1.633664907283324252e+00 -1.405892849137201139e+00 -1.823401789927997063e+00 -1.717347280727350434e+00 -1.545200067534280075e+00 -1.414635760238687645e+00 -1.722972637890599845e+00 -1.654460289708164167e+00 -1.471343634777528830e+00 -1.409656662108318415e+00 -1.273653743415717576e+00 -2.120994566727635089e+00 -1.731150890478232451e+00 -1.975304622541863120e+00 -2.539627930845895776e+00 -1.885796224579613600e+00 -2.001092403506622208e+00 -1.749238822864052967e+00 -1.244369647678919888e+00 -1.373215190920789031e+00 -1.299043472736876481e+00 -1.516293647955769153e+00 -1.836630626077658812e+00 -1.424439608756948639e+00 -1.580673509754579431e+00 -1.719122019336594587e+00 -1.667864769584566975e+00 -1.314924631948849454e+00 -1.634115498815158496e+00 -2.305743711188316780e+00 -2.008277609424794274e+00 -1.598171721144490132e+00 -2.363084877255367644e+00 -1.439266890340506366e+00 -1.536565374575449949e+00 -1.933824726665509974e+00 -1.895587966480193565e+00 -2.127903385834890138e+00 -1.686060417597670114e+00 -1.735620006032384754e+00 -1.431474499528897715e+00 -1.612747125167774964e+00 -1.485167061062727889e+00 -1.544449540704593504e+00 -1.383191280948133262e+00 -1.479234013161185191e+00 -1.551615365335075269e+00 -1.591165531554273427e+00 -2.450715369870643201e+00 -1.446912484518036335e+00 -1.528206375322966659e+00 -1.425546352943295236e+00 -1.576663178071064264e+00 -1.349641174633809060e+00 -1.647266596204138622e+00 -1.492069729718465076e+00 -1.759304948784366607e+00 -1.674043612162716244e+00 -1.704113238099085548e+00 -1.682044624384533060e+00 -1.564539510077846973e+00 -2.107774428693182767e+00 -1.404440172934811049e+00 -1.771017707316181244e+00 -1.441239444984871110e+00 -1.956976993830425338e+00 -2.144454047330675461e+00 -1.568973805223761397e+00 -1.383172295203865643e+00 -2.171854825801697864e+00 -1.967553567469107367e+00 -1.654649891022875519e+00 -1.407223617667063387e+00 -1.906021384216763925e+00 -1.285304208833294881e+00 -1.725117999828435167e+00 -1.207312655259553003e+00 -1.770326562281739680e+00 -1.590464060388821377e+00 -1.583179186155415197e+00 -1.478956104413935657e+00 -1.548698873150402111e+00 -1.443309145964726259e+00 -1.621432369832688680e+00 -1.858153005997005502e+00 -1.337394667982155338e+00 -2.197684383923571350e+00
-1.301201031787317053e+00 -1.584493267587082199e+00 -1.741891213238038194e+00 -1.343268802132251638e+00 -2.109058210178660797e+00 -1.644800389468604518e+00 -1.972762114127759148e+00 -1.613577103563014425e+00 -1.278057956706101228e+00 -1.796836801292450048e+00 -1.911172884475595080e+00 -1.770829768868523058e+00 -1.701698893464265394e+00 -1.321069463470824212e+00 -1.893239146039897847e+00 -1.960902398707561112e+00 -1.690038718865550127e+00 -1.444895573041172776e+00 -1.744768352403713862e+00 -1.485925837964215734e+00 -1.336787515756219236e+00 -1.682001622399837970e+00 -1.749578967743374180e+00 -1.291676407420864203e+00 -1.416975122727778480e+00 -1.924624443407948915e+00 -2.222833172083083841e+00 -1.644780159885729676e+00 -1.560974292049146062e+00 -1.726866218168245481e+00 -1.652959727505302068e+00 -1.635650636008153747e+00 -1.529145300492786186e+00 -1.345633445629401903e+00 -1.602794032365153942e+00 -1.804359259562947404e+00 -1.263411942724146808e+00 -1.429525543804378795e+00 -1.926977347454501110e+00 -1.384980235777337754e+00 -1.379103780577507710e+00 -2.169822504496168314e+00 -1.952326259338726944e+00 -1.471083169824294101e+00 -1.678499620374229950e+00 -1.545837258732066788e+00 -1.534884634124664027e+00 -1.323788931814198877e+00 -1.599411101405158631e+00 -1.882912507706264282e+00 -1.587742175035207870e+00 -1.255163936996416263e+00 -1.642914932432927522e+00 -1.350408484947487997e+00 -1.358230732413282738e+00 -1.407588657800168619e+00 -2.345082016487034071e+00 -1.240905591086805648e+00 -1.729649513432994334e+00 -2.791254586815282934e+00 -1.439183322134921728e+00 -1.236756390229083458e+00 -1.516107991298605961e+00 -1.304505001455818158e+00 -1.537314592641460864e+00 -2.206714223744221215e+00 -1.595045789809480974e+00 -1.850721559266186089e+00 -1.452709612245755233e+00 -1.634974284765858377e+00 -1.612838354271503238e+00 -1.479113869558773109e+00 -1.800404654725730413e+00 -1.583707962432197247e+00 -1.819618994779744980e+00 -1.200465725852310150e+00 -1.572277769293530580e+00 -1.331082297536651415e+00 -1.821747640855159167e+00 -1.670730480955888941e+00 -1.295500604952047441e+00 -1.335435654252915993e+00 -1.365461207817797451e+00 -1.490868806724810369e+00 -1.786160720007530456e+00 -1.523178844982166380e+00 -1.228512365228806358e+00 -1.252114382818242611e+00 -1.220619844873045645e+00 -1.656843731219599380e+00 -2.227006574470799194e+00 -1.596288717469365626e+00 -2.962471578128492933e+00 -1.569329259564872014e+00 -1.958780200584738784e+00 -1.890456176718705361e+00 -1.836561125179565046e+00 -1.174884638384158464e+00 -1.399613960290595482e+00 -1.706576945046490046e+00 -1.456026245999645807e+00 -1.393301168396230416e+00 -1.238744532667122256e+00 -1.585967803967339940e+00 -1.461805728843643237e+00 -1.663332445710123064e+00 -1.753819694103095683e+00 -1.289902661812483142e+00 -1.344480166996092407e+00 -1.753763350928646547e+00 -1.495783224229417785e+00 -2.141519978811779357e+00 -1.918611453197107908e+00 -1.325655137079459145e+00 -1.657278649798024084e+00 -1.372908790164376835e+00 -1.527169567131024142e+00 -1.479805577903867464e+00 -1.670221628876016995e+00 -1.369543874847150011e+00 -1.480952694778202128e+00 -1.992682422732248160e+00 -1.321169001445278823e+00 -1.798915028744324518e+00 -1.881807944405039734e+00 -1.433379026809781021e+00 -1.570488657053733306e+00 -1.468979786902703477e+00 -1.507414504601818583e+00 -1.198022427059937112e+00 -1.391331582353429575e+00 -1.365325319405210180e+00 -1.254110157832764028e+00 -1.801537686611056843e+00 -1.435468345728853290e+00 -2.018367499155394373e+00 -1.728475791257976235e+00 -1.764197348317513736e+00 -1.956188390928912391e+00 -1.298867610288273244e+00 -1.548119288194349963e+00 -1.849946074837659271e+00 -1.468356411075589563e+00 -1.646148735326425250e+00 -1.734591081248421984e+00 -1.572241463010531692e+00 -1.565038672944316422e+00 -2.235564826596941224e+00 -2.082774855854546914e+00 -2.899882552582931705e+00 -1.420099823020566587e+00 -1.592615823883939852e+00 -3.112816056049488189e+00 -1.619879809845413909e+00 -1.495865732955584004e+00 -1.359944619419567902e+00 -1.432607830842612451e+00 -1.230004314599031146e+00 -1.740317464377783452e+00 -1.746593454246394339e+00 -2.299074038567500811e+00 -1.475628719704255243e+00 -1.549873536893563442e+00 -1.690534367380013725e+00 -1.915799478959951951e+00 -1.599438801272214938e+00 -1.771471179952342379e+00 -1.631825706317379332e+00 -1.628304898178969617e+00 -1.288993883048396238e+00 -1.491442170655533861e+00 -1.687248296913207657e+00 -2.638583776739409359e+00 -1.670191657284073150e+00 -1.764506024824180175e+00 -1.714333778824292498e+00 -2.003735061837562448e+00 -1.527874423639147050e+00 -1.630996197298250294e+00 -1.414615021721188803e+00 -1.441196223723226533e+00 -1.876800547284517506e+00 -1.742305826442245298e+00 -1.235068456764796041e+00 -1.551998743566704864e+00 -1.280777933513441713e+00 -2.016445106099418627e+00 -2.458241470887357227e+00 -1.621859025321832348e+00 -1.278102096222834438e+00 -1.227389766191564036e+00 -1.673173827552802750e+00 -1.963615956183596190e+00 -1.455778000608277445e+00 -1.454631574566009444e+00 -1.519817396055734404e+00 -1.760636462450563489e+00 -1.508359685504050418e+00 -1.424515162637497889e+00 -1.603107758063227584e+00 -1.461901578246321609e+00 -1.779484699264044067e+00 -1.328562755985923882e+00 -1.398659823647704581e+00 -1.780511703547357882e+00 -1.581828172547894873e+00 -1.458191624270200659e+00 -1.466312320586738549e+00 -1.495715418144947462e+00 -2.056910439289967307e+00 -2.438145280061664089e+00 -1.310047799403526225e+00 -1.752837108821426071e+00 -1.500193772144046367e+00 -1.816172603257182105e+00 -1.864673522125582350e+00 -1.762024396610539334e+00 -1.748722105332667587e+00 -1.748659863771163447e+00 -2.248190592208655580e+00 -2.310062716044631426e+00 -1.256420222963839262e+00 -1.942048422982865175e+00 -1.495695166517780228e+00 -1.695021218658293138e+00 -1.716355125636793710e+00 -1.255908450459283898e+00 -1.785350304748438255e+00 -1.618887586213089591e+00 -1.945750941272305967e+00 -1.690171165721415125e+00 -1.357409581462779791e+00 -1.194971225319473529e+00 -1.517282180434460281e+00 -1.372018017269680534e+00 -2.015046987685830793e+00 -1.359537158327021489e+00 -1.336875238044012315e+00 -2.382339226522213416e+00 -1.257715547744345574e+00 -1.896076845421077905e+00 -1.983507407852320270e+00 -1.742252843854891875e+00 -1.741981940190626688e+00 -1.404698671443265878e+00 -1.314172205753405764e+00 -1.859173799073800648e+00 -2.065660358651824069e+00 -2.037224321501569957e+00 -1.385468176598136036e+00 -2.098912879069064541e+00 -1.655780288032222769e+00 -1.630171925565784719e+00 -2.219691810357252937e+00 -1.778125259210624032e+00 -1.714353240287766145e+00 -2.298980785412103156e+00 -1.576535267390642536e+00 -1.970816221786878319e+00 -3.146717599548978228e+00 -2.313174226116394561e+00 -1.233852751932886127e+00 -1.706451238528369441e+00 -1.285236101937824227e+00 -1.907549251336037255e+00 -1.251943604118926912e+00 -1.434812766967299869e+00 -1.625706571552653301e+00 -1.361916440306730980e+00 -1.342943661003111355e+00 -1.339394475837823562e+00 -1.844479320422469204e+00 -2.091809230297706712e+00 -2.159026854161821163e+00 -1.761273181556797240e+00 -1.282852865036672618e+00 -1.562263293478714177e+00 -1.900652840786624775e+00 -1.754465141655633831e+00 -2.058364490872756747e+00 -1.513094285637025527e+00 -1.598313040529915741e+00 -1.740015399953423136e+00 -1.605926468851333055e+00 -1.621436225114371910e+00 -1.807793838413755072e+00 -1.461140589822747193e+00 -1.304209845217986663e+00 -2.162294495742690170e+00 -1.578435207138231489e+00 -1.451032264747760037e+00 -1.921566865758337794e+00 -1.536091997803951781e+00 -1.611708898500931131e+00 -1.576046287074838625e+00 -1.418526008851670017e+00 -1.566245566487492136e+00 -2.154172473018193923e+00 -1.560963044162107183e+00 -1.732722177568761568e+00 -1.310175981568890702e+00 -1.764787391945373374e+00 -1.509782552732011673e+00 -1.407972685230086007e+00 -1.320241188107563524e+00 -1.428677901187891841e+00 -1.399009185562194890e+00 -1.315121607202071052e+00 -1.439614969311308279e+00 -1.228336186291224541e+00 -1.412299417803608126e+00 -1.826568939115617463e+00 -1.758021433277411782e+00 -1.630371220124504195e+00 -1.365906740776873685e+00 -1.803254039657557595e+00 -1.646814541901720164e+00 -1.619256967727773722e+00 -1.498871778806537325e+00 -1.486360548252165570e+00 -2.444399321421957261e+00 -1.843065678581739641e+00 -1.612409068409573987e+00 -1.727792532400570957e+00 -1.573582713737486483e+00 -1.288015203624462091e+00 -1.776145426296467988e+00 -1.647993586881334016e+00 -1.571173718280542531e+00 -1.294574797651851794e+00 -1.400184405566110790e+00 -1.533189291949501598e+00 -1.663775477828944860e+00 -1.871881398185789802e+00 -1.188835524383620168e+00 -1.176619118033824574e+00 -2.046783313593620424e+00 -1.461478309426281985e+00 -3.153211307570285893e+00 -1.056236962793101419e+00 -1.791386288981931418e+00 -1.525309399625216944e+00 -1.437136868657316935e+00 -1.919654114650023002e+00 -1.503688529422065212e+00 -1.541844248980879017e+00 -1.777306699194831197e+00 -1.358938203183080340e+00 -1.682123688068705825e+00 -1.844559304682242162e+00 -1.359709814470905442e+00 -1.872766880730101891e+00 -1.597434445955910665e+00 -1.365249497277532864e+00 -1.345231324386199967e+00 -1.680392522248028264e+00 -2.255069182983592491e+00 -1.774522001337635047e+00 -1.345998032162195601e+00 -1.548596333170988659e+00 -1.189264515621285545e+00 -1.260358615861425502e+00 -1.568901068406731492e+00 -1.419995377413596938e+00 -1.751409448147236425e+00 -1.228229690896205373e+00 -1.951808373257802209e+00 -2.101480086911047707e+00 -1.782536464160972667e+00 -1.528948383713937931e+00 -2.005671127562315803e+00 -1.616058006131296132e+00 -1.486315338931627705e+00 -1.846533625799133826e+00 -1.489452891172668547e+00 -1.853372347416556210e+00 -1.417582511363319142e+00 -1.630226736445138158e+00 -1.406247709914989041e+00 -1.479832395031724479e+00 -1.549494178753003881e+00 -2.165017062852091723e+00 -1.792443588430737922e+00 -1.809327715950142412e+00 -1.664665384648507329e+00 -1.325805923728514690e+00 -1.329043812767120247e+00 -1.951488482667218083e+00 -1.502135341654083689e+00 -2.059877210224886568e+00 -1.905204091550745327e+00 -1.715917246233979565e+00 -1.382713825197003032e+00 -1.871182767816235826e+00 -1.438145188542505171e+00 -1.313425391986194457e+00 -1.924404010860086611e+00 -1.638622900556464312e+00 -1.686426799435825519e+00 -1.630547616941180333e+00 -2.531167922544857785e+00 -1.247993200420604687e+00 -1.445848834933740612e+00 -1.357021823640503388e+00 -1.725473944692438755e+00 -1.410570546980481232e+00 -1.459405373884344437e+00 -1.710417832812791916e+00 -1.960113668208040671e+00 -1.736211340251019086e+00 -1.967678709449790730e+00 -1.622984496216349104e+00 -1.722293830362825906e+00 -1.513282717692588930e+00 -1.410529793836947432e+00 -1.593778821543928359e+00 -1.604452208402255886e+00 -1.623156205925307072e+00 -1.528370568140272390e+00 -2.317981690008673379e+00 -1.772417202221177046e+00 -2.098708379721481609e+00 -1.827273302931253784e+00 -1.578489389523280773e+00 -1.688441677635077909e+00 -1.998675467774135850e+00 -1.408130539472796094e+00 -1.564206759217489751e+00 -1.386480207972530465e+00 -1.608253225292787247e+00 -1.378068009346239631e+00 -1.548762829967827104e+00 -1.599439531163122874e+00 -1.515392248137146680e+00 -2.447000518744940400e+00 -1.445923771191509388e+00 -1.303073958947025712e+00 -1.726976770897449498e+00 -1.703164037433024136e+00 -1.614029913981455788e+00 -1.611306177816113738e+00 -1.519360381515135749e+00 -1.744074356562451689e+00 -1.526056667940266509e+00 -1.652854098861280541e+00 -1.747696520780782636e+00 -1.444180831984972491e+00 -1.676446181792165868e+00 -1.544635548640500566e+00 -1.903473134058441651e+00 -1.703295203484237241e+00 -1.392653511640464137e+00 -1.729739623905616863e+00 -1.602728745619888207e+00 -1.541458171630951002e+00 -2.013995349493146403e+00 -1.936068722606618220e+00 -1.349379879936803084e+00 -1.522944485651058111e+00 -1.654390866729789522e+00 -1.475904785052469581e+00 -1.652408732972130867e+00 -1.624731317622831961e+00 -1.669816757698703746e+00 -1.611690842617833574e+00 -1.695419050421760776e+00 -1.365377370967180592e+00 -1.700815851525197875e+00 -1.774299518268553033e+00 -1.574915004086577808e+00 -1.439746386916892495e+00 -1.521960173845202657e+00 -1.820105976838145123e+00 -1.343901824490840946e+00 -1.618043259086264785e+00 -2.161395005698200755e+00 -1.637241345334160325e+00 -1.724135105999476281e+00 -1.365397846376129376e+00 -1.646992608828178994e+00 -1.539536012391039987e+00 -1.734254759570600157e+00 -1.892323523889974268e+00 -2.470932769628770842e+00 -2.043437993799444019e+00 -1.888498096889954958e+00 -1.952959681994663077e+00 -1.547467395789031919e+00 -1.337987124046577048e+00 -1.688626149344921945e+00 -1.541637158273637898e+00 -2.182943613021847362e+00 -1.685125870981982299e+00 -1.558318312604970890e+00 -1.519047083730433068e+00 -1.308111004044902215e+00 -1.594188466702084916e+00 -1.308278881108795089e+00 -1.577605944408039917e+00 -1.453409220541244995e+00
-1.758364858413953735e+00 -1.714936992269965543e+00 -1.953182306444555039e+00 -1.543891636520824839e+00 -1.471114434569065654e+00 -1.447609003960822260e+00 -1.539685372376951245e+00 -1.746064431374040327e+00 -1.501068182803898754e+00 -1.704766226270737040e+00 -1.482163884332472259e+00 -1.161060598023642809e+00 -1.741150468838199572e+00 -2.244849601887747070e+00 -1.505804969896024526e+00 -2.105208513533989301e+00 -1.743646913396423637e+00 -1.594426226736420649e+00 -1.796052796975317722e+00 -1.624416783750733506e+00 -1.870101431439792350e+00 -1.638014759367057982e+00 -2.026247452134340765e+00 -1.860026501286748957e+00 -1.463268881781544906e+00 -1.604024943353123733e+00 -1.588482650491015002e+00 -1.747273483461717625e+00 -1.464750181335819690e+00 -1.719715941418411997e+00 -1.366074408978793286e+00 -1.364075898240709295e+00 -2.088477061896074627e+00 -1.613565855616913014e+00 -1.804380403930753607e+00 -1.723162720872212672e+00 -1.539910207769823458e+00 -1.322385748483433598e+00 -1.345859986188941093e+00 -1.759691989778848109e+00 -1.399490652743235586e+00 -1.270074762111187860e+00 -1.406157329611226636e+00 -1.475224754700054985e+00 -1.831896035841493298e+00 -1.734586507128884181e+00 -1.700062322907202939e+00 -1.554389301819276925e+00 -2.012051112557630361e+00 -1.213835298696597453e+00 -2.011889237086312399e+00 -1.383074773968598015e+00 -1.747427821407784521e+00 -1.698100417488924707e+00 -1.807718684873601545e+00 -1.506098797668789180e+00 -1.575846036833135955e+00 -1.437506897322599286e+00 -1.489731423527259402e+00 -1.687278443669957717e+00 -1.086150204935095065e+00 -1.587917692813739956e+00 -1.843363564790702291e+00 -1.784257186549644159e+00 -1.396972967076029137e+00 -1.623998464640242556e+00 -1.625665997517545813e+00 -1.216610495643294820e+00 -1.508370491831745763e+00 -1.911399267681977099e+00 -2.171051860675013767e+00 -1.805698263243993740e+00 -1.523194323206400247e+00 -1.577815038678573645e+00 -1.442619280901831669e+00 -1.330390126356150837e+00 -1.996428479567918135e+00 -1.389309547193649408e+00 -1.248574818639525130e+00 -1.470573571854001838e+00 -1.843896172346110474e+00 -1.484931184540473570e+00 -1.315999668575658310e+00 -1.525512685534217150e+00 -1.218735128869728124e+00 -2.004059068403941879e+00 -1.491849222586794976e+00 -1.709522715462548970e+00 -1.835972816148952136e+00 -1.529172663133527843e+00 -1.711671744542897056e+00 -1.342773265565208707e+00 -1.588234160087966806e+00 -1.530161988491392622e+00 -1.606095083302234716e+00 -1.650207611795001084e+00 -1.737050194673454895e+00 -1.765230411450203762e+00 -1.807661233289765912e+00 -1.328195916474936622e+00 -1.733357161845738625e+00 -1.990032975544596461e+00 -2.207412461405124482e+00 -1.748970964942158091e+00 -1.466386860970854134e+00 -1.734299777141918408e+00 -1.491195759362152096e+00 -2.091189632349785832e+00 -1.267536110610495204e+00 -1.894661664926974298e+00 -1.302020835230487839e+00 -2.778390783521423657e+00 -1.589549285724972671e+00 -1.231781373029834370e+00 -1.637664585128819184e+00 -1.359139258414766571e+00 -2.005968368039463545e+00 -1.469615004983858109e+00 -1.510910387895699758e+00 -1.648905426830196141e+00 -1.675989943242295777e+00 -1.608084458568465269e+00 -1.760660424121155865e+00 -1.988546144267111959e+00 -1.314615165142385411e+00 -2.427609093477432811e+00 -1.453046175524872252e+00 -1.743326118036946815e+00 -1.431695310881583527e+00 -2.138268474129972230e+00 -1.547068600544504235e+00 -1.821721815956721668e+00 -1.608688531815938738e+00 -2.005388279151560926e+00 -1.994312339045712479e+00 -1.554910779094694995e+00 -1.336991591246960764e+00 -1.417687144354671247e+00 -1.516347905253791151e+00 -2.428614120591475078e+00 -1.233984927515317187e+00 -1.311187415227257569e+00 -1.494458981748678417e+00 -1.570311821162374111e+00 -2.304850316913431563e+00 -1.628039391522755563e+00 -1.433096905005408761e+00 -1.702073301471906941e+00 -1.580306084954976376e+00 -1.525945255521615529e+00 -1.411810816118573841e+00 -1.567945594597474068e+00 -1.786634925256709083e+00 -1.457649145330846885e+00 -2.055807480380146934e+00 -2.180043612952935472e+00 -1.388793968643433185e+00 -1.459218243341411592e+00 -1.825149149109983826e+00 -1.442974259768906364e+00 -2.287232353195830736e+00 -1.652100838569296792e+00 -1.644792587685930840e+00 -1.641180884304696663e+00 -1.619787215503280198e+00 -1.978360153723550230e+00 -1.702403197924376554e+00 -1.440055608643900920e+00 -1.879208842259489698e+00 -1.500746493135745041e+00 -1.233710273486742892e+00 -1.776906063714525086e+00 -1.254068981179489395e+00 -1.715650943599297262e+00 -1.854764911759662072e+00 -1.427593381143419160e+00 -1.765668903480410279e+00 -1.921971044592330813e+00 -1.544280166916102370e+00 -2.182667884161261895e+00 -1.530644820991132748e+00 -1.302023144436856184e+00 -1.296711970155612903e+00 -1.783525748816408463e+00 -1.611247898985795679e+00 -1.335807362856635372e+00 -1.495075092369171355e+00 -1.579013470506989369e+00 -2.615791191170874885e+00 -1.734138707350849851e+00 -1.532563212875296399e+00 -1.802500631871611469e+00 -1.929961715670255762e+00 -1.804322627944654700e+00 -1.916959162280651885e+00 -1.375513119258219286e+00 -1.630339690686279930e+00 -1.459894125993300928e+00 -1.838642270893765529e+00 -1.335169175175540346e+00 -1.774846079935440191e+00 -1.552940341239728905e+00 -1.370627744117594027e+00 -1.717438538418013305e+00 -1.422189871243953352e+00 -1.520097159238351203e+00 -1.386266652312549974e+00 -1.239243470663413671e+00 -1.702383489791567950e+00 -1.551193290833500660e+00 -1.382709260811106233e+00 -2.501523455679808716e+00 -1.399706500295495371e+00 -1.659673381992105679e+00 -1.919153970532688103e+00 -1.566340210900938112e+00 -1.536683582753348931e+00 -1.800861884467251040e+00 -1.194666199017068831e+00 -1.210660270277432948e+00 -1.515210871258841907e+00 -1.431749027758492110e+00 -1.500044577314680216e+00 -1.786790692820844351e+00 -1.693616823207804600e+00 -1.693993002665410419e+00 -1.715461191493277804e+00 -1.863031665770698231e+00 -1.414620679152237104e+00 -1.951599108435664087e+00 -1.642654737726237046e+00 -1.394086622729012070e+00 -1.706707946794536079e+00 -1.477020094411096274e+00 -1.757826241365380238e+00 -1.611245236320470786e+00 -1.476569714207554673e+00 -1.806447290788755211e+00 -1.651438299249745612e+00 -1.529762373290217026e+00 -1.688902103085132778e+00 -1.398615532794275307e+00 -1.548032288161614645e+00 -1.731218131701986129e+00 -1.744554620540823997e+00 -2.034711863426582834e+00 -1.424642781053583995e+00 -1.924799374329866364e+00 -1.620842590172276276e+00 -1.356451753999851517e+00 -1.504119130148104944e+00 -1.601880317062627679e+00 -1.578594031585875523e+00 -1.418949654937811111e+00 -1.824308811010524112e+00 -1.986833442192441623e+00 -1.397785025665903680e+00 -1.546059976319408946e+00 -1.994284048363536899e+00 -1.729183015950362723e+00 -1.802369972337885873e+00 -1.297631256592790994e+00 -1.771777977369592749e+00 -1.451687905845805426e+00 -1.324615282894745061e+00 -1.643409317941093573e+00 -1.463381614523186158e+00 -2.170472565263378506e+00 -1.673586190729782430e+00 -1.611807704302434807e+00 -1.503456948429589879e+00 -1.754328812777784075e+00 -1.522022457672333573e+00 -2.483059854310920578e+00 -1.650766187359162362e+00 -1.972082489309277209e+00 -1.586952048605586363e+00 -1.242411856513185198e+00 -1.319678174264116155e+00 -1.666307361952162225e+00 -2.045043490640955586e+00 -1.505553344591714415e+00 -1.687062357583523076e+00 -2.207690869909637144e+00 -1.740957430853991017e+00 -1.695982560729448307e+00 -1.663345861571996487e+00 -1.903258555906118143e+00 -1.981429677888805196e+00 -1.296706638597183048e+00 -1.344980283226988149e+00 -1.706048746251384252e+00 -1.769439342602181497e+00 -1.364772486517241479e+00 -1.873078779090353585e+00 -2.671236290217769316e+00 -1.472444230518033192e+00 -1.538304048419390835e+00 -1.437018421500325882e+00 -1.957625475432275719e+00 -1.392673625142222482e+00 -1.371002601817703281e+00 -1.618215897319007057e+00 -1.240106264479174936e+00 -1.427479493117499887e+00 -1.521092043002877592e+00 -1.374912591588204780e+00 -1.240057583115484086e+00 -1.837491398810070731e+00 -1.276599029988076506e+00 -1.889163904169830710e+00 -1.423464297084524377e+00 -1.721670129829333762e+00 -1.410957181879775479e+00 -1.760844451644301145e+00 -1.625439496731857947e+00 -1.333839226545701084e+00 -1.415197570106276448e+00 -1.782468688300022919e+00 -1.553519340856487352e+00 -1.197915643282132958e+00 -1.720501229990958114e+00 -1.418741638234048308e+00 -1.852538292218670390e+00 -1.742761248077525860e+00 -1.564239163471964789e+00 -1.537191710521459198e+00 -1.446133451184709262e+00 -2.099973214539832878e+00 -1.459246109651796797e+00 -1.307463139193625556e+00 -2.003947995327469034e+00 -1.403119532631982080e+00 -1.687747437011756446e+00 -1.376606904728115532e+00 -1.727753517277929252e+00 -1.572868024289093336e+00 -1.819864019556026280e+00 -1.292111040837495839e+00 -1.773639353468858149e+00 -1.514353085977543145e+00 -1.844281509245274897e+00 -1.581678375090459499e+00 -1.863184668305682079e+00 -1.841971625541701574e+00 -1.507759445876230897e+00 -2.155502902066990245e+00 -1.516615099558365154e+00 -1.291694994556956910e+00 -1.630170336403282239e+00 -1.485252453595592437e+00 -1.651824729858575092e+00 -1.125450185584446761e+00 -1.839217548824911175e+00 -1.616748075633843262e+00 -1.943859053405592840e+00 -1.729893543572415204e+00 -1.879865981600207903e+00 -1.817443081264807470e+00 -1.767932263179429864e+00 -1.679451187827345926e+00 -1.448651912186095458e+00 -1.543368220713694061e+00 -1.460417597242620324e+00 -1.831248316586610247e+00 -2.081392157034015256e+00 -1.470866295668424195e+00 -1.481742920622819870e+00 -1.590879838412926572e+00 -1.276020390178404185e+00 -1.362853142591491595e+00 -1.392773899967410189e+00 -1.628065035270308769e+00 -1.452238272924582629e+00 -1.325643465832511136e+00 -1.467885340626502666e+00 -1.793396198238413453e+00 -1.503218828430631593e+00 -2.147855549387948315e+00 -1.651322690286278982e+00 -1.734451258975485022e+00 -1.898376191346403896e+00 -1.515136969888033702e+00 -1.656011767474120155e+00 -1.489766489475368161e+00 -1.560485194081249194e+00 -1.795929867247535894e+00 -1.607215888535187931e+00 -1.962798003326162277e+00 -1.737835229151788674e+00 -1.518876075105800805e+00 -1.604657313475930325e+00 -1.940208138297168539e+00 -1.547833841561842672e+00 -1.692214479694236662e+00 -1.299832486781927310e+00 -1.824866767209161855e+00 -1.736951985026987444e+00 -2.273425806792822357e+00 -1.328949508853118466e+00 -1.646753879693457989e+00 -1.449203254973437494e+00 -1.801890911585555033e+00 -1.548312822204121586e+00 -1.488327722247556828e+00 -1.505265921633378134e+00 -1.834285107278659677e+00 -1.592172652797757770e+00 -1.316483301386866867e+00 -1.486743575516412008e+00 -1.691993292844014674e+00 -1.622808981069473466e+00 -2.007814944368178089e+00 -1.431928776114772539e+00 -1.337224978107885986e+00 -1.300302085065549118e+00 -2.031689873215578146e+00 -1.692171545685987155e+00 -1.556257227306853563e+00 -1.300590912656520493e+00 -1.361399646433479438e+00 -1.555056712690432441e+00 -1.562928402025874908e+00 -1.969934975953068657e+00 -1.746017967404080329e+00 -1.548289279908796612e+00 -1.670638355793897523e+00 -1.512281818541630685e+00 -1.781670707628261852e+00 -1.556581813497471600e+00 -1.560050620302679603e+00 -1.628460906324494584e+00 -1.641369854970753828e+00 -1.549265748633204653e+00 -1.288454213044676111e+00 -2.382201044554381308e+00 -1.974975068638230802e+00 -1.732777463913908855e+00 -1.267214295256770873e+00 -1.394212753337452426e+00 -1.426803595987322870e+00 -1.614820112591608625e+00 -1.508204348889859325e+00 -1.779467033273850252e+00 -1.247163600985560006e+00 -1.445726996070342052e+00 -1.578674088151910571e+00 -1.300901725514596707e+00 -1.322923398932747574e+00 -1.499028259216233838e+00 -1.980736526854349977e+00 -1.716132939021719261e+00 -1.389046335957312417e+00 -1.842695317946179578e+00 -1.665961696162066019e+00 -1.685352736593797474e+00 -1.593185372504008379e+00 -1.782720925842901760e+00 -1.770723951253355688e+00 -1.871658555740951746e+00 -1.668459565653563237e+00 -1.695296549875562775e+00 -1.776347608731366101e+00 -1.517941166402169362e+00 -1.316652715832344445e+00 -1.795632209853604611e+00 -2.153548609521791501e+00 -1.594706051955735449e+00 -1.636466847810635672e+00 -1.694930955938565020e+00 -1.766825687713230453e+00 -1.330836303564298273e+00 -1.389761101778119068e+00 -1.479662394459307251e+00 -1.607829303545961874e+00 -1.401179475205919678e+00 -1.448710333760963920e+00 -1.507601348236814243e+00 -2.567101975165515970e+00 -2.085440069357042070e+00 -2.653404909743902529e+00 -1.466372873388971154e+00 -1.322164938228529207e+00 -1.579963572908878788e+00 -1.479202563117427927e+00 -1.355255592060486292e+00 -1.392280367830637466e+00 -1.732204651346038515e+00 -2.179612508410568861e+00 -2.075471332748934472e+00 -1.604551556864635353e+00 -1.687471870359712689e+00 -1.380805016991161649e+00 -1.862400762024582601e+00 -1.605699473452353754e+00 -1.428877430291935369e+00 -1.884391605356424693e+00 -1.983405719010927548e+00 -1.860849325627202067e+00 -1.618770849988965255e+00
-1.979578685822366735e+00 -1.503900679796309925e+00 -1.481080720621283264e+00 -1.299210636927233375e+00 -1.476875473269818162e+00 -1.255399042853581726e+00 -1.743280984932378486e+00 -2.294284216785348107e+00 -1.881749923034603977e+00 -2.125287107750985616e+00 -1.504821205837151954e+00 -1.760914156634148409e+00 -1.508736417682353670e+00 -1.803717458972849963e+00 -1.601292316399321347e+00 -1.439325873101855890e+00 -1.426646011043370965e+00 -1.357226405651809742e+00 -1.900688930337875560e+00 -1.779811045515945267e+00 -1.687710027241048127e+00 -2.031975665533221065e+00 -1.271963553798685087e+00 -1.503151583410287762e+00 -1.675644506548627399e+00 -1.269614680839529219e+00 -2.092003897701222748e+00 -1.500420343800433320e+00 -1.810281821977308692e+00 -1.640644878556928532e+00 -1.635978970792851817e+00 -1.593282107833162708e+00 -1.680902185363143175e+00 -1.543405235043248114e+00 -1.996980863293115416e+00 -1.693018859573935053e+00 -2.205881691348716700e+00 -1.649866352079945475e+00 -1.755825185950960154e+00 -1.690316686671812896e+00 -1.658944690292095236e+00 -2.261188441926123005e+00 -1.395492920854982666e+00 -1.394114110879977275e+00 -1.535635319952897371e+00 -1.635207963955729316e+00 -1.427831419324315121e+00 -1.773370330285120477e+00 -1.606644596706414241e+00 -1.556952687949314296e+00 -1.544826907280633099e+00 -1.641990994738488086e+00 -1.812272266708523372e+00 -1.307482630776777732e+00 -1.725814996459108519e+00 -1.681367041812942054e+00 -1.702696181030777245e+00 -1.562642301918226062e+00 -1.151211144294150834e+00 -1.719661070738292441e+00 -1.425430485722755325e+00 -1.496813899868398412e+00 -1.340326335159932825e+00 -1.440231721005344134e+00 -1.364782204230557294e+00 -1.436017513762080977e+00 -1.581369417379894449e+00 -1.646960122633785328e+00 -1.420700557015759369e+00 -1.782322634856065013e+00 -1.531685476542751667e+00 -1.462231785736787026e+00 -1.815752085428129048e+00 -2.153900002720844142e+00 -1.355015319618964931e+00 -1.469142129541364028e+00 -1.457844108978233244e+00 -2.033001034470454993e+00 -1.688229580250961925e+00 -1.717299326938934056e+00 -2.031530610091673683e+00 -1.648636041995285240e+00 -1.634784543261185163e+00 -2.063916231067000506e+00 -1.512089014167014467e+00 -2.145019921601967194e+00 -1.703274502032157800e+00 -1.498987442846274609e+00 -1.593714456871200724e+00 -1.666218619393986744e+00 -1.955853396975701708e+00 -1.325993300237288786e+00 -1.915321740698801678e+00 -1.571575399186162070e+00 -1.593802434475021013e+00 -1.568081081087697060e+00 -2.170436666646329282e+00 -1.689874510952967590e+00 -2.236557230805090501e+00 -2.397834162428550187e+00 -1.398266689142907415e+00 -1.540591901039142675e+00 -1.505619313160268868e+00 -1.731895568499159710e+00 -1.702481460258183255e+00 -2.205510997563018716e+00 -2.212690322853395841e+00 -1.499804335500025676e+00 -1.402479071694254786e+00 -1.556897720787340678e+00 -2.095381929852023539e+00 -1.642238419839783248e+00 -1.330729679421854161e+00 -1.848610629045521536e+00 -1.864229239797277060e+00 -1.533895729556435494e+00 -1.587063971606171631e+00 -1.676491397590146537e+00 -1.663909062431359498e+00 -1.874701590441192112e+00 -1.696833394438595377e+00 -1.472822313822692353e+00 -1.461965502338037126e+00 -1.227778260784843312e+00 -1.454738617047674820e+00 -1.479777151474809926e+00 -1.638868577132293503e+00 -1.588269910525190953e+00 -1.530136980061815422e+00 -1.634084721803018114e+00 -1.559242884009515828e+00 -2.068606385802856718e+00 -1.716675484191382273e+00 -1.320660005096281120e+00 -2.327385588059171617e+00 -1.470596148808495318e+00 -1.749645740686352369e+00 -1.912469884132981468e+00 -1.618409045447606109e+00 -1.581673687362557867e+00 -1.638658359983518498e+00 -1.374390359301779663e+00 -1.789460586328632141e+00 -1.601433832337425534e+00 -1.642364327911142174e+00 -1.342945115305439918e+00 -1.250733423930256549e+00 -1.923972364217798381e+00 -1.425903741344394016e+00 -1.385964883101810541e+00 -1.706524329756384128e+00 -1.917968270301991129e+00 -1.448969342780367153e+00 -1.454181297038269927e+00 -1.398459006100968072e+00 -1.594267373867255477e+00 -1.625062970364675730e+00 -1.613369661590918325e+00 -1.501065675216926687e+00 -1.734185254411801935e+00 -1.410826460602356391e+00 -1.874681247746432300e+00 -1.641174936119515593e+00 -1.327520888688422662e+00 -2.714632451674786839e+00 -1.581378282697777582e+00 -2.716562492043027799e+00 -1.187580513937310789e+00 -1.428647519970970281e+00 -1.465423982721990370e+00 -1.501028676186109800e+00 -1.864368642237903106e+00 -1.692141047049908975e+00 -1.403777814582777728e+00 -1.968982080579202876e+00 -1.769094496373130099e+00 -1.442258363301788915e+00 -1.564311048203715471e+00 -2.390883143839884095e+00 -1.905298606756788082e+00 -2.117559603890508679e+00 -2.047392333248294616e+00 -1.776992823108230368e+00 -1.054287700624559454e+00 -1.164372020639637739e+00 -1.516159154364451256e+00 -1.401308812664109560e+00 -1.364893927631224413e+00 -1.538979084329670011e+00 -1.932057556581119329e+00 -1.709497370231273461e+00 -1.453786800673187996e+00 -1.594532699947385668e+00 -1.492815050776629793e+00 -1.390773409589377785e+00 -1.426689708263249479e+00 -1.470230087678652708e+00 -2.103456821415125688e+00 -1.774414466523593470e+00 -1.475525198992239106e+00 -1.445636265278257504e+00 -1.961804052338778970e+00 -2.150312799871223479e+00 -1.657675206711953120e+00 -2.383899432780995475e+00 -1.583306175198649912e+00 -1.518273302120191959e+00 -2.068229359878004825e+00 -1.632586870921413080e+00 -1.492534531356715100e+00 -1.563367311026981232e+00 -1.801722464589143868e+00 -1.562141900979016063e+00 -1.806555550870613258e+00 -1.649127666607096199e+00 -1.613363856591642165e+00 -2.355256259664461727e+00 -1.639825609036070775e+00 -1.626740506623677307e+00 -1.661239908960185918e+00 -1.665079806846684995e+00 -1.412574594699644193e+00 -1.923484285456152243e+00 -1.610754734600496230e+00 -1.815907985582704276e+00 -1.540873684469166616e+00 -1.543127166153451135e+00 -1.769597567303740959e+00 -1.400116371554301908e+00 -2.112337594718427969e+00 -1.389639636275062484e+00 -1.728014622559280067e+00 -1.984215970761422643e+00 -1.593949314315448174e+00 -1.463625693490071100e+00 -1.427236459907566868e+00 -1.435463700390865904e+00 -1.604307065513683961e+00 -1.655249167297285995e+00 -1.827578892603634708e+00 -1.467308153404787818e+00 -1.791680172855607323e+00 -2.069274799211462401e+00 -1.781612928229583837e+00 -1.385973211305329800e+00 -1.379717443081281081e+00 -1.693484653852743937e+00 -1.421688426145040429e+00 -1.481900262625355680e+00 -1.805637270299871533e+00 -1.426867413845756660e+00 -1.970427244354276297e+00 -1.581745725436926486e+00 -1.984283813784101236e+00 -1.449159359665171731e+00 -2.002411945212561939e+00 -1.626115716067091821e+00 -1.620589392660100048e+00 -1.425500886221606311e+00 -1.472981206699742529e+00 -1.503329564056982592e+00 -1.752398649388974050e+00 -1.508041657518756296e+00 -1.715507390522702291e+00 -1.479114550958847696e+00 -2.201405450681089615e+00 -1.790816100756625673e+00 -1.875589792511153098e+00 -2.345410698761899670e+00 -1.459102682052063393e+00 -2.072760896789032081e+00 -2.122231668809542171e+00 -1.503450022272777797e+00 -1.645510071047104672e+00 -1.517231322343981725e+00 -1.516713991891362801e+00 -1.415783005416016094e+00 -1.189727273118696527e+00 -1.403006469347844121e+00 -1.445375012283713456e+00 -1.644794620194735435e+00 -1.768671828135591984e+00 -1.671682340893414054e+00 -1.248368704236135773e+00 -2.071788351834657149e+00 -1.850786078878513097e+00 -1.527601848433406850e+00 -2.023287936901215112e+00 -1.755347995251536286e+00 -2.340550702983758224e+00 -1.934947595453717417e+00 -1.651459454580797237e+00 -1.793439942240349971e+00 -1.638271026104125339e+00 -1.444754981415103723e+00 -2.495338987471824144e+00 -1.524885378066750174e+00 -1.678409994856249643e+00 -1.470149261439509081e+00 -1.657693751071936950e+00 -1.448189888546907556e+00 -1.473079245359262046e+00 -1.346479562323578127e+00 -1.594675253570351225e+00 -1.438791351655384299e+00 -1.459821677857825684e+00 -1.562844695016286201e+00 -1.617928938273575534e+00 -1.882985973579677452e+00 -1.421802355103875870e+00 -2.036529867045453912e+00 -1.557292646490794574e+00 -1.370322024247118575e+00 -2.049646620878645908e+00 -2.272083077139232188e+00 -1.319363405198263894e+00 -1.954950246733738961e+00 -1.536531062656314894e+00 -1.797628742104712352e+00 -1.563121769066317945e+00 -1.769019526692801492e+00 -2.108664829677644903e+00 -1.336507673362894888e+00 -1.489620640157117037e+00 -1.274723820236417726e+00 -1.448251064762508200e+00 -1.359106294842551632e+00 -1.828141910888423149e+00 -1.688786706985214492e+00 -1.625068451956051874e+00 -1.262057078379774211e+00 -1.430168899405504401e+00 -2.064432195970402617e+00 -1.520304567568095955e+00 -2.249291997139041044e+00 -1.497594408215924489e+00 -1.602011726209010334e+00 -1.761330658617148437e+00 -1.511222131456362083e+00 -2.160906404918942592e+00 -1.500191574972333353e+00 -1.492548558317790874e+00 -2.036698496351034393e+00 -1.628827828810794909e+00 -1.324099406552485148e+00 -1.398196288582272295e+00 -2.064870645566198260e+00 -2.305838083067118127e+00 -1.709717868377764294e+00 -1.487423017679536885e+00 -1.895228151451310517e+00 -1.756459112054163274e+00 -1.204927911464385160e+00 -1.542466525815077150e+00 -1.872315870345600430e+00 -1.550878908563946057e+00 -1.755177087250413326e+00 -2.060886963924800863e+00 -1.217158373386761472e+00 -2.336322354549052793e+00 -1.731421698275089183e+00 -1.268672396019056459e+00 -1.292197529617748364e+00 -1.311197912555245315e+00 -1.960670202683224339e+00 -1.276607212107426337e+00 -1.869135992901413523e+00 -2.001984947330717635e+00 -1.718705006625112386e+00 -1.980633426709074829e+00 -1.807656607546346939e+00 -1.560073793539035192e+00 -1.385903078055080506e+00 -1.689610964164517393e+00 -1.827712093377805935e+00 -1.573789868571761286e+00 -1.854328864108130137e+00 -1.662118246383705200e+00 -1.410172765507852199e+00 -1.592652523211100180e+00 -1.398607388917382233e+00 -1.625770419098688357e+00 -1.893221559954687994e+00 -1.403860832079805165e+00 -1.539802463755526762e+00 -1.496438051325088558e+00 -1.801035916511240398e+00 -1.653972590094180184e+00 -1.579250021717399255e+00 -1.728585740867083276e+00 -1.474780806954709922e+00 -1.706242688535988927e+00 -2.021424026913086536e+00 -1.665899696201242008e+00 -1.645354664871771844e+00 -1.835550182529874785e+00 -1.680943754912322285e+00 -1.771879217477739132e+00 -1.638939875419354042e+00 -1.804446114130371370e+00 -2.106924518223585174e+00 -1.812164995414494051e+00 -1.273367103923091159e+00 -1.736561984699240613e+00 -1.356429880972210622e+00 -1.804388785058086420e+00 -1.729621237064559836e+00 -1.353158860046352663e+00 -1.751365324448071581e+00 -2.262695154713013412e+00 -1.611905968083936935e+00 -1.567649133345849322e+00 -1.411978007495506171e+00 -1.631835598505397389e+00 -1.766782642157441519e+00 -1.956894472183222433e+00 -1.880930193016624452e+00 -1.460886027688567346e+00 -1.867480698936804018e+00 -1.500256338609329276e+00 -2.059710877689186148e+00 -1.522298276928903293e+00 -1.440373065129795904e+00 -1.314368727121271396e+00 -1.367567274260532262e+00 -1.222926026053607007e+00 -1.818053304349870558e+00 -1.413074629492851120e+00 -1.340431368840050874e+00 -1.733508184674753982e+00 -2.547053476943585082e+00 -1.512752957993478642e+00 -1.809345681410582163e+00 -1.498572007191300237e+00 -1.281845673040672207e+00 -1.705591076101198311e+00 -1.362819447880307955e+00 -1.446196581382671376e+00 -1.797365221248179434e+00 -1.867517380159152474e+00 -1.529305310426181341e+00 -1.613336948082565669e+00 -1.630100472491969432e+00 -1.433989546217262046e+00 -1.625006076133240107e+00 -1.591247280104932882e+00 -1.814023232992749035e+00 -1.721381856688181111e+00 -1.274546547567298127e+00 -1.449034910100304385e+00 -1.998644593955614779e+00 -1.663967964549027290e+00 -1.447350684392034736e+00 -1.523856561804335374e+00 -1.648024764909349793e+00 -1.828405695472562265e+00 -1.760264733287153938e+00 -1.524176346907055724e+00 -1.460830830651154155e+00 -1.778366595280298057e+00 -1.771773979574669866e+00 -1.347539046578712041e+00 -1.773716798034118858e+00 -1.902707285074976440e+00 -1.507971499951558991e+00 -1.573960729535700320e+00 -1.632935580530459507e+00 -1.944247393798817169e+00 -2.073553739973751142e+00 -1.435611583455197016e+00 -1.316061768573405955e+00 -2.416944181672490810e+00 -1.503926191725727612e+00 -1.587273249202941994e+00 -1.397379982549812771e+00 -1.894549494771027964e+00 -1.763144136726430000e+00 -1.752363246638180883e+00 -1.481202843311938189e+00 -1.399989543402504033e+00 -1.347845669101320976e+00 -2.044384338192155148e+00 -1.748483518584882379e+00 -1.497221927762060201e+00 -1.702259075622264639e+00 -1.512137395681256269e+00 -1.414839764472800798e+00 -1.238480230454295228e+00 -1.632590423682209302e+00 -1.289892172419060845e+00 -1.670481093353767488e+00 -1.573435433512132997e+00 -1.586292698607264073e+00 -1.498304036593020250e+00 -1.896583140860196304e+00 -1.580511279442651684e+00 -1.772943911943952067e+00 -1.751887457626614353e+00 -1.407429061670492754e+00 -1.953797603494831225e+00
-1.575937884189801741e+00 -1.682142942062134994e+00 -1.421033934260667042e+00 -1.526624909343111458e+00 -1.873223075754478550e+00 -1.803752632788464094e+00 -1.751531166053875044e+00 -1.350885999342757993e+00 -1.659712858794920143e+00 -1.472951383080790766e+00 -1.666994258947053220e+00 -1.505391107011875951e+00 -1.618250859676526821e+00 -1.949850863784162058e+00 -1.625917793776193054e+00 -2.281723103986129875e+00 -1.339915318508906994e+00 -3.064235299064835161e+00 -1.288631301914335392e+00 -1.763611531062596605e+00 -1.358966368480088782e+00 -1.327138789667718921e+00 -2.036833846226246969e+00 -1.831250576407118746e+00 -1.866991052475692525e+00 -1.710517825731503461e+00 -2.092726554268050876e+00 -1.781496856965147702e+00 -1.530717498054626979e+00 -1.333819626678675263e+00 -1.151628088025294927e+00 -1.846045626936806849e+00 -1.650780048171496261e+00 -2.408326545045781142e+00 -1.262931567406766487e+00 -1.578109753381199187e+00 -1.600942754538079882e+00 -1.631482824715860813e+00 -1.844842198791949439e+00 -1.348098833643410988e+00 -1.230136523929917347e+00 -1.457579173915166892e+00 -2.000733512078189946e+00 -1.652984157785901909e+00 -1.461378077930886032e+00 -1.589554036592480735e+00 -1.719186393930381973e+00 -1.492586130492352225e+00 -1.517866325747612377e+00 -2.019724935523540932e+00 -1.411718409456811818e+00 -1.624096738129241935e+00 -1.456504485848189479e+00 -1.766967655568049356e+00 -1.547384127456937764e+00 -1.334720735441093931e+00 -1.492963340692255114e+00 -1.455811909498606393e+00 -1.724408943712633535e+00 -1.898600475888465144e+00 -2.332673404278100104e+00 -1.735442271238503142e+00 -1.682182377894715808e+00 -1.776634558565331146e+00 -1.526009687906669354e+00 -1.704026075109128291e+00 -1.432607385784352649e+00 -2.228305947623506977e+00 -1.983269263976364716e+00 -1.608037941753204469e+00 -1.456307891254148723e+00 -1.588008134756734746e+00 -2.590896288814016124e+00 -1.382223151741898359e+00 -1.445551600436767448e+00 -1.908728357336680226e+00 -1.630440608943162450e+00 -1.841128361783808121e+00 -1.289222910261419219e+00 -1.811033816476620650e+00 -1.901841901290343362e+00 -1.961092645795002642e+00 -1.659811067748957480e+00 -1.572186082129094720e+00 -1.383540250554736950e+00 -1.707897728101960055e+00 -1.490174697249466051e+00 -1.677876421219610004e+00 -1.451620129706101547e+00 -1.365739301323804389e+00 -1.374230708433944015e+00 -1.752387161690896367e+00 -1.909027062605782810e+00 -1.674211128940905402e+00 -1.492953317947972591e+00 -1.733002840381872911e+00 -1.684203325738954149e+00 -1.851542454961880413e+00 -1.433245799022300204e+00 -1.472248430621364124e+00 -1.487546815752279983e+00 -1.482341786826566477e+00 -1.473873763683631433e+00 -1.373660999437400054e+00 -1.405203168288531534e+00 -1.539272972717464327e+00 -2.534707346372622627e+00 -1.801755386334463527e+00 -1.603105752683281260e+00 -1.625402800807208337e+00 -1.707716874146711250e+00 -1.450847943604752777e+00 -1.489474653340275179e+00 -2.013021876864790283e+00 -1.507904356889361308e+00 -1.938737018209664820e+00 -2.039046316970074546e+00 -1.326159181232258621e+00 -1.960797993355335667e+00 -1.914987603880028866e+00 -1.645106007686380600e+00 -1.394255431673903312e+00 -1.397932534068543786e+00 -3.716187465416005420e+00 -1.567347995465150134e+00 -1.334377264690204790e+00 -1.807852747074794930e+00 -1.905228197588909156e+00 -1.165390322009374202e+00 -1.593066769808449079e+00 -1.933282217707822159e+00 -1.390472466790454664e+00 -1.685248757875925651e+00 -1.472569340171965058e+00 -1.734220994313306230e+00 -1.832591628160316732e+00 -1.468824242276907110e+00 -2.351487102795373207e+00 -1.793343029290249246e+00 -1.716290357917899634e+00 -1.652834684582661362e+00 -1.690923031176762459e+00 -1.530972501383256024e+00 -2.615141946625666680e+00 -1.709485124717624593e+00 -2.436674615454490489e+00 -1.733019918782996216e+00 -1.576413312805426292e+00 -1.428383728987423495e+00 -1.546026325098244003e+00 -2.085687521921441245e+00 -1.959333031622686683e+00 -1.606709172881116920e+00 -1.543493156596571936e+00 -1.598585691943608555e+00 -1.847703883415662940e+00 -1.356240508834526182e+00 -1.596888312412747091e+00 -1.199927766652025163e+00 -1.438732592242241592e+00 -1.387387772053023660e+00 -1.501323745265941589e+00 -1.691655534052499910e+00 -2.157149935508925864e+00 -1.721211646470489853e+00 -1.853954474413392450e+00 -1.511014689176771730e+00 -1.384751636877783021e+00 -1.338331215055996726e+00 -1.855019758703257748e+00 -1.378403807657124558e+00 -1.476751166358710732e+00 -1.965402568866079003e+00 -1.907705253897681530e+00 -1.509810088713392506e+00 -1.635598015925743942e+00 -1.651025660496149294e+00 -1.459390844713104984e+00 -2.075322121941347131e+00 -1.687985288298947228e+00 -1.475747248159228642e+00 -1.456719046983899091e+00 -1.580221667253963735e+00 -1.841729525473883022e+00 -2.317057605462552239e+00 -1.849336263832563665e+00 -1.536373703487805997e+00 -1.675359554193902589e+00 -1.981746814453809513e+00 -2.391263679987197577e+00 -1.598017444352036076e+00 -1.624131547946789489e+00 -1.779271745194796361e+00 -1.916934264079110495e+00 -1.453929771596410125e+00 -1.850126273825174472e+00 -1.422272453372413592e+00 -1.522364415942377036e+00 -1.826504993101818464e+00 -1.700022943630948413e+00 -1.253985153743374381e+00 -3.004591782637958897e+00 -1.590761335151180678e+00 -2.012834866269549217e+00 -1.989460157092347359e+00 -1.697407972110732244e+00 -1.426158461839239333e+00 -1.616339938869520765e+00 -1.435656028931733053e+00 -1.417532036842779952e+00 -1.601733792335097606e+00 -1.803730829627207655e+00 -1.682648463949853124e+00 -1.474570868830567871e+00 -2.462534018863897334e+00 -1.492188654034583895e+00 -1.271726962867757660e+00 -1.653326010963130255e+00 -1.609527658075925904e+00 -1.870665939416384482e+00 -1.167623646179495545e+00 -1.327230995119331292e+00 -1.686299822077353072e+00 -1.982659157598726241e+00 -1.557152008671248478e+00 -1.580581512890206097e+00 -1.951764588141265744e+00 -2.009646987142955865e+00 -1.321131805514256241e+00 -1.651171538647049353e+00 -1.610733055791014001e+00 -1.395029841131892656e+00 -1.326737742906704209e+00 -1.382525635854849444e+00 -1.521904377184797541e+00 -1.529798770150016640e+00 -1.514541429135151773e+00 -1.701201690655843368e+00 -1.286870433947618020e+00 -1.425342108291032028e+00 -2.190974668075838849e+00 -1.620363977443979975e+00 -1.876523110075544620e+00 -1.706509700059344103e+00 -2.117754575058940603e+00 -1.582239256422384388e+00 -1.593747134223679973e+00 -2.711316939147381699e+00 -1.983184832089455840e+00 -1.583209482220292230e+00 -1.882317304169634165e+00 -2.185036057097862638e+00 -1.660788946255244092e+00 -1.462106481190691865e+00 -1.531675945208244682e+00 -1.405606234607291949e+00 -1.879078205769590060e+00 -1.292430755232303330e+00 -1.650113521864054800e+00 -1.452740723792496746e+00 -1.707521961184694792e+00 -1.132949683611162550e+00 -1.469812345463388237e+00 -1.478659582402763739e+00 -1.741660300001796946e+00 -1.583984384512874044e+00 -1.685600206924484645e+00 -1.782619361444590655e+00 -1.690632618787136776e+00 -1.754283486165584272e+00 -1.814848101996142882e+00 -1.614011557071491687e+00 -1.798391317754686192e+00 -1.534757204794224172e+00 -1.825475819254026577e+00 -1.634182604956180063e+00 -3.179148545168255957e+00 -2.463948413204929633e+00 -1.519444750291889745e+00 -1.963192623937225711e+00 -1.557005138628909435e+00 -1.635403652041723888e+00 -2.272883097835429744e+00 -1.570694388863130175e+00 -1.888840425358630837e+00 -1.366658004941382565e+00 -2.037107568612720243e+00 -1.462702364801519828e+00 -1.666448081017103178e+00 -1.615840681736911089e+00 -1.438160591699320978e+00 -1.621078783870014250e+00 -1.573415252457985636e+00 -1.940313203906410378e+00 -1.713614663533693960e+00 -1.831797183295203579e+00 -1.543291199101517908e+00 -1.684259887944781653e+00 -1.603069276441741797e+00 -1.733982329233027420e+00 -1.846618812261308085e+00 -2.146344710499003217e+00 -2.075722247654875119e+00 -1.320066998287578786e+00 -1.594812216056411325e+00 -1.553517160240591055e+00 -1.547685805383286262e+00 -1.593564834153644583e+00 -1.617655964696516291e+00 -1.868757314457087704e+00 -2.620390894733689802e+00 -1.552516684575590222e+00 -1.969970788319566291e+00 -1.287612151931311510e+00 -1.585030241057475031e+00 -2.300920846824294319e+00 -2.378712095049097641e+00 -1.742970145533699888e+00 -1.589623042520200924e+00 -1.531145563982696745e+00 -1.503938596066175304e+00 -1.600665413968884954e+00 -1.399899940200947324e+00 -1.971089028092737117e+00 -1.436625172928532868e+00 -1.449895376301285621e+00 -1.734066778016132737e+00 -2.008650055923377309e+00 -1.947737633822985925e+00 -1.527680862927437211e+00 -1.400810224580648189e+00 -1.564988214628461272e+00 -1.909046785186821360e+00 -1.437677923855433582e+00 -1.389509891229906202e+00 -1.807976003864648629e+00 -2.271628189664429254e+00 -1.310992846785522525e+00 -1.698447862104309980e+00 -1.627778152682597401e+00 -1.743426858724180128e+00 -1.964918027192972927e+00 -1.909303912322398045e+00 -1.712081731642495219e+00 -1.552832141792314324e+00 -1.324696386959621108e+00 -1.395713764553087932e+00 -1.465577298690796448e+00 -1.383422372599202532e+00 -1.350392437413525215e+00 -1.623931720861917505e+00 -1.437750049615414749e+00 -1.583901938585120295e+00 -1.614631276922598113e+00 -1.443229775195564946e+00 -1.569632001893452422e+00 -1.752145751722735456e+00 -1.252392634603880284e+00 -1.573743859537743317e+00 -1.562318533028264289e+00 -1.821080360160306721e+00 -1.555435495813836333e+00 -1.669553631862078280e+00 -1.429250512017106622e+00 -2.005958092873782572e+00 -1.389739609186882996e+00 -1.207294307200240224e+00 -1.828279490832565246e+00 -1.948082669323315974e+00 -1.807659127449267045e+00 -1.600909136785381159e+00 -1.412004617304061682e+00 -1.875778718605949580e+00 -1.466939239709813325e+00 -1.309646269086729653e+00 -1.342558863982022732e+00 -1.885338564866971156e+00 -1.651229527446690160e+00 -1.408871101358683209e+00 -1.466337406187956161e+00 -1.617262947179898713e+00 -1.809307730137061254e+00 -1.381601875837817461e+00 -1.952628002561583642e+00 -2.120443187921510209e+00 -1.402555146006063236e+00 -1.654705515030066909e+00 -2.006270769914301866e+00 -1.480086520717869281e+00 -1.573872670936931728e+00 -1.478460485072327302e+00 -1.560394307912429612e+00 -1.433834720282003872e+00 -1.480246654735079215e+00 -1.282425289599924856e+00 -1.457036381176066708e+00 -1.405689743941836767e+00 -1.401212271776881568e+00 -2.453693554360553364e+00 -1.838057636180948196e+00 -1.658636738286389134e+00 -1.520198375736166119e+00 -1.562105333835033250e+00 -1.416592260584828011e+00 -1.637018005062147452e+00 -2.013696485660202207e+00 -1.248022591992710151e+00 -1.472277872196958715e+00 -1.523184930272421411e+00 -1.697805450713774755e+00 -1.737872851749018288e+00 -1.582739658551093997e+00 -1.549400082033519643e+00 -1.311142052562242810e+00 -2.008535075979775986e+00 -1.567826908902320682e+00 -1.274124190147427393e+00 -2.145666513571950595e+00 -1.569454576556446046e+00 -1.733199969218110370e+00 -1.782582754957414917e+00 -1.426621737530765488e+00 -1.416321095227745408e+00 -1.438911826228576052e+00 -1.387947014227874254e+00 -1.592359232647483580e+00 -1.506973306184570260e+00 -1.685343300106151965e+00 -1.378813475639567798e+00 -1.809473961521225416e+00 -2.152710391598521955e+00 -1.428952834024618035e+00 -1.490208936417990238e+00 -1.240596117419168865e+00 -1.345138530547067113e+00 -1.327325817993130652e+00 -1.554258688731349647e+00 -1.465073681599667443e+00 -1.299498530148442743e+00 -1.597502495548006829e+00 -1.795699796623344113e+00 -1.414158862361730495e+00 -2.298222149151351701e+00 -1.853228491497542541e+00 -1.502738436239004383e+00 -1.562525678948172070e+00 -1.773176426181554799e+00 -1.809697695086313285e+00 -1.876711419815115800e+00 -1.448526135606936993e+00 -1.343514678124429373e+00 -1.384502324997524791e+00 -1.377761685471203812e+00 -1.518866591653663667e+00 -1.490874512731894308e+00 -1.567905171681398313e+00 -1.884003563809892867e+00 -1.819308866001205560e+00 -1.761566621914198105e+00 -1.340350184681466494e+00 -1.741035060681463076e+00 -1.521538989647353901e+00 -1.777007385642891180e+00 -1.640124152137280689e+00 -2.259767771478952358e+00 -1.620089753441948277e+00 -1.352230540253315461e+00 -1.669719071671923682e+00 -2.163394654790032678e+00 -1.988949195841303474e+00 -1.691279985341127778e+00 -1.339035087072013352e+00 -1.993651666027479452e+00 -1.454395991990544479e+00 -1.402699747765580263e+00 -1.660222948981854296e+00 -1.735019252880656948e+00 -1.839782958896676757e+00 -1.698036936505539662e+00 -1.669299611977068887e+00 -2.037256242511725102e+00 -1.431048259860354888e+00 -1.924553994912749921e+00 -1.569428638934440290e+00 -1.726968906326787456e+00 -1.593712572474680567e+00 -1.664963302154188307e+00 -2.103511657882740860e+00 -1.755270009543455245e+00 -1.351760488252549575e+00 -2.167598769472855125e+00 -1.231684107064614286e+00 -1.506596325203384934e+00 -1.864145877000835005e+00 -1.318197201552409048e+00 -2.230874273388698370e+00 -1.595187338417854539e+00 -1.739081924927874168e+00 -1.494551313114733659e+00 -1.625814319315691980e+00
-1.564843561268225880e+00 -1.672057477618301258e+00 -1.765756087496132665e+00 -1.493019554342598143e+00 -2.367899414070283370e+00 -1.565166986487191769e+00 -1.496817077812327756e+00 -1.572250266686074927e+00 -1.365891714669039025e+00 -1.915826359909297505e+00 -2.110293541807742201e+00 -1.345239494173501971e+00 -2.144129845524340272e+00 -1.454241828085149457e+00 -2.348160967049601755e+00 -1.341819751803237759e+00 -1.416403338894382635e+00 -1.538903053494170781e+00 -1.339218647509427429e+00 -1.248914815413813217e+00 -1.724629792545131712e+00 -1.231415167871121596e+00 -1.515841813826969586e+00 -1.962869809236262197e+00 -1.644178417403611370e+00 -2.116002161265784665e+00 -1.292603172686026980e+00 -1.622154668873464267e+00 -1.949118123292701066e+00 -1.370420822606663203e+00 -1.582790942770202491e+00 -1.535074444866102672e+00 -1.924417573739640508e+00 -1.876234310077828482e+00 -1.670750076642748549e+00 -1.573354390999154084e+00 -2.052281855258336840e+00 -1.388560236263137515e+00 -1.593912887272858736e+00 -1.735766505173876428e+00 -1.547964359680716440e+00 -2.186862174355422184e+00 -1.500423247197149923e+00 -1.357310017435451766e+00 -1.570111568682452496e+00 -1.737305117947866462e+00 -1.505678375963367843e+00 -1.354065272591354674e+00 -1.786856760877810979e+00 -1.662868176207548787e+00 -1.546286111495569271e+00 -1.722072525397181364e+00 -1.391096130576311429e+00 -1.316873353128751312e+00 -1.592421852112291258e+00 -1.895378936037671824e+00 -2.014138366261982949e+00 -1.768946067056818450e+00 -1.707395840598509018e+00 -1.246660044195044170e+00 -1.416711515752058226e+00 -1.403818775710001132e+00 -1.930657595874790022e+00 -1.345575085695036144e+00 -1.520699861399347652e+00 -1.808904146996608953e+00 -1.880254319886407455e+00 -1.649974360961016906e+00 -1.756412493112609052e+00 -1.656951521293891227e+00 -1.841590431282971396e+00 -1.670251848556784768e+00 -1.371915469826473721e+00 -1.168942840733632416e+00 -1.817993922923886840e+00 -2.286541248836782447e+00 -1.372636106014596180e+00 -1.133581601302551034e+00 -1.541186410595799750e+00 -1.617313076148062079e+00 -1.429385113528124363e+00 -2.137294270245512884e+00 -1.427230304434846886e+00 -1.425039366038592936e+00 -1.867275163128538695e+00 -1.398972394798436492e+00 -2.087488166773452392e+00 -1.386379228268358021e+00 -1.562328834686450119e+00 -1.410573334553107072e+00 -1.489508975760772902e+00 -1.851732475430396763e+00 -1.503966074519701213e+00 -1.696144296074646896e+00 -2.074351695012548014e+00 -1.412466320895838345e+00 -1.259753650338889308e+00 -1.831029189866834939e+00 -1.858318276694954641e+00 -1.578871886813381087e+00 -1.511505870935175633e+00 -1.441640148153063850e+00 -1.456580690780468368e+00 -1.898168213123220482e+00 -1.889723545549018446e+00 -1.530952850608664040e+00 -1.648531491176418617e+00 -1.595259165204190310e+00 -2.097320727348417790e+00 -1.337580168587157337e+00 -1.598249239806225352e+00 -1.262102689508915798e+00 -1.461984729818179840e+00 -2.030376633655785135e+00 -1.680037161125094824e+00 -1.934605189581110718e+00 -1.450123599279337983e+00 -1.374521343077372837e+00 -1.993451973723997295e+00 -2.293238394136099867e+00 -1.449505257847935491e+00 -1.537100785205292919e+00 -1.741718128101237717e+00 -1.912106008094413889e+00 -1.592414807370672314e+00 -1.724505722519007467e+00 -1.657683439527931846e+00 -2.211088566450480464e+00 -1.817361143326643003e+00 -1.815967627774396576e+00 -1.635223739557031486e+00 -1.854033002815033804e+00 -1.672771060307467250e+00 -1.572682560399105034e+00 -1.274629359690739427e+00 -1.441018430026579589e+00 -2.027238424562681995e+00 -2.244345540641916159e+00 -1.521097061132514083e+00 -1.795705585522205272e+00 -2.074542727373116957e+00 -1.638351357620214444e+00 -1.145783463326619289e+00 -1.895835983010447423e+00 -1.500608977104912034e+00 -1.842337546892517164e+00 -1.624849727621755724e+00 -2.263430654009319198e+00 -1.592547279819523487e+00 -1.941911189208262778e+00 -1.492382277269584501e+00 -2.016968900725115255e+00 -1.453057190150326861e+00 -1.894349459527101764e+00 -1.258767985254243937e+00 -1.500451264402172580e+00 -1.701511986605357851e+00 -1.407230204435608201e+00 -1.806514785958681646e+00 -1.942628111661822699e+00 -2.013214907945576115e+00 -1.626666841248956885e+00 -1.450346351399335321e+00 -1.826033204874401905e+00 -1.801317689841807290e+00 -1.553156756933760541e+00 -1.572035692920285221e+00 -1.707599881803202768e+00 -1.298383823566866324e+00 -1.413132500372628719e+00 -1.486182992570042050e+00 -2.331879353760017093e+00 -1.437630462584975843e+00 -1.506371656986249752e+00 -1.365134522379888971e+00 -1.599611276801723214e+00 -1.355874803084342162e+00 -1.916751384644958200e+00 -1.564939435421035530e+00 -1.553881019961436794e+00 -1.417842379280322973e+00 -1.911426405667701944e+00 -1.410022427632045439e+00 -1.935709108335772255e+00 -1.695439983888331614e+00 -1.755190199240800109e+00 -2.030964660766513052e+00 -1.546960838943141514e+00 -1.622646219077812368e+00 -1.550200989288134545e+00 -1.429409951289095648e+00 -1.564036415860293516e+00 -1.547481429233931172e+00 -2.013000047551467553e+00 -1.285943564539965056e+00 -1.870826825197886345e+00 -1.424201623328382960e+00 -1.603823996477793612e+00 -1.278510796279145767e+00 -1.836699142938935214e+00 -1.926726378032776132e+00 -2.339748042996956823e+00 -1.578609510203311972e+00 -1.564995976710875203e+00 -1.919105686071297834e+00 -1.702526974143175220e+00 -1.340695909598112356e+00 -1.946032400657738082e+00 -1.336789971066024485e+00 -1.451194749544554963e+00 -1.606957742336354134e+00 -1.332936762719171941e+00 -1.626693044490635787e+00 -1.959340143060725126e+00 -1.708910550278800011e+00 -1.389225547063866362e+00 -1.487485716076924147e+00 -1.378171474190601042e+00 -1.617877484071425398e+00 -1.518684927670459039e+00 -1.492569655398062300e+00 -1.477731784986148211e+00 -1.830393787956379636e+00 -1.696568429003975975e+00 -1.723577698414544779e+00 -1.827508162612370368e+00 -1.674327031888392270e+00 -1.450046185330097659e+00 -2.089005518291088048e+00 -1.376375900317835521e+00 -1.850488059524909135e+00 -1.341103516187093447e+00 -1.547060047600988142e+00 -2.119395852218812326e+00 -1.486777601075065958e+00 -1.781393682874058859e+00 -1.617090223701004970e+00 -1.582849188009991526e+00 -1.397982009322646491e+00 -1.886366763662058244e+00 -1.717433135536083677e+00 -1.482272937515118016e+00 -1.468242808426802881e+00 -1.746651935593793059e+00 -1.291717209637614383e+00 -1.518990358262995777e+00 -1.582005722561817818e+00 -1.532688293773338595e+00 -1.672282905489562044e+00 -1.428934063421873679e+00 -1.736879658795168035e+00 -1.419390893108945395e+00 -1.772955774646792548e+00 -2.167845600814759521e+00 -2.008491431459667798e+00 -2.193499565343611568e+00 -1.627378495816113269e+00 -2.463233559095921343e+00 -1.776218882823940248e+00 -1.847964655155836633e+00 -1.691396779933782568e+00 -1.454751215572938960e+00 -2.094671627170318295e+00 -2.000561490670197173e+00 -1.865659918608528089e+00 -2.229537288217860347e+00 -1.361662766479584841e+00 -1.613141639256337134e+00 -1.864856567496786521e+00 -2.094063277957790792e+00 -1.459583005721301951e+00 -1.775238190826841977e+00 -1.310682082822155703e+00 -1.540618251969091190e+00 -1.052328895543030995e+00 -1.760186460516685258e+00 -1.737367719668871935e+00 -2.029878939752959965e+00 -1.797525180926274002e+00 -1.512199842062392774e+00 -1.654731385299866853e+00 -1.421308104733695066e+00 -1.443068517406673745e+00 -1.476360436119120045e+00 -1.264974297882487164e+00 -2.268497456349429342e+00 -1.731675271366462932e+00 -1.885252534473405017e+00 -1.409547106587354826e+00 -2.034557587905839071e+00 -1.589467106490780823e+00 -1.564272805334886440e+00 -1.978114903008038716e+00 -1.359708431916530014e+00 -1.474083773472426362e+00 -1.448982132954288460e+00 -2.036994222669725296e+00 -1.603568150143942939e+00 -1.458551615142361868e+00 -1.518354033336349662e+00 -1.363393640473621327e+00 -1.734035067531410235e+00 -1.647351502529139200e+00 -1.693192542495372654e+00 -2.408389394422447705e+00 -1.536546701265489867e+00 -1.622848916647399831e+00 -1.587969500855382243e+00 -1.486526842633514978e+00 -1.444896911032611975e+00 -1.452757099316446476e+00 -1.325025205087501989e+00 -1.361929457266968457e+00 -1.225613703693713585e+00 -1.886971102715789605e+00 -1.778935093314910620e+00 -1.550906894305064343e+00 -1.181926168457114734e+00 -1.275106929753375917e+00 -1.594751250182757207e+00 -1.469167448174484303e+00 -1.504208840716090290e+00 -1.584824281361930431e+00 -1.636255334418206253e+00 -1.590510207576504298e+00 -1.348216846051677908e+00 -1.209133370063642854e+00 -2.086948233944965203e+00 -1.476066966716835127e+00 -1.463516640432290572e+00 -1.556305059731606599e+00 -1.674375583937397716e+00 -1.533303338389809367e+00 -1.417887794914721722e+00 -1.363486328552298010e+00 -1.796279039764765439e+00 -1.670967780274240200e+00 -1.318964777480954753e+00 -1.567978405442224776e+00 -1.693991419887560967e+00 -1.567408711432652701e+00 -1.961580526007207226e+00 -2.186688194512414807e+00 -1.332061866508746029e+00 -1.600038898335404358e+00 -1.842715937333107457e+00 -1.527609147441421511e+00 -1.365242904798541268e+00 -1.651929978592364456e+00 -1.375829984788368376e+00 -1.372752399078158270e+00 -2.117761008720663973e+00 -1.661206571378317731e+00 -1.279883563543558145e+00 -1.814176122616472320e+00 -1.639071491026626637e+00 -1.967788095744706478e+00 -1.712624230548160709e+00 -1.474795539975723102e+00 -1.247255979963112882e+00 -1.331287361911587475e+00 -1.439810863133539121e+00 -1.247942640144450666e+00 -1.462627381361656154e+00 -1.529452564178897633e+00 -1.466529350079617044e+00 -2.072275373182591807e+00 -1.930418300079369986e+00 -1.508336631664124683e+00 -1.701988093321943118e+00 -2.613780609325477400e+00 -1.379193790840117950e+00 -1.517101026251227669e+00 -1.471298755558402949e+00 -1.852562275277606085e+00 -1.631565458875370744e+00 -1.358166752195345550e+00 -1.783338191718184085e+00 -2.211204752480466329e+00 -1.549219542458259546e+00 -1.739880824583117658e+00 -1.508109035981526125e+00 -2.225719261780546354e+00 -1.519276811487497048e+00 -1.229288119638935139e+00 -1.678694621140859988e+00 -1.769169401995143165e+00 -1.728826171987714488e+00 -1.387100407902888577e+00 -1.402482639174085666e+00 -1.466984604211225562e+00 -1.456613708524590045e+00 -1.359946309643610185e+00 -1.274546918218773195e+00 -1.620496842985341690e+00 -1.617374985713204039e+00 -1.626061285128591383e+00 -1.592753013341392965e+00 -1.433704325002416402e+00 -1.947233312052831788e+00 -2.007196604836573695e+00 -1.869275430112688596e+00 -1.877941132486274922e+00 -1.953036178597596706e+00 -1.568544886213081746e+00 -1.906678538917486732e+00 -1.618133575152113979e+00 -1.410656242167066310e+00 -1.564944880278720918e+00 -1.487873580616194236e+00 -2.177450391389276874e+00 -1.547757351154688266e+00 -1.349306825436548118e+00 -1.449869249687900652e+00 -1.573796862764433868e+00 -1.418931369189053937e+00 -1.648704151221442427e+00 -1.492585944557226263e+00 -1.780988904968292985e+00 -1.914099641021837606e+00 -1.121230916065302896e+00 -2.206163786923389214e+00 -1.469314189225049194e+00 -1.869042751089471155e+00 -1.592758348104968968e+00 -1.355085075897048741e+00 -1.858131645055370429e+00 -1.612528365454736212e+00 -1.349059515716564794e+00 -1.683761004324027866e+00 -1.427105259654541269e+00 -1.630934684805743329e+00 -1.616795488173447204e+00 -1.659039197599638138e+00 -1.704319679401468113e+00 -1.656210166539752837e+00 -1.655163324853851092e+00 -1.490226995432697210e+00 -1.582304389439889825e+00 -2.181589375373158113e+00 -1.712455284494157182e+00 -1.672825997649233010e+00 -1.480305904423175001e+00 -1.461138445852927292e+00 -1.495500483303068284e+00 -2.118369974946463952e+00 -1.920309312995700957e+00 -1.432106956652849705e+00 -1.393776101886862184e+00 -1.437645477296259688e+00 -1.349634783246754566e+00 -1.745548088609850668e+00 -1.521562284505594276e+00 -1.651520423874244248e+00 -2.674173923553280208e+00 -1.429880925931880320e+00 -1.518473046442459617e+00 -1.717970016194548588e+00 -1.227130731071568448e+00 -1.487469575375496067e+00 -1.774807880553656680e+00 -1.600463906133043901e+00 -1.640858062637834625e+00 -1.365589609285994488e+00 -1.529349652775648938e+00 -1.571423163191411509e+00 -1.621337946458488277e+00 -1.857014271242475756e+00 -1.551556074406890584e+00 -1.585882839673631750e+00 -1.211960716665031468e+00 -1.667393886260750691e+00 -1.870199896706590703e+00 -1.531670088473299662e+00 -1.719313662641388518e+00 -2.005194102378468290e+00 -1.627652160789187397e+00 -1.559618369369587532e+00 -1.859087216669128351e+00 -1.278890621227199320e+00 -1.483474990167116481e+00 -1.324989010875082807e+00 -1.673741952458471349e+00 -1.501418435872613921e+00 -1.665907890714396933e+00 -2.456225414323957690e+00 -1.465396915828603319e+00 -1.363679527364181521e+00 -1.638900069864370757e+00 -1.442501189916097548e+00 -1.257379978062241666e+00 -1.923519431740060570e+00 -1.690552786290723919e+00 -1.541498084222455045e+00 -1.781049700021990478e+00 -1.231518279183986486e+00 -1.605074081652398510e+00 -1.650031702173224701e+00 -2.535830552124316295e+00 -1.741844514067126592e+00
-1.259923036445669053e+00 -2.032570832712705222e+00 -1.523953096496216464e+00 -1.495328614115575050e+00 -1.516650220521041925e+00 -1.384649359610583108e+00 -1.879387290867018612e+00 -1.883495372681598834e+00 -2.572551332462793994e+00 -1.834367259758692636e+00 -1.853536270746479309e+00 -1.354927423035593659e+00 -1.301436793561635108e+00 -1.497729252820162671e+00 -1.718314878580938121e+00 -1.915971012574478882e+00 -1.553711266560533710e+00 -1.603889855858497082e+00 -1.551857666740342756e+00 -1.598854300457139388e+00 -1.544101153845661489e+00 -1.796387195390095837e+00 -1.811441639888283772e+00 -2.614763869657450446e+00 -1.439214868855643870e+00 -1.353280648214779669e+00 -1.549440279592886105e+00 -1.770101074726702306e+00 -1.474108333317164732e+00 -1.672422676111274598e+00 -1.839271613594157362e+00 -1.916461813765008459e+00 -1.425908581264530683e+00 -1.680253322217750922e+00 -1.753408932965783151e+00 -1.433638492270614462e+00 -1.485609818132846094e+00 -1.679322022357671917e+00 -2.044787109791123214e+00 -1.722419973169678986e+00 -1.815907977294592968e+00 -1.403538331963551045e+00 -1.663191355520430514e+00 -1.653573793590097818e+00 -1.558578979365801587e+00 -1.481565126299982049e+00 -1.380508603360839137e+00 -1.334266777976839569e+00 -1.374510524961076507e+00 -1.539078807356320855e+00 -2.059338632978793271e+00 -1.439124064970199957e+00 -1.523539641814856127e+00 -1.635535703874544833e+00 -1.360439061961794316e+00 -1.708321885538113261e+00 -1.524394226859233648e+00 -1.561344781737263432e+00 -1.920019941695779275e+00 -1.584770187628588678e+00 -1.312955514493641562e+00 -1.908947499509571877e+00 -1.750581585355013070e+00 -1.421174427800363738e+00 -1.303350771166230437e+00 -1.541103389880396302e+00 -1.435025158661454636e+00 -1.708442655542430133e+00 -2.367785906909801064e+00 -1.576020037380245764e+00 -1.582439125574546690e+00 -1.422221974987081916e+00 -1.468717779740611018e+00 -1.878831171964342683e+00 -1.779535902698830219e+00 -1.625078815483816497e+00 -1.398025520462269355e+00 -1.678144428044555880e+00 -1.817157995763575951e+00 -1.683238754230185652e+00 -1.563484988835526890e+00 -1.700213381977233151e+00 -1.529797298035216135e+00 -1.518249402530074788e+00 -2.117269771323408989e+00 -1.482069903303269154e+00 -1.424712903541138109e+00 -1.862595801471726986e+00 -1.819532223893116640e+00 -1.709906632406567484e+00 -2.053896576632461279e+00 -1.372138718958557657e+00 -1.500223956123936997e+00 -1.732758311015764274e+00 -1.812679124286571630e+00 -1.656622982283236789e+00 -1.566052533816385539e+00 -1.505428569117800430e+00 -2.346392323536388158e+00 -1.794018613788625816e+00 -1.441041241733772349e+00 -1.956717864149083219e+00 -1.850944447442049778e+00 -1.507487575057124829e+00 -1.707681194786452528e+00 -1.701626719826442313e+00 -1.544995488378549275e+00 -1.263763039083350526e+00 -1.382104176895840641e+00 -1.357317590278336539e+00 -1.673919112206285087e+00 -2.288813843778032542e+00 -1.431394995389565050e+00 -2.327070904760690340e+00 -1.669739566314817125e+00 -1.901685927283071509e+00 -2.472891628715982559e+00 -1.560772297470359060e+00 -1.458536440320076011e+00 -2.030274088262451482e+00 -1.672847698462055055e+00 -1.305391218799153652e+00 -1.476697570974549345e+00 -1.586123960670819510e+00 -1.487802855927023327e+00 -1.906560909973201490e+00 -1.360169282536803248e+00 -1.903251138879243909e+00 -1.491783519491323595e+00 -1.313593979580276239e+00 -1.771569403006512999e+00 -1.543060099303516175e+00 -1.658969728012953393e+00 -1.701457629089452528e+00 -1.451749555955006432e+00 -2.701407567577515323e+00 -1.785683865530365289e+00 -1.512355562106126872e+00 -1.517771348880247340e+00 -1.425448349648309465e+00 -1.562539491150304549e+00 -1.426481192454488900e+00 -1.606700329653789394e+00 -1.510345080748086266e+00 -1.288487954879345532e+00 -1.935019092321523360e+00 -1.411210781540249037e+00 -1.480029161071912513e+00 -1.872142502036840073e+00 -1.243137817890111352e+00 -1.427015673808101237e+00 -1.708993191349485574e+00 -1.554458794304691693e+00 -1.345130047372312232e+00 -2.108495115473609793e+00 -1.524598362283079656e+00 -3.384310999788828767e+00 -1.970639842553523868e+00 -2.130299885845824193e+00 -1.526093998100330085e+00 -2.062186152567349939e+00 -2.069001320405769562e+00 -1.608536207263109974e+00 -1.399199158997164627e+00 -2.122308425500110562e+00 -1.750328397121585722e+00 -1.544387667619016913e+00 -1.765485489139338782e+00 -1.786411606727948964e+00 -1.134524388182508448e+00 -1.627349914396573283e+00 -1.230632948493078027e+00 -1.223945735515959310e+00 -1.975592369681574256e+00 -1.378367430200500010e+00 -1.537237931235298172e+00 -1.938723336376785067e+00 -1.849137237764425956e+00 -1.438425470192198796e+00 -1.460119598736884239e+00 -1.506954630739967049e+00 -1.228689813078476689e+00 -1.827490305631466416e+00 -1.552848954746864241e+00 -1.812805439582030331e+00 -1.331074128764409448e+00 -1.927715559782524624e+00 -1.590591362021630317e+00 -1.488947470330031164e+00 -1.306681138599741443e+00 -1.940195383570041177e+00 -1.614075821124407950e+00 -1.674331056582597732e+00 -1.458116383459740817e+00 -1.336954513070752526e+00 -1.160067648334893065e+00 -1.422691485750873897e+00 -1.843309033725717416e+00 -1.642264219156345684e+00 -1.717191254783099197e+00 -2.046169529996370251e+00 -2.113893144325165174e+00 -1.574939368413462715e+00 -1.467298456307922772e+00 -1.212305640903823534e+00 -1.493209473133655596e+00 -1.559084300544431256e+00 -1.494380443004061476e+00 -1.491316768409564064e+00 -1.638417063614526770e+00 -1.370441591149635041e+00 -2.720459202228893592e+00 -1.332490231651552337e+00 -1.880850911606807063e+00 -1.332425000800065984e+00 -1.906547400433377115e+00 -1.411806593963579992e+00 -1.623243066665012169e+00 -2.293576535929975346e+00 -1.532203214445044814e+00 -1.646645245509062772e+00 -1.451278817646481478e+00 -1.321650026273664347e+00 -1.347203010310709548e+00 -1.498480513780436230e+00 -1.464452683366602725e+00 -1.583848543365218742e+00 -1.408900139988467304e+00 -1.403274927362852642e+00 -1.533298055115813741e+00 -1.832689034337960043e+00 -1.689077557030909338e+00 -1.638917797938257204e+00 -1.782808323994683697e+00 -1.489818631116453185e+00 -1.648998886228245642e+00 -1.343664510681825242e+00 -2.275114538238060646e+00 -1.443852723867094845e+00 -1.837464412274852910e+00 -1.649122112071810253e+00 -2.304460847481526020e+00 -1.784782083248102946e+00 -1.840422137273515002e+00 -1.347659530779873327e+00 -1.523504451371703317e+00 -1.488421751397091652e+00 -1.677577508295870601e+00 -1.323700794427094873e+00 -1.438007141955010226e+00 -1.404635559567912084e+00 -1.306403420356401002e+00 -1.502853872592667006e+00 -1.423296199837688958e+00 -2.037491541819689722e+00 -2.275035999650265151e+00 -2.146947418624155279e+00 -1.710912392815144178e+00 -1.663587199881288781e+00 -1.731696236475229966e+00 -2.297370293879244851e+00 -1.494839029638693084e+00 -1.429156096568689138e+00 -1.490158885280894241e+00 -1.651238785296101907e+00 -1.344812660092038481e+00 -1.926604048743326025e+00 -1.817817642430559211e+00 -2.488339278259924736e+00 -1.498419758229525112e+00 -1.414480590057851428e+00 -1.750087840385701199e+00 -1.910978465811972837e+00 -1.818523195732197006e+00 -1.863464630503859354e+00 -1.408808874119971799e+00 -1.720889327172935523e+00 -1.501463165914907805e+00 -1.699802719444071908e+00 -1.570537833209178613e+00 -1.529405655792652752e+00 -2.313085019461789571e+00 -1.515441184225545523e+00 -1.516409567443339768e+00 -1.402949641644293255e+00 -1.709460641395085689e+00 -1.557701117758612641e+00 -1.188772010341999863e+00 -1.890292997002045228e+00 -2.086366696257405895e+00 -1.428079096824067529e+00 -1.586436901491192097e+00 -1.673820325475084747e+00 -1.588682678469676368e+00 -1.258727930296292152e+00 -2.116113955983278672e+00 -1.636241434804211581e+00 -1.510522640063805655e+00 -1.766089133798438127e+00 -1.753332022334747942e+00 -2.074479069797567909e+00 -1.399400156454413180e+00 -1.502839031187047425e+00 -1.491465786054868126e+00 -1.419127352983367230e+00 -1.699634165524585461e+00 -1.526429144922281989e+00 -1.816673578034526448e+00 -1.733695721128064360e+00 -1.532799391034712411e+00 -1.846782808393395481e+00 -1.545618183831784842e+00 -1.731267987959926202e+00 -2.830044850027045644e+00 -2.003916638887716317e+00 -1.544851282565958606e+00 -1.524563300030891577e+00 -1.452426490871177034e+00 -1.353698522005192473e+00 -1.371274825797492269e+00 -1.252896115625450779e+00 -2.197837935389648223e+00 -1.370071655483859008e+00 -1.549590034763286717e+00 -1.380301431275605228e+00 -1.724223112578096906e+00 -1.548451083413443286e+00 -1.790345963192273793e+00 -1.472409056897221902e+00 -1.541254803203684354e+00 -1.560714591787875749e+00 -1.641741497132532812e+00 -1.949066574930286233e+00 -1.776383297056993937e+00 -1.630098998377175645e+00 -1.508431454175495290e+00 -1.517375162970915570e+00 -1.853863904674438734e+00 -1.536565011253634871e+00 -1.839801676045873746e+00 -2.589786584431807093e+00 -1.553254510922631670e+00 -1.743178632607668810e+00 -1.533596865108171947e+00 -1.452459153676393999e+00 -2.100360944140336805e+00 -1.266517125767932184e+00 -1.369984486306538241e+00 -1.406233560576019226e+00 -1.568846101574799423e+00 -1.403017873619567757e+00 -1.383751805415140090e+00 -1.835938839382852628e+00 -1.652307984337696434e+00 -1.396074950656886138e+00 -1.484280532583795331e+00 -2.032052922662463512e+00 -1.910566355854891540e+00 -1.451781587807096985e+00 -1.686746598879895975e+00 -1.530607685215529923e+00 -1.774128797795520018e+00 -1.623315899640896509e+00 -1.745015604726344760e+00 -1.461815774298302895e+00 -1.547869622690414504e+00 -1.524102506490493392e+00 -1.391473036483793280e+00 -1.713799376602800573e+00 -1.718905381587484404e+00 -1.136030077754873080e+00 -2.181065094377408364e+00 -1.647320543271670434e+00 -1.317494247879093194e+00 -1.629033203507893157e+00 -1.442617185782472999e+00 -1.460917052241714309e+00 -1.486253818764366130e+00 -1.538581597503839271e+00 -1.869956085110795252e+00 -1.584821100851306896e+00 -1.561023835518068337e+00 -1.377448962628607276e+00 -1.632034520529889399e+00 -1.141153968303238786e+00 -1.598771957777334274e+00 -1.343764910820647085e+00 -1.907862724906669527e+00 -1.925014543910660736e+00 -1.380660661774875786e+00 -1.530182299201086726e+00 -1.815925304749389069e+00 -1.516039365824681351e+00 -1.604570371110226157e+00 -1.373572367333782518e+00 -1.483090064039843670e+00 -1.344930121781201526e+00 -1.444727612005217710e+00 -1.627862218756485735e+00 -1.463996346983796215e+00 -1.691935735145466690e+00 -1.635031616357140560e+00 -1.082232265137205829e+00 -1.579899326635463286e+00 -1.858474462154035223e+00 -2.276197415334864527e+00 -1.334151867327746821e+00 -2.070918270149993745e+00 -2.224522041338232281e+00 -1.618833500747447696e+00 -1.850123413838506314e+00 -1.900497292556365903e+00 -1.753671453566305605e+00 -1.635396016934589580e+00 -1.754324667123478454e+00 -1.771711654874778663e+00 -2.097218556025139513e+00 -1.556363171091989628e+00 -1.959998994618054047e+00 -1.514806197176327585e+00 -1.707555516032203347e+00 -1.485379535787858973e+00 -1.167152292179236772e+00 -1.518527560157385103e+00 -1.789943771844316078e+00 -1.537969292269946608e+00 -1.551660857293149620e+00 -1.465346128679045901e+00 -1.662214660696243573e+00 -1.805688431857459531e+00 -1.670094776559038818e+00 -1.408646547639426316e+00 -1.639299671885579901e+00 -1.694837590897774859e+00 -1.471277014078417489e+00 -1.859733789940188675e+00 -1.379433483493497814e+00 -1.892053055766657277e+00 -1.608766433575686161e+00 -1.842673972913320801e+00 -1.796061807612641115e+00 -2.002967914052549148e+00 -1.591604343020195822e+00 -1.690437888983803871e+00 -1.301690627752782881e+00 -1.749089840178775335e+00 -1.548986743262296351e+00 -1.227750536852794783e+00 -1.419905275797648692e+00 -1.373560865315514468e+00 -1.523122885115040459e+00 -1.477683409151208549e+00 -1.317778531963504918e+00 -1.673089568134284777e+00 -1.559216952362553421e+00 -1.225380798004565230e+00 -1.393138007115953592e+00 -1.253557888449023494e+00 -1.813376994921682250e+00 -1.632725539878506993e+00 -1.633617611511894552e+00 -1.678480696830001229e+00 -1.696738408592333380e+00 -1.466482308048903338e+00 -1.304761215888186277e+00 -1.453952700676245602e+00 -1.366629748129225552e+00 -2.134397232515146570e+00 -1.343941555255725451e+00 -1.343594683134387902e+00 -1.652285978415657608e+00 -1.958183017794308256e+00 -1.340958699705719903e+00 -1.742431025312298543e+00 -1.606294980224935554e+00 -1.729201545901001058e+00 -1.225261957590134898e+00 -1.359977274371742872e+00 -1.371121888796436039e+00 -1.540884247426581588e+00 -1.433363278699960164e+00 -1.624199166945459405e+00 -1.758639257133630451e+00 -2.674990175365802969e+00 -1.899089976896815912e+00 -1.368957929259272177e+00 -1.307677165185759272e+00 -1.525732174318107592e+00 -1.774957804553828122e+00 -1.427327844408335933e+00 -1.388481800290603196e+00 -1.662893139989338742e+00 -1.440297814378096009e+00 -1.795350821018267151e+00 -1.531298413126879199e+00 -2.047590545863980704e+00 -1.931200552371211465e+00 -1.916553393159288854e+00 -1.410995996695299848e+00 -1.522266035912635429e+00
-1.296669581882245126e+00 -2.075057231225788890e+00 -1.744735307045703454e+00 -1.868458807335681149e+00 -1.649850714000276053e+00 -1.280651601333912870e+00 -1.497850019673357291e+00 -1.364833242702770733e+00 -1.424600546279128466e+00 -1.765429493931894855e+00 -1.772328646731585744e+00 -2.196786305635495040e+00 -2.032417101692290728e+00 -1.721374660256213662e+00 -1.988185107741046620e+00 -1.842946183674232685e+00 -1.445697535380143339e+00 -1.964985181695227512e+00 -1.562292485470625047e+00 -1.570798737263888301e+00 -1.401841306554941102e+00 -1.448234229593117650e+00 -1.570534431391283015e+00 -1.723402343827670880e+00 -2.190288498203529777e+00 -2.377527412172580679e+00 -1.833061412947470048e+00 -1.901311839353624134e+00 -1.434557591075139138e+00 -1.984351481736419842e+00 -2.408005882466364600e+00 -1.824113711850620989e+00 -1.465682847577872039e+00 -1.535461413706304290e+00 -1.622598741275629974e+00 -1.868874349840804028e+00 -1.574989288191492198e+00 -1.345133440422856097e+00 -1.423115371295100129e+00 -1.489727801598549783e+00 -1.821389461530639631e+00 -1.320395503412433280e+00 -2.037699923857232864e+00 -2.144275342717917976e+00 -1.809891774726945624e+00 -1.687400982008579353e+00 -1.610637821518200896e+00 -1.823843491812382478e+00 -2.230782266870108721e+00 -1.720794670705073637e+00 -1.647971880373354514e+00 -1.636635985491230239e+00 -1.891532309851368332e+00 -1.884492614692500512e+00 -1.617041464492843472e+00 -1.766754044423389125e+00 -1.437639966564622673e+00 -1.463291077810302321e+00 -1.644266858051204538e+00 -1.642513318276017875e+00 -1.323641150108193054e+00 -2.019402303222377792e+00 -1.673798447818047430e+00 -1.838737480164140070e+00 -1.643445729427425617e+00 -1.540426086785822157e+00 -1.717915432239633722e+00 -1.965557900941322877e+00 -1.714597025694456933e+00 -1.319310006523549239e+00 -1.276197995152535958e+00 -1.787632379161460783e+00 -1.651438898365465979e+00 -1.211402033656069133e+00 -1.843545076507997482e+00 -1.443590938005518076e+00 -2.221307252066570648e+00 -2.390254966879093335e+00 -1.402298702000784658e+00 -1.906486801632585770e+00 -1.887031639400625238e+00 -1.935297868049057790e+00 -1.443868520023385393e+00 -1.347984522558874465e+00 -1.454199772146892000e+00 -1.648298371824938657e+00 -1.715509314795042428e+00 -1.715294164768091045e+00 -1.507057791021191973e+00 -1.430564290202279043e+00 -1.383079566447776854e+00 -1.598741746588018264e+00 -1.358996320330989827e+00 -1.385666906748974414e+00 -1.517204354054537685e+00 -2.286789796398459806e+00 -1.871960754106172908e+00 -1.463253151708058919e+00 -1.674531451909936131e+00 -1.762832268127471291e+00 -1.689759915569084781e+00 -1.623891930440935605e+00 -1.582372408685803533e+00 -1.483729567009140160e+00 -1.624649531333733687e+00 -1.604515894804582787e+00 -1.572722490546071716e+00 -1.652700501736745320e+00 -1.571879992926980441e+00 -1.986098694272734333e+00 -1.435857725471364033e+00 -1.661549447779275379e+00 -2.012175453614319931e+00 -1.246707822967939139e+00 -1.736617376530660284e+00 -1.686473187546643437e+00 -1.758689100241992653e+00 -1.506081830110621356e+00 -2.166866832919994934e+00 -1.537970935853662180e+00 -1.398596308332981542e+00 -1.479187564729917970e+00 -1.581069284135041997e+00 -1.765621167227909627e+00 -1.407746491200491334e+00 -1.863208025391779099e+00 -1.535299764928856892e+00 -1.747875142408320093e+00 -1.644577361513035685e+00 -1.688210885462358313e+00 -2.178454604917682058e+00 -1.331015019704031133e+00 -1.614631097864988929e+00 -1.315870096917569843e+00 -1.944271427450398271e+00 -1.524997493021196915e+00 -1.204152356696326143e+00 -1.861645073346558377e+00 -1.614790088158671866e+00 -1.906704545196918010e+00 -1.351764583098125305e+00 -1.719233891649774693e+00 -1.476364043318303398e+00 -2.532530923423069069e+00 -1.628187644579501159e+00 -1.661741704294805944e+00 -1.479492274743942071e+00 -1.795398016896858184e+00 -1.455987745761021745e+00 -1.369021072297514685e+00 -1.645995674591222757e+00 -1.687972881857628504e+00 -1.362034850130692698e+00 -1.448530495173407262e+00 -1.215544156489732686e+00 -1.637079621271775309e+00 -1.639306979834439737e+00 -1.636798936491436152e+00 -1.443059739059890045e+00 -1.293749930489287436e+00 -1.614452195591268957e+00 -1.415850446937911178e+00 -1.404041918511468090e+00 -1.620391588185752019e+00 -2.357187085975783525e+00 -1.540310377325532665e+00 -1.478815399189607360e+00 -1.761967249061012319e+00 -1.401122642368453075e+00 -1.649496219292436949e+00 -1.747648257903504865e+00 -1.770938573536428695e+00 -1.327000266580092180e+00 -1.391976952014939206e+00 -2.455028795715843870e+00 -1.589307879604417550e+00 -1.529366277116666284e+00 -1.709104947617335224e+00 -1.366209515778207706e+00 -1.798806860163890242e+00 -1.587457277450727622e+00 -1.338349252604313921e+00 -1.366939343092583581e+00 -1.916777334393688470e+00 -1.510250388069292349e+00 -2.075995712557552775e+00 -1.911904035714566463e+00 -1.509369785508743123e+00 -1.585776528125752316e+00 -1.610832477891941616e+00 -1.446463675836056950e+00 -1.515004755178589901e+00 -1.769073873379580775e+00 -1.670832242122224365e+00 -1.388898212527750253e+00 -1.551350685480325398e+00 -1.602804710339337024e+00 -1.389005720112781672e+00 -1.764527771779440979e+00 -2.246050025876800582e+00 -1.955870161451696676e+00 -1.261926999275809091e+00 -1.428607651228555264e+00 -1.505790228982611945e+00 -1.585352527937925915e+00 -1.642356409829970998e+00 -1.759436334324942841e+00 -1.443708415323990968e+00 -1.185999893158239837e+00 -1.264775868107621548e+00 -1.509214439094755500e+00 -1.815002523579710259e+00 -1.528913315592562272e+00 -1.372094984746261126e+00 -1.478800353997712813e+00 -1.523160214406210189e+00 -1.673936862677450899e+00 -1.502972500003292744e+00 -1.482750264266428530e+00 -1.387171936106586623e+00 -1.430749223710043871e+00 -1.538336478661113338e+00 -1.312115262677780558e+00 -1.567502562455046045e+00 -1.403160882053309688e+00 -1.644014430944057414e+00 -1.732714475447110214e+00 -1.766743014953375823e+00 -2.013525171786826995e+00 -2.158778612680302356e+00 -2.056277309179019852e+00 -1.514962271570575947e+00 -2.037311567246780086e+00 -2.097413778092722225e+00 -1.874627670108446997e+00 -2.002335103377517633e+00 -1.637000146618943663e+00 -1.642756795674279457e+00 -1.317853278132665062e+00 -1.834019362832812527e+00 -1.644840431174829476e+00 -1.572421855905357990e+00 -1.859663123698784615e+00 -1.949402472752516768e+00 -1.515154160974535591e+00 -1.644602910119226546e+00 -1.413131907624694428e+00 -1.786659595603253381e+00 -1.301934367683313498e+00 -1.492223938195737620e+00 -1.721437276447383091e+00 -1.715631682577781536e+00 -2.266757718196699578e+00 -1.903977874371967305e+00 -1.478396911855690110e+00 -1.846868747382899301e+00 -2.095979190093827160e+00 -2.020441654364601547e+00 -1.476748472896722397e+00 -1.502824960459869796e+00 -2.018154254417952487e+00 -1.529247213542899164e+00 -1.719213711059573768e+00 -1.865509886063392742e+00 -1.401019976517614785e+00 -2.152059121955188559e+00 -1.601989068809480443e+00 -1.577945568206227112e+00 -1.828790638309753858e+00 -1.644908306890908722e+00 -1.922171217375229002e+00 -1.278132196563709133e+00 -1.442320309652286303e+00 -1.475863265133124047e+00 -1.632770701582327177e+00 -1.605958191416095859e+00 -1.398825539315211808e+00 -2.513145467547473810e+00 -1.448987294358656364e+00 -1.835600779792209813e+00 -2.121685079844507271e+00 -1.779849757068747929e+00 -2.471001853366107337e+00 -2.228429826502371203e+00 -1.748373580763296520e+00 -1.831818244346840263e+00 -1.614601394671820067e+00 -1.621103622197582084e+00 -1.648128147746048988e+00 -1.537132626805452373e+00 -1.235487838123261906e+00 -1.479206631975539254e+00 -1.410908212182969024e+00 -1.523758712979362162e+00 -1.665528319982797489e+00 -1.427042740766394813e+00 -1.738725600615219635e+00 -1.885524651739871160e+00 -1.662464701107214449e+00 -1.524619971436559362e+00 -1.668171118321698065e+00 -2.073125432311962779e+00 -1.857399646925403269e+00 -1.339837714517783773e+00 -1.512666845468460419e+00 -1.637530117452174583e+00 -1.666976018078213162e+00 -1.436739355363408688e+00 -2.102408231643814407e+00 -1.703054821361265070e+00 -1.531139464991535082e+00 -2.195389081228460881e+00 -1.363570889649200035e+00 -1.942400507696566914e+00 -1.502055984295591617e+00 -1.459111797309845082e+00 -1.918798713632106079e+00 -1.577120007041236782e+00 -1.756076154807682421e+00 -1.480238361409524028e+00 -1.534439022429306743e+00 -1.776057570115859630e+00 -1.566771794482422875e+00 -1.656797914866975363e+00 -1.684962681811963847e+00 -1.539191078678517677e+00 -1.444842311053394779e+00 -1.552947932451163471e+00 -1.331229471467931136e+00 -1.539595936996999814e+00 -1.483421743747886712e+00 -1.392843668948720470e+00 -1.795953536306726939e+00 -1.752254704427162135e+00 -1.642564444113095545e+00 -1.911883550609801530e+00 -1.955345339416250994e+00 -1.612010068962464349e+00 -1.769061653532273404e+00 -1.751820529134754167e+00 -1.336427536160462726e+00 -1.394463423903901322e+00 -1.822412257667761937e+00 -1.601281862483070473e+00 -1.169659500842551436e+00 -1.607671167148727154e+00 -1.640680111688690879e+00 -1.702516568399248698e+00 -1.825012248481640453e+00 -1.711085110784851926e+00 -1.659437573682653433e+00 -1.951018595740421802e+00 -1.700531575223861447e+00 -2.331919564291332403e+00 -1.699296270453918289e+00 -1.504444896996210090e+00 -1.494213809150652494e+00 -2.051914328991622849e+00 -1.648256157073676231e+00 -1.657968731409260155e+00 -1.420610143549847715e+00 -2.552103724615474079e+00 -1.573209146622684962e+00 -1.751949385304151230e+00 -1.463652399536024440e+00 -1.404561693447770487e+00 -1.431705856460159687e+00 -1.995910561686193851e+00 -1.453228957381578645e+00 -1.978291382956052225e+00 -1.498776859399974848e+00 -1.588848962738732329e+00 -1.471711292667527538e+00 -1.453839185878979423e+00 -1.506971412158683687e+00 -1.785071165037697583e+00 -1.498943930225939081e+00 -1.642287669831822283e+00 -1.213378913847095397e+00 -1.360903451452227131e+00 -1.280824132042015950e+00 -1.740666193924769178e+00 -2.143339186721809675e+00 -1.188309774235392968e+00 -1.628611514084784329e+00 -2.171307938966048123e+00 -1.389727204241295366e+00 -1.669248979384275300e+00 -1.478094235193672557e+00 -1.312760067017139098e+00 -1.568919331282774055e+00 -1.276977037271635806e+00 -1.652473124877725130e+00 -1.418081131266493822e+00 -1.702788889994402366e+00 -1.645805244956221491e+00 -1.539060575209868276e+00 -1.183733770040398259e+00 -1.874874478646421760e+00 -1.528686011553977542e+00 -1.982994292456170538e+00 -1.417010179588948482e+00 -1.426005506806659051e+00 -1.672616529284097098e+00 -1.270531461808642293e+00 -1.402963983591128283e+00 -1.691804441019409078e+00 -1.490742436315247499e+00 -1.764818638574412457e+00 -1.551129103279601296e+00 -1.445256236870319233e+00 -1.661086796220097472e+00 -1.336671798607022454e+00 -1.572085308183353458e+00 -1.573518631313933991e+00 -1.398223283435894304e+00 -1.625326672810139428e+00 -1.558371121159331407e+00 -1.430453136044178120e+00 -1.468175272105497475e+00 -1.480244594274819026e+00 -1.475998161004218989e+00 -1.669304826702151079e+00 -1.379547680408574895e+00 -1.637036377541158494e+00 -2.049882355706034165e+00 -2.062488061196507960e+00 -1.830469665818691860e+00 -2.328330768072717216e+00 -1.499747990659365149e+00 -1.903706742544583941e+00 -1.805312449775028139e+00 -1.407507249892476997e+00 -1.446117346093797718e+00 -1.560804101348297834e+00 -1.296075460905075971e+00 -1.797935329215832656e+00 -1.200048728009281973e+00 -2.653527494475427684e+00 -1.704237282315920865e+00 -1.495206062507597133e+00 -1.407820344515205990e+00 -1.908406191391214923e+00 -1.556170629508943914e+00 -1.400429786733304649e+00 -1.607337266351188010e+00 -1.337350144497547078e+00 -1.495781296123197102e+00 -1.771590429191557625e+00 -1.783780843542748684e+00 -1.508040106255288171e+00 -1.360031027051800567e+00 -1.471773286278048154e+00 -1.420408466615458165e+00 -1.703102844008078431e+00 -1.756435890885718276e+00 -1.562774464602350255e+00 -2.029340208304533544e+00 -1.833630043533903908e+00 -1.374370487130480489e+00 -1.918125416324044430e+00 -1.098603266987329796e+00 -1.613777281105488237e+00 -1.908148925389411943e+00 -1.406641933596600946e+00 -1.344353845000161529e+00 -2.045751599499198825e+00 -1.416973385617725123e+00 -1.467910963801512647e+00 -1.599733447852450752e+00 -1.748666258812157981e+00 -1.606889330537237148e+00 -1.824925406929686078e+00 -1.852264590490340090e+00 -1.601441726841662527e+00 -1.594308252601447151e+00 -1.549364866251133899e+00 -2.712217059106029282e+00 -1.626110519372676588e+00 -1.776903136101743552e+00 -2.181126132051010913e+00 -1.328318583610240911e+00 -1.574061076461139130e+00 -1.783112165814380479e+00 -2.056432962049427271e+00 -1.437698807820536828e+00 -1.669841211345833187e+00 -1.878565656555381436e+00 -1.986092953363891356e+00 -2.308075353464018598e+00 -1.692803824716518468e+00 -1.971156404260527850e+00 -1.409726649118083985e+00 -1.860732273246606505e+00 -1.503992366312972617e+00 -1.632170620878747203e+00 -1.600139176950505560e+00 -2.225777484252440264e+00 -1.303103859380906782e+00 -1.889345253558487814e+00
-1.356669346452257452e+00 -1.556559179444990226e+00 -1.945020146764217861e+00 -1.755095356436407572e+00 -1.373492758553095827e+00 -1.559496471984390675e+00 -1.538194671417268511e+00 -2.257862805999462541e+00 -1.358048318861500237e+00 -1.540949580590486256e+00 -1.969243645870093484e+00 -2.334415649292908679e+00 -1.427675016341883207e+00 -1.244973661744605220e+00 -1.568520115007406845e+00 -1.708114439497623094e+00 -2.470945748124500518e+00 -1.275416581569440488e+00 -1.367733174261489326e+00 -1.851802109278069430e+00 -1.721775696428220481e+00 -1.588103574407494278e+00 -1.376004947026068681e+00 -1.481973649186299813e+00 -1.409733616933962930e+00 -1.183964355172778316e+00 -1.473023175939345064e+00 -1.899363790044586109e+00 -1.510293046721546739e+00 -1.461294797026475134e+00 -1.536855569099606633e+00 -1.329082866449148970e+00 -1.640404173682044053e+00 -1.656307434879125795e+00 -2.040031685104471748e+00 -1.441744646615632952e+00 -1.828125947343022695e+00 -1.594757837384654708e+00 -1.840728016597567240e+00 -1.772123590494427248e+00 -1.762788350170079399e+00 -2.143443423143275073e+00 -1.386786842139668963e+00 -1.458985017357271596e+00 -1.674358758591686147e+00 -1.549355631564246272e+00 -1.513131935674729256e+00 -1.828552766964187670e+00 -1.466981947414968124e+00 -1.678332737322127066e+00 -1.763432757110052984e+00 -1.874208047132803090e+00 -1.825483774862144193e+00 -1.385961702470038803e+00 -1.773795969887507873e+00 -1.712443562308111344e+00 -2.053823482780930743e+00 -1.675558709867800866e+00 -1.640693851609006382e+00 -1.609082796163172624e+00 -1.454515061868706605e+00 -2.139981709653735020e+00 -2.639663405900507964e+00 -1.562744035689834998e+00 -1.510335208056999390e+00 -1.672970597992843089e+00 -1.581485002380597304e+00 -1.414656502441440145e+00 -1.818999902887583620e+00 -1.503865065942284307e+00 -1.467368608553869747e+00 -1.390653585549665339e+00 -1.703982610632513994e+00 -1.344100945383189583e+00 -1.677567094765445965e+00 -1.299593321433059057e+00 -1.532148583538553765e+00 -1.570240984654086347e+00 -1.627371310367301982e+00 -1.505452922795304405e+00 -2.206119009863269476e+00 -1.359757486358225576e+00 -1.581858084345142190e+00 -1.708249943300871987e+00 -2.465491362450419555e+00 -2.342599142672801005e+00 -1.882477846954413003e+00 -1.847900886764026307e+00 -1.552702336944677741e+00 -1.594693903107017530e+00 -1.345055240497002425e+00 -1.249728893379477901e+00 -1.523928523889158448e+00 -1.574056591122964255e+00 -2.021718456527562324e+00 -1.553967007717861337e+00 -1.576987852317045080e+00 -1.490296091051473093e+00 -1.786901704005007918e+00 -2.511652301024683176e+00 -1.565954781646889282e+00 -1.516500373595949469e+00 -1.483256875923158136e+00 -1.172766418355934315e+00 -1.494031303782511033e+00 -1.427673280064027495e+00 -1.320953840234447396e+00 -1.534504020114330514e+00 -1.922528517311385521e+00 -1.474480425270584316e+00 -1.943354918518868768e+00 -1.770563079613838742e+00 -1.658888483161502281e+00 -2.567873089815758014e+00 -1.401956075490004894e+00 -1.540348216135613235e+00 -1.550038471637299686e+00 -2.055758608404689713e+00 -1.351812033432328475e+00 -1.723244195177209059e+00 -1.479417824326241027e+00 -1.551313434480331210e+00 -1.976192549224387474e+00 -1.493417013381992176e+00 -1.643060275441339479e+00 -1.874169187688750515e+00 -1.669679050902904693e+00 -1.707928108380007082e+00 -1.718172500161121219e+00 -2.157337188981604204e+00 -1.240721650397698550e+00 -1.749072960200769966e+00 -1.597851572235854611e+00 -1.882607437393251537e+00 -1.444799674025347480e+00 -1.629405716851242802e+00 -1.769215079199400575e+00 -2.249974938814880865e+00 -1.724121328464345293e+00 -1.671129083719795849e+00 -1.511492320449965288e+00 -1.506134030547105818e+00 -1.560135108371671908e+00 -1.246659211779319154e+00 -1.385183187709515096e+00 -1.526573356449040686e+00 -1.333299941038580627e+00 -1.584746036330955787e+00 -1.490374316760114670e+00 -1.542341482745418491e+00 -1.612238008296886793e+00 -1.736930226399154176e+00 -1.413063695447412726e+00 -1.329653829239698881e+00 -1.576545419604353127e+00 -1.842191005484894673e+00 -2.345400430082122956e+00 -1.285620182843406178e+00 -1.603268160650155982e+00 -1.789687321327970038e+00 -1.429161150083509746e+00 -1.728488547509524187e+00 -1.649965636948573566e+00 -1.962143153408487439e+00 -1.597659229095237388e+00 -1.529122030181668146e+00 -1.616169723175045370e+00 -2.061772405642701589e+00 -1.525532336692826396e+00 -1.553964344849196655e+00 -2.101052886542137621e+00 -1.442693272958998518e+00 -1.542395906762431546e+00 -1.528978748170905400e+00 -1.420385788150729578e+00 -1.394622052359377529e+00 -1.342121740945465991e+00 -1.629884092587494893e+00 -1.406068458379260644e+00 -1.858896920220605598e+00 -1.899022506191648585e+00 -1.429951569483565388e+00 -1.210696727282970508e+00 -1.370518032092816307e+00 -1.766873913790421691e+00 -1.913867153993126680e+00 -1.440476239916736567e+00 -1.523607921788599384e+00 -1.579977216007445229e+00 -1.502733047786374954e+00 -1.743965319569146910e+00 -1.512534190183503213e+00 -1.516666730025750809e+00 -1.778930773152146427e+00 -1.173394594223237108e+00 -1.747414620258168405e+00 -1.538704714864041811e+00 -1.282069558699623801e+00 -1.537026171751294523e+00 -2.025882123423488945e+00 -1.991896284804135275e+00 -1.527169978693096342e+00 -1.528825102215788379e+00 -1.953186085704210040e+00 -1.877020263248909471e+00 -1.744455074754972967e+00 -1.442061311018825620e+00 -1.299895520958388007e+00 -1.444726119905405337e+00 -1.712853718272918657e+00 -1.616445934368889059e+00 -1.384446454810797755e+00 -1.604309180672655488e+00 -1.640138478454103987e+00 -1.306664843975402057e+00 -1.669783369680139629e+00 -1.835563886441957893e+00 -1.804611726874859379e+00 -1.296406604464321433e+00 -1.506169158627025162e+00 -1.305145075593399762e+00 -1.428363243457684284e+00 -1.385156791713351820e+00 -1.571368328388737634e+00 -1.623495316103520825e+00 -1.437111637297998623e+00 -1.486232086519171158e+00 -1.436876753435131437e+00 -1.850608604175787431e+00 -1.693922823098085173e+00 -1.627950344705942909e+00 -1.328165325100010952e+00 -1.903994363882018703e+00 -1.411582278287855097e+00 -1.834137231609500818e+00 -1.710235992704423502e+00 -1.334026950329057382e+00 -1.458667666696526144e+00 -1.838003482628439267e+00 -1.565059337393662098e+00 -1.353317498740328029e+00 -1.372721757401189846e+00 -2.291346664904897246e+00 -2.182081173991093248e+00 -1.789183242548412434e+00 -1.452297826993997676e+00 -2.019529278522713245e+00 -1.928170309341594058e+00 -1.561523219794936024e+00 -1.592550691199884572e+00 -1.259685666930599579e+00 -1.150084549016682889e+00 -1.961678180361507984e+00 -1.335840273723571059e+00 -1.242238365832057934e+00 -1.615121404067482835e+00 -1.686012748578580522e+00 -1.625878905826399157e+00 -1.492437621885147170e+00 -1.546138277554033547e+00 -1.347295837359982595e+00 -1.565158072691388069e+00 -2.347822018870053373e+00 -1.862027193772110012e+00 -1.317309616509181769e+00 -1.367446662460402695e+00 -1.634196940238185070e+00 -1.658818316340855858e+00 -1.402254369994702099e+00 -1.685478928982786950e+00 -1.802935660153777153e+00 -1.754971956626996121e+00 -1.450304383276100229e+00 -1.817252075539901757e+00 -1.576786633687446981e+00 -2.709733681526881099e+00 -1.333152302688753288e+00 -1.611361272234101527e+00 -1.571841763011032844e+00 -1.275510295819395790e+00 -2.221346814191857533e+00 -1.267807471257849317e+00 -1.293677063056525300e+00 -1.523592945915988706e+00 -1.629056570021056638e+00 -1.606229759591567552e+00 -1.570783700960433960e+00 -1.927169537300487345e+00 -1.146075309838890055e+00 -1.850099679085126958e+00 -1.624837182280478798e+00 -1.935085436184200702e+00 -1.652569850750821079e+00 -2.390293873919517864e+00 -1.341801610938883282e+00 -1.467111564913153643e+00 -1.578505363849468601e+00 -1.860327470663852623e+00 -1.324829742320976500e+00 -1.793350513793733114e+00 -1.428098556121833340e+00 -1.920188417350566112e+00 -1.759851888249351681e+00 -1.444668026871134714e+00 -1.874818452805955493e+00 -1.926681416090964438e+00 -2.016279328492851963e+00 -1.406775534025415997e+00 -1.677103350452666231e+00 -1.595261476635814413e+00 -1.569663324257622561e+00 -2.700474909764556397e+00 -2.015363438927832540e+00 -1.768679558362539206e+00 -1.736058413999366445e+00 -1.429248309578493803e+00 -1.462231983422596304e+00 -1.435224257148882909e+00 -1.653043898692253766e+00 -1.819999637863191744e+00 -1.597811957188110421e+00 -1.436253968577462681e+00 -1.875933237834786604e+00 -1.380578789066397194e+00 -1.449108996061232890e+00 -1.744454793422784977e+00 -1.502578182191580458e+00 -1.712023015334313669e+00 -1.449259302092354762e+00 -1.585634754413302483e+00 -1.673799738162134121e+00 -1.789524785143129293e+00 -1.336795811215784502e+00 -1.312185483331476110e+00 -1.726099539793518378e+00 -1.408684999431308427e+00 -1.678026737892013731e+00 -1.617486638746064243e+00 -1.311712166777027955e+00 -1.297182748309513967e+00 -1.323253411436766447e+00 -1.793480627265369387e+00 -2.612252878929262501e+00 -2.124715981833023903e+00 -2.249209022126405166e+00 -1.145561127414373548e+00 -1.341049226827173424e+00 -2.164736310533282637e+00 -1.713904673929531164e+00 -1.659577843075503711e+00 -1.556116677947463112e+00 -1.453658490815089799e+00 -1.388739943908637198e+00 -1.469944344266885361e+00 -1.388528196980361562e+00 -1.672585257115472679e+00 -1.571724424344968840e+00 -1.246883277495467013e+00 -1.447540156731960792e+00 -1.435788022243876583e+00 -2.578643640542320981e+00 -1.673818197820967413e+00 -1.307517293853319718e+00 -1.498607714753166231e+00 -1.421957719595094316e+00 -1.578546069201905988e+00 -1.505516712638599985e+00 -1.500138149610732885e+00 -1.589930458386652257e+00 -1.502313631786716508e+00 -1.901269900336757246e+00 -1.692618163815035714e+00 -1.371684807974471676e+00 -1.474667614923174330e+00 -1.813404007275161600e+00 -1.565877970408241282e+00 -2.051558243366693901e+00 -1.816197886154208518e+00 -1.299449747036149905e+00 -1.523727629374070025e+00 -1.884433125424087141e+00 -1.866171574185811144e+00 -1.598014827584882003e+00 -1.591349250098410550e+00 -1.511394187105728371e+00 -1.768708069436965458e+00 -1.461955218471262974e+00 -2.182409762978984702e+00 -1.902412543085004515e+00 -1.852358753388627433e+00 -1.865910816312017939e+00 -1.339072636779330416e+00 -1.947880149744520617e+00 -1.456253245532595386e+00 -1.545880908403847398e+00 -1.508288787570766898e+00 -1.466250476494862731e+00 -1.678924408663852841e+00 -1.493461303326286460e+00 -1.922395081373143633e+00 -1.740793057125870957e+00 -1.658922508828156284e+00 -1.492678564001333585e+00 -1.727369717492140300e+00 -1.949759063819821669e+00 -1.633514787433574478e+00 -1.623599539022873017e+00 -1.834798634630158132e+00 -1.620742025518636886e+00 -1.342000470806618218e+00 -1.510837234788463102e+00 -2.216892518449212979e+00 -1.621643866364862241e+00 -1.871818563926848977e+00 -1.357795327959142817e+00 -1.259575038343598186e+00 -1.669958696445190682e+00 -1.976594153821254363e+00 -1.620973458983531845e+00 -1.262871464231733576e+00 -2.298600908962006528e+00 -1.562944296549434453e+00 -1.569212600396946655e+00 -1.210679764711108719e+00 -1.955034907795199395e+00 -1.821650061197556569e+00 -2.313646565503408414e+00 -1.685106941786048251e+00 -1.722286248933560415e+00 -1.980575159594964774e+00 -1.718485736016380550e+00 -1.505082846973703870e+00 -1.625961238343942794e+00 -1.380768454996868400e+00 -1.334595054667124581e+00 -1.644251917502443705e+00 -1.888460769427166008e+00 -1.889621828609279630e+00 -1.463006070638797729e+00 -1.607370299307770090e+00 -1.724413600138110292e+00 -1.764025295904280810e+00 -1.896084564659630933e+00 -1.926740430522627223e+00 -1.521274793494124200e+00 -1.743820985067614293e+00 -1.648712524289664971e+00 -1.467154813674814928e+00 -1.498311670293301479e+00 -1.351876394989897312e+00 -2.347659982598264694e+00 -1.283114858989260032e+00 -1.529999702405785422e+00 -2.059171708796578404e+00 -1.644095864685605424e+00 -1.553575083412248148e+00 -1.914103419188389887e+00 -1.656867802840171322e+00 -1.302471704708966671e+00 -1.784445914937132116e+00 -1.627789189878097398e+00 -1.799316520064175862e+00 -1.833580751088555560e+00 -1.400056414035947050e+00 -1.370573812947016190e+00 -1.358682221608253471e+00 -1.604957649058322389e+00 -2.400296463468801988e+00 -2.015907937333208277e+00 -1.750043662289957336e+00 -1.549007595596537668e+00 -1.569856856160013026e+00 -1.930692052732690511e+00 -1.463376089037550898e+00 -1.436479315287402692e+00 -1.848923562010398092e+00 -2.620042507842309298e+00 -2.217546550795867155e+00 -1.368975032457883101e+00 -1.425997229598831240e+00 -1.838751634449153904e+00 -1.709760173000175465e+00 -1.272197234295449286e+00 -1.469326241509593567e+00 -1.446510183207339262e+00 -1.762285537396243829e+00 -1.320828981651659184e+00 -2.520446231987400587e+00 -1.794338000946955836e+00 -1.756410235881593618e+00 -1.429382717068228503e+00 -1.719194919413338463e+00 -1.629280015535060411e+00 -1.540326477493515478e+00 -1.285799520163958043e+00 -2.123409244659075767e+00 -1.448153227436439039e+00 -1.443630536173162948e+00 -1.581801531082182910e+00 -1.615316287049594735e+00
-1.353901239726119199e+00 -1.770974316676491078e+00 -1.934417638890485236e+00 -1.534586662323414563e+00 -1.555305597211147584e+00 -1.662031253115728191e+00 -2.298563485262769213e+00 -1.421885485386078729e+00 -1.956461510839762497e+00 -1.296642815781570812e+00 -1.847633600360440109e+00 -1.363885917516125756e+00 -1.585619310328708176e+00 -1.310620486947525531e+00 -2.158861142241957687e+00 -1.744007420973628264e+00 -1.890156967241301222e+00 -1.425094631800221778e+00 -2.117699579391933096e+00 -1.359089955118553128e+00 -1.449000186627638298e+00 -1.401080676857763496e+00 -2.032136939061035097e+00 -2.139109875263308425e+00 -1.466075375586765484e+00 -1.489180908726979613e+00 -1.948504847230227544e+00 -1.518373400902770953e+00 -1.558814090567244293e+00 -1.580763484923298545e+00 -1.521481454594101113e+00 -1.445998113759390691e+00 -1.733950034451895661e+00 -1.582862950033943950e+00 -1.229879740119916409e+00 -1.342695964057966984e+00 -1.823988386631994807e+00 -1.376860534378391066e+00 -2.195789468643284614e+00 -1.637947648911918019e+00 -1.641399210794943331e+00 -1.982405404524626213e+00 -1.890749625028623981e+00 -1.808205290901455875e+00 -1.362749033434404344e+00 -1.416083807976544096e+00 -1.600716774245191543e+00 -1.452655986406123478e+00 -1.570745006366187413e+00 -1.766424132374910139e+00 -1.594179952980738779e+00 -1.870992869125540192e+00 -1.481021687011325971e+00 -1.471038907754475877e+00 -1.471738531418947726e+00 -1.438267536975546879e+00 -1.485492528581316307e+00 -1.640737640791790852e+00 -2.067847174899877238e+00 -1.616451355019976610e+00 -1.662373901297445222e+00 -1.803260078632282326e+00 -1.443221391658905395e+00 -1.342368003301719348e+00 -1.663859836790604785e+00 -1.839062444328416035e+00 -1.883964099289143768e+00 -1.286384124346252600e+00 -1.793055041852426923e+00 -1.327609854515608756e+00 -1.781318574843469671e+00 -1.967709465252194256e+00 -1.362237455887959303e+00 -1.989859539377394571e+00 -1.608691095256011172e+00 -1.631541292212063343e+00 -1.775504328930550546e+00 -1.437958581071888231e+00 -1.393784851259737279e+00 -1.667549429214638224e+00 -1.958527982627353836e+00 -1.870150457467686600e+00 -1.233054094121221800e+00 -2.040396704757166280e+00 -1.717068304473918561e+00 -1.447997309337920813e+00 -1.984913801939829359e+00 -1.550095187611455927e+00 -2.047138797507399577e+00 -1.530926415683199426e+00 -1.286453286828743936e+00 -2.057977374363106904e+00 -1.940746437954853576e+00 -1.496887321122929659e+00 -1.617778115628436097e+00 -1.960687182751775559e+00 -1.753279210976519842e+00 -2.061024525246426098e+00 -1.141967675794507420e+00 -1.743264321534889083e+00 -1.812022081666696538e+00 -1.648633205266271773e+00 -1.519183941277493677e+00 -1.838104026039152794e+00 -1.949861498610335753e+00 -1.667523210113216914e+00 -1.759030200071453276e+00 -1.491205937065112730e+00 -1.523585737087398417e+00 -1.539042962506624423e+00 -1.474117028366195070e+00 -1.422891982246089260e+00 -1.711556479654783525e+00 -1.571879184105309690e+00 -1.428573421191453807e+00 -1.405500426381520285e+00 -1.619448314059869887e+00 -2.324731201876581999e+00 -1.775228259730163849e+00 -1.261258399765497140e+00 -2.161966397851348365e+00 -1.994740299208417111e+00 -1.870526791766369712e+00 -1.667607188928279527e+00 -1.657612037025823604e+00 -1.598594116207565641e+00 -1.379677420946210153e+00 -1.445094202126644634e+00 -1.551212203782411425e+00 -1.433339529814205537e+00 -1.453156749809774384e+00 -2.219137024469866937e+00 -1.340303796005531289e+00 -1.820229166133314536e+00 -1.568146371523472471e+00 -1.933239095274009056e+00 -1.435256154662001293e+00 -1.298638533721719002e+00 -2.106814817617449265e+00 -1.497694144047932774e+00 -1.785835724227877952e+00 -1.349300769427419722e+00 -1.854303769032809690e+00 -2.113924299240921734e+00 -1.719624499686379204e+00 -1.420134293957745042e+00 -1.268095875854197363e+00 -1.876407332983914378e+00 -2.127558072922645760e+00 -1.409720929693055291e+00 -1.934136315296854036e+00 -1.572117833236630347e+00 -1.903266656534060575e+00 -1.744169630466559484e+00 -1.598377016786639349e+00 -1.432203220323350124e+00 -1.898859102145492583e+00 -1.662776783280528914e+00 -1.892404523143207840e+00 -1.395885738702720591e+00 -1.584689659634879622e+00 -1.783192070953323327e+00 -1.916141149534019039e+00 -1.951585939206462283e+00 -2.837942690329194662e+00 -1.868470506103660611e+00 -1.561544374723171869e+00 -1.644285072872596842e+00 -1.786583401951872485e+00 -1.828858921002376681e+00 -1.330511700012289689e+00 -1.765935100702229699e+00 -2.044192199699367496e+00 -1.222424339774321078e+00 -1.673476902726172666e+00 -1.793334443088208552e+00 -1.939703944439447492e+00 -1.517879097704542657e+00 -1.559540326534241794e+00 -2.227801135076910022e+00 -1.594546359594400942e+00 -1.445564714577070697e+00 -1.340165550734656819e+00 -1.874160378948935168e+00 -1.407817869857033166e+00 -1.348793251420772332e+00 -1.639768377017277956e+00 -1.586061390821868144e+00 -1.431974976433737279e+00 -1.558631959303820036e+00 -2.074374003578281389e+00 -1.422434646044408835e+00 -1.571739687063589797e+00 -1.777953574443186691e+00 -1.320204424210809524e+00 -1.321312109289255465e+00 -1.369199633398893390e+00 -1.398855776116276983e+00 -1.674763362756140461e+00 -1.936483760565894441e+00 -1.905949901587586481e+00 -1.574713196317199637e+00 -1.663068019985431523e+00 -1.449150556580913740e+00 -2.272365886167145188e+00 -1.909368373547223774e+00 -2.005736574839852349e+00 -1.278353883330777707e+00 -1.614699217899243644e+00 -2.011758591732868862e+00 -1.562848690546167596e+00 -2.109080074806889638e+00 -1.869009653797645720e+00 -1.556621115023876900e+00 -1.619386805154159115e+00 -1.559652949387252852e+00 -1.534180126659372423e+00 -1.876317580641598148e+00 -2.268777051539955902e+00 -1.483774451302633635e+00 -1.838132811590268423e+00 -1.703660961340986768e+00 -1.778777176869421162e+00 -1.587901275745774221e+00 -1.656832080163826992e+00 -1.577050781973440952e+00 -1.480195686481632134e+00 -1.490147034891838640e+00 -1.610271235682912749e+00 -2.170836032277069894e+00 -1.830584300687900567e+00 -1.281806963686455969e+00 -1.582135903141048461e+00 -1.485395190837975443e+00 -1.374243748268193510e+00 -1.384072330870308898e+00 -1.645911970650025369e+00 -1.376917343590878362e+00 -1.433363557308752645e+00 -2.034474007663681583e+00 -1.414975289909618850e+00 -1.498994347181022979e+00 -1.786638989724004478e+00 -2.035548144900805489e+00 -1.436956815161307022e+00 -1.566614368882883079e+00 -1.379941419450839257e+00 -1.501450528348185820e+00 -1.331453378534351639e+00 -1.617491885238223404e+00 -1.768023425099876533e+00 -1.347441039852927291e+00 -1.211177224987593171e+00 -1.589421769012747232e+00 -1.407748718701520518e+00 -1.442204850191050269e+00 -1.763521440087416181e+00 -1.493380986664931909e+00 -1.625484714491220117e+00 -2.446282159148352342e+00 -1.482569070609538242e+00 -1.424090691470606851e+00 -1.466509952032376995e+00 -1.313937575560228499e+00 -2.360117088096468141e+00 -1.477361103794395225e+00 -1.894101388303714106e+00 -1.415457135396890331e+00 -1.276137191781910207e+00 -1.541480186183774359e+00 -1.554414181025925989e+00 -1.687000893856219097e+00 -1.400467239777241524e+00 -1.429661027723052591e+00 -1.574729512061966652e+00 -1.548213268771763795e+00 -1.373078112954943197e+00 -3.196842037983644413e+00 -1.975167542305446444e+00 -1.555442096410230013e+00 -1.329806301355596965e+00 -1.319355703744340635e+00 -1.807976502872308933e+00 -1.530873065717734294e+00 -1.554665286614856257e+00 -1.556978666783146892e+00 -1.601302140513389816e+00 -1.353031195695402422e+00 -1.618083338846283414e+00 -1.522696913997604984e+00 -1.550553776897553471e+00 -1.854317464449475095e+00 -1.489459626261231850e+00 -1.984401070842601200e+00 -1.428255913679977951e+00 -1.361677243266843362e+00 -2.068884268621217437e+00 -1.423132376690912970e+00 -1.592972802153971745e+00 -1.565515378152998238e+00 -2.130639849114377871e+00 -1.344521568882119267e+00 -2.278454182809583894e+00 -1.550946217695684304e+00 -1.330974266723513821e+00 -1.767011367662060239e+00 -1.479008018364186272e+00 -1.717358628640110130e+00 -1.854397817659443559e+00 -1.667818372125968951e+00 -1.908370036086443511e+00 -1.510124535088344100e+00 -1.529126323128769060e+00 -1.979688136034735368e+00 -1.557279333695887003e+00 -1.654204640362104017e+00 -1.499350899954264627e+00 -2.129307285389218762e+00 -2.089163742827793158e+00 -1.407898140566860912e+00 -1.362308176385220282e+00 -1.614496354695047931e+00 -1.354197996387847880e+00 -2.451102742049351413e+00 -1.605604029274865008e+00 -1.342195120513857587e+00 -1.770050192627738106e+00 -2.012414382609698738e+00 -1.662859225084839743e+00 -1.777804844284573083e+00 -1.546993007756984673e+00 -1.347793381594725171e+00 -1.258428415721109861e+00 -1.602105294781601685e+00 -1.837417486379262277e+00 -1.610128123086578711e+00 -1.639789436408437773e+00 -1.402511750755212283e+00 -1.464235002088245086e+00 -1.534375750511409287e+00 -1.647556078509935462e+00 -2.314911905243532075e+00 -1.675829468324716798e+00 -1.255661086900389023e+00 -2.025780180538111708e+00 -1.371959397492797272e+00 -1.363956152847626724e+00 -1.459141861505487636e+00 -2.239807785695202114e+00 -2.340017062160453243e+00 -1.951013822120391428e+00 -1.356193910348792331e+00 -1.621446156483649981e+00 -1.407881407207593583e+00 -2.128640899464821601e+00 -1.895616287211044915e+00 -1.750893194206186054e+00 -1.421943288939932604e+00 -1.197301151093155713e+00 -1.959267449868244526e+00 -1.792054307539788560e+00 -2.032451034496339126e+00 -1.903035204168452621e+00 -1.389135463084710143e+00 -1.623166971194414998e+00 -1.597370737342789226e+00 -1.481910638008683501e+00 -1.252611109665976219e+00 -1.530688796436477928e+00 -1.839711368997016816e+00 -1.439001814540512347e+00 -1.400570054092081795e+00 -1.538562084181956946e+00 -2.027491936146449181e+00 -1.402972451790065911e+00 -1.163078262422134301e+00 -1.668567123063905200e+00 -1.508745409487050271e+00 -1.383565776106516543e+00 -1.659305506561034704e+00 -1.449807719231940739e+00 -1.249052390460331674e+00 -1.479851664378342591e+00 -1.864832555257440960e+00 -1.647277265956466064e+00 -1.733377609585153856e+00 -1.375632451468540962e+00 -2.087433104423977337e+00 -1.561486786222318290e+00 -1.323431808070279825e+00 -2.302862792936690273e+00 -1.581308221291891192e+00 -1.716403560154702301e+00 -2.023229760732945248e+00 -1.513357770136546154e+00 -1.501108171711027506e+00 -1.531172802411160605e+00 -1.566170293817352066e+00 -1.729227573739639201e+00 -1.428233964674079148e+00 -2.070393459281017368e+00 -1.304002899173207997e+00 -1.318964412596000946e+00 -1.573537973146925673e+00 -1.357208782522668855e+00 -1.528486690322216290e+00 -1.291014809765878901e+00 -1.429463071487019565e+00 -1.519120721337211322e+00 -1.193399437351302605e+00 -1.382576789943572804e+00 -2.074675516950108101e+00 -1.251219651200577987e+00 -1.960889390277388067e+00 -1.919387216751708980e+00 -1.712389134851516781e+00 -1.694584036155014406e+00 -2.175811377332147245e+00 -1.449623507031347680e+00 -1.175316887422510836e+00 -1.361247127598881335e+00 -1.500254806414540010e+00 -1.653739587848399140e+00 -1.348830693183106444e+00 -1.593078761688320188e+00 -1.606661395870084164e+00 -1.494977419393344054e+00 -1.616447392870075550e+00 -1.506775453326089087e+00 -1.271886601619947710e+00 -1.748129877342617045e+00 -1.404662434376076519e+00 -2.008234519139496577e+00 -1.613781362631417915e+00 -2.028389530180120914e+00 -1.858101340918722810e+00 -1.169707819125699544e+00 -1.415793444470300422e+00 -1.971364893873740254e+00 -1.633296600193266057e+00 -1.280521108033325195e+00 -1.978144314808008897e+00 -1.335090901638003702e+00 -1.576637931582931529e+00 -1.743766823159769164e+00 -1.518842596209108775e+00 -1.777770225037366592e+00 -1.557049839059380325e+00 -1.575966623655514987e+00 -1.445808844863608167e+00 -1.324547687039391297e+00 -1.320783453634443161e+00 -1.620696133074359890e+00 -2.427662856893597176e+00 -1.371464093443719001e+00 -1.896143832486143044e+00 -1.646228658098845887e+00 -1.410088316139225917e+00 -1.720222926361762550e+00 -1.244454407783342598e+00 -1.495282357200109935e+00 -1.749799202236073326e+00 -1.806373487574791659e+00 -1.728403975378774771e+00 -1.356828989408641384e+00 -1.643937949541095289e+00 -1.604728510389020091e+00 -2.004505653935243270e+00 -1.893358390457495544e+00 -1.984201618634212405e+00 -1.966824831724909739e+00 -1.416503345881295450e+00 -1.800400804923079967e+00 -1.393153581258146589e+00 -1.293565408454213639e+00 -1.564796777669274386e+00 -1.609391157028165154e+00 -1.295038920533911009e+00 -3.073783590850915903e+00 -2.012960877517878888e+00 -1.301194025377630625e+00 -1.702183644343912228e+00 -2.089663704929816124e+00 -1.228449461718389202e+00 -1.404466022128948888e+00 -2.387861999867434193e+00 -1.376338074932508704e+00 -1.329720969535278741e+00 -1.523156154653117822e+00 -1.343778084478935098e+00 -1.593534512052638741e+00 -1.383911098476845236e+00 -1.455920028596133786e+00 -1.214529997280345830e+00 -1.505772903408156393e+00 -1.572983060212333362e+00 -1.357541342820234309e+00 -1.917725227355284501e+00 -1.419243571058628861e+00 -1.219141544846735092e+00
-1.426723317247905909e+00 -2.004774595413367777e+00 -1.239614840266673568e+00 -1.811084221979226694e+00 -1.664338547184199379e+00 -1.437990733904373153e+00 -1.471819715805772200e+00 -1.741481838075246147e+00 -1.761962878049154080e+00 -1.570023339074421376e+00 -1.547379822484366896e+00 -1.522700553691385350e+00 -1.636660272618949641e+00 -1.531073168089530201e+00 -1.643377400983968784e+00 -1.717024032527752819e+00 -1.371268208133193056e+00 -1.658621526635850607e+00 -1.721889509411322239e+00 -1.557762689707397064e+00 -2.035036878977897423e+00 -1.388761363506791024e+00 -1.322491184743993298e+00 -1.765450363433257674e+00 -1.399834507187210697e+00 -1.546151275285297499e+00 -1.684228174293053160e+00 -1.486452626122148679e+00 -2.287790680424036438e+00 -1.421915316962333975e+00 -1.962926728334446924e+00 -1.626353802968742324e+00 -1.669170261290016555e+00 -1.729711518504554402e+00 -1.199560544758074165e+00 -2.164996932396777485e+00 -1.595773897420148746e+00 -2.429862999618243258e+00 -1.372447052646655230e+00 -1.679411788443962550e+00 -2.222186053995570454e+00 -1.499147333522470760e+00 -1.751397465907363893e+00 -1.472400710871068608e+00 -1.814971466498899622e+00 -1.577702225721035356e+00 -2.185506192220530775e+00 -1.641556227893594677e+00 -1.470278928358977444e+00 -2.871115450281318537e+00 -1.145104531252665092e+00 -1.496978266860800044e+00 -1.525754801586454379e+00 -1.784844578588326680e+00 -1.897433406692628388e+00 -1.862730891901657415e+00 -1.596785748264667681e+00 -1.874550299563556566e+00 -2.324339469903883071e+00 -1.454708986925831837e+00 -1.851257539335233959e+00 -1.574068642495596082e+00 -1.501815995781198065e+00 -1.528207580219147932e+00 -1.394024108186128874e+00 -1.775675112153044077e+00 -1.378866465330306434e+00 -1.658140445767624982e+00 -1.494938626381090430e+00 -1.708988616093085167e+00 -1.533961470366430602e+00 -1.781859075240984414e+00 -1.342219049549073562e+00 -1.418717705569167542e+00 -1.454167662473780265e+00 -1.971272730257115802e+00 -1.288688736266811352e+00 -1.593853341756472863e+00 -1.883152706853726377e+00 -1.435961794992047125e+00 -1.663752113868077087e+00 -1.707396773249154620e+00 -1.840732072257810881e+00 -1.628697037239587031e+00 -1.322005133252202036e+00 -2.065424718554181194e+00 -2.103268864200680710e+00 -1.765740863701978469e+00 -1.566679463022295549e+00 -1.373940158615247986e+00 -1.733877434284770924e+00 -1.706135224921037308e+00 -1.519460776401010849e+00 -1.645178185721098085e+00 -1.598008066376195524e+00 -1.682594589534976759e+00 -1.848758752200126088e+00 -1.491257272465926320e+00 -1.744801261058998021e+00 -1.679274010318526855e+00 -1.139402947772314656e+00 -2.026695273966599764e+00 -1.212538839186562800e+00 -1.463293723046509287e+00 -2.128762017026518016e+00 -1.435077548775771650e+00 -1.612676302200691802e+00 -1.343659423341801773e+00 -1.638611857141642369e+00 -1.475351331039880254e+00 -2.246660114829488908e+00 -1.301557894484161260e+00 -1.454195686973190016e+00 -1.510942748932924573e+00 -1.747271101687201122e+00 -1.490988919277233649e+00 -1.696283416994375237e+00 -1.609880052038425324e+00 -2.593884881578457424e+00 -1.817590180663541055e+00 -1.592687486234148464e+00 -1.492818458287637595e+00 -2.000624766675105359e+00 -1.846271145267476044e+00 -1.449993269568905729e+00 -1.686509086445486139e+00 -1.981754416726612789e+00 -1.450193688844006568e+00 -1.362539453111799137e+00 -1.562161940676606298e+00 -1.572234831994767434e+00 -1.767393242815332499e+00 -2.076276165139995022e+00 -1.482652658616056662e+00 -2.255673878533312138e+00 -1.720326870772996175e+00 -1.766348968091051796e+00 -1.631847620266984489e+00 -2.261052851160521460e+00 -1.202761474093120508e+00 -1.583063816225927845e+00 -1.359363498279127169e+00 -1.977847364244009754e+00 -1.808594973000392736e+00 -1.886958326953733334e+00 -1.408885875684235289e+00 -1.582027575045595880e+00 -1.354291962169470231e+00 -1.762731870268210210e+00 -1.620913130330582597e+00 -2.014737086193139959e+00 -2.104001473847113335e+00 -1.463890611958454491e+00 -1.645964296818035688e+00 -1.287553492675585831e+00 -1.396461883804990700e+00 -1.459845767681269724e+00 -1.482304643149954249e+00 -2.333202586443062998e+00 -1.444397632749105709e+00 -1.243592148812105558e+00 -1.741923414858643326e+00 -2.029936599148118859e+00 -1.375369535864122694e+00 -1.717312514326716277e+00 -1.434089769324928154e+00 -1.429290919340733934e+00 -1.514585473962039908e+00 -1.355962062384065359e+00 -2.218151744173644691e+00 -1.304815758476399745e+00 -1.650551779191657520e+00 -1.713880117945264292e+00 -1.611399795819441927e+00 -1.578224567396858680e+00 -1.775619316120977675e+00 -1.814445360055673362e+00 -2.071996036904201866e+00 -2.840988586693264040e+00 -2.315803611624171587e+00 -1.605862448559791877e+00 -1.536458945072998183e+00 -1.405168316196668821e+00 -1.367225639124489245e+00 -1.412138392339314041e+00 -1.445638371615529660e+00 -1.763886540172461714e+00 -1.551204914588651951e+00 -1.481786029410236516e+00 -1.581910370183833514e+00 -1.442956197969810894e+00 -1.878681175935408731e+00 -1.931407588585288160e+00 -1.347483986853909466e+00 -1.543243854940507642e+00 -1.314966342486018291e+00 -1.352440297444934103e+00 -1.587055118824232558e+00 -1.438807385718869902e+00 -1.592556967160883241e+00 -1.676474520092013254e+00 -1.577267964133234113e+00 -1.575212955223971534e+00 -1.810341838653735547e+00 -2.371317647103088788e+00 -1.824044747743815087e+00 -1.896508300678090952e+00 -1.482038348184586019e+00 -1.821937785085500305e+00 -1.791334493491246072e+00 -1.433198294391517802e+00 -1.423167641789597537e+00 -1.496066577821404842e+00 -1.673703211346481146e+00 -1.920651592288239007e+00 -1.590058267581390794e+00 -1.575275331557431269e+00 -2.400512468866440319e+00 -1.541203702562218947e+00 -1.600822663607321061e+00 -1.384283007968853063e+00 -1.745708249944707635e+00 -1.737926940827310140e+00 -1.443003564329766730e+00 -2.139411767347383364e+00 -1.303407845748732363e+00 -1.701323231618396825e+00 -1.736554714956139778e+00 -1.633996281490629698e+00 -1.760261313257504456e+00 -2.017950548348267592e+00 -1.563528973934719568e+00 -1.583961045796847156e+00 -1.353178797822898183e+00 -1.339505756843344386e+00 -1.448269000162428100e+00 -2.126634651267917064e+00 -1.582214179897751816e+00 -1.545665497498686536e+00 -1.454220871057049447e+00 -1.172660548798714952e+00 -1.609517249570256991e+00 -1.649001172133210735e+00 -1.561924503137980924e+00 -1.720619224048239415e+00 -1.563591509594259410e+00 -1.314941321486372772e+00 -1.501252439148106355e+00 -1.474209437717894700e+00 -1.351672231902740107e+00 -1.434030734056353840e+00 -1.961332843996624664e+00 -1.368095796347223336e+00 -1.762710336384499143e+00 -2.099626900614541380e+00 -1.669984111980020947e+00 -1.755532937025912066e+00 -1.370533509856186827e+00 -1.783733412755288406e+00 -1.332940396881135303e+00 -1.547546891545022119e+00 -1.215734784721413719e+00 -1.601237688455175778e+00 -1.442154743419475915e+00 -1.996384108578324490e+00 -1.396056312161120472e+00 -1.546091521950571757e+00 -1.538825275497747613e+00 -1.829808232899313269e+00 -1.734412365008812795e+00 -1.809216281858046615e+00 -1.530741247277020101e+00 -1.467737441984938274e+00 -1.945022038231459360e+00 -1.813236588094969681e+00 -1.285164861167448436e+00 -1.334459949350034202e+00 -1.411536831406753345e+00 -1.427039696151638282e+00 -1.793172913954814263e+00 -1.854811793817370047e+00 -1.641393173329813049e+00 -1.490690901810005187e+00 -1.341399619550934341e+00 -1.947775862950389403e+00 -2.278652737058123989e+00 -1.546863119396229225e+00 -1.377041692245039473e+00 -1.527662618184007171e+00 -1.511638210859248987e+00 -1.917537768401312848e+00 -1.315759759597285417e+00 -2.131746503603820120e+00 -1.538622685860064676e+00 -2.202920313276826469e+00 -1.305669924804896187e+00 -1.486174756334430747e+00 -1.242467518898850320e+00 -1.845637813753892242e+00 -1.393297431770393890e+00 -1.544581757159496638e+00 -1.467014664031724092e+00 -1.183997561470369719e+00 -1.505406722738793945e+00 -2.528932569576411993e+00 -1.325565050176934045e+00 -1.701076250835391379e+00 -1.186186112320774644e+00 -1.705534308822539424e+00 -1.486137799537994519e+00 -1.585832793903532156e+00 -2.099363145914909357e+00 -1.746037928876289058e+00 -2.035415591577172556e+00 -1.523545801186675375e+00 -2.379966844779790147e+00 -1.794424922131517608e+00 -1.300542673739564226e+00 -1.453303046469874404e+00 -1.839456400868379138e+00 -1.516924978713203975e+00 -2.067587829549080602e+00 -1.407997911830652260e+00 -1.540727674788889612e+00 -1.867098307724078143e+00 -1.456292978722442344e+00 -1.815596934998499279e+00 -1.441705007639835001e+00 -1.718222920907798157e+00 -1.800993454056602605e+00 -1.522735658091451949e+00 -1.883429185237694536e+00 -1.604302140225053463e+00 -1.555248829000318800e+00 -2.017654943521716149e+00 -1.180770031205701676e+00 -1.708015888211473543e+00 -1.722461192608062408e+00 -1.647364494651608613e+00 -1.536077376066744993e+00 -1.728957591239066893e+00 -1.294339442911100369e+00 -1.666389997048078664e+00 -1.585022269863558986e+00 -1.694001890361161333e+00 -1.459698463808073221e+00 -1.250056368402728380e+00 -1.428099430755382260e+00 -1.598047390816130564e+00 -1.445003968069946465e+00 -1.750728177244704975e+00 -1.682929882970383373e+00 -1.770061318324707811e+00 -1.777361587231236495e+00 -1.476497556584245752e+00 -1.945629676071576108e+00 -1.293969823505396688e+00 -1.391762141822789456e+00 -1.435155146057331743e+00 -1.770509204026406991e+00 -1.587415074659703995e+00 -1.480465763702263349e+00 -1.455326702011791484e+00 -2.115790533671911167e+00 -1.418319888689803410e+00 -1.570904915097814492e+00 -1.560663343204591991e+00 -1.786781913661631638e+00 -1.247024144787102218e+00 -1.519469605516152511e+00 -1.434114158951826257e+00 -1.872944707403936704e+00 -1.302523152777407489e+00 -1.374238506000796889e+00 -1.647569315784062516e+00 -1.332891821493145779e+00 -1.540281073589021332e+00 -1.672661304773263691e+00 -1.537381397952441331e+00 -1.635549462907318619e+00 -1.285773148581556447e+00 -1.508059006040964212e+00 -1.553651909353311211e+00 -1.788245652788297946e+00 -1.521595612979628198e+00 -1.399126373433353665e+00 -2.223586427278849253e+00 -1.411026919555975256e+00 -1.713900583567536495e+00 -1.659462063394564924e+00 -1.739224431955505690e+00 -1.830685179765768167e+00 -1.687360982484639615e+00 -1.494561676493422420e+00 -1.742328768764405122e+00 -1.453864200888327796e+00 -1.671059977562351140e+00 -1.987748918990611013e+00 -2.054099036848418880e+00 -1.529520499822014212e+00 -1.585636330518919168e+00 -1.504220444351119568e+00 -1.628036498112722441e+00 -1.579344607962253288e+00 -1.454992706208187769e+00 -1.570681655978151792e+00 -1.362492800784988134e+00 -1.530238999069136296e+00 -1.378471896822515141e+00 -1.415587711204120414e+00 -1.663053869183292566e+00 -1.241708239688551707e+00 -1.576951906791621782e+00 -1.517703574669930777e+00 -2.329607600489306041e+00 -1.390634111372927251e+00 -1.625413700663004946e+00 -1.716037766629385786e+00 -1.752136684211945239e+00 -1.611852536536762415e+00 -1.910934816329749708e+00 -1.391466445318530809e+00 -1.250787453111238179e+00 -1.646995907387139635e+00 -1.474460206301296372e+00 -1.339196732892757424e+00 -2.191254438073521271e+00 -1.641585354641628136e+00 -1.440146420150232753e+00 -2.107556747593468671e+00 -1.330587312045924619e+00 -1.922716907516210272e+00 -1.837097000998677343e+00 -1.530174463762833170e+00 -1.632837098531531472e+00 -1.711872955432020893e+00 -1.579661987428361503e+00 -1.533064521111137779e+00 -1.341237672239749656e+00 -1.895103687057756003e+00 -1.781523541849121983e+00 -1.568260559895849893e+00 -1.906620207431611203e+00 -1.514539988914869850e+00 -1.756633447345578247e+00 -1.400280401965133370e+00 -1.602922375656646414e+00 -1.380566844590918274e+00 -1.528575563661899173e+00 -1.712308963556148145e+00 -2.045587110577315126e+00 -1.736670688630388648e+00 -1.442082542603289053e+00 -1.245436628236178844e+00 -2.241394504901311091e+00 -1.527614844391122162e+00 -1.787480543885037854e+00 -1.662751951535697659e+00 -1.375901083668057412e+00 -1.626716045035862868e+00 -1.850297729986278616e+00 -1.415009976234745670e+00 -2.086229209632934900e+00 -1.680729555213373860e+00 -1.491714868614301359e+00 -1.572897527198412693e+00 -1.634724324700612685e+00 -1.601039257208145772e+00 -1.218363305254031692e+00 -2.094534884722353496e+00 -1.458260019245680494e+00 -1.396396781401021414e+00 -1.920505540611620710e+00 -1.429060469787682974e+00 -1.266498876532608842e+00 -1.822222251888065081e+00 -1.888376194371940819e+00 -1.602013969025879891e+00 -1.749113537368424787e+00 -1.539597335371623243e+00 -1.365387225669188576e+00 -1.252915358813137869e+00 -1.735815184515661969e+00 -1.461370233303180832e+00 -1.610396670652468387e+00 -1.780948700423389708e+00 -1.479124497601761679e+00 -1.994287040742545702e+00 -1.582389786204667637e+00 -1.831625167182537428e+00 -1.427895865195363934e+00 -1.369784154984678981e+00 -1.270380898183228524e+00 -1.424227256906239525e+00 -1.645135074549410881e+00 -1.429991318331146122e+00 -1.810518276506399626e+00 -2.146859489083687844e+00 -1.460581103276147541e+00 -1.623031505500217575e+00
[truncated: 6,110,000 more chars]
