# Supplementary material for: Impact of solvent forces and broken symmetry on the assembly of designed proteins at a liquid-solid interface
Source: Nat Commun. 2026 Mar 13;17:2446. doi: 10.1038/s41467-026-69170-0 (PMC12987978; doi:10.1038/s41467-026-69170-0)
Supplement: Supplementary file 9 — Source data [file 41467_2026_69170_MOESM9_ESM.zip › Source Data/figure-s7.txt]

# mu, dr, length, bias, nematic_order_parameter
1.0 0.0  7 2.0 0.13940427
1.0 0.0  7 2.5 0.96291574
1.0 0.0  7 3.0 0.99250499
1.0 0.0  7 3.5 0.99769932
1.0 0.0  7 4.0 0.99907827
1.0 0.0  7 6.0 0.99993721
1.0 0.0  7 8.0 0.99999223
1.0 0.2  7 2.0 0.13264697
1.0 0.2  7 2.5 0.96401451
1.0 0.2  7 3.0 0.99238747
1.0 0.2  7 3.5 0.99762943
1.0 0.2  7 4.0 0.99907393
1.0 0.2  7 6.0 0.99997176
1.0 0.2  7 8.0 0.99999787
1.0 0.4  7 2.0 0.13666202
1.0 0.4  7 2.5 0.96424775
1.0 0.4  7 3.0 0.99209510
1.0 0.4  7 3.5 0.99751023
1.0 0.4  7 4.0 0.99915137
1.0 0.4  7 6.0 0.99997254
1.0 0.4  7 8.0 0.99999718
1.0 0.6  7 2.0 0.14080132
1.0 0.6  7 2.5 0.96301469
1.0 0.6  7 3.0 0.99238032
1.0 0.6  7 3.5 0.99749299
1.0 0.6  7 4.0 0.99909596
1.0 0.6  7 6.0 0.99996332
1.0 0.6  7 8.0 0.99999715
1.0 0.8  7 2.0 0.13837913
1.0 0.8  7 2.5 0.96314481
1.0 0.8  7 3.0 0.99226110
1.0 0.8  7 3.5 0.99760262
1.0 0.8  7 4.0 0.99910459
1.0 0.8  7 6.0 0.99996717
1.0 0.8  7 8.0 0.99999648
1.0 1.0  7 2.0 0.14003338
1.0 1.0  7 2.5 0.96408134
1.0 1.0  7 3.0 0.99209260
1.0 1.0  7 3.5 0.99753655
1.0 1.0  7 4.0 0.99916337
1.0 1.0  7 6.0 0.99996712
1.0 1.0  7 8.0 0.99999788
2.0 0.0  7 2.0 0.22047620
2.0 0.0  7 2.5 0.98128971
2.0 0.0  7 3.0 0.99605223
2.0 0.0  7 3.5 0.99850005
2.0 0.0  7 4.0 0.99949908
2.0 0.0  7 6.0 0.99998530
2.0 0.0  7 8.0 0.99996974
2.0 0.2  7 2.0 0.19614455
2.0 0.2  7 2.5 0.98243395
2.0 0.2  7 3.0 0.99635712
2.0 0.2  7 3.5 0.99883248
2.0 0.2  7 4.0 0.99959080
2.0 0.2  7 6.0 0.99997132
2.0 0.2  7 8.0 0.99999933
2.0 0.4  7 2.0 0.15420168
2.0 0.4  7 2.5 0.98248226
2.0 0.4  7 3.0 0.99635439
2.0 0.4  7 3.5 0.99890392
2.0 0.4  7 4.0 0.99955988
2.0 0.4  7 6.0 0.99997874
2.0 0.4  7 8.0 1.00000000
2.0 0.6  7 2.0 0.13374526
2.0 0.6  7 2.5 0.98176366
2.0 0.6  7 3.0 0.99612823
2.0 0.6  7 3.5 0.99891851
2.0 0.6  7 4.0 0.99956732
2.0 0.6  7 6.0 0.99997508
2.0 0.6  7 8.0 1.00000000
2.0 0.8  7 2.0 0.19172136
2.0 0.8  7 2.5 0.98238398
2.0 0.8  7 3.0 0.99586185
2.0 0.8  7 3.5 0.99889343
2.0 0.8  7 4.0 0.99956850
2.0 0.8  7 6.0 0.99997208
2.0 0.8  7 8.0 0.99999932
2.0 1.0  7 2.0 0.19047948
2.0 1.0  7 2.5 0.98220165
2.0 1.0  7 3.0 0.99643591
2.0 1.0  7 3.5 0.99890763
2.0 1.0  7 4.0 0.99954340
2.0 1.0  7 6.0 0.99996696
2.0 1.0  7 8.0 1.00000000
3.0 0.0  7 2.0 0.37223129
3.0 0.0  7 2.5 0.99225862
3.0 0.0  7 3.0 0.99862012
3.0 0.0  7 3.5 0.99902152
3.0 0.0  7 4.0 0.99965041
3.0 0.0  7 6.0 0.99999216
3.0 0.0  7 8.0 1.00000000
3.0 0.2  7 2.0 0.46148308
3.0 0.2  7 2.5 0.98977940
3.0 0.2  7 3.0 0.99812161
3.0 0.2  7 3.5 0.99932230
3.0 0.2  7 4.0 0.99971993
3.0 0.2  7 6.0 0.99998369
3.0 0.2  7 8.0 1.00000000
3.0 0.4  7 2.0 0.70738713
3.0 0.4  7 2.5 0.99085825
3.0 0.4  7 3.0 0.99827704
3.0 0.4  7 3.5 0.99932065
3.0 0.4  7 4.0 0.99976642
3.0 0.4  7 6.0 0.99999436
3.0 0.4  7 8.0 1.00000000
3.0 0.6  7 2.0 0.55485799
3.0 0.6  7 2.5 0.99168642
3.0 0.6  7 3.0 0.99833754
3.0 0.6  7 3.5 0.99928894
3.0 0.6  7 4.0 0.99966672
3.0 0.6  7 6.0 0.99998729
3.0 0.6  7 8.0 1.00000000
3.0 0.8  7 2.0 0.35408992
3.0 0.8  7 2.5 0.99136558
3.0 0.8  7 3.0 0.99843975
3.0 0.8  7 3.5 0.99937792
3.0 0.8  7 4.0 0.99970151
3.0 0.8  7 6.0 0.99998585
3.0 0.8  7 8.0 1.00000000
3.0 1.0  7 2.0 0.65138796
3.0 1.0  7 2.5 0.99177359
3.0 1.0  7 3.0 0.99805611
3.0 1.0  7 3.5 0.99923989
3.0 1.0  7 4.0 0.99963193
3.0 1.0  7 6.0 0.99997607
3.0 1.0  7 8.0 1.00000000
4.0 0.0  7 2.0 0.21789585
4.0 0.0  7 2.5 0.99785299
4.0 0.0  7 3.0 0.99915464
4.0 0.0  7 3.5 0.99941046
4.0 0.0  7 4.0 0.99974911
4.0 0.0  7 6.0 0.99189605
4.0 0.0  7 8.0 0.96995758
4.0 0.2  7 2.0 0.46607758
4.0 0.2  7 2.5 0.99736438
4.0 0.2  7 3.0 0.99866252
4.0 0.2  7 3.5 0.99944354
4.0 0.2  7 4.0 0.99971934
4.0 0.2  7 6.0 1.00000000
4.0 0.2  7 8.0 1.00000000
4.0 0.4  7 2.0 0.93763559
4.0 0.4  7 2.5 0.99610694
4.0 0.4  7 3.0 0.99895735
4.0 0.4  7 3.5 0.99958271
4.0 0.4  7 4.0 0.99970245
4.0 0.4  7 6.0 0.99999256
4.0 0.4  7 8.0 1.00000000
4.0 0.6  7 2.0 0.93015982
4.0 0.6  7 2.5 0.99600252
4.0 0.6  7 3.0 0.99909659
4.0 0.6  7 3.5 0.99956716
4.0 0.6  7 4.0 0.99985292
4.0 0.6  7 6.0 1.00000000
4.0 0.6  7 8.0 1.00000000
4.0 0.8  7 2.0 0.94474200
4.0 0.8  7 2.5 0.99646944
4.0 0.8  7 3.0 0.99912130
4.0 0.8  7 3.5 0.99948521
4.0 0.8  7 4.0 0.99976271
4.0 0.8  7 6.0 0.99999795
4.0 0.8  7 8.0 1.00000000
4.0 1.0  7 2.0 0.94573557
4.0 1.0  7 2.5 0.99566494
4.0 1.0  7 3.0 0.99896010
4.0 1.0  7 3.5 0.99952837
4.0 1.0  7 4.0 0.99980753
4.0 1.0  7 6.0 1.00000000
4.0 1.0  7 8.0 1.00000000
5.0 0.0  7 2.0 0.15078016
5.0 0.0  7 2.5 0.29870256
5.0 0.0  7 3.0 0.67806839
5.0 0.0  7 3.5 0.68590830
5.0 0.0  7 4.0 0.61040469
5.0 0.0  7 6.0 0.74797007
5.0 0.0  7 8.0 0.74590499
5.0 0.2  7 2.0 0.31413058
5.0 0.2  7 2.5 0.99722686
5.0 0.2  7 3.0 0.99948193
5.0 0.2  7 3.5 0.99935763
5.0 0.2  7 4.0 0.99964166
5.0 0.2  7 6.0 1.00000000
5.0 0.2  7 8.0 1.00000000
5.0 0.4  7 2.0 0.97479513
5.0 0.4  7 2.5 0.99690177
5.0 0.4  7 3.0 0.99881121
5.0 0.4  7 3.5 0.99943135
5.0 0.4  7 4.0 0.99984483
5.0 0.4  7 6.0 1.00000000
5.0 0.4  7 8.0 1.00000000
5.0 0.6  7 2.0 0.57426504
5.0 0.6  7 2.5 0.99749830
5.0 0.6  7 3.0 0.99891739
5.0 0.6  7 3.5 0.99960464
5.0 0.6  7 4.0 0.99984434
5.0 0.6  7 6.0 1.00000000
5.0 0.6  7 8.0 1.00000000
5.0 0.8  7 2.0 0.97545826
5.0 0.8  7 2.5 0.99680194
5.0 0.8  7 3.0 0.99919848
5.0 0.8  7 3.5 0.99954588
5.0 0.8  7 4.0 0.99983998
5.0 0.8  7 6.0 1.00000000
5.0 0.8  7 8.0 1.00000000
5.0 1.0  7 2.0 0.97809627
5.0 1.0  7 2.5 0.99714647
5.0 1.0  7 3.0 0.99928598
5.0 1.0  7 3.5 0.99934185
5.0 1.0  7 4.0 0.99989669
5.0 1.0  7 6.0 0.99998881
5.0 1.0  7 8.0 1.00000000
6.0 0.0  7 2.0 0.13443391
6.0 0.0  7 2.5 0.18989480
6.0 0.0  7 3.0 0.32371249
6.0 0.0  7 3.5 0.26958608
6.0 0.0  7 4.0 0.34133199
6.0 0.0  7 6.0 0.38790319
6.0 0.0  7 8.0 0.32159669
6.0 0.2  7 2.0 0.20316852
6.0 0.2  7 2.5 0.99448357
6.0 0.2  7 3.0 0.99971781
6.0 0.2  7 3.5 0.99995856
6.0 0.2  7 4.0 1.00000000
6.0 0.2  7 6.0 1.00000000
6.0 0.2  7 8.0 1.00000000
6.0 0.4  7 2.0 0.48392229
6.0 0.4  7 2.5 0.99689936
6.0 0.4  7 3.0 0.99931758
6.0 0.4  7 3.5 0.99956950
6.0 0.4  7 4.0 1.00000000
6.0 0.4  7 6.0 1.00000000
6.0 0.4  7 8.0 1.00000000
6.0 0.6  7 2.0 0.57569217
6.0 0.6  7 2.5 0.99525094
6.0 0.6  7 3.0 0.99925099
6.0 0.6  7 3.5 0.99955531
6.0 0.6  7 4.0 0.99998984
6.0 0.6  7 6.0 1.00000000
6.0 0.6  7 8.0 1.00000000
6.0 0.8  7 2.0 0.97374263
6.0 0.8  7 2.5 0.99750454
6.0 0.8  7 3.0 0.99932255
6.0 0.8  7 3.5 0.99995650
6.0 0.8  7 4.0 1.00000000
6.0 0.8  7 6.0 1.00000000
6.0 0.8  7 8.0 1.00000000
6.0 1.0  7 2.0 0.71614747
6.0 1.0  7 2.5 0.99507958
6.0 1.0  7 3.0 0.99902819
6.0 1.0  7 3.5 0.99969084
6.0 1.0  7 4.0 1.00000000
6.0 1.0  7 6.0 1.00000000
6.0 1.0  7 8.0 1.00000000
7.0 0.0  7 2.0 0.13877032
7.0 0.0  7 2.5 0.02968741
7.0 0.0  7 3.0 0.07090727
7.0 0.0  7 3.5 0.10001614
7.0 0.0  7 4.0 0.15202325
7.0 0.0  7 6.0 0.13561478
7.0 0.0  7 8.0 0.19418471
7.0 0.2  7 2.0 0.10253594
7.0 0.2  7 2.5 0.94881328
7.0 0.2  7 3.0 1.00000000
7.0 0.2  7 3.5 1.00000000
7.0 0.2  7 4.0 1.00000000
7.0 0.2  7 6.0 1.00000000
7.0 0.2  7 8.0 1.00000000
7.0 0.4  7 2.0 0.40603649
7.0 0.4  7 2.5 0.99778709
7.0 0.4  7 3.0 0.99998432
7.0 0.4  7 3.5 1.00000000
7.0 0.4  7 4.0 1.00000000
7.0 0.4  7 6.0 1.00000000
7.0 0.4  7 8.0 1.00000000
7.0 0.6  7 2.0 0.23390814
7.0 0.6  7 2.5 0.99902310
7.0 0.6  7 3.0 1.00000000
7.0 0.6  7 3.5 1.00000000
7.0 0.6  7 4.0 1.00000000
7.0 0.6  7 6.0 1.00000000
7.0 0.6  7 8.0 1.00000000
7.0 0.8  7 2.0 0.36207977
7.0 0.8  7 2.5 0.99989164
7.0 0.8  7 3.0 0.99963671
7.0 0.8  7 3.5 1.00000000
7.0 0.8  7 4.0 1.00000000
7.0 0.8  7 6.0 1.00000000
7.0 0.8  7 8.0 1.00000000
7.0 1.0  7 2.0 0.15715477
7.0 1.0  7 2.5 0.99953111
7.0 1.0  7 3.0 0.99841313
7.0 1.0  7 3.5 1.00000000
7.0 1.0  7 4.0 1.00000000
7.0 1.0  7 6.0 1.00000000
7.0 1.0  7 8.0 1.00000000
8.0 0.0  7 2.0 0.09996837
8.0 0.0  7 2.5 0.09472347
8.0 0.0  7 3.0 0.04337333
8.0 0.0  7 3.5 0.13278291
8.0 0.0  7 4.0 0.19458843
8.0 0.0  7 6.0 0.12161829
8.0 0.0  7 8.0 0.15207257
8.0 0.2  7 2.0 0.19618010
8.0 0.2  7 2.5 0.52352178
8.0 0.2  7 3.0 0.91618211
8.0 0.2  7 3.5 0.98817190
8.0 0.2  7 4.0 0.99571993
8.0 0.2  7 6.0 1.00000000
8.0 0.2  7 8.0 1.00000000
8.0 0.4  7 2.0 0.04794899
8.0 0.4  7 2.5 0.90984179
8.0 0.4  7 3.0 0.99701051
8.0 0.4  7 3.5 1.00000000
8.0 0.4  7 4.0 1.00000000
8.0 0.4  7 6.0 1.00000000
8.0 0.4  7 8.0 1.00000000
8.0 0.6  7 2.0 0.09142631
8.0 0.6  7 2.5 0.98201653
8.0 0.6  7 3.0 0.99945790
8.0 0.6  7 3.5 1.00000000
8.0 0.6  7 4.0 1.00000000
8.0 0.6  7 6.0 1.00000000
8.0 0.6  7 8.0 1.00000000
8.0 0.8  7 2.0 0.46205804
8.0 0.8  7 2.5 0.99264254
8.0 0.8  7 3.0 1.00000000
8.0 0.8  7 3.5 1.00000000
8.0 0.8  7 4.0 1.00000000
8.0 0.8  7 6.0 1.00000000
8.0 0.8  7 8.0 1.00000000
8.0 1.0  7 2.0 0.11125460
8.0 1.0  7 2.5 0.98110172
8.0 1.0  7 3.0 1.00000000
8.0 1.0  7 3.5 1.00000000
8.0 1.0  7 4.0 1.00000000
8.0 1.0  7 6.0 1.00000000
8.0 1.0  7 8.0 1.00000000
9.0 0.0  7 2.0 0.10017005
9.0 0.0  7 2.5 0.01399145
9.0 0.0  7 3.0 0.12142536
9.0 0.0  7 3.5 0.01346991
9.0 0.0  7 4.0 0.02252191
9.0 0.0  7 6.0 0.12003138
9.0 0.0  7 8.0 0.07749094
9.0 0.2  7 2.0 0.10777862
9.0 0.2  7 2.5 0.28485634
9.0 0.2  7 3.0 0.24237669
9.0 0.2  7 3.5 0.53783820
9.0 0.2  7 4.0 0.59945372
9.0 0.2  7 6.0 0.80617034
9.0 0.2  7 8.0 0.80500722
9.0 0.4  7 2.0 0.09129388
9.0 0.4  7 2.5 0.50394239
9.0 0.4  7 3.0 0.63739306
9.0 0.4  7 3.5 0.82998342
9.0 0.4  7 4.0 0.91691566
9.0 0.4  7 6.0 0.97430686
9.0 0.4  7 8.0 0.99064013
9.0 0.6  7 2.0 0.08856428
9.0 0.6  7 2.5 0.41538339
9.0 0.6  7 3.0 0.84773426
9.0 0.6  7 3.5 0.95278436
9.0 0.6  7 4.0 0.96436981
9.0 0.6  7 6.0 0.99612288
9.0 0.6  7 8.0 1.00000000
9.0 0.8  7 2.0 0.15918654
9.0 0.8  7 2.5 0.79470918
9.0 0.8  7 3.0 0.77858605
9.0 0.8  7 3.5 0.99108050
9.0 0.8  7 4.0 0.98608514
9.0 0.8  7 6.0 0.99585422
9.0 0.8  7 8.0 0.99831839
9.0 1.0  7 2.0 0.16581804
9.0 1.0  7 2.5 0.57815273
9.0 1.0  7 3.0 0.87841342
9.0 1.0  7 3.5 0.96151076
9.0 1.0  7 4.0 0.98271964
9.0 1.0  7 6.0 1.00000000
9.0 1.0  7 8.0 0.97983875
