# Supplementary material for: Impact of solvent forces and broken symmetry on the assembly of designed proteins at a liquid-solid interface
Source: Nat Commun. 2026 Mar 13;17:2446. doi: 10.1038/s41467-026-69170-0 (PMC12987978; doi:10.1038/s41467-026-69170-0)
Supplement: Supplementary file 9 — Source data [file 41467_2026_69170_MOESM9_ESM.zip › Source Data/figure-s8.txt]

# mu, dr, length, nematic_order_parameter
1.0 0.0  3 0.97021967 
1.0 0.0  5 0.99486346 
1.0 0.0  7 0.99907827 
1.0 0.0 10 0.99989366 
1.0 0.1  3 0.97004500 
1.0 0.1  5 0.99464345 
1.0 0.1  7 0.99907356 
1.0 0.1 10 0.99992471 
1.0 0.2  3 0.97017478 
1.0 0.2  5 0.99451036 
1.0 0.2  7 0.99907393 
1.0 0.2 10 0.99994980 
1.0 0.3  3 0.97004745 
1.0 0.3  5 0.99467842 
1.0 0.3  7 0.99913784 
1.0 0.3 10 0.99992210 
1.0 0.4  3 0.97031317 
1.0 0.4  5 0.99447341 
1.0 0.4  7 0.99915137 
1.0 0.4 10 0.99992936 
1.0 0.5  3 0.97000007 
1.0 0.5  5 0.99447908 
1.0 0.5  7 0.99911737 
1.0 0.5 10 0.99989718 
1.0 0.6  3 0.97014808 
1.0 0.6  5 0.99459177 
1.0 0.6  7 0.99909596 
1.0 0.6 10 0.99992456 
1.0 0.7  3 0.97019033 
1.0 0.7  5 0.99451812 
1.0 0.7  7 0.99912557 
1.0 0.7 10 0.99991616 
1.0 0.8  3 0.96999135 
1.0 0.8  5 0.99445480 
1.0 0.8  7 0.99910459 
1.0 0.8 10 0.99992099 
1.0 0.9  3 0.97004220 
1.0 0.9  5 0.99451116 
1.0 0.9  7 0.99904494 
1.0 0.9 10 0.99989932 
1.0 1.0  3 0.97000242 
1.0 1.0  5 0.99452908 
1.0 1.0  7 0.99916337 
1.0 1.0 10 0.99991620 
1.5 0.0  3 0.97633411 
1.5 0.0  5 0.99617509 
1.5 0.0  7 0.99927529 
1.5 0.0 10 0.99985916 
1.5 0.1  3 0.97689492 
1.5 0.1  5 0.99606553 
1.5 0.1  7 0.99939316 
1.5 0.1 10 0.99992116 
1.5 0.2  3 0.97710272 
1.5 0.2  5 0.99598272 
1.5 0.2  7 0.99944480 
1.5 0.2 10 0.99991382 
1.5 0.3  3 0.97705536 
1.5 0.3  5 0.99588675 
1.5 0.3  7 0.99942782 
1.5 0.3 10 0.99993728 
1.5 0.4  3 0.97698372 
1.5 0.4  5 0.99590259 
1.5 0.4  7 0.99935985 
1.5 0.4 10 0.99994275 
1.5 0.5  3 0.97704120 
1.5 0.5  5 0.99604402 
1.5 0.5  7 0.99939723 
1.5 0.5 10 0.99995214 
1.5 0.6  3 0.97707900 
1.5 0.6  5 0.99588904 
1.5 0.6  7 0.99938394 
1.5 0.6 10 0.99993254 
1.5 0.7  3 0.97699772 
1.5 0.7  5 0.99589267 
1.5 0.7  7 0.99938144 
1.5 0.7 10 0.99991522 
1.5 0.8  3 0.97696597 
1.5 0.8  5 0.99593589 
1.5 0.8  7 0.99941340 
1.5 0.8 10 0.99994167 
1.5 0.9  3 0.97670338 
1.5 0.9  5 0.99595150 
1.5 0.9  7 0.99942795 
1.5 0.9 10 0.99994184 
1.5 1.0  3 0.97694516 
1.5 1.0  5 0.99599942 
1.5 1.0  7 0.99938273 
1.5 1.0 10 0.99993019 
2.0 0.0  3 0.98254189 
2.0 0.0  5 0.99717506 
2.0 0.0  7 0.99949908 
2.0 0.0 10 0.99993985 
2.0 0.1  3 0.98249363 
2.0 0.1  5 0.99694823 
2.0 0.1  7 0.99949610 
2.0 0.1 10 0.99991442 
2.0 0.2  3 0.98248731 
2.0 0.2  5 0.99703759 
2.0 0.2  7 0.99959080 
2.0 0.2 10 0.99996491 
2.0 0.3  3 0.98250331 
2.0 0.3  5 0.99698122 
2.0 0.3  7 0.99953993 
2.0 0.3 10 0.99995915 
2.0 0.4  3 0.98252495 
2.0 0.4  5 0.99707933 
2.0 0.4  7 0.99955988 
2.0 0.4 10 0.99995114 
2.0 0.5  3 0.98249190 
2.0 0.5  5 0.99708803 
2.0 0.5  7 0.99958174 
2.0 0.5 10 0.99993646 
2.0 0.6  3 0.98250530 
2.0 0.6  5 0.99709039 
2.0 0.6  7 0.99956732 
2.0 0.6 10 0.99992973 
2.0 0.7  3 0.98224128 
2.0 0.7  5 0.99701115 
2.0 0.7  7 0.99956107 
2.0 0.7 10 0.99995477 
2.0 0.8  3 0.98240818 
2.0 0.8  5 0.99692795 
2.0 0.8  7 0.99956850 
2.0 0.8 10 0.99997059 
2.0 0.9  3 0.98247815 
2.0 0.9  5 0.99696314 
2.0 0.9  7 0.99953814 
2.0 0.9 10 0.99993187 
2.0 1.0  3 0.98236412 
2.0 1.0  5 0.99705195 
2.0 1.0  7 0.99954340 
2.0 1.0 10 0.99994003 
2.5 0.0  3 0.98725084 
2.5 0.0  5 0.99787790 
2.5 0.0  7 0.99967460 
2.5 0.0 10 0.99992482 
2.5 0.1  3 0.98669092 
2.5 0.1  5 0.99789475 
2.5 0.1  7 0.99963778 
2.5 0.1 10 0.99995130 
2.5 0.2  3 0.98701985 
2.5 0.2  5 0.99776171 
2.5 0.2  7 0.99969152 
2.5 0.2 10 0.99998015 
2.5 0.3  3 0.98664086 
2.5 0.3  5 0.99777862 
2.5 0.3  7 0.99967722 
2.5 0.3 10 0.99995704 
2.5 0.4  3 0.98659277 
2.5 0.4  5 0.99791710 
2.5 0.4  7 0.99967865 
2.5 0.4 10 0.99993919 
2.5 0.5  3 0.98674856 
2.5 0.5  5 0.99764869 
2.5 0.5  7 0.99965473 
2.5 0.5 10 0.99992898 
2.5 0.6  3 0.98668081 
2.5 0.6  5 0.99786010 
2.5 0.6  7 0.99963195 
2.5 0.6 10 0.99995467 
2.5 0.7  3 0.98688453 
2.5 0.7  5 0.99783155 
2.5 0.7  7 0.99970388 
2.5 0.7 10 0.99997677 
2.5 0.8  3 0.98698471 
2.5 0.8  5 0.99780474 
2.5 0.8  7 0.99966949 
2.5 0.8 10 0.99993473 
2.5 0.9  3 0.98703254 
2.5 0.9  5 0.99769098 
2.5 0.9  7 0.99961871 
2.5 0.9 10 0.99998121 
2.5 1.0  3 0.98696993 
2.5 1.0  5 0.99789079 
2.5 1.0  7 0.99967746 
2.5 1.0 10 0.99994689 
3.0 0.0  3 0.98991775 
3.0 0.0  5 0.99868636 
3.0 0.0  7 0.99965041 
3.0 0.0 10 0.99999892 
3.0 0.1  3 0.99025695 
3.0 0.1  5 0.99849459 
3.0 0.1  7 0.99974288 
3.0 0.1 10 1.00000000 
3.0 0.2  3 0.99038164 
3.0 0.2  5 0.99851584 
3.0 0.2  7 0.99971993 
3.0 0.2 10 0.99998392 
3.0 0.3  3 0.99026865 
3.0 0.3  5 0.99826443 
3.0 0.3  7 0.99964583 
3.0 0.3 10 0.99999136 
3.0 0.4  3 0.99038518 
3.0 0.4  5 0.99849255 
3.0 0.4  7 0.99976642 
3.0 0.4 10 0.99999249 
3.0 0.5  3 0.99011273 
3.0 0.5  5 0.99838489 
3.0 0.5  7 0.99976311 
3.0 0.5 10 0.99998602 
3.0 0.6  3 0.99012164 
3.0 0.6  5 0.99846835 
3.0 0.6  7 0.99966672 
3.0 0.6 10 0.99988570 
3.0 0.7  3 0.99044473 
3.0 0.7  5 0.99854732 
3.0 0.7  7 0.99975929 
3.0 0.7 10 0.99995493 
3.0 0.8  3 0.99052527 
3.0 0.8  5 0.99843533 
3.0 0.8  7 0.99970151 
3.0 0.8 10 0.99998161 
3.0 0.9  3 0.99018532 
3.0 0.9  5 0.99849233 
3.0 0.9  7 0.99966233 
3.0 0.9 10 0.99998385 
3.0 1.0  3 0.99017923 
3.0 1.0  5 0.99853823 
3.0 1.0  7 0.99963193 
3.0 1.0 10 0.99998478 
3.5 0.0  3 0.99273821 
3.5 0.0  5 0.99907899 
3.5 0.0  7 0.99980326 
3.5 0.0 10 1.00000000 
3.5 0.1  3 0.99322418 
3.5 0.1  5 0.99879959 
3.5 0.1  7 0.99975040 
3.5 0.1 10 1.00000000 
3.5 0.2  3 0.99295415 
3.5 0.2  5 0.99888107 
3.5 0.2  7 0.99970295 
3.5 0.2 10 0.99999685 
3.5 0.3  3 0.99300647 
3.5 0.3  5 0.99883155 
3.5 0.3  7 0.99979423 
3.5 0.3 10 0.99999895 
3.5 0.4  3 0.99301281 
3.5 0.4  5 0.99895359 
3.5 0.4  7 0.99970972 
3.5 0.4 10 0.99999158 
3.5 0.5  3 0.99299210 
3.5 0.5  5 0.99896447 
3.5 0.5  7 0.99976448 
3.5 0.5 10 1.00000000 
3.5 0.6  3 0.99300469 
3.5 0.6  5 0.99898961 
3.5 0.6  7 0.99970319 
3.5 0.6 10 0.99999686 
3.5 0.7  3 0.99338539 
3.5 0.7  5 0.99897114 
3.5 0.7  7 0.99969105 
3.5 0.7 10 0.99999579 
3.5 0.8  3 0.99284476 
3.5 0.8  5 0.99886426 
3.5 0.8  7 0.99978913 
3.5 0.8 10 0.99998337 
3.5 0.9  3 0.99316368 
3.5 0.9  5 0.99880106 
3.5 0.9  7 0.99970364 
3.5 0.9 10 0.99999266 
3.5 1.0  3 0.99284471 
3.5 1.0  5 0.99894438 
3.5 1.0  7 0.99971774 
3.5 1.0 10 0.99999685 
4.0 0.0  3 0.99469630 
4.0 0.0  5 0.99894411 
4.0 0.0  7 0.99974911 
4.0 0.0 10 0.69236362 
4.0 0.1  3 0.99471033 
4.0 0.1  5 0.99914245 
4.0 0.1  7 0.99974825 
4.0 0.1 10 1.00000000 
4.0 0.2  3 0.99457828 
4.0 0.2  5 0.99920113 
4.0 0.2  7 0.99971934 
4.0 0.2 10 1.00000000 
4.0 0.3  3 0.99489493 
4.0 0.3  5 0.99910859 
4.0 0.3  7 0.99971719 
4.0 0.3 10 1.00000000 
4.0 0.4  3 0.99505277 
4.0 0.4  5 0.99908636 
4.0 0.4  7 0.99970245 
4.0 0.4 10 0.99997856 
4.0 0.5  3 0.99509413 
4.0 0.5  5 0.99920163 
4.0 0.5  7 0.99970829 
4.0 0.5 10 1.00000000 
4.0 0.6  3 0.99508659 
4.0 0.6  5 0.99918072 
4.0 0.6  7 0.99985292 
4.0 0.6 10 1.00000000 
4.0 0.7  3 0.99500597 
4.0 0.7  5 0.99921740 
4.0 0.7  7 0.99974523 
4.0 0.7 10 1.00000000 
4.0 0.8  3 0.99471619 
4.0 0.8  5 0.99911534 
4.0 0.8  7 0.99976271 
4.0 0.8 10 0.99999695 
4.0 0.9  3 0.99511333 
4.0 0.9  5 0.99916036 
4.0 0.9  7 0.99978767 
4.0 0.9 10 1.00000000 
4.0 1.0  3 0.99493339 
4.0 1.0  5 0.99909190 
4.0 1.0  7 0.99980753 
4.0 1.0 10 0.99999484 
4.5 0.0  3 0.99762999 
4.5 0.0  5 0.99825313 
4.5 0.0  7 0.98492150 
4.5 0.0 10 0.70580669 
4.5 0.1  3 0.99639944 
4.5 0.1  5 0.99927804 
4.5 0.1  7 0.99974763 
4.5 0.1 10 1.00000000 
4.5 0.2  3 0.99645457 
4.5 0.2  5 0.99928488 
4.5 0.2  7 0.99982327 
4.5 0.2 10 1.00000000 
4.5 0.3  3 0.99663833 
4.5 0.3  5 0.99926729 
4.5 0.3  7 0.99980805 
4.5 0.3 10 1.00000000 
4.5 0.4  3 0.99670531 
4.5 0.4  5 0.99937848 
4.5 0.4  7 0.99982031 
4.5 0.4 10 1.00000000 
4.5 0.5  3 0.99642722 
4.5 0.5  5 0.99931370 
4.5 0.5  7 0.99979425 
4.5 0.5 10 1.00000000 
4.5 0.6  3 0.99664316 
4.5 0.6  5 0.99920634 
4.5 0.6  7 0.99967644 
4.5 0.6 10 1.00000000 
4.5 0.7  3 0.99641812 
4.5 0.7  5 0.99933444 
4.5 0.7  7 0.99964914 
4.5 0.7 10 1.00000000 
4.5 0.8  3 0.99652367 
4.5 0.8  5 0.99926206 
4.5 0.8  7 0.99977190 
4.5 0.8 10 1.00000000 
4.5 0.9  3 0.99623434 
4.5 0.9  5 0.99917274 
4.5 0.9  7 0.99981309 
4.5 0.9 10 1.00000000 
4.5 1.0  3 0.99635446 
4.5 1.0  5 0.99929749 
4.5 1.0  7 0.99979821 
4.5 1.0 10 1.00000000 
5.0 0.0  3 0.99735929 
5.0 0.0  5 0.97156423 
5.0 0.0  7 0.61040469 
5.0 0.0 10 0.49499789 
5.0 0.1  3 0.99778225 
5.0 0.1  5 0.99935635 
5.0 0.1  7 0.99979616 
5.0 0.1 10 1.00000000 
5.0 0.2  3 0.99799522 
5.0 0.2  5 0.99936352 
5.0 0.2  7 0.99964166 
5.0 0.2 10 1.00000000 
5.0 0.3  3 0.99784720 
5.0 0.3  5 0.99942623 
5.0 0.3  7 0.99994575 
5.0 0.3 10 1.00000000 
5.0 0.4  3 0.99798018 
5.0 0.4  5 0.99952895 
5.0 0.4  7 0.99984483 
5.0 0.4 10 1.00000000 
5.0 0.5  3 0.99740074 
5.0 0.5  5 0.99945436 
5.0 0.5  7 0.99992806 
5.0 0.5 10 1.00000000 
5.0 0.6  3 0.99749087 
5.0 0.6  5 0.99936488 
5.0 0.6  7 0.99984434 
5.0 0.6 10 1.00000000 
5.0 0.7  3 0.99763493 
5.0 0.7  5 0.99964881 
5.0 0.7  7 0.99984889 
5.0 0.7 10 1.00000000 
5.0 0.8  3 0.99758991 
5.0 0.8  5 0.99947122 
5.0 0.8  7 0.99983998 
5.0 0.8 10 1.00000000 
5.0 0.9  3 0.99765260 
5.0 0.9  5 0.99948234 
5.0 0.9  7 0.99979823 
5.0 0.9 10 1.00000000 
5.0 1.0  3 0.99769383 
5.0 1.0  5 0.99951877 
5.0 1.0  7 0.99989669 
5.0 1.0 10 1.00000000 
5.5 0.0  3 0.99885940 
5.5 0.0  5 0.87976486 
5.5 0.0  7 0.42313665 
5.5 0.0 10 0.27752631 
5.5 0.1  3 0.99839021 
5.5 0.1  5 0.99944419 
5.5 0.1  7 0.99996092 
5.5 0.1 10 1.00000000 
5.5 0.2  3 0.99860908 
5.5 0.2  5 0.99967417 
5.5 0.2  7 0.99993212 
5.5 0.2 10 1.00000000 
5.5 0.3  3 0.99840743 
5.5 0.3  5 0.99943323 
5.5 0.3  7 1.00000000 
5.5 0.3 10 1.00000000 
5.5 0.4  3 0.99834180 
5.5 0.4  5 0.99960388 
5.5 0.4  7 0.99993905 
5.5 0.4 10 1.00000000 
5.5 0.5  3 0.99845416 
5.5 0.5  5 0.99947160 
5.5 0.5  7 0.99995483 
5.5 0.5 10 1.00000000 
5.5 0.6  3 0.99843891 
5.5 0.6  5 0.99960454 
5.5 0.6  7 0.99999102 
5.5 0.6 10 1.00000000 
5.5 0.7  3 0.99832900 
5.5 0.7  5 0.99980777 
5.5 0.7  7 0.99994378 
5.5 0.7 10 1.00000000 
5.5 0.8  3 0.99820654 
5.5 0.8  5 0.99958405 
5.5 0.8  7 0.99998891 
5.5 0.8 10 1.00000000 
5.5 0.9  3 0.99857230 
5.5 0.9  5 0.99976186 
5.5 0.9  7 0.99997237 
5.5 0.9 10 1.00000000 
5.5 1.0  3 0.99848318 
5.5 1.0  5 0.99961995 
5.5 1.0  7 0.99988296 
5.5 1.0 10 1.00000000 
6.0 0.0  3 0.99857528 
6.0 0.0  5 0.51725687 
6.0 0.0  7 0.34133199 
6.0 0.0 10 0.10738435 
6.0 0.1  3 0.99896494 
6.0 0.1  5 0.99995358 
6.0 0.1  7 0.99992923 
6.0 0.1 10 0.95632974 
6.0 0.2  3 0.99905157 
6.0 0.2  5 0.99989053 
6.0 0.2  7 1.00000000 
6.0 0.2 10 1.00000000 
6.0 0.3  3 0.99934307 
6.0 0.3  5 0.99994362 
6.0 0.3  7 0.99977974 
6.0 0.3 10 1.00000000 
6.0 0.4  3 0.99903446 
6.0 0.4  5 0.99982736 
6.0 0.4  7 1.00000000 
6.0 0.4 10 1.00000000 
6.0 0.5  3 0.99868672 
6.0 0.5  5 0.99965952 
6.0 0.5  7 1.00000000 
6.0 0.5 10 1.00000000 
6.0 0.6  3 0.99884688 
6.0 0.6  5 0.99984135 
6.0 0.6  7 0.99998984 
6.0 0.6 10 1.00000000 
6.0 0.7  3 0.99907033 
6.0 0.7  5 0.99995828 
6.0 0.7  7 1.00000000 
6.0 0.7 10 1.00000000 
6.0 0.8  3 0.99881045 
6.0 0.8  5 0.99971449 
6.0 0.8  7 1.00000000 
6.0 0.8 10 1.00000000 
6.0 0.9  3 0.99916354 
6.0 0.9  5 0.99988390 
6.0 0.9  7 0.99997487 
6.0 0.9 10 1.00000000 
6.0 1.0  3 0.99917220 
6.0 1.0  5 0.99984122 
6.0 1.0  7 1.00000000 
6.0 1.0 10 1.00000000 
6.5 0.0  3 0.97793497 
6.5 0.0  5 0.38200520 
6.5 0.0  7 0.22781004 
6.5 0.0 10 0.20248626 
6.5 0.1  3 0.99928859 
6.5 0.1  5 0.99996170 
6.5 0.1  7 0.99998193 
6.5 0.1 10 0.82635003 
6.5 0.2  3 0.99930919 
6.5 0.2  5 1.00000000 
6.5 0.2  7 1.00000000 
6.5 0.2 10 1.00000000 
6.5 0.3  3 0.99951273 
6.5 0.3  5 0.99968030 
6.5 0.3  7 1.00000000 
6.5 0.3 10 1.00000000 
6.5 0.4  3 0.99958552 
6.5 0.4  5 0.99974983 
6.5 0.4  7 1.00000000 
6.5 0.4 10 1.00000000 
6.5 0.5  3 0.99932174 
6.5 0.5  5 0.99997740 
6.5 0.5  7 1.00000000 
6.5 0.5 10 1.00000000 
6.5 0.6  3 0.99923338 
6.5 0.6  5 1.00000000 
6.5 0.6  7 1.00000000 
6.5 0.6 10 1.00000000 
6.5 0.7  3 0.99917544 
6.5 0.7  5 0.99997405 
6.5 0.7  7 1.00000000 
6.5 0.7 10 1.00000000 
6.5 0.8  3 0.99901667 
6.5 0.8  5 0.99993796 
6.5 0.8  7 1.00000000 
6.5 0.8 10 1.00000000 
6.5 0.9  3 0.99919095 
6.5 0.9  5 0.99988760 
6.5 0.9  7 1.00000000 
6.5 0.9 10 1.00000000 
6.5 1.0  3 0.99899410 
6.5 1.0  5 0.99989602 
6.5 1.0  7 1.00000000 
6.5 1.0 10 1.00000000 
7.0 0.0  3 0.77161732 
7.0 0.0  5 0.25654107 
7.0 0.0  7 0.15202325 
7.0 0.0 10 0.13044166 
7.0 0.1  3 0.99938808 
7.0 0.1  5 1.00000000 
7.0 0.1  7 0.98228850 
7.0 0.1 10 0.68758633 
7.0 0.2  3 0.99934243 
7.0 0.2  5 0.99988259 
7.0 0.2  7 1.00000000 
7.0 0.2 10 0.99502077 
7.0 0.3  3 0.99965542 
7.0 0.3  5 0.99996376 
7.0 0.3  7 1.00000000 
7.0 0.3 10 1.00000000 
7.0 0.4  3 0.99931994 
7.0 0.4  5 1.00000000 
7.0 0.4  7 1.00000000 
7.0 0.4 10 1.00000000 
7.0 0.5  3 0.99950108 
7.0 0.5  5 1.00000000 
7.0 0.5  7 1.00000000 
7.0 0.5 10 1.00000000 
7.0 0.6  3 0.99959708 
7.0 0.6  5 1.00000000 
7.0 0.6  7 1.00000000 
7.0 0.6 10 1.00000000 
7.0 0.7  3 0.99964267 
7.0 0.7  5 0.99997249 
7.0 0.7  7 1.00000000 
7.0 0.7 10 1.00000000 
7.0 0.8  3 0.99966164 
7.0 0.8  5 0.99992543 
7.0 0.8  7 1.00000000 
7.0 0.8 10 1.00000000 
7.0 0.9  3 0.99951108 
7.0 0.9  5 0.99997351 
7.0 0.9  7 1.00000000 
7.0 0.9 10 1.00000000 
7.0 1.0  3 0.99948637 
7.0 1.0  5 1.00000000 
7.0 1.0  7 1.00000000 
7.0 1.0 10 1.00000000 
7.5 0.0  3 0.60844342 
7.5 0.0  5 0.09265526 
7.5 0.0  7 0.10185133 
7.5 0.0 10 0.12322222 
7.5 0.1  3 0.99936508 
7.5 0.1  5 1.00000000 
7.5 0.1  7 0.92790239 
7.5 0.1 10 0.37488589 
7.5 0.2  3 0.99973445 
7.5 0.2  5 1.00000000 
7.5 0.2  7 1.00000000 
7.5 0.2 10 0.92690861 
7.5 0.3  3 0.99966628 
7.5 0.3  5 1.00000000 
7.5 0.3  7 1.00000000 
7.5 0.3 10 0.96494338 
7.5 0.4  3 0.99952830 
7.5 0.4  5 1.00000000 
7.5 0.4  7 1.00000000 
7.5 0.4 10 0.99045732 
7.5 0.5  3 0.99960900 
7.5 0.5  5 1.00000000 
7.5 0.5  7 1.00000000 
7.5 0.5 10 0.99975971 
7.5 0.6  3 0.99990044 
7.5 0.6  5 1.00000000 
7.5 0.6  7 1.00000000 
7.5 0.6 10 0.99574998 
7.5 0.7  3 0.99970924 
7.5 0.7  5 1.00000000 
7.5 0.7  7 1.00000000 
7.5 0.7 10 1.00000000 
7.5 0.8  3 0.99985011 
7.5 0.8  5 0.99996019 
7.5 0.8  7 1.00000000 
7.5 0.8 10 0.87862034 
7.5 0.9  3 0.99972934 
7.5 0.9  5 1.00000000 
7.5 0.9  7 1.00000000 
7.5 0.9 10 1.00000000 
7.5 1.0  3 0.99987665 
7.5 1.0  5 1.00000000 
7.5 1.0  7 1.00000000 
7.5 1.0 10 1.00000000 
8.0 0.0  3 0.39228014 
8.0 0.0  5 0.21686966 
8.0 0.0  7 0.19458843 
8.0 0.0 10 0.16370747 
8.0 0.1  3 0.99959544 
8.0 0.1  5 1.00000000 
8.0 0.1  7 0.83816968 
8.0 0.1 10 0.42366460 
8.0 0.2  3 0.99996831 
8.0 0.2  5 1.00000000 
8.0 0.2  7 0.99571993 
8.0 0.2 10 0.70625672 
8.0 0.3  3 0.99993273 
8.0 0.3  5 1.00000000 
8.0 0.3  7 1.00000000 
8.0 0.3 10 0.89467472 
8.0 0.4  3 0.99972328 
8.0 0.4  5 1.00000000 
8.0 0.4  7 1.00000000 
8.0 0.4 10 0.77080687 
8.0 0.5  3 1.00000000 
8.0 0.5  5 1.00000000 
8.0 0.5  7 1.00000000 
8.0 0.5 10 0.95261672 
8.0 0.6  3 0.99995282 
8.0 0.6  5 1.00000000 
8.0 0.6  7 1.00000000 
8.0 0.6 10 0.99154259 
8.0 0.7  3 0.99999972 
8.0 0.7  5 1.00000000 
8.0 0.7  7 1.00000000 
8.0 0.7 10 0.98175100 
8.0 0.8  3 0.99970610 
8.0 0.8  5 1.00000000 
8.0 0.8  7 1.00000000 
8.0 0.8 10 0.98866205 
8.0 0.9  3 0.99998416 
8.0 0.9  5 1.00000000 
8.0 0.9  7 1.00000000 
8.0 0.9 10 0.98287064 
8.0 1.0  3 0.99958345 
8.0 1.0  5 1.00000000 
8.0 1.0  7 1.00000000 
8.0 1.0 10 0.99989446 
8.5 0.0  3 0.26869890 
8.5 0.0  5 0.11433462 
8.5 0.0  7 0.14308441 
8.5 0.0 10 0.14564122 
8.5 0.1  3 1.00000000 
8.5 0.1  5 0.94687228 
8.5 0.1  7 0.59865478 
8.5 0.1 10 0.29573596 
8.5 0.2  3 0.99996553 
8.5 0.2  5 1.00000000 
8.5 0.2  7 0.84925411 
8.5 0.2 10 0.57110624 
8.5 0.3  3 0.99960626 
8.5 0.3  5 1.00000000 
8.5 0.3  7 0.98819306 
8.5 0.3 10 0.68343696 
8.5 0.4  3 0.99997869 
8.5 0.4  5 1.00000000 
8.5 0.4  7 0.99192335 
8.5 0.4 10 0.71368853 
8.5 0.5  3 1.00000000 
8.5 0.5  5 1.00000000 
8.5 0.5  7 1.00000000 
8.5 0.5 10 0.68687253 
8.5 0.6  3 1.00000000 
8.5 0.6  5 1.00000000 
8.5 0.6  7 1.00000000 
8.5 0.6 10 0.74344979 
8.5 0.7  3 1.00000000 
8.5 0.7  5 1.00000000 
8.5 0.7  7 1.00000000 
8.5 0.7 10 0.90498905 
8.5 0.8  3 1.00000000 
8.5 0.8  5 1.00000000 
8.5 0.8  7 1.00000000 
8.5 0.8 10 0.73293397 
8.5 0.9  3 0.99996082 
8.5 0.9  5 1.00000000 
8.5 0.9  7 1.00000000 
8.5 0.9 10 0.77684744 
8.5 1.0  3 0.99947032 
8.5 1.0  5 1.00000000 
8.5 1.0  7 1.00000000 
8.5 1.0 10 0.98084667 
9.0 0.0  3 0.25617450 
9.0 0.0  5 0.02934563 
9.0 0.0  7 0.02252191 
9.0 0.0 10 0.09724427 
9.0 0.1  3 0.99791740 
9.0 0.1  5 0.76997572 
9.0 0.1  7 0.42234525 
9.0 0.1 10 0.22473883 
9.0 0.2  3 0.99935907 
9.0 0.2  5 0.98798513 
9.0 0.2  7 0.59945372 
9.0 0.2 10 0.29362507 
9.0 0.3  3 1.00000000 
9.0 0.3  5 0.99879168 
9.0 0.3  7 0.85983208 
9.0 0.3 10 0.46618072 
9.0 0.4  3 1.00000000 
9.0 0.4  5 1.00000000 
9.0 0.4  7 0.91691566 
9.0 0.4 10 0.49997006 
9.0 0.5  3 1.00000000 
9.0 0.5  5 1.00000000 
9.0 0.5  7 0.95265509 
9.0 0.5 10 0.53579629 
9.0 0.6  3 1.00000000 
9.0 0.6  5 1.00000000 
9.0 0.6  7 0.96436981 
9.0 0.6 10 0.66972846 
9.0 0.7  3 0.99907349 
9.0 0.7  5 1.00000000 
9.0 0.7  7 0.98729611 
9.0 0.7 10 0.45253401 
9.0 0.8  3 0.99999526 
9.0 0.8  5 1.00000000 
9.0 0.8  7 0.98608514 
9.0 0.8 10 0.53380054 
9.0 0.9  3 1.00000000 
9.0 0.9  5 0.99984845 
9.0 0.9  7 0.98462993 
9.0 0.9 10 0.70740971 
9.0 1.0  3 1.00000000 
9.0 1.0  5 1.00000000 
9.0 1.0  7 0.98271964 
9.0 1.0 10 0.73399146 
