# Supplementary material for: Impact of solvent forces and broken symmetry on the assembly of designed proteins at a liquid-solid interface
Source: Nat Commun. 2026 Mar 13;17:2446. doi: 10.1038/s41467-026-69170-0 (PMC12987978; doi:10.1038/s41467-026-69170-0)
Supplement: Supplementary file 9 — Source data [file 41467_2026_69170_MOESM9_ESM.zip › Source Data/figure-s9.txt]

# mu, dr, length, nematic_order_parameter 
1.0 0.0  3 0.03555313 
1.0 0.0  5 0.06641483 
1.0 0.0  7 0.13940427 
1.0 0.0 10 0.96429810 
1.0 0.1  3 0.03543312 
1.0 0.1  5 0.06682045 
1.0 0.1  7 0.13104253 
1.0 0.1 10 0.96415610 
1.0 0.2  3 0.03626810 
1.0 0.2  5 0.06682442 
1.0 0.2  7 0.13264697 
1.0 0.2 10 0.96749337 
1.0 0.3  3 0.03559062 
1.0 0.3  5 0.06966842 
1.0 0.3  7 0.14339531 
1.0 0.3 10 0.96677820 
1.0 0.4  3 0.03586772 
1.0 0.4  5 0.06695286 
1.0 0.4  7 0.13666202 
1.0 0.4 10 0.96084403 
1.0 0.5  3 0.03624084 
1.0 0.5  5 0.06943042 
1.0 0.5  7 0.12654260 
1.0 0.5 10 0.96564267 
1.0 0.6  3 0.03522816 
1.0 0.6  5 0.06878848 
1.0 0.6  7 0.14080132 
1.0 0.6 10 0.96398749 
1.0 0.7  3 0.03573312 
1.0 0.7  5 0.06524460 
1.0 0.7  7 0.12423085 
1.0 0.7 10 0.96663425 
1.0 0.8  3 0.03539953 
1.0 0.8  5 0.06602725 
1.0 0.8  7 0.13837913 
1.0 0.8 10 0.95692187 
1.0 0.9  3 0.03596994 
1.0 0.9  5 0.06605022 
1.0 0.9  7 0.12920151 
1.0 0.9 10 0.96457194 
1.0 1.0  3 0.03597017 
1.0 1.0  5 0.06630093 
1.0 1.0  7 0.14003338 
1.0 1.0 10 0.96115495 
1.5 0.0  3 0.03592610 
1.5 0.0  5 0.06795279 
1.5 0.0  7 0.16416006 
1.5 0.0 10 0.98024808 
1.5 0.1  3 0.03593854 
1.5 0.1  5 0.07065425 
1.5 0.1  7 0.16694514 
1.5 0.1 10 0.97857098 
1.5 0.2  3 0.03674151 
1.5 0.2  5 0.06723965 
1.5 0.2  7 0.14163365 
1.5 0.2 10 0.98527874 
1.5 0.3  3 0.03623726 
1.5 0.3  5 0.07350053 
1.5 0.3  7 0.12453598 
1.5 0.3 10 0.97508551 
1.5 0.4  3 0.03656935 
1.5 0.4  5 0.07356517 
1.5 0.4  7 0.17152664 
1.5 0.4 10 0.97611214 
1.5 0.5  3 0.03678458 
1.5 0.5  5 0.07116789 
1.5 0.5  7 0.16816893 
1.5 0.5 10 0.98236302 
1.5 0.6  3 0.03707866 
1.5 0.6  5 0.07143515 
1.5 0.6  7 0.17309598 
1.5 0.6 10 0.98392234 
1.5 0.7  3 0.03695344 
1.5 0.7  5 0.06838012 
1.5 0.7  7 0.14450989 
1.5 0.7 10 0.97934274 
1.5 0.8  3 0.03646745 
1.5 0.8  5 0.06871743 
1.5 0.8  7 0.15933634 
1.5 0.8 10 0.98185200 
1.5 0.9  3 0.03713999 
1.5 0.9  5 0.06849300 
1.5 0.9  7 0.15955460 
1.5 0.9 10 0.97698386 
1.5 1.0  3 0.03672830 
1.5 1.0  5 0.07431435 
1.5 1.0  7 0.14052887 
1.5 1.0 10 0.98214418 
2.0 0.0  3 0.03780574 
2.0 0.0  5 0.08612523 
2.0 0.0  7 0.22047620 
2.0 0.0 10 0.99077100 
2.0 0.1  3 0.03773733 
2.0 0.1  5 0.06973179 
2.0 0.1  7 0.18066217 
2.0 0.1 10 0.97745804 
2.0 0.2  3 0.03841999 
2.0 0.2  5 0.07156032 
2.0 0.2  7 0.19614455 
2.0 0.2 10 0.98351502 
2.0 0.3  3 0.03893376 
2.0 0.3  5 0.07705599 
2.0 0.3  7 0.19691193 
2.0 0.3 10 0.98778553 
2.0 0.4  3 0.03844792 
2.0 0.4  5 0.07734110 
2.0 0.4  7 0.15420168 
2.0 0.4 10 0.99107479 
2.0 0.5  3 0.03785781 
2.0 0.5  5 0.08544641 
2.0 0.5  7 0.17342331 
2.0 0.5 10 0.99019470 
2.0 0.6  3 0.03812208 
2.0 0.6  5 0.07633519 
2.0 0.6  7 0.13374526 
2.0 0.6 10 0.98965069 
2.0 0.7  3 0.03842776 
2.0 0.7  5 0.07146232 
2.0 0.7  7 0.18050174 
2.0 0.7 10 0.99100310 
2.0 0.8  3 0.03754493 
2.0 0.8  5 0.08029392 
2.0 0.8  7 0.19172136 
2.0 0.8 10 0.98656632 
2.0 0.9  3 0.03739044 
2.0 0.9  5 0.07962542 
2.0 0.9  7 0.17632080 
2.0 0.9 10 0.98904883 
2.0 1.0  3 0.03751233 
2.0 1.0  5 0.08227275 
2.0 1.0  7 0.19047948 
2.0 1.0 10 0.99169841 
2.5 0.0  3 0.03890529 
2.5 0.0  5 0.06582250 
2.5 0.0  7 0.14492592 
2.5 0.0 10 0.48915013 
2.5 0.1  3 0.04016179 
2.5 0.1  5 0.06788074 
2.5 0.1  7 0.25359304 
2.5 0.1 10 0.99216075 
2.5 0.2  3 0.03829366 
2.5 0.2  5 0.08285709 
2.5 0.2  7 0.35129639 
2.5 0.2 10 0.99096436 
2.5 0.3  3 0.04065286 
2.5 0.3  5 0.09474346 
2.5 0.3  7 0.40729995 
2.5 0.3 10 0.99119903 
2.5 0.4  3 0.03969240 
2.5 0.4  5 0.08722052 
2.5 0.4  7 0.17940039 
2.5 0.4 10 0.99418429 
2.5 0.5  3 0.04017323 
2.5 0.5  5 0.08451027 
2.5 0.5  7 0.37012677 
2.5 0.5 10 0.98981758 
2.5 0.6  3 0.03935426 
2.5 0.6  5 0.08233542 
2.5 0.6  7 0.19569213 
2.5 0.6 10 0.99402823 
2.5 0.7  3 0.03917797 
2.5 0.7  5 0.08707767 
2.5 0.7  7 0.15398833 
2.5 0.7 10 0.99317471 
2.5 0.8  3 0.04005365 
2.5 0.8  5 0.08515269 
2.5 0.8  7 0.35242822 
2.5 0.8 10 0.98874813 
2.5 0.9  3 0.04007379 
2.5 0.9  5 0.09182853 
2.5 0.9  7 0.18657464 
2.5 0.9 10 0.99380164 
2.5 1.0  3 0.04010600 
2.5 1.0  5 0.08968877 
2.5 1.0  7 0.22075327 
2.5 1.0 10 0.99509959 
3.0 0.0  3 0.04413450 
3.0 0.0  5 0.09129237 
3.0 0.0  7 0.37223129 
3.0 0.0 10 0.86716249 
3.0 0.1  3 0.03920599 
3.0 0.1  5 0.07944772 
3.0 0.1  7 0.76977360 
3.0 0.1 10 0.97675954 
3.0 0.2  3 0.04235480 
3.0 0.2  5 0.08959704 
3.0 0.2  7 0.46148308 
3.0 0.2 10 0.99410480 
3.0 0.3  3 0.04005264 
3.0 0.3  5 0.08834158 
3.0 0.3  7 0.38922085 
3.0 0.3 10 0.99620330 
3.0 0.4  3 0.04404501 
3.0 0.4  5 0.10480771 
3.0 0.4  7 0.70738713 
3.0 0.4 10 0.99181786 
3.0 0.5  3 0.04433092 
3.0 0.5  5 0.08503055 
3.0 0.5  7 0.66253721 
3.0 0.5 10 0.99755076 
3.0 0.6  3 0.04339328 
3.0 0.6  5 0.08615647 
3.0 0.6  7 0.55485799 
3.0 0.6 10 0.99439157 
3.0 0.7  3 0.04117402 
3.0 0.7  5 0.09248910 
3.0 0.7  7 0.50534187 
3.0 0.7 10 0.99410057 
3.0 0.8  3 0.04372521 
3.0 0.8  5 0.10193149 
3.0 0.8  7 0.35408992 
3.0 0.8 10 0.99747097 
3.0 0.9  3 0.04255749 
3.0 0.9  5 0.09872827 
3.0 0.9  7 0.74018685 
3.0 0.9 10 0.99608220 
3.0 1.0  3 0.04342571 
3.0 1.0  5 0.08484988 
3.0 1.0  7 0.65138796 
3.0 1.0 10 0.99474865 
3.5 0.0  3 0.04755666 
3.5 0.0  5 0.15283195 
3.5 0.0  7 0.24356905 
3.5 0.0 10 0.16985370 
3.5 0.1  3 0.04344961 
3.5 0.1  5 0.12055419 
3.5 0.1  7 0.87334999 
3.5 0.1 10 0.99883663 
3.5 0.2  3 0.04196720 
3.5 0.2  5 0.10831801 
3.5 0.2  7 0.67000423 
3.5 0.2 10 0.52794522 
3.5 0.3  3 0.04690717 
3.5 0.3  5 0.08867091 
3.5 0.3  7 0.90336576 
3.5 0.3 10 0.99632787 
3.5 0.4  3 0.05230940 
3.5 0.4  5 0.07492741 
3.5 0.4  7 0.72375197 
3.5 0.4 10 0.99786129 
3.5 0.5  3 0.04680765 
3.5 0.5  5 0.13756937 
3.5 0.5  7 0.90624113 
3.5 0.5 10 0.99628647 
3.5 0.6  3 0.04629368 
3.5 0.6  5 0.14186267 
3.5 0.6  7 0.84795810 
3.5 0.6 10 0.99732708 
3.5 0.7  3 0.04342961 
3.5 0.7  5 0.11970820 
3.5 0.7  7 0.81402733 
3.5 0.7 10 0.99216982 
3.5 0.8  3 0.04581900 
3.5 0.8  5 0.12782427 
3.5 0.8  7 0.73307087 
3.5 0.8 10 0.99821335 
3.5 0.9  3 0.04539193 
3.5 0.9  5 0.09765243 
3.5 0.9  7 0.86956520 
3.5 0.9 10 0.99652690 
3.5 1.0  3 0.04272626 
3.5 1.0  5 0.13106978 
3.5 1.0  7 0.91377986 
3.5 1.0 10 0.99848229 
4.0 0.0  3 0.05001737 
4.0 0.0  5 0.11375743 
4.0 0.0  7 0.21789585 
4.0 0.0 10 0.21093759 
4.0 0.1  3 0.05220873 
4.0 0.1  5 0.09398801 
4.0 0.1  7 0.89217179 
4.0 0.1 10 0.15953629 
4.0 0.2  3 0.04693819 
4.0 0.2  5 0.12377567 
4.0 0.2  7 0.46607758 
4.0 0.2 10 0.81371032 
4.0 0.3  3 0.05071305 
4.0 0.3  5 0.12813098 
4.0 0.3  7 0.66529346 
4.0 0.3 10 0.48282895 
4.0 0.4  3 0.04668188 
4.0 0.4  5 0.08484006 
4.0 0.4  7 0.93763559 
4.0 0.4 10 0.99738897 
4.0 0.5  3 0.04457408 
4.0 0.5  5 0.15903154 
4.0 0.5  7 0.94789832 
4.0 0.5 10 0.99919704 
4.0 0.6  3 0.04550152 
4.0 0.6  5 0.12299110 
4.0 0.6  7 0.93015982 
4.0 0.6 10 0.99718425 
4.0 0.7  3 0.04423865 
4.0 0.7  5 0.13791096 
4.0 0.7  7 0.93277131 
4.0 0.7 10 0.99764473 
4.0 0.8  3 0.05055897 
4.0 0.8  5 0.15465906 
4.0 0.8  7 0.94474200 
4.0 0.8 10 0.99747250 
4.0 0.9  3 0.04878382 
4.0 0.9  5 0.10851914 
4.0 0.9  7 0.89080855 
4.0 0.9 10 0.99469035 
4.0 1.0  3 0.04690587 
4.0 1.0  5 0.14723936 
4.0 1.0  7 0.94573557 
4.0 1.0 10 0.99606973 
4.5 0.0  3 0.04698778 
4.5 0.0  5 0.17909172 
4.5 0.0  7 0.09611099 
4.5 0.0 10 0.20537859 
4.5 0.1  3 0.06803108 
4.5 0.1  5 0.12411791 
4.5 0.1  7 0.63309133 
4.5 0.1 10 0.57077278 
4.5 0.2  3 0.04683456 
4.5 0.2  5 0.21907356 
4.5 0.2  7 0.76307777 
4.5 0.2 10 0.05562034 
4.5 0.3  3 0.05864379 
4.5 0.3  5 0.12714215 
4.5 0.3  7 0.80813244 
4.5 0.3 10 0.90946413 
4.5 0.4  3 0.05073817 
4.5 0.4  5 0.10538613 
4.5 0.4  7 0.50440534 
4.5 0.4 10 0.47141177 
4.5 0.5  3 0.05968808 
4.5 0.5  5 0.17673446 
4.5 0.5  7 0.96177726 
4.5 0.5 10 0.56327417 
4.5 0.6  3 0.06562502 
4.5 0.6  5 0.28562705 
4.5 0.6  7 0.96561326 
4.5 0.6 10 0.99872925 
4.5 0.7  3 0.05338828 
4.5 0.7  5 0.12319489 
4.5 0.7  7 0.94449871 
4.5 0.7 10 0.98734486 
4.5 0.8  3 0.06360168 
4.5 0.8  5 0.16363820 
4.5 0.8  7 0.96334030 
4.5 0.8 10 0.49451080 
4.5 0.9  3 0.05490400 
4.5 0.9  5 0.22811619 
4.5 0.9  7 0.96325910 
4.5 0.9 10 0.99723486 
4.5 1.0  3 0.05916082 
4.5 1.0  5 0.10017394 
4.5 1.0  7 0.94607088 
4.5 1.0 10 0.99763195 
5.0 0.0  3 0.05126448 
5.0 0.0  5 0.11318574 
5.0 0.0  7 0.15078016 
5.0 0.0 10 0.11647270 
5.0 0.1  3 0.05921407 
5.0 0.1  5 0.31486789 
5.0 0.1  7 0.32355975 
5.0 0.1 10 0.19280310 
5.0 0.2  3 0.05200231 
5.0 0.2  5 0.51912603 
5.0 0.2  7 0.31413058 
5.0 0.2 10 0.33383513 
5.0 0.3  3 0.07426418 
5.0 0.3  5 0.09810746 
5.0 0.3  7 0.78052898 
5.0 0.3 10 0.50000947 
5.0 0.4  3 0.05660823 
5.0 0.4  5 0.24059439 
5.0 0.4  7 0.97479513 
5.0 0.4 10 0.68299006 
5.0 0.5  3 0.04492859 
5.0 0.5  5 0.23123925 
5.0 0.5  7 0.28932761 
5.0 0.5 10 0.35289944 
5.0 0.6  3 0.05472859 
5.0 0.6  5 0.63295552 
5.0 0.6  7 0.57426504 
5.0 0.6 10 0.82921507 
5.0 0.7  3 0.07051710 
5.0 0.7  5 0.60781086 
5.0 0.7  7 0.44839776 
5.0 0.7 10 0.39765138 
5.0 0.8  3 0.07620060 
5.0 0.8  5 0.12248694 
5.0 0.8  7 0.97545826 
5.0 0.8 10 0.76102397 
5.0 0.9  3 0.05395125 
5.0 0.9  5 0.48398709 
5.0 0.9  7 0.53864461 
5.0 0.9 10 0.84281679 
5.0 1.0  3 0.06929274 
5.0 1.0  5 0.19156868 
5.0 1.0  7 0.97809627 
5.0 1.0 10 0.99994641 
5.5 0.0  3 0.03612624 
5.5 0.0  5 0.16679080 
5.5 0.0  7 0.03590703 
5.5 0.0 10 0.15197829 
5.5 0.1  3 0.08414801 
5.5 0.1  5 0.12567069 
5.5 0.1  7 0.35953755 
5.5 0.1 10 0.23335647 
5.5 0.2  3 0.08314816 
5.5 0.2  5 0.61283647 
5.5 0.2  7 0.43837200 
5.5 0.2 10 0.25475014 
5.5 0.3  3 0.08906905 
5.5 0.3  5 0.43420995 
5.5 0.3  7 0.48107609 
5.5 0.3 10 0.69682842 
5.5 0.4  3 0.06094138 
5.5 0.4  5 0.21612942 
5.5 0.4  7 0.98381127 
5.5 0.4 10 0.53871873 
5.5 0.5  3 0.07783630 
5.5 0.5  5 0.65078634 
5.5 0.5  7 0.48586705 
5.5 0.5 10 0.61239522 
5.5 0.6  3 0.06317881 
5.5 0.6  5 0.62166936 
5.5 0.6  7 0.91082471 
5.5 0.6 10 0.62182554 
5.5 0.7  3 0.06083940 
5.5 0.7  5 0.78461470 
5.5 0.7  7 0.48048804 
5.5 0.7 10 0.42166723 
5.5 0.8  3 0.07445272 
5.5 0.8  5 0.36082183 
5.5 0.8  7 0.95938184 
5.5 0.8 10 0.84174587 
5.5 0.9  3 0.07633492 
5.5 0.9  5 0.27372284 
5.5 0.9  7 0.95970510 
5.5 0.9 10 0.93881331 
5.5 1.0  3 0.09623886 
5.5 1.0  5 0.18086191 
5.5 1.0  7 0.99164011 
5.5 1.0 10 0.59376841 
6.0 0.0  3 0.11951864 
6.0 0.0  5 0.10380837 
6.0 0.0  7 0.13443391 
6.0 0.0 10 0.02301531 
6.0 0.1  3 0.10375985 
6.0 0.1  5 0.04020214 
6.0 0.1  7 0.36915624 
6.0 0.1 10 0.16594545 
6.0 0.2  3 0.08859756 
6.0 0.2  5 0.26733639 
6.0 0.2  7 0.20316852 
6.0 0.2 10 0.52572819 
6.0 0.3  3 0.07147941 
6.0 0.3  5 0.55072706 
6.0 0.3  7 0.23102636 
6.0 0.3 10 0.34818494 
6.0 0.4  3 0.08772957 
6.0 0.4  5 0.36000740 
6.0 0.4  7 0.48392229 
6.0 0.4 10 0.50053474 
6.0 0.5  3 0.08335679 
6.0 0.5  5 0.55475550 
6.0 0.5  7 0.48762915 
6.0 0.5 10 0.36114303 
6.0 0.6  3 0.08222106 
6.0 0.6  5 0.27636286 
6.0 0.6  7 0.57569217 
6.0 0.6 10 0.59247231 
6.0 0.7  3 0.05287198 
6.0 0.7  5 0.49874563 
6.0 0.7  7 0.50417963 
6.0 0.7 10 0.72607447 
6.0 0.8  3 0.09296806 
6.0 0.8  5 0.86593041 
6.0 0.8  7 0.97374263 
6.0 0.8 10 0.24882472 
6.0 0.9  3 0.14576225 
6.0 0.9  5 0.66679243 
6.0 0.9  7 0.57015759 
6.0 0.9 10 0.56965476 
6.0 1.0  3 0.13294733 
6.0 1.0  5 0.37266816 
6.0 1.0  7 0.71614747 
6.0 1.0 10 0.33180483 
6.5 0.0  3 0.10518914 
6.5 0.0  5 0.04693111 
6.5 0.0  7 0.14078725 
6.5 0.0 10 0.12442690 
6.5 0.1  3 0.06717376 
6.5 0.1  5 0.17565315 
6.5 0.1  7 0.11302508 
6.5 0.1 10 0.11443479 
6.5 0.2  3 0.10559253 
6.5 0.2  5 0.16685271 
6.5 0.2  7 0.38087893 
6.5 0.2 10 0.11478354 
6.5 0.3  3 0.25176660 
6.5 0.3  5 0.33912714 
6.5 0.3  7 0.19255502 
6.5 0.3 10 0.30152660 
6.5 0.4  3 0.14073902 
6.5 0.4  5 0.25785125 
6.5 0.4  7 0.36402842 
6.5 0.4 10 0.45006452 
6.5 0.5  3 0.21398202 
6.5 0.5  5 0.25527421 
6.5 0.5  7 0.34570297 
6.5 0.5 10 0.16730472 
6.5 0.6  3 0.13073070 
6.5 0.6  5 0.41487992 
6.5 0.6  7 0.09661583 
6.5 0.6 10 0.14551647 
6.5 0.7  3 0.29413125 
6.5 0.7  5 0.16797280 
6.5 0.7  7 0.17263697 
6.5 0.7 10 0.06684952 
6.5 0.8  3 0.12546939 
6.5 0.8  5 0.41664852 
6.5 0.8  7 0.82721353 
6.5 0.8 10 0.58502765 
6.5 0.9  3 0.11791481 
6.5 0.9  5 0.95386339 
6.5 0.9  7 0.78885691 
6.5 0.9 10 0.37487032 
6.5 1.0  3 0.21639486 
6.5 1.0  5 0.41330836 
6.5 1.0  7 0.27769459 
6.5 1.0 10 0.75007192 
7.0 0.0  3 0.04435731 
7.0 0.0  5 0.05096154 
7.0 0.0  7 0.13877032 
7.0 0.0 10 0.10629545 
7.0 0.1  3 0.08448428 
7.0 0.1  5 0.11361282 
7.0 0.1  7 0.12473740 
7.0 0.1 10 0.16093216 
7.0 0.2  3 0.46718445 
7.0 0.2  5 0.09836834 
7.0 0.2  7 0.10253594 
7.0 0.2 10 0.06770836 
7.0 0.3  3 0.47006495 
7.0 0.3  5 0.12078035 
7.0 0.3  7 0.37535715 
7.0 0.3 10 0.11635768 
7.0 0.4  3 0.46668435 
7.0 0.4  5 0.47711342 
7.0 0.4  7 0.40603649 
7.0 0.4 10 0.23469569 
7.0 0.5  3 0.15901832 
7.0 0.5  5 0.20792072 
7.0 0.5  7 0.44612914 
7.0 0.5 10 0.12532470 
7.0 0.6  3 0.24070473 
7.0 0.6  5 0.10099588 
7.0 0.6  7 0.23390814 
7.0 0.6 10 0.47533652 
7.0 0.7  3 0.09239655 
7.0 0.7  5 0.38756491 
7.0 0.7  7 0.15436170 
7.0 0.7 10 0.10229317 
7.0 0.8  3 0.17269817 
7.0 0.8  5 0.26838841 
7.0 0.8  7 0.36207977 
7.0 0.8 10 0.40527181 
7.0 0.9  3 0.28063240 
7.0 0.9  5 0.41881708 
7.0 0.9  7 0.52138077 
7.0 0.9 10 0.44562588 
7.0 1.0  3 0.16962663 
7.0 1.0  5 0.30005316 
7.0 1.0  7 0.15715477 
7.0 1.0 10 0.27532498 
7.5 0.0  3 0.02458342 
7.5 0.0  5 0.06760598 
7.5 0.0  7 0.10133218 
7.5 0.0 10 0.08375974 
7.5 0.1  3 0.09030506 
7.5 0.1  5 0.07773919 
7.5 0.1  7 0.11014113 
7.5 0.1 10 0.08455174 
7.5 0.2  3 0.10358823 
7.5 0.2  5 0.29596194 
7.5 0.2  7 0.19928303 
7.5 0.2 10 0.07950934 
7.5 0.3  3 0.30407821 
7.5 0.3  5 0.27899146 
7.5 0.3  7 0.16563717 
7.5 0.3 10 0.04929885 
7.5 0.4  3 0.33212515 
7.5 0.4  5 0.56295489 
7.5 0.4  7 0.38352011 
7.5 0.4 10 0.17874240 
7.5 0.5  3 0.22038086 
7.5 0.5  5 0.47888459 
7.5 0.5  7 0.33688936 
7.5 0.5 10 0.10378894 
7.5 0.6  3 0.11315746 
7.5 0.6  5 0.40100509 
7.5 0.6  7 0.09132710 
7.5 0.6 10 0.09872754 
7.5 0.7  3 0.38775926 
7.5 0.7  5 0.27259457 
7.5 0.7  7 0.12548036 
7.5 0.7 10 0.24683228 
7.5 0.8  3 0.02796018 
7.5 0.8  5 0.41239510 
7.5 0.8  7 0.36680375 
7.5 0.8 10 0.09462310 
7.5 0.9  3 0.44036756 
7.5 0.9  5 0.66972570 
7.5 0.9  7 0.27145707 
7.5 0.9 10 0.23345291 
7.5 1.0  3 0.16883873 
7.5 1.0  5 0.31796131 
7.5 1.0  7 0.24893612 
7.5 1.0 10 0.16141644 
8.0 0.0  3 0.05970505 
8.0 0.0  5 0.04920037 
8.0 0.0  7 0.09996837 
8.0 0.0 10 0.04156831 
8.0 0.1  3 0.03204374 
8.0 0.1  5 0.04874669 
8.0 0.1  7 0.21204222 
8.0 0.1 10 0.16631733 
8.0 0.2  3 0.20643563 
8.0 0.2  5 0.17112767 
8.0 0.2  7 0.19618010 
8.0 0.2 10 0.18835517 
8.0 0.3  3 0.32882701 
8.0 0.3  5 0.35736596 
8.0 0.3  7 0.21250482 
8.0 0.3 10 0.17808082 
8.0 0.4  3 0.22531524 
8.0 0.4  5 0.13301802 
8.0 0.4  7 0.04794899 
8.0 0.4 10 0.18471514 
8.0 0.5  3 0.49787739 
8.0 0.5  5 0.15357313 
8.0 0.5  7 0.19705276 
8.0 0.5 10 0.10204115 
8.0 0.6  3 0.35801291 
8.0 0.6  5 0.25491852 
8.0 0.6  7 0.09142631 
8.0 0.6 10 0.09089477 
8.0 0.7  3 0.14039630 
8.0 0.7  5 0.16242474 
8.0 0.7  7 0.36001802 
8.0 0.7 10 0.08467418 
8.0 0.8  3 0.18955187 
8.0 0.8  5 0.43375709 
8.0 0.8  7 0.46205804 
8.0 0.8 10 0.06447559 
8.0 0.9  3 0.11191698 
8.0 0.9  5 0.43112327 
8.0 0.9  7 0.42908693 
8.0 0.9 10 0.18866623 
8.0 1.0  3 0.15791750 
8.0 1.0  5 0.33128164 
8.0 1.0  7 0.11125460 
8.0 1.0 10 0.18752526 
8.5 0.0  3 0.05111401 
8.5 0.0  5 0.07645373 
8.5 0.0  7 0.02239028 
8.5 0.0 10 0.14554059 
8.5 0.1  3 0.09268156 
8.5 0.1  5 0.06942010 
8.5 0.1  7 0.05660376 
8.5 0.1 10 0.12088908 
8.5 0.2  3 0.23390519 
8.5 0.2  5 0.14736410 
8.5 0.2  7 0.10665270 
8.5 0.2 10 0.09907774 
8.5 0.3  3 0.07943434 
8.5 0.3  5 0.16569833 
8.5 0.3  7 0.16165705 
8.5 0.3 10 0.11397268 
8.5 0.4  3 0.17088459 
8.5 0.4  5 0.30745770 
8.5 0.4  7 0.12237030 
8.5 0.4 10 0.19421681 
8.5 0.5  3 0.38857046 
8.5 0.5  5 0.24411491 
8.5 0.5  7 0.15670477 
8.5 0.5 10 0.02724941 
8.5 0.6  3 0.26291677 
8.5 0.6  5 0.07111130 
8.5 0.6  7 0.22930773 
8.5 0.6 10 0.21841767 
8.5 0.7  3 0.13037865 
8.5 0.7  5 0.08913938 
8.5 0.7  7 0.20838402 
8.5 0.7 10 0.06972655 
8.5 0.8  3 0.20226888 
8.5 0.8  5 0.09162958 
8.5 0.8  7 0.06713897 
8.5 0.8 10 0.10528905 
8.5 0.9  3 0.07183077 
8.5 0.9  5 0.29176234 
8.5 0.9  7 0.22892414 
8.5 0.9 10 0.22887208 
8.5 1.0  3 0.09141672 
8.5 1.0  5 0.12731968 
8.5 1.0  7 0.18643785 
8.5 1.0 10 0.13901573 
9.0 0.0  3 0.09496435 
9.0 0.0  5 0.04989402 
9.0 0.0  7 0.10017005 
9.0 0.0 10 0.07271136 
9.0 0.1  3 0.15119664 
9.0 0.1  5 0.09588200 
9.0 0.1  7 0.17296670 
9.0 0.1 10 0.07506397 
9.0 0.2  3 0.19460699 
9.0 0.2  5 0.08267844 
9.0 0.2  7 0.10777862 
9.0 0.2 10 0.07744659 
9.0 0.3  3 0.22911810 
9.0 0.3  5 0.17908927 
9.0 0.3  7 0.10497393 
9.0 0.3 10 0.16994899 
9.0 0.4  3 0.13946010 
9.0 0.4  5 0.09415133 
9.0 0.4  7 0.09129388 
9.0 0.4 10 0.03962522 
9.0 0.5  3 0.17938821 
9.0 0.5  5 0.10210980 
9.0 0.5  7 0.09938929 
9.0 0.5 10 0.17634696 
9.0 0.6  3 0.24635787 
9.0 0.6  5 0.18118777 
9.0 0.6  7 0.08856428 
9.0 0.6 10 0.07116930 
9.0 0.7  3 0.04903164 
9.0 0.7  5 0.23424186 
9.0 0.7  7 0.03899467 
9.0 0.7 10 0.13962881 
9.0 0.8  3 0.09413787 
9.0 0.8  5 0.04547153 
9.0 0.8  7 0.15918654 
9.0 0.8 10 0.21322487 
9.0 0.9  3 0.10777095 
9.0 0.9  5 0.12489238 
9.0 0.9  7 0.06870080 
9.0 0.9 10 0.07502178 
9.0 1.0  3 0.07389707 
9.0 1.0  5 0.13088707 
9.0 1.0  7 0.16581804 
9.0 1.0 10 0.09861037 
